# Supplementary material for: The AGO2 adaptor LIMD1 expands the functional and evolutionary reach of microRNA targeting
Source: Sci Adv. 2026 Jul 23;12(30):eaed6875. doi: 10.1126/sciadv.aed6875 (PMC13394485; doi:10.1126/sciadv.aed6875)
Supplement: Supplementary file 2 — Supplementary Excel files S1 to S5 [file sciadv.aed6875_supplementary_excel_files_s1_to_s5.zip]

Archive with 5 entries (5 files):
- aed6875_supplementary_excel_file_1.csv
- aed6875_supplementary_excel_file_2.xlsx
- aed6875_supplementary_excel_file_3.xlsx
- aed6875_supplementary_excel_file_4.xlsx
- aed6875_supplementary_excel_file_5.xlsx
