# Supplementary material for: The AGO2 adaptor LIMD1 expands the functional and evolutionary reach of microRNA targeting
Source: Sci Adv. 2026 Jul 23;12(30):eaed6875. doi: 10.1126/sciadv.aed6875 (PMC13394485; doi:10.1126/sciadv.aed6875)
Supplement: Supplementary file 2 — Supplementary Excel files S1 to S5 [file sciadv.aed6875_supplementary_excel_files_s1_to_s5.zip › aed6875_supplementary_excel_file_1.csv]

	Het_vs_Ctrl	KO_vs_Ctrl	Het_vs_Ctrl	KO_vs_Ctrl
Value	Data	Data	pValue	pValue
AAK1;	-0.016624702	-0.130013214	0.806612999	0.061584597
AAMP;	-0.144081568	-0.185433995	0.069076226	0.092352354
AARS1;	0.052663557	0.261842036	0.008111463	4.71E-09
AARSD1;	0.057020886	0.113294345	0.162425075	0.000640067
AASDHPPT;	0.104241063	0.30270566	0.064473991	4.78E-05
AATF;	0.014898932	0.182552536	0.666286854	7.85E-05
ABCC1;	0.370582871	0.202706906	0.040648797	0.213123654
ABCE1;	0.040602393	-0.009492329	0.489231589	0.858178496
ABCF1;	0.057033574	0.001400946	0.079840977	0.964494412
ABCF2;	-0.049107488	-0.046886553	0.088698678	0.066599852
ABCF3;	-0.099313866	-0.776940822	0.854313877	0.110605936
ABHD10;	0.014764685	0.189042847	0.723416355	0.01487151
ABHD14B;	-0.350748036	-0.455833553	3.83E-06	6.47E-08
ABI1;	0.017332985	0.011334509	0.40116417	0.526787715
ABRACL;	-0.037243437	-0.081244452	0.380026347	0.097481185
ABRAXAS2;	-0.289838312	-0.280382245	0.028692801	0.023510335
ACAA1;	-0.112208135	-0.7795384	0.013115127	1.81E-10
ACACA;	-0.298346097	-0.467477746	0.00060912	1.38E-06
ACACB; ACACA;	-0.09117598	-0.067031106	0.026714457	0.017050935
ACAT1;	-0.288093623	-0.376617463	0.453801858	0.2624643
ACAT2;	-0.030385098	0.071457589	0.339162034	0.027485557
ACBD3;	-0.027171316	0.010649924	0.358516702	0.7031432
ACBD6;	-0.404442944	-0.097831054	0.001717577	0.155818478
ACIN1;	-0.008162185	-0.147923156	0.805625536	0.000332157
ACLY;	0.087614246	0.055362331	0.404515588	0.594050576
ACO1;	0.095103243	0.049876088	0.004742208	0.083517206
ACO2;	0.199319316	0.274297411	0.006566196	2.45E-05
ACOT7;	-0.036932263	-0.062419255	0.060328766	0.001386867
ACP1;	0.006624695	0.138699076	0.682129285	1.54E-06
ACSL1;	0.126580214	0.304872831	0.080931468	0.000576719
ACSL3; ACSL4;	0.041114779	-0.129307573	0.204637233	0.002424373
ACSL4;	-0.00611266	-0.425020218	0.892739174	1.10E-06
ACSS2;	-0.291303049	-0.043073442	0.000512631	0.272738221
ACTA2;	0.318435366	0.34894838	0.105829466	0.080660527
ACTA2; ACTB; ACTC1;	0.224239436	0.392920678	0.194061801	0.069733389
ACTA2; ACTB; ACTC1; ACTBL2;	-0.076088129	0.135981073	0.632617076	0.30507442
ACTA2; ACTC1;	-0.242818402	-0.125509301	0.303550758	0.561209333
ACTB;	0.14124394	0.20538982	0.227656136	0.061313663
ACTBL2; ACTA2; POTEE; ACTB; ACTC1;	-0.031999043	0.012875082	0.386395822	0.44350322
ACTL6A;	0.055199553	0.088021377	0.011527265	0.000193994
ACTN1;	-0.009732343	-0.171977726	0.603527233	1.03E-07
ACTN1; ACTN2;	0.006209978	-0.129307328	0.777762367	0.000307503
ACTN1; ACTN4;	0.085426915	0.006649198	0.07264335	0.875272984
ACTN1; ACTN4; ACTN2;	0.082494849	-0.079434382	0.217029111	0.364410382
ACTN2;	0.065267115	0.019496344	0.012037469	0.390960313
ACTN4;	0.070451393	0.070682748	0.003053065	0.002551474
ACTN4; ACTN1; ACTN2;	0.027059197	-0.11095893	0.074011161	0.004996556
ACTR1A;	-0.014121305	0.021459058	0.668602006	0.508373297
ACTR2;	-0.021364012	-0.360185174	0.244825218	4.92E-09
ACTR3;	-0.014347909	-0.291654595	0.522023159	5.20E-08
ACY1;	-0.070976563	-0.229368641	0.001268845	2.83E-08
ACYP1;	-0.00304026	-0.220705845	0.919800675	0.000173063
ADA;	-0.431363497	-0.240403011	0.008942611	0.037812072
ADAR;	0.04661565	-0.035570635	0.356421822	0.192676209
ADD1;	-0.035942347	-0.135037493	0.463908256	0.086596739
ADD3;	0.069095843	-0.026764538	0.154622881	0.58619389
ADH5;	0.013166549	-0.070729467	0.493668666	0.001260247
ADI1;	0.211602018	0.100771935	0.000304429	0.033055442
ADISSP;	-0.054463575	0.076660682	0.301639906	0.143663085
ADK;	0.075661731	-0.120705063	0.001772624	0.07785125
ADNP;	0.082543681	-0.059727163	0.235799346	0.407018824
ADO;	0.195471941	-0.145320532	0.021951485	0.066939644
ADPRS;	-0.918055335	-0.746579044	0.009588043	0.103058928
ADRM1;	-0.16162386	-0.045938205	0.117559281	0.571007032
ADSL;	-0.06173896	-0.119254464	0.215511834	0.028843967
ADSS2;	-0.048677524	0.018914646	0.028966037	0.344757868
AFF4;	-0.111876335	0.272090894	0.64016341	0.10416781
AGFG1;	-0.180585806	-0.204730511	0.001116019	0.001575446
AGFG2;	0.021991328	-0.431049648	0.554166813	0.008885047
AGPS;	0.331026611	0.487092016	0.008203219	0.00038274
AGRN;	-0.905059853	-0.280806464	0.009084234	0.517852154
AHCY;	0.05374185	-0.00637144	0.078100778	0.812421533
AHCYL1;	0.038027021	-0.202311661	0.609431965	0.046465781
AHNAK2;	-0.004451585	0.00654035	0.765278186	0.73057038
AHNAK;	-0.157999285	0.229916931	2.59E-05	1.20E-09
AHR;	0.015446796	0.013304702	0.533109416	0.624089737
AHSA1;	-0.050681633	0.031778235	0.216456316	0.456339152
AIFM1;	-0.379694235	-0.410161948	0.334708674	0.224105918
AIMP1;	-0.115604123	-0.072248454	0.036640501	0.21422464
AIMP2;	0.002408115	0.124690338	0.94327826	0.002546648
AIP;	-0.156827666	-0.414190464	2.00E-06	5.81E-11
AJUBA;	-0.154015644	-0.48104523	0.051490062	0.000587874
AK1;	0.064235856	-0.074564142	0.079953334	0.022168182
AK2;	0.082810585	0.023314334	0.005862345	0.347443942
AKAP12;	0.001532067	-0.009249073	0.961822073	0.708334991
AKAP8;	-0.019258058	-0.199436656	0.685612826	0.002329536
AKAP8L;	0.030755138	-0.293877679	0.622180357	0.003620424
AKR1A1;	-0.012193728	-0.048615042	0.683235553	0.066831466
AKR1B1;	0.231189622	0.328563065	4.59E-08	1.14E-08
AKR1C2;	0.238817385	0.392780536	0.018960861	5.83E-08
AKR1C2; AKR1C1;	-0.156884218	-0.219664841	2.12E-06	2.09E-07
AKR1C3;	-0.097964117	-0.405833909	0.001952138	4.51E-09
AKR7A2;	-0.161870398	-0.085217332	5.98E-05	0.160288278
AKT1S1;	0.118314211	0.460958281	0.31278057	0.000380887
ALAD;	-0.073482309	-0.440725416	0.042664374	5.04E-09
ALB;	-0.101263285	-0.601672735	0.553717959	0.012767618
ALCAM;	0.063435948	0.104774724	0.444128175	0.207132908
ALDH16A1;	0.082619714	-0.032620801	0.125959956	0.655241296
ALDH18A1;	-0.437560598	-0.214151874	0.013503829	0.126329135
ALDH1A1;	0.447465859	0.476610786	0.005267555	9.69E-06
ALDH2;	0.262393471	0.818828971	0.058676894	3.32E-05
ALDH7A1;	0.104700818	-0.180425222	0.105790289	0.012657491
ALDH9A1;	-0.021116262	-0.013315407	0.289809754	0.378933156
ALDOA;	0.118196677	-0.001491947	0.000762422	0.952012906
ALDOA; ALDOC;	0.124779375	-0.220717028	0.312083643	0.063019901
ALDOC;	0.097000997	-0.040579034	0.021730523	0.385407381
ALYREF;	-0.03743882	-0.017314138	0.12150835	0.388132494
AMPH;	0.547802795	0.102933692	2.44E-08	0.086333641
ANKFY1;	0.029615444	0.055931545	0.284239725	0.061015746
ANKHD1;	0.124163326	0.498226048	0.231535648	1.99E-07
ANKRD28;	0.050527726	-0.204426886	0.39659489	0.011116207
ANLN;	0.015297405	0.131202555	0.734024645	0.037529352
ANP32A;	0.004427245	0.109586808	0.936080686	0.047654518
ANP32A; ANP32B;	0.037465389	-0.011984092	0.057708345	0.453757598
ANP32B;	-0.009790071	-0.003678292	0.667915292	0.882245659
ANP32E;	0.052781756	-0.184463126	0.016651313	4.17E-07
ANPEP;	-0.353280754	-0.684890735	4.57E-11	5.00E-13
ANXA11;	-0.003906256	0.142787033	0.785301968	5.67E-07
ANXA1;	-0.014750221	-0.091293306	0.625215347	0.011090972
ANXA2;	0.091638209	0.060069012	0.001342823	0.032463695
ANXA4;	0.089576988	0.135412633	0.014238168	0.000669882
ANXA5;	-0.006135216	0.012399794	0.788298614	0.748486473
ANXA6;	0.015757475	0.055458383	0.868818024	0.595893804
ANXA7;	-0.061856773	-0.052318895	0.027663551	0.054381838
ANXA8;	-0.006024485	-0.231068742	0.836512728	0.007560931
AP1B1;	0.044509842	-0.04292102	0.12231915	0.119844829
AP1B1; AP2B1;	0.033521029	-0.006892513	0.101742222	0.726279845
AP1G1;	-0.073358517	-0.038352677	0.082471377	0.485028515
AP1S1;	-0.120369119	-0.080375441	0.054857611	0.17521981
AP2A1;	0.16550171	0.214384928	0.049537412	0.042107667
AP2A1; AP2A2;	-0.02169856	-0.077650831	0.695895583	0.320489895
AP2A2;	0.037943956	-0.052784699	0.619579039	0.508222452
AP2B1;	0.139222484	0.081925983	0.060476754	0.235831914
AP2M1;	0.01974658	-0.33188685	0.724726396	0.000211759
AP3B1;	-0.163750963	-0.161285834	0.001131415	0.00145886
AP3D1;	0.118931058	0.190484512	0.171333231	0.010595916
AP3M1;	-0.128523741	-0.022504441	0.358626216	0.901917631
APEH;	-0.175694877	-0.113564782	6.20E-06	0.000244068
APEX1;	0.0208084	-0.064740399	0.765374861	0.345507926
API5;	0.067952381	0.053740658	0.008460176	0.035735202
APMAP;	0.130823386	0.670778448	0.165990732	1.92E-10
APOBEC3A;	0.33241692	0.555919853	0.054437777	0.002498889
APP;	-0.172138948	-0.240210793	0.20213028	0.028476084
APPL1;	0.025427958	-0.120182177	0.445161816	0.011660079
APRT;	0.02246165	0.189165354	0.597646658	0.000767605
AQR;	0.071186616	-0.020912015	0.11940679	0.650342119
ARCN1;	0.003379713	-0.024333158	0.864188141	0.283209681
ARF1;	0.151890387	0.238037261	0.022220134	0.000544516
ARF1; ARF5; ARF4;	0.077605468	0.168029974	0.292170228	0.028101914
ARF4;	-0.075237179	0.063917871	0.305838219	0.441254722
ARFGAP1;	0.112817409	0.067163952	0.011544528	0.157420555
ARFGAP2;	-0.120128629	-0.221874406	0.020685122	0.001561485
ARFGAP3;	-0.093265834	-0.203195226	0.061859266	0.000105848
ARFIP1;	-0.178652862	0.136047851	0.178430729	0.236019748
ARFIP2;	0.154263626	0.027099909	0.295742607	0.82820243
ARHGAP17;	-0.031605079	-0.029088681	0.338094223	0.474143332
ARHGAP18;	0.036969987	0.127345093	0.142064348	0.000173031
ARHGAP1;	-0.233444656	-0.086198697	1.49E-05	0.073356443
ARHGDIA;	0.008799031	0.079912023	0.585453023	0.00013994
ARHGDIB;	0.012149094	-0.026609835	0.69731654	0.39252925
ARHGEF18;	-0.168508593	-0.306963897	0.06406286	3.94E-07
ARHGEF1;	-0.052707388	-0.02850155	0.237897706	0.41629985
ARHGEF28;	-0.182562956	-0.074030961	0.001225316	0.285280992
ARHGEF2;	-0.026659218	0.530349138	0.808821477	0.00012825
ARHGEF7;	-0.199266988	-0.31130303	0.003240099	0.000705769
ARID1A;	0.364638251	0.249657682	0.024924109	0.081205596
ARIH2;	0.122617367	0.023270655	0.000461723	0.38632443
ARK2N;	-0.06965329	0.034255436	0.432887472	0.648039416
ARL2;	0.130815645	0.16263452	0.035331851	0.016552217
ARL3;	0.104085097	0.090439749	0.086214854	0.126522916
ARL6IP4;	-0.050059088	-0.117644648	0.004636235	0.000337769
ARMT1;	-0.054768891	-0.075347469	0.096760802	0.008338595
ARPC1A;	0.072607117	-0.408187408	0.00081074	2.32E-09
ARPC1A; ARPC1B;	-0.025315835	-0.26426711	0.613345388	1.44E-05
ARPC1B;	-0.039920808	-0.324170117	0.107658083	1.86E-08
ARPC2;	-0.004103028	-0.323788106	0.905667087	1.31E-07
ARPC3;	0.247110719	-0.187229771	0.04636958	0.273833675
ARPC4;	-0.045893578	-0.381314773	0.199471972	1.97E-08
ARPC5;	-0.002358205	-0.247678146	0.89217356	8.36E-10
ARPC5L;	0.010256679	-0.039145458	0.85468988	0.603697184
ARPIN;	-0.111776492	-0.554889398	0.05108402	1.58E-08
ASAH1;	-0.050410361	-0.084486442	0.353241661	0.123753064
ASCC2;	0.117882686	0.088115672	0.130194371	0.243244071
ASF1A;	0.04998455	-0.150803213	0.128724672	0.000186854
ASMTL;	0.133768756	0.190510408	0.121628109	0.059453269
ASNS;	0.061580108	0.238106042	0.144031262	7.18E-07
ASPH;	0.464018924	0.733145609	0.005969218	3.98E-05
ASPSCR1;	-0.102953492	0.061371828	0.100491524	0.273893175
ASS1;	-0.032531246	-0.159729962	0.60097045	0.007940612
ATE1;	-0.151711008	-0.082273684	0.012606053	0.109599008
ATG16L1;	0.038557281	0.168784468	0.792502589	0.29808506
ATG3;	-0.127117136	-0.117012305	0.012534367	0.002089397
ATG7;	-0.219944217	0.354308473	0.195632336	0.007167154
ATIC;	-0.01955509	-0.107711131	0.38670869	0.000115695
ATOX1;	-0.040762774	-0.228609567	0.087637707	1.41E-07
ATP1A2; ATP1A1;	0.015180658	0.288391398	0.882559312	0.001250336
ATP5F1A;	0.300487413	0.404834983	0.000149204	6.38E-07
ATP5F1B;	0.265845915	0.351536313	0.000251778	3.15E-06
ATP5F1C;	0.327770858	0.459035285	0.000524066	1.90E-06
ATP5F1D;	0.411989962	0.567580234	0.000557097	3.92E-06
ATP5MK;	0.202710874	0.472163519	7.34E-07	1.62E-06
ATP5PD;	-0.220153232	-0.150356177	0.105440174	0.233305433
ATP5PF;	0.39375381	0.613513429	7.95E-05	1.44E-06
ATP5PO;	0.354953034	0.500379213	0.000515963	3.90E-06
ATP6V0D1;	0.003385641	0.146967033	0.970485109	0.102077041
ATP6V1A;	0.019570116	0.108560467	0.49458312	0.001539658
ATP6V1B1;	0.161940732	0.19652764	0.0002998	1.02E-05
ATP6V1B2;	0.016048869	0.255688746	0.480624591	1.18E-08
ATP6V1C1;	-0.010939967	0.121339489	0.755718553	0.000514569
ATP6V1E1;	0.039278729	0.186652197	0.102141919	1.24E-06
ATP6V1F;	0.027883824	0.285975948	0.896627649	0.139427981
ATP6V1G1;	-0.069641476	0.335099988	0.148293957	5.31E-05
ATXN10;	0.090523375	0.048887631	0.00912464	0.127145258
ATXN2;	-0.134896419	0.067240114	0.046034612	0.358305444
ATXN2L;	0.008098924	0.046218511	0.77818975	0.044032611
B2M;	0.608799749	0.498095315	0.000273811	0.0005219
BABAM1;	0.137466237	0.837263079	0.674645688	0.00550826
BABAM2;	-0.138631134	-0.054790968	0.037493478	0.281995689
BAG2;	-0.042266434	-0.058193801	0.03928775	0.002774246
BAG3;	0.04054172	0.077568859	0.21377669	0.024868696
BAG5;	0.123116985	-0.034417877	0.124546589	0.687396829
BAG6;	-0.095908443	-0.126707144	0.007354924	0.000200788
BAIAP2;	-0.148692833	0.192172566	0.026880009	0.002346887
BAIAP2L1;	-0.160216858	0.038505011	0.017382894	0.574018859
BANF1;	0.044195594	-0.062170153	0.053496912	0.026184562
BAP18;	0.20504841	-0.374360122	0.063140143	0.006252078
BARX1;	-0.003388466	0.067247039	0.95281772	0.199718762
BASP1;	0.103541209	0.241068992	0.071841183	4.45E-05
BAX;	-0.132189125	-0.013448637	0.071618474	0.816123976
BCAS2;	0.021629571	0.003129762	0.19671297	0.859559926
BCAT1;	-0.400545067	1.715306844	0.015110632	4.70E-09
BCCIP;	-0.074640994	-0.126299572	0.502190448	0.085166142
BCL2L1;	0.095446814	0.220210303	0.444439802	0.12738851
BCLAF1;	0.067937564	-0.08068148	0.329985527	0.150264678
BICD2;	0.037325183	-0.01413069	0.776826539	0.921231105
BID;	0.038411959	-0.02326634	0.218335021	0.669446411
BIN1;	-0.023575496	0.079251563	0.399841482	0.046630246
BLMH;	0.021248601	0.105071218	0.544373426	0.010734848
BLOC1S2;	-0.003321969	-0.032310198	0.920760477	0.075554279
BLOC1S6;	0.044440959	0.226565433	0.447731982	0.001909894
BLVRA;	-0.055427456	-0.065941807	0.048566211	0.02918058
BLVRB;	-0.269349104	-0.217587278	7.85E-07	1.84E-08
BMI1;	-0.014992312	-0.135348206	0.900898725	0.240453667
BMS1;	-0.112551292	-0.05003151	0.152220036	0.500783468
BOLA2;	-0.221453695	-0.438994137	9.34E-08	1.11E-11
BOP1;	-0.066666424	0.085272923	0.043893357	0.004773283
BPNT1;	-0.075357281	0.014726532	0.010183765	0.750280125
BRAT1;	-0.207821852	-0.230371412	0.000224656	0.000371944
BRCC3;	0.260104573	0.308358539	0.003563216	3.21E-08
BRK1;	-0.162469897	-0.364562524	0.004451964	3.55E-06
BSG;	0.090749901	0.21225352	0.004506966	2.28E-07
BTF3;	0.00692637	-0.014894862	0.847754282	0.65819564
BTF3L4;	-0.058834806	0.029762709	0.07346509	0.156810521
BUB3;	-0.015952036	0.033300546	0.402207479	0.078255373
BUD31;	0.056656008	-0.016290357	0.021839864	0.438836448
BYSL;	-0.024853489	0.127674631	0.761031309	0.000771232
BZW1;	0.028937968	0.063711125	0.478458665	0.031594587
BZW2;	0.050123769	0.188637518	0.405937685	0.009154709
C11orf54;	-0.025006577	-0.175083488	0.276712398	1.69E-06
C11orf68;	-0.117669316	0.01943202	0.061194044	0.727219173
C12orf57;	0.041335087	-0.273711972	0.102156435	0.000909042
C19orf25;	-0.044954873	-0.170327303	0.060916934	1.83E-06
C1QBP;	-0.118179981	0.068800398	0.366137205	0.573827701
C1orf174;	0.191125108	0.369432574	0.004916011	5.08E-06
C2orf49;	-0.614370473	-0.521051353	0.037331415	0.046380542
C5orf22;	0.315675237	0.416302169	0.015614704	0.000530357
C8orf33;	-0.006387017	0.184699602	0.925615504	0.201320661
C9orf78;	0.010983306	-0.091267088	0.839872266	0.050886507
CACYBP;	-0.020281272	0.08967871	0.285254657	0.000362742
CAD;	-0.092065616	0.048182847	0.037929209	0.373766413
CALD1;	0.106770752	-0.018606625	0.001803363	0.519464699
CALM1;	-0.01105205	0.026401653	0.708953295	0.255751642
CALR;	0.127367619	0.206934081	0.004353524	0.0006288
CALU;	0.039806385	0.23021585	0.170776215	8.57E-06
CAMK2D;	-0.012293052	0.299838861	0.884593284	0.001647314
CAMK2G;	0.196774969	0.151161026	0.053322713	0.112968952
CAND1;	0.34423821	0.307856325	4.32E-09	6.05E-09
CANX;	0.22290648	0.540125584	0.034736161	4.54E-07
CAPG;	-0.010851084	-0.128728252	0.794548764	0.001208609
CAPN1;	0.027097853	-0.053220482	0.219094837	0.04387214
CAPN2;	-0.026993005	0.134832423	0.115076597	1.19E-06
CAPNS1;	-0.007976153	0.073978044	0.643504683	0.001041252
CAPRIN1;	0.01146399	0.022145066	0.573186571	0.265459783
CAPS;	0.105710265	0.711614005	0.621858611	2.33E-13
CAPZA1;	0.018059941	-0.024270147	0.255850357	0.284344323
CAPZA1; CAPZA2;	0.06734344	0.035346917	0.027238009	0.158622795
CAPZA2;	0.009787621	-0.007310321	0.56420445	0.717992122
CAPZB;	0.045058373	-0.053426669	0.093160846	0.031035552
CARD16;	-0.857153603	-0.248058466	0.005324175	0.366287211
CARHSP1;	0.079677433	0.053169785	0.046744546	0.139401592
CARM1;	0.440574973	0.375850358	0.056304765	0.10197565
CARS1;	0.003648621	-0.153970855	0.958898631	0.074493157
CASP1;	0.135918443	0.374130454	0.004218469	2.34E-07
CASP8;	-0.103973692	0.067470904	0.159976252	0.434610419
CAST;	-0.04070218	-0.206037465	0.034705288	8.04E-07
CAT;	0.368719893	0.063512382	0.005938984	0.620275974
CAVIN1;	0.014835644	-0.299007804	0.42809853	4.66E-07
CAVIN2;	-0.031625182	-0.033358682	0.571618583	0.583741443
CAVIN3;	0.012220885	-0.303648777	0.650479907	7.76E-08
CBR1;	-0.410409978	-0.631620587	1.47E-09	1.71E-09
CBR3;	-0.357531908	-0.807601939	4.95E-07	5.06E-08
CBR3; CBR1;	-0.499311262	-0.816536356	8.59E-09	1.32E-11
CBX1;	0.053045642	-0.118862026	0.015556659	9.00E-06
CBX3;	0.008269171	-0.025867561	0.698825161	0.205603875
CBX3; CBX5;	0.037053737	0.016712182	0.144629081	0.422645216
CBX5;	0.057956622	0.113541233	0.023246661	5.45E-05
CBX5; CBX3;	0.019932147	-0.037348681	0.475633147	0.207995793
CCAR1;	0.010498841	-0.118265062	0.729768862	0.002215275
CCAR2;	0.054592197	0.004168188	0.011991122	0.82189925
CCDC124;	0.010156825	-0.050146433	0.828311731	0.296291366
CCDC22;	-0.244425473	-0.092465152	0.013267427	0.022619406
CCDC43;	-0.191457732	-0.069813599	0.527866432	0.815826265
CCDC50;	0.014570101	0.040087687	0.882280913	0.605245884
CCDC6;	0.170290482	0.226921181	0.006621541	0.000816339
CCDC80;	0.441369793	-0.636639829	0.004621998	0.002278995
CCDC86;	0.03867637	0.080067361	0.706662532	0.428414524
CCN1;	0.126804908	0.244604059	0.119182501	0.001246382
CCN2;	0.32916571	-0.058259503	1.69E-08	0.131825275
CCT2;	-0.05276375	-0.04865266	0.00799635	0.015527023
CCT3;	-0.114635346	-0.037749254	0.079345834	0.392427373
CCT4;	-0.082617176	-0.099309083	0.005663837	0.00079794
CCT5;	-0.068860017	-0.066529445	0.005878802	0.013724163
CCT6A;	-0.209889462	-0.146607734	4.24E-08	7.54E-06
CCT7;	-0.118713901	-0.096219393	7.71E-05	0.000173047
CCT8;	-0.195410824	-0.11057042	7.24E-07	0.000113385
CD109;	0.155422141	-0.068618799	0.00138696	0.128006155
CD2AP;	-0.08006457	-0.08564409	0.375761519	0.344798668
CD2BP2;	-0.083446628	-0.297709047	0.00068941	3.01E-09
CD44;	-0.008299171	-0.239122861	0.869406712	0.000240225
CD59;	0.155124342	0.409581081	0.010612552	8.85E-07
CD99L2;	0.489684324	0.443573401	3.77E-06	5.04E-06
CDC16;	-0.021595028	0.139205415	0.64978126	0.05720329
CDC20;	3.079391412	3.459493887	5.43E-08	2.95E-07
CDC23;	-0.10781632	-0.138339039	0.364206361	0.248358904
CDC37;	0.061306816	0.15358139	0.104171943	0.001822677
CDC42;	-0.053517485	-0.009253683	0.330756702	0.786243206
CDC5L;	-0.048166525	-0.080631925	0.247872819	0.084085621
CDK11A;	-0.038292329	-0.02246236	0.305605899	0.600147209
CDK2;	-0.079273001	-0.118440305	0.716145441	0.489803134
CDK2; CDK2AP1;	0.178293224	0.025214947	0.096433287	0.791794743
CDK2AP1;	0.024145826	-0.256390013	0.381676192	1.55E-07
CDK5RAP3;	0.424652015	1.280057251	0.091094171	1.17E-05
CDK7;	0.083790709	0.531924828	0.508740207	1.10E-05
CDK9;	-0.133080337	-0.148500202	0.099408658	0.011603942
CDV3;	-0.031293962	0.238634999	0.402253602	7.77E-08
CEBPZ;	0.003657819	0.184980999	0.907936709	4.65E-05
CELF1;	0.07873317	0.19720955	0.114944304	0.000220346
CEP170;	-0.060597452	0.178967925	0.387775658	0.300233822
CEP41;	0.468740575	0.397828601	0.169187163	0.183731873
CERT1;	0.078326399	0.234490871	0.40892975	0.034625176
CFAP298;	-0.123770887	-0.177845372	0.548251638	0.377527737
CFDP1;	0.007080277	0.138764452	0.864799099	0.000190057
CFL1;	0.079524567	-0.051950842	0.015931455	0.120726919
CFL2;	-0.012889551	0.066594929	0.480866793	0.00253896
CFL2; CFL1;	0.213681469	0.125809623	8.84E-07	0.000244101
CGGBP1;	0.182678418	0.155442969	0.027343247	0.008396195
CHCHD2;	0.332746236	0.214996408	2.12E-06	0.000127639
CHCHD3;	0.272437048	0.532646744	0.211002502	0.03193474
CHCHD4;	-0.180462447	-0.429937994	0.004278665	5.43E-06
CHD4;	0.06854827	-0.061898249	0.247164947	0.334123902
CHERP;	-0.061752725	-0.25815594	0.009111684	1.33E-07
CHMP2A;	0.22458507	0.128758547	0.002132296	0.00260272
CHMP4A;	0.283516489	0.363272874	0.025151532	0.001923956
CHMP4B;	0.044167247	-0.166288555	0.025195522	5.51E-07
CHMP5;	-0.090305151	-0.096421432	0.482955516	0.045284657
CHMP7;	0.040511253	0.078600814	0.215058096	0.079455842
CHORDC1;	-0.013174628	0.117948792	0.410874488	1.53E-05
CHRAC1;	-0.110475428	0.110333299	0.33444738	0.15416466
CHTOP;	0.082780327	0.06782064	0.042997897	0.081956703
CIAO1;	-0.054462692	0.119359189	0.350264235	0.041247427
CIAO2B;	-0.161579821	0.012196018	0.004070232	0.771441006
CIAPIN1;	0.024368903	0.220293287	0.291108837	1.07E-06
CIRBP;	0.013896636	-0.040467831	0.451251982	0.014817266
CKAP2;	-0.26150427	-0.355137433	0.088646638	0.014599596
CKAP4;	0.197903005	0.395136526	0.000911223	3.68E-10
CKAP5;	-0.070493953	-0.017252815	0.48045001	0.85858203
CKB;	0.087693254	-0.192479939	0.000228856	7.07E-08
CKMT1A;	0.358193468	0.681014338	2.84E-05	2.98E-08
CKS1B;	0.073735269	-0.102080623	0.001709441	0.000320959
CKS2;	-0.053856349	-0.44860944	0.368463836	6.12E-06
CLASP1;	0.002059503	0.112474726	0.954572922	0.657163971
CLASP2; CLASP1;	0.070101726	-0.12083513	0.333268842	0.115557
CLIC1;	-0.020003766	0.101850548	0.346591429	1.69E-05
CLIC4;	-0.059633699	-0.042185047	0.176374845	0.321046163
CLINT1;	0.102518245	0.208240193	0.079460929	0.001697847
CLIP1;	0.247665478	0.365713972	0.010247612	0.002130294
CLNS1A;	-0.043241292	0.129194109	0.172102074	0.00311584
CLTC;	-0.004787208	0.087460136	0.847630908	0.00566489
CLU;	0.013156436	-0.217437192	0.76358398	0.000411346
CMAS;	0.11021526	0.154446032	0.044978524	0.007890657
CMBL;	0.080664818	0.095774609	0.094580152	0.539052203
CMPK1;	0.037640008	-0.106543555	0.048223185	5.23E-05
CNBP;	0.037502094	0.254004727	0.475597041	0.0036117
CNDP2;	-0.10653537	-0.000440613	3.32E-05	0.98051043
CNN2;	-0.0033061	-0.22047351	0.898084782	3.36E-05
CNN3;	0.170619646	0.089871464	0.008378816	0.084210439
CNOT3;	0.019384143	0.085058969	0.512238418	0.001064949
CNOT7;	0.507734217	0.390173184	1.64E-06	0.000239495
CNPY2;	0.092570454	-0.216069489	0.023178431	7.13E-05
CNPY3;	0.253451495	-0.074994957	0.020923983	0.456611997
CNRIP1;	0.103639569	0.361692474	0.122081081	1.58E-06
COA6;	-0.014590879	0.037270331	0.729939446	0.37950512
COA7;	0.027594675	0.116059291	0.677998553	0.054260206
COL12A1;	0.038414962	-0.095849963	0.706562958	0.169204869
COL1A1;	0.082293016	-0.765654065	0.053506429	2.62E-10
COL4A2;	-0.135436784	0.117128126	0.377968316	0.472853696
COLGALT1;	0.170780877	-0.056622562	0.00332942	0.464367775
COMMD1;	-0.268648771	-0.073628775	0.060990218	0.141734791
COMMD2;	-0.035963236	-0.189605813	0.614295075	0.004224374
COMMD3;	0.003722169	-0.087723669	0.881187687	0.110366204
COMMD4;	0.198745695	-0.0217496	0.418815296	0.746161746
COMMD8;	3.67E-06	-0.015970847	0.999855976	0.551353266
COMMD9;	0.125522599	0.081455721	0.021919532	0.086200788
COMT;	-0.02582093	-0.045118467	0.626265946	0.379543119
COPA;	-0.043620696	-0.107824443	0.13318367	0.006150078
COPB1;	-0.035771242	-0.118552964	0.45307172	0.011439761
COPB2;	0.001967082	-0.061171525	0.935954893	0.024307812
COPE;	-0.036728882	-0.115463552	0.045773847	2.49E-05
COPG1;	-0.038565281	-0.082974797	0.404005952	0.10924531
COPG1; COPG2;	-0.134079789	-0.125435542	0.000163883	0.028998194
COPG2;	-0.155056109	-0.3338578	0.060418228	0.000761608
COPS2;	-0.103661163	-0.276255164	0.065227221	7.52E-07
COPS3;	-0.20954889	-0.368034963	0.020282244	5.02E-10
COPS4;	0.205268614	0.068757714	0.314235236	0.750514072
COPS5;	-0.014534044	-0.277081644	0.554265241	1.24E-07
COPS6;	-0.050671139	-0.127270715	0.067885832	0.000133698
COPS7A;	-0.042654967	-0.363198792	0.341147002	2.22E-06
COPS7B;	0.011805498	-0.127174045	0.776441163	0.003658546
COPS8;	-0.012359996	-0.060327236	0.608042125	0.078489142
COPZ1;	0.073699518	0.048499411	0.058120466	0.214366255
COQ9;	0.276838896	1.007389826	1.15E-05	1.10E-08
CORO1A;	-0.363196314	-0.27754132	0.086673737	0.018701365
CORO1B;	-0.065733857	-0.199489467	0.030435007	0.000106343
CORO1C;	-0.00880695	-0.082244533	0.757002717	0.007977834
CORO7;	0.087624625	1.416077493	0.624551697	1.89E-06
COTL1;	0.035076343	-0.0369209	0.138275326	0.182901738
COX17;	0.149424767	-0.113829325	0.000730608	0.026151374
COX5A;	0.328197191	0.399360342	0.000157988	1.30E-06
COX6B1;	0.301895789	0.174539815	0.052487818	0.126613643
COX7A2;	0.225556351	0.053606043	0.0010336	0.286730355
CPD;	-0.02072245	0.191919527	0.919888218	0.254236408
CPNE3;	-0.100906426	-0.118472485	2.64E-05	1.90E-06
CPOX;	-0.052678047	0.115909806	0.374204999	0.099300214
CPPED1;	0.054740324	-0.033442464	0.058191352	0.111322068
CPSF2;	0.481412714	0.740081379	0.000155753	1.22E-09
CPSF3;	-0.073821938	-0.046638403	0.030725301	0.10551623
CPSF6;	1.92E-05	0.021870668	0.999495181	0.363773476
CPSF7;	0.036762894	-0.038443408	0.351652978	0.338601566
CPVL;	0.391769195	1.493254683	0.13323263	5.66E-06
CREG1;	0.02443723	-0.433089742	0.630362908	0.001178114
CRIP2;	-0.166539296	-0.294481973	4.79E-06	7.03E-09
CRK;	0.04116855	-0.066762171	0.183515194	0.033898099
CRKL;	0.020933035	0.046827714	0.470957108	0.100041258
CRNKL1;	0.126386786	-0.087151315	0.226251419	0.351932343
CRTAP;	-0.121470278	-0.462857832	0.187331294	0.008715819
CRYBG1;	-0.100320269	-0.184773213	0.28363144	0.217424984
CRYZL1;	-0.315078417	-0.425099781	3.50E-07	4.22E-07
CS;	0.229445759	0.376980432	0.015062637	0.000388585
CSDE1;	-0.036861429	-0.043476377	0.084330498	0.130593925
CSE1L;	0.241494337	0.341027943	0.215351587	0.108277878
CSK;	-0.04315408	0.025342325	0.360360792	0.65615041
CSNK2A1;	-0.049921799	-0.138200804	0.585078842	0.12477912
CSNK2B;	0.091667017	0.17035207	0.055514008	0.001006989
CSPG4;	-0.211960761	0.192063254	3.91E-05	3.10E-05
CSRP1;	0.045311183	0.024565843	0.047364214	0.186562972
CSTB;	0.180124702	0.172976546	7.70E-05	0.000101158
CSTF1;	0.01180713	-0.048497577	0.779289413	0.368917097
CSTF2;	-0.008202476	0.015456116	0.776409834	0.672105351
CSTF2; CSTF2T;	0.1099433	0.021841815	0.008996423	0.498438374
CSTF2T;	0.20623048	0.041381124	0.000443799	0.563231117
CSTF3;	-0.083015747	-0.170102893	0.015346774	7.08E-06
CTBP1;	0.002873681	-0.046966599	0.888307777	0.035086253
CTBP2;	0.039097916	-0.051844525	0.229268068	0.11976994
CTNNA1;	0.143061972	0.217247491	0.005938543	0.000174758
CTNNA1; CTNNA2;	0.184733888	0.207736736	0.23585708	0.082810969
CTNNB1;	0.112500622	0.302255148	0.216247829	0.012441491
CTNNBL1;	0.257998832	0.209625081	0.00058117	6.27E-05
CTNND1;	-0.006666286	-0.073873717	0.869187813	0.065352537
CTPS1;	0.033105017	0.201624067	0.381218479	0.000216671
CTSA;	-0.046134732	-0.185016252	0.277773114	3.70E-05
CTSB;	0.014089816	0.277851175	0.608168927	1.14E-06
CTSC;	0.019019528	-0.341248422	0.542904225	1.25E-07
CTSD;	0.026839845	-0.092526966	0.351196073	0.021297942
CTSL;	-0.062625825	-0.372115823	0.023308989	2.64E-07
CTSZ;	0.009699149	-0.265390825	0.868662336	9.68E-05
CTTN;	0.090734447	0.056785892	0.000319892	0.012289864
CUL1;	-0.080256277	-0.121947773	0.112007406	0.018046233
CUL2;	0.002347766	-0.11597982	0.944750033	0.002611847
CUL4A;	-0.080438735	-0.17007507	0.14782923	0.008791992
CUL4B;	0.012484958	0.160327662	0.663072924	0.000414905
CUTA;	0.115543536	0.015750131	0.001167693	0.557349939
CWC15;	-0.111432437	-0.012593454	0.174555189	0.870504539
CWC22;	0.025123894	0.31304728	0.271479609	2.29E-07
CWC27;	0.038718502	0.076276167	0.151215911	0.00807365
CXCL6;	-0.052655632	-0.057973542	0.457050969	0.529952595
CYB5A;	0.301470184	0.517505674	1.88E-05	3.18E-08
CYB5B;	0.305899106	0.653455601	8.39E-05	3.96E-09
CYC1;	0.30572071	0.252937244	0.13321498	0.207308919
CYCS;	0.131984711	0.253888321	0.13073522	0.008157816
CYRIB;	0.182957739	0.28162897	0.001496589	6.00E-05
CZIB;	-0.051847838	0.021971352	0.029951868	0.216606504
DARS1;	0.005894423	0.025041791	0.786086025	0.181288475
DAXX;	-0.096238276	-0.219824812	0.050660625	1.21E-05
DAZAP1;	0.033288165	0.0845255	0.062978665	0.000223885
DBI;	0.033986734	-0.041184481	0.16207185	0.082407655
DBN1;	0.112674346	-0.074723759	8.02E-05	0.00276051
DBNL;	-0.034280349	-0.098209583	0.291007229	0.002811667
DBR1;	0.1598871	-0.00466158	0.000419161	0.904472909
DCAF8;	0.119384414	-0.049159543	0.092646816	0.56149639
DCLK1;	1.186761527	1.212765061	3.37E-07	2.75E-07
DCPS;	0.026278857	-0.002009193	0.237984983	0.929028608
DCTN1;	-0.034825081	0.021652569	0.103027335	0.312280399
DCTN2;	0.003880756	0.070789373	0.868700618	0.004897947
DCTN3;	0.012824873	-0.008308692	0.554785066	0.762059738
DCTN4;	-0.164453363	-0.162366122	4.71E-05	3.60E-05
DCTPP1;	-0.158377763	-0.094914277	0.08456756	0.150135212
DCUN1D1;	0.021113213	-0.10978719	0.439768005	0.000773203
DDAH1;	0.028974705	0.198719475	0.599634008	0.002707167
DDAH2;	-0.217859899	-0.940049456	0.000206534	9.33E-13
DDB1;	-0.031616804	-0.129458823	0.37697251	0.000365694
DDI2;	0.141445195	0.123355126	0.101725869	0.024094646
DDOST;	0.332246085	0.35580984	0.001887532	0.000635463
DDT;	-0.018581007	-0.175349218	0.605508018	7.57E-06
DDX10;	0.018134491	0.055211425	0.385893551	0.021627764
DDX17;	-0.242020162	0.126845527	0.112409635	0.359159604
DDX18;	0.017201536	0.06170738	0.242620978	0.001569868
DDX19A;	-0.015812646	-0.00214497	0.326117205	0.912695835
DDX19A; DDX19B;	-0.092959623	0.192901626	0.004420597	4.43E-06
DDX1;	-0.17001267	-0.142103835	0.06141516	0.000467724
DDX20;	0.307168954	0.551743577	0.001958732	4.57E-09
DDX21;	-0.10612876	-0.100036059	0.012629975	0.00142619
DDX23;	0.013591467	-0.062918954	0.565957064	0.033510412
DDX24;	-0.076775136	0.061881264	0.06019912	0.092543872
DDX27;	-0.172326617	-0.020264154	0.000558228	0.410034289
DDX39A;	0.011172155	-0.267574981	0.781188219	2.94E-05
DDX39B;	0.061719407	0.079630464	0.164825503	0.073471519
DDX39B; DDX39A;	0.068749884	0.038738935	0.005366731	0.063137456
DDX3X;	0.094193172	0.160297994	0.000131988	8.19E-06
DDX42;	0.074973426	0.077402294	0.001241923	0.000489216
DDX46;	0.013267704	-0.052214812	0.608057507	0.049647369
DDX47;	-0.006861091	0.084542772	0.837303272	0.050351776
DDX50;	0.050722843	0.021810501	0.032690622	0.336198334
DDX50; DDX21;	0.036687742	-0.027466872	0.044195043	0.15597319
DDX52;	0.021173302	0.145006887	0.812375477	0.148821781
DDX54;	-0.075110897	-0.062603436	0.071058155	0.037510956
DDX56;	0.046852618	0.099077623	0.261532555	0.02966518
DDX5;	0.005608894	0.1013328	0.916266083	0.011372899
DDX5; DDX17;	-0.053854258	0.165364812	0.273520837	0.000192703
DDX6;	-0.006793972	0.029638331	0.788872309	0.48789699
DECR1;	0.134842972	0.210459874	0.006227605	0.000615453
DEK;	0.052159651	-0.006425752	0.061271583	0.831735694
DENR;	-0.162840149	-0.125435077	0.011864293	0.001162375
DFFA;	0.069205437	0.237946241	0.054566968	2.64E-07
DGKA;	-0.183515287	-0.060150747	0.047822762	0.664993702
DHFR;	0.037844509	-0.235351462	0.296630769	3.64E-06
DHX15;	0.102688187	0.090024185	0.012061876	0.022123196
DHX16;	0.006671907	0.019096245	0.91070899	0.713282419
DHX36;	-0.014196613	0.151719833	0.702804782	0.031944139
DHX38;	0.023129656	0.067144028	0.850356529	0.549670083
DHX9;	-0.007957402	-0.06508851	0.832062322	0.048149396
DIABLO;	0.119037256	0.098996162	0.000790659	0.00207442
DIAPH1;	-0.001422924	0.02852961	0.941318814	0.200164934
DIDO1;	0.011590646	0.013682255	0.906445541	0.888932432
DIS3;	-0.056045364	-0.287833875	0.016475527	0.005730998
DKC1;	0.001812696	-0.046210227	0.969556656	0.364286445
DLAT;	0.493695136	0.953690398	0.008238299	2.68E-07
DLD;	0.238643635	0.393908818	0.00282695	2.05E-06
DLST;	0.291001213	0.498517419	7.60E-05	1.63E-07
DNAAF10;	0.377037274	0.116965565	0.414278165	0.794047252
DNAJA1;	0.055611295	0.067744918	0.024790002	0.00771163
DNAJA2;	-0.258559695	-0.033599135	0.002840129	0.600394218
DNAJB11;	-0.049063648	-0.19027438	0.187443651	2.99E-06
DNAJB1;	0.107845581	0.106703306	0.005565538	0.00614412
DNAJB4;	0.023297469	-0.033505044	0.803539741	0.7115707
DNAJB4; DNAJB1;	-0.163248058	-0.407962576	4.58E-05	0.002934901
DNAJC17;	0.019144647	0.078988997	0.631699723	0.136328237
DNAJC2;	-0.027174527	0.011437691	0.349008246	0.696757583
DNAJC7;	-0.005438545	0.127968854	0.939324144	0.086403535
DNAJC8;	0.033305608	0.004750228	0.126645553	0.820474565
DNAJC9;	-0.001461137	0.021410351	0.957406955	0.438856509
DNM1L;	-0.015989665	-0.126303842	0.458201653	2.29E-05
DNM2;	-0.059984091	-0.111817655	0.058073888	0.003509597
DNM3; DNM2;	-0.021758727	-0.027668052	0.478389147	0.477382349
DNMT1;	0.021770973	0.107598163	0.542616999	0.009119684
DNPH1;	0.076621333	-0.039877627	0.054649362	0.451582911
DNTTIP2;	-0.14345823	-0.232992875	0.088530683	0.010121261
DOHH;	0.039815592	0.046423681	0.186896571	0.093256168
DOK1;	-0.298704709	-0.818064086	8.63E-07	9.86E-08
DPF2;	0.061890912	0.006504759	0.413646109	0.927428258
DPH2;	-0.217045626	-0.203558005	0.02300463	0.023411048
DPH5;	-0.108294101	0.323044784	0.272378447	6.15E-06
DPP3;	0.000943481	-0.166772043	0.975418976	0.000767238
DPP9;	-0.005925168	-0.194218596	0.876411223	4.74E-05
DPY30;	0.222066458	0.233156814	0.311735828	0.29065211
DPYSL2;	-0.05128958	-0.193859608	0.009717032	4.34E-08
DPYSL3;	0.008794109	0.108110068	0.862379445	0.00195976
DPYSL3; DPYSL2;	-0.040457113	-0.039365016	0.166919848	0.438496478
DR1;	0.073706578	0.012061191	0.336843687	0.765669033
DRAP1;	0.011554033	-0.005947556	0.789317356	0.86751189
DRG1;	0.017904392	-0.11137406	0.717917003	0.014638643
DSTN;	0.098816179	0.005595244	0.184170397	0.950417763
DTD1;	-0.425425773	0.028958644	0.03282305	0.822234966
DTX3L;	0.356861961	0.160360571	0.008879341	0.168226675
DTYMK;	0.046494524	0.145695512	0.232919802	2.78E-05
DUSP12;	0.038288816	0.056145514	0.223642432	0.026329884
DUSP3;	-0.146181846	0.144150167	0.274008587	0.280457538
DUT;	0.119183738	0.006319626	0.000273089	0.784935381
DYNC1H1;	-0.126795021	-0.13625063	0.003705562	0.002549628
DYNC1I2;	-0.287272114	-0.244331969	0.013148794	0.05807812
DYNC1LI1;	-0.336023393	-0.605713174	0.000133667	4.35E-13
DYNC1LI2;	0.381228492	0.751127926	0.000700767	1.20E-09
DYNLL1;	-0.042275449	-0.180038105	0.036316069	1.27E-06
DYNLL2;	0.061162819	-0.016769481	0.290618269	0.81889639
DYNLL2; DYNLL1;	0.015369167	-0.540414538	0.644139904	0.005228962
DYNLRB1;	-0.063727639	-0.07472623	0.00286167	0.000701704
DYNLT1;	-0.113610303	-0.102582971	0.001162144	0.002026567
DYNLT3;	-0.079943832	-0.153801578	0.027371092	0.006035974
EAPP;	-0.252986142	0.016338215	0.221018267	0.591152079
ECD;	-0.097280202	2.06E-06	0.002448181	0.99992838
ECHDC1;	-0.001053539	-0.018930559	0.990131283	0.80852696
ECHS1;	0.170975478	0.324786855	0.04323621	0.000114935
ECI1;	0.295257063	0.500688635	0.014392924	5.28E-05
ECPAS;	-0.292421637	-0.749468084	0.239778035	0.000309851
EDC4;	0.097068077	0.263268789	0.004863786	0.00021293
EDF1;	0.028469391	-0.073446164	0.31628028	0.03100488
EDIL3;	0.050672895	-0.078530021	0.068322483	0.003358663
EEA1;	-0.046254801	0.105461784	0.116363796	0.000992425
EEF1A1;	0.054280977	0.143838494	0.321773197	0.015710345
EEF1A1; EEF1A2;	0.034832358	0.069903861	0.308769541	0.036075352
EEF1A2;	0.312395532	-0.350772128	3.52E-08	5.08E-07
EEF1B2;	0.056452578	0.048094682	0.003456949	0.006277615
EEF1D;	0.075349682	0.12255439	0.013970955	0.000125846
EEF1E1;	-0.03451102	0.086847335	0.419906238	0.02704676
EEF1G;	0.038411333	0.102803111	0.062004191	0.000265188
EEF2;	0.00831087	0.065022789	0.75770749	0.022024476
EFEMP1;	0.432245394	0.834325096	0.001386556	1.43E-06
EFHD1;	0.481329999	-0.512238029	0.009106884	0.020392639
EFHD2;	-0.025768103	0.044847264	0.394105808	0.180480629
EFL1;	0.038362652	-0.035384906	0.214427584	0.247936392
EFTUD2;	0.042496234	-0.009986393	0.016669043	0.497584768
EGFR;	0.228694136	0.627166549	0.007150123	8.08E-07
EHBP1;	0.125071482	-0.299794344	0.323622869	0.046104613
EHD1;	-0.129122774	0.189062776	0.007957591	0.000796326
EHD2;	-0.097541077	-0.546533976	0.201501545	2.09E-09
EHD4;	-0.35257172	0.088255774	0.004095159	0.376721693
EIF1;	-0.056561863	0.165882707	0.263325731	0.00141338
EIF1AD;	0.000164749	0.293737827	0.997707783	0.000223324
EIF1AX;	-0.077454876	0.063039639	0.211908309	0.279384648
EIF1B; EIF1;	-0.057776095	-0.029564579	0.004800695	0.071051404
EIF2A;	0.019133439	0.070476541	0.519159801	0.00908348
EIF2AK2;	0.115230078	0.146674891	0.050304248	0.015768894
EIF2B1;	0.071514634	0.022295145	0.055295478	0.657351398
EIF2B2;	-0.01524261	0.037139697	0.502237922	0.086414218
EIF2B4;	0.355761732	0.405047937	0.166446489	0.013729632
EIF2B5;	-0.097406333	-0.02658109	0.041353194	0.513771773
EIF2D;	0.139534848	0.34245512	0.087101555	0.000244861
EIF2S1;	-0.047412962	-0.034971187	0.008939738	0.037652575
EIF2S2;	-0.079860391	-0.000518756	0.061042107	0.984280144
EIF2S3;	0.101912869	0.041057043	0.009515136	0.27666644
EIF2S3B; EIF2S3;	0.03875712	-0.124381729	0.723528514	0.281604564
EIF3A;	0.005332069	0.100126833	0.774807578	3.94E-05
EIF3B;	-0.015842596	0.080319051	0.469982523	0.003116419
EIF3C;	-0.046550246	0.032706756	0.126427735	0.157885076
EIF3D;	-0.03571907	0.015444664	0.31752169	0.680489168
EIF3E;	-0.032038059	0.090324584	0.240704817	0.002133486
EIF3F;	-0.041685133	0.107639469	0.097643211	0.000903391
EIF3G;	0.011167973	0.074946256	0.719370269	0.01944174
EIF3H;	0.028259776	0.11660253	0.080614908	0.000117778
EIF3I;	-0.033655541	0.041087617	0.06901213	0.043208529
EIF3J;	-0.084842612	0.057965277	0.002586151	0.013613808
EIF3K;	-0.060977359	0.016670814	0.005460284	0.258715255
EIF3L;	-0.101837339	0.124908087	0.040205912	0.004515374
EIF3M;	-0.035472306	0.041635129	0.13747931	0.066921213
EIF4A1;	0.019282554	0.096513563	0.257018063	6.71E-05
EIF4A1; EIF4A2;	0.074913749	0.170711016	0.020385033	0.00039087
EIF4A1; EIF4A3; EIF4A2;	-0.028933754	-0.165447936	0.41934483	0.109898565
EIF4A2;	0.071953767	-0.032353806	0.056528544	0.520647848
EIF4A3;	0.002727547	0.040354638	0.911709951	0.25109106
EIF4B;	0.019990595	0.070759027	0.646844984	0.107664397
EIF4E;	0.017402795	-0.072544419	0.442278498	0.020288967
EIF4G1;	-0.015087176	0.048616995	0.434493322	0.050090617
EIF4G2;	0.079866326	0.316242491	0.094379285	5.09E-07
EIF4G3; EIF4G1;	-0.017220187	0.057375669	0.58724127	0.045634562
EIF4H;	0.052344915	0.153158647	0.458251135	0.005174654
EIF5;	0.0485984	0.037754648	0.157345714	0.421872416
EIF5A;	0.054153549	0.089725246	0.086006643	0.003830756
EIF5B;	-0.042610594	0.04139136	0.046077206	0.03574984
EIF6;	-0.083004334	0.182556837	0.010563282	6.00E-05
ELAVL1;	0.015943144	-0.006985558	0.304286682	0.670064623
ELMO2;	-0.124769712	-0.470687704	0.086577787	7.93E-05
ELOB;	-0.03393216	-0.007735765	0.107622201	0.70082112
ELOC;	0.063021744	0.010029448	0.010032703	0.701859129
ELOF1;	0.138459795	0.233631827	0.000245918	1.80E-06
ELP1;	-0.12380055	-0.067683754	0.001075988	0.001865106
ELP2;	-0.078875628	0.01225109	0.042166676	0.745049638
EMC2;	0.155609918	0.4908199	0.484645742	0.008072713
EMG1;	-0.036702715	-0.119003595	0.722044796	0.165285851
EML2;	0.096003586	-0.290118247	0.591047305	0.064085462
EML3;	-0.017560631	-0.103204278	0.676553777	0.092848723
EML4;	0.126373102	0.045026934	3.37E-05	0.229714628
ENAH;	0.109852849	-0.188635593	0.001648969	0.000119067
ENO1;	0.075141162	0.032767501	0.007141167	0.270863438
ENO2;	0.02726564	-0.058778557	0.219823114	0.001450557
ENO2; ENO1;	0.058577193	-0.020611615	0.003461493	0.222396696
ENOPH1;	-0.055877293	0.010798375	0.015823874	0.678516743
ENSA;	0.005197948	-0.060698022	0.885907701	0.084119567
ENY2;	0.098439347	0.067523049	0.004099442	0.005979213
EPB41L1;	0.075295369	0.235310737	0.358556955	0.000361087
EPB41L2;	0.172059447	0.247709252	0.156945801	0.016358957
EPN1;	-0.015406498	-0.130011536	0.534236163	3.49E-05
EPN3; EPN1;	0.305758978	0.294009462	0.006821581	0.003827341
EPPK1;	1.676437828	0.22545668	4.98E-16	0.000893227
EPRS1;	-0.012326368	0.050440457	0.555084743	0.021630664
EPS15;	-0.076286766	0.103238794	0.603223678	0.213600616
EPS15L1;	-0.11059282	-0.154548332	0.192342502	0.159432773
EPS8;	0.007318711	-0.177250051	0.817557581	8.38E-05
ERAP1;	0.041751382	0.057563806	0.495387833	0.339163347
ERC1;	0.377874869	0.345220585	0.1754914	0.199080499
ERCC5;	0.421908979	-0.777277766	0.000207363	0.000378246
ERH;	-0.044783391	-0.089241636	0.323049206	0.053837969
ERLIN2;	0.384580147	0.847382623	0.066395562	4.72E-05
ERO1A;	-0.006544376	0.113087135	0.860481386	0.002150288
ERP29;	0.138297165	0.135960726	0.00777035	0.001509153
ERP44;	-0.06136305	-0.095735772	0.039346362	0.040900275
ESD;	-0.23578125	-0.200164423	0.081460772	0.131426459
ETF1;	0.03674997	0.084728342	0.309181296	0.037139234
ETFA;	0.265368043	0.470626475	0.000117173	1.23E-08
ETFB;	0.417357727	0.491469197	1.37E-05	1.39E-07
ETHE1;	-0.076026379	0.019982393	0.379048135	0.822382626
EWSR1;	-0.02661657	-0.086078311	0.711780596	0.135985588
EXOC4;	-0.186719602	-0.462122708	0.207535032	0.010154755
EXOC5;	0.167313722	0.202061884	0.050603693	0.000965014
EXOC8;	0.038584734	-0.02544938	0.472206915	0.519276513
EXOSC10;	-0.110186556	-0.142034918	0.170016269	0.010626004
EXOSC1;	0.056527065	0.015544944	0.391618988	0.788369915
EXOSC2;	0.048021396	-0.015863229	0.5657436	0.847669284
EXOSC3;	-0.290945579	-0.313035652	0.000165246	0.000627985
EXOSC5;	-0.139767252	-0.229936369	0.205915716	0.078372432
EXOSC6;	-0.248697225	-0.134072812	0.01894739	0.035312137
EXOSC7;	-0.083112247	-0.10500303	0.033090748	0.02316985
EXOSC8;	0.149678143	0.215444946	0.127343303	0.034103785
EZR;	0.083039388	0.016507005	0.007646832	0.586896673
FABP3;	0.039935923	0.460850359	0.543472336	1.32E-07
FABP5;	0.081886538	0.201574192	0.001297799	3.11E-06
FADD;	-0.014895346	-0.113893965	0.775052997	0.003736669
FAH;	-0.391179506	0.281483358	0.044568106	0.000626456
FAHD2A;	-0.177599979	-0.077245478	1.80E-05	0.002762141
FAM114A2;	-0.133700977	-0.061216014	0.000216857	0.041939925
FAM120A;	0.113582222	0.074963473	0.078732987	0.16046947
FAM136A;	-0.004266355	-0.387950024	0.931385295	7.11E-05
FAM50A;	-0.080451744	-0.316317256	0.233689535	2.31E-05
FAM98A;	-0.059881177	-0.091476044	0.030719473	0.004808534
FAM98B;	0.044968094	0.027523221	0.102476036	0.336289873
FARSA;	-0.039686923	0.073281743	0.253910843	0.04730545
FARSB;	-0.111548597	-0.041158034	0.000670566	0.103057411
FASN;	-0.077346355	0.060024944	0.005872455	0.017113766
FAU;	-0.03057143	-0.376015558	0.113595587	0.321249688
FBL;	-0.066848342	0.069114613	0.363690812	0.333749765
FBLIM1;	0.169789538	-0.189134292	3.95E-06	1.83E-05
FBLN1;	0.090960283	-0.632645231	0.046020782	3.40E-05
FBN1;	0.016530698	-0.509262934	0.731405931	9.15E-05
FDFT1;	-0.023163121	0.104525	0.511394315	0.010407865
FDPS;	0.009052187	0.014638742	0.765202134	0.585581755
FEN1;	0.067983899	-0.047705602	0.046009095	0.192610658
FERMT2;	0.055508092	0.024478812	0.191298685	0.575650943
FGD4;	-0.308579211	-0.295195355	0.013687088	0.000672226
FH;	0.102655611	0.186570089	0.004712778	9.83E-06
FHL1;	-0.048593435	-1.139910108	0.267448521	1.37E-08
FHL2;	-0.120613923	-0.02765205	0.000395442	0.25264521
FHL3;	-0.021215187	0.168538051	0.409264023	4.09E-05
FHOD1;	-0.119110312	-0.125257796	0.400492882	0.144948836
FIP1L1;	-0.041564699	0.033656401	0.503623026	0.615368919
FKBP10;	-0.006041551	-0.097409441	0.849577176	0.010300102
FKBP15;	0.006183915	-0.2358008	0.874175608	0.002634004
FKBP1A;	0.085141485	0.155274604	0.177671985	0.011657579
FKBP1B;	0.077183671	0.067797687	0.009508599	0.006275186
FKBP2;	0.123280248	-0.017751969	0.000152062	0.463724374
FKBP3;	0.003262008	-0.098798457	0.904423063	0.000945786
FKBP4;	-0.064611714	0.056789682	0.00157433	0.009424112
FKBP5;	0.020389689	-0.006287806	0.25618263	0.67801642
FLAD1;	0.00793712	-0.173169309	0.837180442	0.181119471
FLII;	-0.186842885	-0.322943581	0.000280889	4.62E-07
FLNA;	0.024798581	-0.188697667	0.186750897	6.19E-08
FLNB;	0.012096083	-0.374865548	0.409061	7.34E-12
FLNB; FLNA;	-0.133540663	-0.436961381	0.001796174	1.85E-06
FLNC;	-0.143608768	0.261245993	0.054226225	3.39E-05
FLNC; FLNA;	-0.002934728	-0.125585966	0.947463377	0.007421256
FLNC; FLNB;	-0.011344604	-0.085758976	0.66552186	0.002449299
FLNC; FLNB; FLNA;	0.108809357	-0.072880285	0.027409436	0.133080633
FLOT1;	-0.000659182	0.039710407	0.996764531	0.77594151
FLYWCH2;	0.290988264	-0.079492351	4.88E-05	0.277078398
FLYWCH2; FLYWCH1;	0.301572205	-0.018416371	9.53E-05	0.728925485
FMR1;	0.032307261	-0.069127829	0.539378472	0.284091151
FN1;	0.064573172	-0.356155328	0.006716281	2.60E-08
FNTA;	0.008699086	-0.130200553	0.76626816	0.032860104
FOXK1;	-0.359973694	-0.265043548	5.51E-05	0.003146036
FSCN1;	-0.000876698	0.019938735	0.972214541	0.312190746
FTH1;	0.135377784	-0.246602607	0.073661951	0.008942251
FTL;	-0.117819388	-0.085442147	0.000239114	0.068741412
FTO;	0.236370931	0.454313975	0.016178038	5.34E-06
FTSJ3;	0.004018765	0.206626158	0.884527409	5.10E-06
FUBP1;	-0.031667094	-0.001420494	0.206308039	0.949593401
FUBP3;	0.087567468	0.041410547	0.002893667	0.063228851
FUCA1;	-0.740910715	-1.095216853	2.68E-10	2.58E-13
FUS;	-0.09191369	-0.038641436	0.014991779	0.208882491
FXR1;	-0.010839148	0.043217378	0.640447731	0.19664032
FXR2;	-0.037773918	0.006225315	0.443577986	0.909292978
FXR2; FMR1;	0.101087259	0.041574234	0.031893326	0.333087209
FYCO1;	-0.092911553	-0.262595484	0.165314973	0.000476146
G3BP1;	0.017159958	0.017202097	0.442518104	0.456189848
G3BP2;	0.007258676	0.077378286	0.905798263	0.239511715
G6PD;	-0.07118982	0.222508985	0.001638033	5.21E-09
GAA;	-0.161298623	-0.205193199	6.58E-06	0.00546972
GALE;	-0.038402831	0.323413008	0.175509448	1.79E-07
GALK1;	-0.645853019	-0.772082287	1.48E-06	6.31E-10
GALNS;	-0.25232294	-0.270351652	0.010283699	0.007392449
GAMT;	-0.280685176	0.031607885	2.16E-07	0.125543598
GANAB;	0.13904598	0.137393845	0.001960481	0.001421745
GAPDH;	0.052113058	-0.184428818	0.032681459	7.97E-05
GAPVD1;	-0.105866927	0.079603281	0.005785559	0.008911248
GAR1;	-0.049510222	-0.077609076	0.176025285	0.047573777
GARS1;	-0.058553155	0.068160667	0.023344283	0.005217006
GART;	-0.327634834	-0.251190517	1.94E-09	6.02E-09
GAS1;	0.679364194	0.491375316	1.15E-07	5.53E-12
GATAD2B;	0.203506808	0.10098393	0.008598574	0.205687421
GATD1;	-0.007626207	0.057561599	0.83342602	0.029425139
GBA1;	0.012799703	0.002820335	0.868490389	0.968125048
GBE1;	0.109359151	0.100672612	0.001993937	0.004439018
GCLC;	0.041088687	-0.03871174	0.119076556	0.135188767
GCLM;	0.093811681	0.058574334	0.004466839	0.024566184
GCN1;	0.027570432	-0.030671857	0.373144045	0.283468996
GCSH;	0.15181517	0.381089589	0.020113586	1.20E-05
GDA;	-0.216457526	-0.008311515	3.25E-05	0.7856749
GDI1;	0.001507246	0.003428662	0.926639411	0.8212301
GDI2;	-0.012879148	-0.056996907	0.587706105	0.023253671
GDI2; GDI1;	-0.010053082	0.00765678	0.579666751	0.66503968
GEMIN5;	-0.110827719	0.130489115	0.225242833	0.135168786
GET3;	-0.030639994	0.063322595	0.335401202	0.044783522
GFER;	-0.000263202	0.348199035	0.998460373	0.007559318
GFPT1;	-0.105412329	0.076781637	0.133019224	0.011180772
GFUS;	-0.338647252	-0.20745611	0.009538199	0.00017471
GGA1;	-0.05683486	0.329369652	0.635962418	0.001518927
GGCT;	0.078333118	0.207315739	0.099282285	0.000212573
GGH;	-0.095782564	-0.136832639	0.074454108	0.049899992
GID8;	0.020101464	-0.022028213	0.425483861	0.438544487
GIGYF2;	0.140720288	0.199951229	0.00130897	5.57E-05
GIPC1;	-0.220714333	-0.468515716	0.000853501	3.90E-05
GLB1;	-0.169566331	-0.453878625	6.76E-05	1.59E-06
GLG1;	0.07580156	0.3830979	0.103960579	1.06E-06
GLO1;	0.070763984	0.128856975	0.005944644	0.002712328
GLOD4;	-0.086118686	0.076637245	0.035360894	0.030783524
GLRX3;	0.023372709	0.044067533	0.290562975	0.023301025
GLRX5;	-0.042195082	0.099761188	0.058896791	4.73E-05
GLRX;	0.145790769	0.831950253	0.245346926	1.89E-06
GLS;	0.247646941	0.574998459	0.0209403	4.65E-06
GLUD1;	0.205399069	0.355749416	0.000255875	8.00E-08
GLUL;	-0.357861835	-0.922753236	0.000436791	1.17E-07
GMDS;	0.061670785	-0.024445179	0.028098858	0.382188738
GMFB;	0.016350627	0.066747564	0.739596242	0.221174012
GMPR2;	-0.00103337	-0.001587993	0.972477419	0.973545947
GMPS;	0.002203874	0.055419298	0.947782973	0.106373753
GNAI2;	0.122558117	0.187208996	0.002294525	0.00063498
GNB1;	-0.024770158	0.01713188	0.66942718	0.70188825
GNB2;	0.216914813	0.195600344	0.014597896	7.73E-06
GNB2; GNB1;	0.113674245	0.16583405	0.001498767	1.74E-06
GNE;	-0.016377909	0.098870335	0.375948781	9.31E-05
GNG12;	0.071514055	0.118919364	0.211291689	0.128172595
GNL1;	0.061922175	0.013542718	0.049572914	0.616686422
GNL3;	-0.113749019	0.112844854	0.000565565	0.000104969
GNPDA1;	0.210762429	0.313661692	0.010639795	0.008548904
GNPNAT1;	-0.101342463	-0.062721466	0.00159149	0.010360941
GNS;	0.238405365	0.275912556	8.92E-08	1.01E-08
GOLGA2;	-0.224508342	-0.217889012	0.160900875	0.143647242
GOLGA3;	0.036379668	0.027335927	0.355512122	0.496017097
GOLGA4;	0.100020119	0.113292362	0.482548227	0.181497399
GOLGB1;	-0.019331159	-0.116170102	0.441958215	0.000248771
GOLPH3;	0.004486655	-0.299589481	0.965243064	0.105523866
GON7;	0.129064348	-0.205137223	0.008399363	0.0010438
GOPC;	-0.35672884	-0.294556698	0.049698234	0.18555493
GORASP2;	-0.008467971	0.016142852	0.713651103	0.544153548
GOT1;	-0.081713699	-0.071892396	0.00034416	0.000475309
GOT2;	-0.175271303	0.091157338	0.345716017	0.617652769
GPALPP1;	-0.313020554	-0.241219436	0.007496101	0.000636788
GPATCH4;	-0.35832223	0.170816863	3.77E-05	0.012704382
GPI;	0.049482332	-0.185472474	0.153989179	7.10E-06
GPKOW;	-0.193935602	-0.126127836	0.018066929	0.051246909
GPN1;	-0.064477061	-0.054548693	0.491845743	0.542493157
GPR37L1;	-0.09952464	0.010195098	0.001201446	0.687511358
GPS1;	0.031585811	0.009772692	0.166664392	0.681162593
GPX1;	0.012552585	-0.1609998	0.593382945	3.90E-05
GPX4;	0.047313231	-0.117224909	0.431035417	0.152238376
GRB2;	0.037009288	0.068507115	0.32466052	0.055724145
GRHPR;	0.11167868	0.017850559	0.015871795	0.659475089
GRIPAP1;	0.124684204	0.161235381	0.122829385	0.051763595
GRN;	0.030540152	-0.086977463	0.452011811	0.005500883
GRPEL1;	0.063837193	0.312214459	0.245309611	5.44E-05
GRWD1;	-0.009107245	-0.073550548	0.905126266	0.1656447
GSDME;	-0.006003434	-0.130045922	0.897136608	0.018427139
GSK3A;	0.056071463	-0.217674676	0.12119613	0.031077023
GSK3B;	-0.044470966	-0.107795131	0.107116547	0.000513175
GSN;	0.051352153	0.16216592	0.018650783	2.13E-06
GSPT1;	-0.014374133	0.017791601	0.393878542	0.50429342
GSPT1; GSPT2;	-0.016115268	-0.104485371	0.428968904	0.059721356
GSR;	0.080249427	0.035040086	0.002141778	0.102539634
GSS;	0.120866584	0.119754439	0.304373689	2.56E-05
GSTM3;	-0.142345141	-0.181655079	0.001861916	0.018902942
GSTO1;	-0.095561543	0.174812906	0.006418145	0.001277898
GSTP1;	-0.029527959	-0.083669451	0.16293509	0.000548442
GTF2E1;	0.125289512	-0.10204603	0.013934781	0.032965255
GTF2E2;	0.048789133	0.150446992	0.108802035	0.001274506
GTF2F1;	-0.112174126	0.012607852	0.146563267	0.834736429
GTF2F2;	-0.100231261	-0.047004328	0.42724486	0.729689412
GTF2I;	0.060614272	-0.071675984	0.080633034	0.040814489
GTF3C4;	-0.014639562	-0.119291299	0.69335581	0.003126654
GTPBP1;	0.029770219	0.113392284	0.66354587	0.054719322
GTPBP4;	-0.050928187	0.079115387	0.584850454	0.332528977
GYG1;	0.049618557	0.147044629	0.318148016	0.004336837
GYS1;	-0.114084741	-0.238122395	0.000498458	3.49E-05
H1-10;	-0.029001537	0.10621301	0.369098716	0.002125289
H1-2;	-0.1194814	-0.0768431	0.117221438	0.279453861
H1-5;	-0.035457241	-0.128972097	0.618898331	0.059575614
H2AC1;	0.140267265	0.038684703	0.182351051	0.690514805
H2AC4;	0.11763284	0.144377585	0.19135968	0.103244253
H2BC4; H2BC3;	0.173209332	0.376811157	0.163241982	0.002354731
H4C1;	0.115463952	0.171024708	0.102698778	0.04242388
HADHA;	0.027197209	0.065250373	0.677758968	0.236970011
HADHB;	0.198160673	0.226772045	0.004177206	0.001105951
HAPLN1;	0.034800887	1.386326957	0.892142387	2.95E-05
HARS1;	0.029382176	0.090564858	0.526151989	0.085615334
HAT1;	0.020906124	-0.052587181	0.257244034	0.013481913
HBA1;	0.046659598	0.023938184	0.251448732	0.574123649
HCFC1;	0.083845114	0.038304589	0.02053018	0.257411743
HDAC1;	0.033258768	-0.104163652	0.24003393	0.002140528
HDAC1; HDAC2;	0.193787812	0.064959211	0.094311683	0.706028323
HDAC2;	-0.010595332	-0.142230139	0.813016096	0.002631833
HDAC3;	-0.164270435	-0.339864408	0.006244407	8.52E-06
HDDC2;	0.033518825	0.095234529	0.435610482	0.047025685
HDGF;	0.116693594	0.005232693	0.00022683	0.817877759
HDGFL2;	-0.031234355	-0.127749387	0.551408047	0.023182445
HDGFL3; HDGFL2;	0.253566357	0.031712919	0.07383741	0.856749226
HDLBP;	0.03475122	-0.079711733	0.175468883	0.135914055
HEATR3;	0.068949097	0.417012853	0.526280586	0.00188804
HEBP1;	0.006313969	0.33811897	0.888548669	5.18E-06
HEBP2;	0.102471626	-0.076807706	0.345136546	0.413009885
HECTD1;	0.197972482	-0.04425826	0.058432278	0.760995619
HEXA;	-0.04896034	0.145489189	0.044408216	3.56E-05
HEXB;	0.063034901	0.122234469	0.001679466	8.68E-06
HEXIM1;	0.100348191	-0.250447312	0.002654217	1.23E-07
HGS;	0.002520588	-0.125332507	0.967337318	0.02158624
HIBADH;	0.230853209	0.440332282	0.095109445	4.18E-05
HIF1AN;	-0.020784197	-0.106727876	0.857218792	0.331669871
HIKESHI;	0.146303944	0.169275427	0.144569187	0.174058869
HINT1;	-0.08113804	-0.122881503	0.001994732	0.000163223
HK1;	0.057169455	0.01833841	0.094498107	0.530404463
HK2;	-0.015458045	-0.098293799	0.839256843	0.234580401
HLA-A;	0.358908713	0.173773791	5.45E-05	0.013233529
HMBS;	0.043887981	0.083003392	0.307916908	0.080817348
HMG20A;	0.173538901	0.03501335	0.011046323	0.679728898
HMGA1;	0.015906504	0.276819683	0.772383491	0.000111598
HMGA2;	0.546615665	2.732288465	0.042399067	1.03E-07
HMGB1;	0.032921565	-0.054193659	0.154443421	0.056542954
HMGB2;	0.40109193	0.423112709	9.77E-06	8.18E-06
HMGB3;	0.279325206	0.411828666	7.42E-07	1.27E-10
HMGCL;	-0.175795696	-0.135854614	0.149677961	0.087694361
HMGCS1;	0.058017385	0.136348348	0.039077246	6.20E-05
HMGN1;	0.022887028	-0.048853007	0.724178383	0.437341208
HMGN5;	0.006303129	-0.140699089	0.900946602	0.004463923
HMMR;	0.228927533	0.447721144	3.19E-05	6.33E-09
HNRNPA0;	0.06184217	0.134524804	0.154906224	0.00797897
HNRNPA1;	-0.047624813	0.158152613	0.569381109	0.135400406
HNRNPA1L3;	0.057171518	0.079169696	0.024866278	0.005880439
HNRNPA1L3; HNRNPA1;	0.072153634	0.10089897	0.09477071	0.025660358
HNRNPA2B1;	0.041952835	0.012598582	0.127153579	0.56362473
HNRNPA3;	-0.060118755	0.037471557	0.048095795	0.24901474
HNRNPAB;	-0.022603746	0.048073327	0.354505278	0.028665963
HNRNPAB; HNRNPDL;	0.268415498	0.257809949	0.167896818	0.184539001
HNRNPC;	0.116698265	0.068069482	0.018218029	0.093447591
HNRNPD;	0.132712004	0.065171332	0.010350342	0.123940381
HNRNPDL;	-0.07779523	-0.229019774	0.089930759	2.82E-06
HNRNPF;	-0.004478885	0.050745939	0.917453994	0.061746064
HNRNPF; HNRNPH1;	0.062040163	0.078531453	0.004590758	0.006990339
HNRNPH1;	0.01953862	0.041303479	0.383699352	0.319457452
HNRNPH1; HNRNPH2;	0.040464193	-0.035018642	0.011513682	0.036557474
HNRNPH2;	0.041895634	0.004585834	0.121972947	0.961952687
HNRNPH2; HNRNPH1;	0.078139924	-0.235811812	0.011340379	0.365373658
HNRNPH3;	-0.14815765	-0.12060603	0.001706085	0.072208872
HNRNPK;	0.040503398	-0.028965287	0.056480434	0.142177559
HNRNPL;	0.004997379	-0.006488422	0.760333453	0.702856522
HNRNPLL;	-0.122802193	-0.241229981	0.360201287	0.09273488
HNRNPM;	0.068703266	0.07746629	0.001848939	0.000936518
HNRNPR;	0.016422543	-0.068957041	0.364287409	0.001240862
HNRNPU;	0.002561836	-0.031639955	0.88118316	0.136218861
HNRNPUL1;	0.019198383	-0.061599487	0.253929334	0.001744378
HNRNPUL2;	0.042218597	-0.100699708	0.029534916	0.000148926
HOOK3;	-0.135957742	0.010064545	0.001810917	0.752839821
HP1BP3;	-0.126200087	-0.213640839	0.062648777	0.006672581
HPCA; HPCAL1;	0.045515414	0.263119724	0.118079725	7.57E-07
HPCAL1;	-0.030470348	0.198288224	0.23749101	2.07E-06
HPRT1;	0.008420859	0.106137457	0.745138976	0.001490587
HS1BP3;	0.135139493	0.441245914	0.035082882	5.67E-06
HSBP1;	-0.037494191	-0.479259699	0.255033482	3.81E-09
HSD17B10;	0.224629175	0.275914437	0.000927735	5.30E-06
HSD17B4;	0.200312749	0.102176469	3.27E-05	0.004055923
HSP90AA1;	-0.100795965	0.171430366	0.000404261	0.000790402
HSP90AA1; HSP90AB1; HSP90AB4P;	0.003561511	0.148190823	0.930939828	0.002748157
HSP90AA4P; HSP90AA1;	0.106868441	0.263406064	0.383386897	0.021238449
HSP90AB1;	0.103031468	0.198277461	0.011173236	1.11E-05
HSP90AB1; HSP90AA1;	0.014959609	0.152412314	0.642074184	0.000131746
HSP90AB1; HSP90B1;	0.091217702	0.168726085	0.003568872	1.10E-05
HSP90AB4P;	0.039695872	0.110521424	0.052368783	0.000150366
HSP90B1;	0.188231106	0.339791942	0.000371424	1.67E-06
HSPA14;	-0.022500791	-0.025951432	0.543056971	0.40659586
HSPA1A;	-0.362440909	0.074021433	2.61E-10	0.000966029
HSPA1A; HSPA1L;	-0.376634941	0.035823685	7.51E-09	0.403993487
HSPA1L;	-0.011639152	0.203097712	0.820432836	0.00157465
HSPA1L; HSPA1A;	-0.427109234	0.004494296	2.54E-12	0.744905724
HSPA4;	-0.016459446	0.046534893	0.266509685	0.004296455
HSPA4L;	-0.087353415	0.00700709	0.001969924	0.73489234
HSPA4L; HSPA4;	0.218056804	0.193243496	2.21E-06	0.00016591
HSPA4L; HSPH1;	0.044084587	0.189453647	0.122436565	2.05E-06
HSPA4L; HSPH1; HSPA4;	-0.136110425	-0.164716637	0.0045037	0.024538158
HSPA5;	-0.024135018	0.200303009	0.506826617	0.000122326
HSPA5; HSPA8; HSPA1A; HSPA1L;	-0.107548313	0.843565983	0.726291957	0.036270361
HSPA5; HSPA8; HSPA1L;	0.039214634	0.094520418	0.061076085	0.000201234
HSPA8;	0.040308251	0.086990858	0.026625478	0.000511631
HSPA8; HSPA1L; HSPA1A;	-0.066020221	0.069973646	0.002049571	0.000787566
HSPA9;	0.123952289	0.087548218	0.251827544	0.403659974
HSPB1;	-0.064470891	-0.311882976	0.08768256	5.23E-06
HSPBP1;	0.080270045	0.247738136	0.053765874	1.48E-05
HSPD1;	0.184197702	0.507887294	0.001739585	4.25E-08
HSPE1;	0.200853733	0.568954181	0.000474248	2.63E-09
HSPG2;	-0.026763007	-0.350115345	0.697927034	2.14E-05
HSPH1;	-0.142852645	0.144903523	1.87E-06	1.78E-07
HTATSF1;	0.006744636	-0.18467909	0.89516603	0.010977307
HTRA1;	0.154728093	-0.363961949	3.14E-05	5.31E-06
HTRA2;	0.094990699	-0.01775919	0.095905814	0.824217097
HUWE1;	-0.237687975	-0.368653108	0.052231046	0.003026779
HYOU1;	-0.032827041	0.173196565	0.45749231	0.001455488
HYPK;	0.128069885	0.16114525	0.571034313	0.404493204
IAH1;	0.065622434	0.022146908	0.271301046	0.734225129
IARS1;	0.023524183	0.080324027	0.437530547	0.016546477
IDE;	-0.11233782	0.069931044	0.048050743	0.047845223
IDH1;	-0.180769638	-0.10349431	0.001009019	0.001178706
IDH3A;	0.147040778	0.326623171	0.40946863	0.0783241
IDH3B;	0.288325036	0.440909171	0.013972022	4.31E-05
IDI1;	-0.009003685	0.145747604	0.83079213	0.003545576
IFI16;	0.017217797	0.189677906	0.601234749	0.000227742
IFT25;	0.080217735	-0.010405308	0.006270277	0.635109061
IFT74;	-0.028295083	0.128295614	0.816365347	0.203788653
IGBP1;	-0.007498438	-0.092938236	0.818441307	0.026332073
IGF2BP1;	0.055608874	0.948789852	0.235128287	2.27E-12
IGF2BP2;	0.040319923	0.453846862	0.658197604	3.07E-05
IGF2BP3;	-0.035725803	0.290469093	0.336516861	2.42E-05
IGF2BP3; IGF2BP1; IGF2BP2;	-0.009948424	0.488554669	0.670151223	4.99E-12
IGF2R;	-0.049923288	0.144921092	0.062814092	0.00264274
IGFBP3;	0.082090486	1.217302402	0.058436511	1.14E-11
IGFBP4;	-0.178780525	-0.178684804	0.155908531	0.048247711
IK;	-0.036439793	-0.089578296	0.357096432	0.006488975
IKBKG;	0.577313281	-0.040472659	0.004880901	0.424669255
IL18;	-0.150063515	0.066370033	0.162124328	0.217241559
ILF2;	0.0142436	-0.01464567	0.495149984	0.513105272
ILF3;	0.085556076	0.1329103	0.017885241	0.009370926
ILF3; STRBP;	0.078356344	0.032963398	0.038234643	0.652786739
ILK;	-0.202815327	-0.558046447	0.039042738	9.33E-05
IMMT;	-0.025209294	0.254563608	0.503452758	8.10E-06
IMPA1;	0.403224249	-0.525188315	0.026673531	0.006699383
IMPDH1;	-0.0831316	-0.173773624	0.002999903	0.000306875
IMPDH2;	0.058079982	0.020695123	0.017737474	0.291169492
INF2;	-0.137545146	-0.056470111	0.005084246	0.096234914
INPP1;	-0.15030985	-0.3136426	0.000788999	2.77E-07
INTS12;	0.060038355	0.145635578	0.535703043	0.057099115
INTS13;	0.045520046	0.170495346	0.580884232	0.054275349
INTS3;	0.177639136	0.07482979	0.005563759	0.145865155
INTS4;	1.093887773	0.96182487	9.26E-11	6.15E-09
IPO4;	-0.048865703	-0.004098307	0.063049924	0.903696934
IPO5;	0.013138426	0.081955831	0.514559604	0.002114673
IPO7;	0.008670576	-0.004710038	0.621129123	0.787710874
IPO9;	-0.005268508	-0.011234716	0.904548489	0.821234934
IQGAP1;	-0.007338022	-0.283057123	0.635620626	4.19E-10
IRF2BP2;	-0.020371605	-0.392834495	0.640350216	2.05E-05
IRF2BPL;	0.131285457	0.092385227	0.086982403	0.05812388
IRGQ;	0.178124685	0.109873091	0.006610634	0.055909202
IRS2;	-0.179546008	0.521198907	0.051187053	1.64E-05
IST1;	-0.006362749	0.236986293	0.951194896	0.010400256
ISY1;	0.051385803	0.108831105	0.201732152	0.072989763
ITGA3;	0.031482407	0.52394847	0.769748628	0.000192928
ITGA5;	0.025521743	-0.39139781	0.548324441	1.60E-06
ITGAV;	-0.568189924	-0.68294663	1.00E-05	0.00029186
ITGB1;	0.093323708	0.230328936	0.010768671	3.97E-05
ITPA;	-0.063759092	0.003271001	0.079677716	0.906417968
ITPK1;	0.02997108	-0.185582742	0.567855815	0.007367758
ITSN1;	-0.79556995	-0.251683909	0.026382608	0.52768428
JMJD6;	0.384459307	0.17105448	0.077408324	0.442086127
JPT1;	0.001729345	0.010343555	0.911270927	0.461710121
JPT2;	0.05073591	0.114208355	0.029174616	3.99E-05
JUP;	-0.285715808	-0.481697944	0.098627693	0.00311215
KANK2;	-0.018767728	0.020231631	0.256362399	0.189812866
KCMF1;	0.169583954	0.111220481	0.12779256	0.403986809
KCTD12;	0.050679334	0.028197503	0.03079296	0.218212788
KDM5A;	-0.00505204	0.026265663	0.897503454	0.55555475
KHDRBS1;	-0.055317268	-0.063092726	0.085980368	0.0378195
KHSRP;	0.01422094	0.030480241	0.389382931	0.043600314
KIF11;	0.154703357	0.409336793	0.078642359	0.000143655
KIF1A;	0.300859155	0.513415286	0.296106862	0.058705914
KIF21A;	-0.038176662	-0.198865249	0.711941478	0.039748787
KIF23;	-0.023031913	0.20824355	0.704837288	0.000111744
KIF2A;	3.310996213	3.404037416	1.33E-11	7.38E-12
KIF2C;	-0.014827006	0.305394649	0.907813734	0.030171031
KIF4A;	0.047710298	0.082027363	0.225553428	0.042415578
KIF5B;	0.007281578	-0.032283532	0.786893343	0.233074796
KIFBP;	0.206631832	0.431026906	0.054474367	6.24E-06
KLC1;	-0.093741963	0.044583629	0.004900433	0.065999996
KLC1; KLC2;	-0.083009149	-0.062633203	0.121524838	0.13108644
KLC1; KLC4;	-0.105057649	-0.099305168	0.093503736	0.045975152
KPNA1;	0.070748931	0.094267636	0.023838505	0.006583537
KPNA3;	-0.010936942	0.048405	0.538681657	0.008482467
KPNA5;	-0.22644279	0.134383465	0.159058052	0.100338959
KPNA5; KPNA6;	-0.023055565	-0.020307654	0.363450052	0.35365866
KPNA6;	0.067088839	0.09312675	0.044132346	0.037559485
KPNB1;	-0.04312053	0.043589278	0.261808879	0.25777375
KRI1;	0.362703304	-0.212465283	0.114070847	0.116788072
KRR1;	-0.049798294	-0.110885495	0.0557467	0.003524803
KRT10;	-0.038420823	0.203634557	0.75168607	0.043178275
KRT18;	-0.011546844	-0.036589554	0.939140856	0.767040217
KRT1;	0.04300498	1.027657994	0.090626496	1.79E-15
KRT2; KRT1;	-0.029605905	-0.185615576	0.890848225	0.261794912
KRT6A; KRT2; KRT5; KRT79;	0.12853327	0.151577856	0.246399641	0.527513277
KRT80;	-0.076045709	0.983250392	0.201406913	7.44E-10
KRT80; KRT8;	-0.254970474	0.003265332	0.003552517	0.961126648
KRT81;	-0.16458277	4.074310974	0.27495274	4.52E-12
KRT8;	-0.925444733	-0.781517974	4.37E-11	5.13E-11
KRT9;	-0.48864332	-0.380792859	0.038742815	0.204294895
KTN1;	0.094933866	0.184083941	0.083325773	0.015949562
KYAT3;	-0.13635523	0.072499907	0.098083038	0.428596048
KYNU;	0.085858013	-0.276679325	0.062454635	2.17E-05
LACTB2;	0.873175226	0.185755642	0.004835728	0.508359099
LACTB;	0.221192797	0.037827454	0.000900308	0.605390052
LAGE3;	0.420174059	-0.244083352	0.030993238	0.274690929
LAMA5;	0.014166288	-0.151196244	0.91810758	0.384641209
LAMB1;	0.362693443	0.199684927	0.023171714	0.169833446
LAMC1;	-0.050506797	-0.070743326	0.613346019	0.470826318
LAMP1;	-0.055958239	0.124435686	0.278997592	0.037105578
LAMTOR2;	0.160312085	0.330772187	0.044089019	0.000198223
LAMTOR3;	0.188871524	0.165800915	0.000380643	0.000363884
LAMTOR5;	0.131876179	0.007132455	3.12E-05	0.7826776
LANCL1;	0.097034572	-0.064808992	0.001518275	0.060131746
LANCL2;	-0.092770523	-0.208882587	0.188787567	0.001302427
LAP3;	-0.069169674	-0.075981383	0.317607213	0.269337587
LARP1;	0.0281837	0.05183551	0.324091653	0.071793968
LARP4;	0.075534745	0.312959314	0.165221886	9.31E-06
LARP4B;	-0.071309703	0.334398286	0.361195563	4.22E-05
LARS1;	-0.036931136	-0.092340696	0.157783529	0.002782642
LAS1L;	-0.015643363	-0.041719645	0.852423041	0.607237888
LASP1;	-0.063033876	-0.023439712	0.25770883	0.529690122
LCP1;	-0.017911237	-0.231328348	0.406863356	1.26E-08
LDAH;	0.199114278	0.31585169	0.032333794	0.00063915
LDHA;	0.053335878	-0.273620779	0.234495339	2.00E-05
LDHA; LDHB;	-0.06308753	-0.116883132	0.387273347	0.121593942
LDHB;	0.103955938	0.066118315	0.000146125	0.003272295
LDLR;	-0.093349058	-0.247799624	0.469758454	0.018713633
LEO1;	-0.125874928	-0.029834231	0.220892064	0.653191067
LGALS1;	-0.064191671	-0.377633596	0.120717346	1.10E-08
LGALS3;	0.049263158	0.181084725	0.006711396	5.92E-06
LGALS3BP;	0.059423232	-0.239414386	0.204883404	0.001252475
LGALS7;	0.156802098	0.355322012	0.284272369	0.348666578
LGMN;	-0.052911572	-0.159601372	0.294689826	0.005848308
LIG1;	-0.05271414	-0.029497175	0.139081879	0.585330488
LIMA1;	-0.136009465	-0.20168439	0.000975888	9.22E-05
LIMD1;	-3.257535319	-2.795300562	9.31E-13	7.28E-13
LIMS1;	-0.086802325	-0.19556334	0.066064511	0.001795863
LIN28A;	-3.266800198	0.706079639	4.08E-14	5.82E-13
LMAN1;	0.035386916	-0.129200808	0.25207702	0.005984951
LMCD1;	0.061541286	-0.56176733	0.022226477	4.39E-10
LMNA;	-0.005314096	0.032777312	0.763964731	0.107677169
LMNB1;	0.069168073	0.01570685	0.026159588	0.57624261
LMNB2;	0.075242479	0.086236362	0.025328829	0.013878773
LMO7;	-0.080903457	-0.051472285	0.045061148	0.219239281
LONP1;	0.03188791	0.171648919	0.508668828	0.009461719
LPIN1;	0.109645166	-0.13587068	0.010504607	0.000951081
LPP;	-0.004889924	-0.040910835	0.801657493	0.180347765
LRBA;	0.15087745	0.122663896	0.127921515	0.108487806
LRP1;	-0.103075371	-0.177941485	0.00981203	0.000603127
LRPPRC;	0.088905505	0.332958639	0.128211429	4.82E-06
LRRC40;	0.374090141	0.418883785	0.005883545	0.000578734
LRRC47;	0.055342321	0.122639516	0.017110894	6.10E-05
LRRC59;	0.074922624	0.33006334	0.066475159	9.34E-09
LRRFIP1;	0.621872154	1.307342568	0.047762325	2.92E-17
LRRFIP1; LRRFIP2;	-0.228200403	-0.531543826	0.008022414	4.34E-05
LRRFIP2;	-0.207073468	-0.271334983	1.14E-05	4.63E-07
LSM12;	-0.026610735	-0.486046049	0.314670432	0.042464833
LSM14A;	-0.024320726	-0.029428993	0.326788127	0.198709028
LSM14B;	-0.007474999	0.067717481	0.834282436	0.104059742
LSM1;	-0.008187134	0.053207263	0.719366101	0.051276169
LSM2;	-0.054186774	-0.048354321	0.042722985	0.059738631
LSM4;	0.123982297	0.086521707	0.224550118	0.362954536
LSM8;	0.016497185	0.11139979	0.683267159	0.014873496
LSS;	0.080473653	0.3566245	0.342088098	0.000147893
LTA4H;	-0.040331874	-0.040447793	0.077973329	0.100746642
LUC7L2;	2.717979262	2.920700557	6.74E-11	3.35E-11
LUC7L2; LUC7L;	0.065774179	0.083022355	0.039355064	0.061573424
LUC7L3;	0.005287249	0.023918992	0.887958022	0.644488272
LUC7L;	-0.031351154	-0.01161521	0.377988033	0.70233367
LUZP1;	-0.037629115	-0.120690379	0.278743568	0.012263496
LYAR;	-0.176476707	0.090737759	0.002382613	0.04165602
LYPLA1;	0.168095939	0.33655634	0.078035918	0.002674468
LYPLA2;	0.057989091	-0.102168799	0.280119699	0.051500844
LZIC;	0.351670958	0.511384553	0.058731281	0.003009473
LZTFL1;	-0.122268625	-0.270705109	0.023560198	0.00527391
M6PR;	-0.18539686	-0.348438199	0.06827518	0.001385769
MACF1;	-0.108555478	-0.014218387	0.030516996	0.757509545
MACROD1;	-0.075751514	0.311538138	0.423337709	0.002139207
MACROH2A1;	0.018748725	-0.073152622	0.793268046	0.160878883
MAGED2;	0.136302803	0.155220094	0.240181359	0.199813368
MAGOH;	0.011185531	-0.024581958	0.708614667	0.389465208
MAK16;	-0.047611269	0.012624524	0.015451339	0.440662897
MAN2B1;	-0.228225649	-0.456504385	5.61E-05	1.60E-08
MANF;	0.086296703	0.21698835	0.002159688	6.97E-07
MAOA;	-0.058325074	-0.051208296	0.258489925	0.062664266
MAP1B;	-0.093572424	0.137859787	0.000784827	5.19E-06
MAP1S;	-0.066337237	-0.438406842	0.506715724	0.000484513
MAP2;	-0.144109234	-0.005610574	0.007605126	0.900633086
MAP2K1;	-0.096811364	-0.074969946	0.000496853	0.003555245
MAP2K2;	0.087811611	0.26079754	0.017491352	1.11E-07
MAP2K2; MAP2K1;	-0.049283035	0.059411589	0.070297963	0.019820587
MAP3K20;	0.22074063	0.517118485	7.17E-05	7.00E-10
MAP4;	-0.055791692	0.008904878	0.048016412	0.739135889
MAP7D1;	-0.271412366	-0.094297491	0.005352576	0.259467941
MAPK14;	0.077875622	0.137328046	0.036869097	0.000335002
MAPK1;	0.193364692	0.254989893	0.000854521	3.75E-05
MAPK3; MAPK1;	0.038484314	0.170184899	0.364746642	0.000197937
MAPRE1;	0.069512433	0.049654848	0.285833314	0.460272286
MAPRE2;	-0.063357633	-0.11994278	0.07029181	0.003365264
MARCKS;	0.065721404	0.131559777	0.458981047	0.079136744
MARK2;	0.078158072	0.172666752	0.380543056	0.03779626
MARS1;	0.006584378	0.153455699	0.765349815	9.39E-07
MAT2A;	0.082424733	0.086381637	0.027275615	0.029284429
MAT2B;	-0.013197078	0.064046223	0.590371997	0.012197275
MATR3;	0.015408924	0.018208462	0.344090946	0.273015165
MBD3;	0.089542054	-0.090254224	0.007166895	0.014792595
MBNL1;	-0.07747115	0.122070024	0.320194164	0.110222648
MCAM;	0.069793609	0.270163117	0.264085706	0.003154147
MCM2;	0.02633732	0.103112095	0.287326608	0.000154172
MCM3;	0.093351908	0.131940202	0.00042353	1.71E-05
MCM4;	0.130044975	0.07970782	0.017737856	0.115552716
MCM5;	0.088235855	0.210655818	0.012518766	4.08E-06
MCM6;	0.025010871	0.075948739	0.240191715	0.004229883
MCM7;	0.030625516	0.057401674	0.052502104	0.00220762
MCMBP;	0.094541784	0.067202806	0.001489812	0.007636745
MCRIP1;	0.081660538	0.113407253	0.045540721	0.00808825
MCTS1;	-0.379030946	-0.277803885	0.002369502	0.015849842
MDH1;	0.034707483	-0.036715083	0.121070864	0.105505145
MDH2;	0.340686398	0.535231908	3.47E-05	8.84E-09
ME1;	-0.132260146	0.051158665	0.000460923	0.042571373
ME2;	0.084865818	0.217612206	0.248259729	0.005243695
MED4;	-0.060589813	0.056384711	0.624886393	0.46373802
MEMO1;	0.02618044	-0.702077841	0.389144486	1.24E-05
MEPCE;	0.007619029	-0.03684983	0.89989462	0.300287703
MESD;	0.090041744	0.099781396	0.044474615	0.018314622
METAP1;	0.029638729	-0.151617632	0.726237409	0.031735993
METTL14;	0.125099041	0.13096533	0.013635049	0.038621237
METTL3;	-0.262938604	-0.027898668	0.044960747	0.512385292
MFAP1;	0.134335514	0.08130378	0.000254496	0.0054266
MGST2;	0.024898454	-2.669938938	0.76743244	1.96E-14
MIEN1;	0.50547025	0.761159586	0.001547846	7.83E-07
MIF;	-0.15835296	-0.240852756	0.008740579	0.022715531
MKI67;	-0.449039131	-0.772150653	0.000283589	4.90E-06
MLLT11;	-0.330256132	-0.930672502	0.002584331	1.33E-05
MLST8;	-0.10574156	-0.042385511	0.187489466	0.534662028
MMP3;	-0.123059234	-0.00557354	0.120745585	0.935692288
MMP9;	-0.003697545	-0.040117947	0.908054875	0.511403121
MMS19;	-0.411392825	-0.151263524	3.58E-06	0.004950406
MMTAG2;	0.035734466	0.479736149	0.756119194	0.084162068
MNAT1;	0.467211636	0.549072135	0.00273942	0.000566125
MOB4;	-0.031312504	-0.040926459	0.355522802	0.135871506
MOCS2;	-0.029359564	-0.014574118	0.670133344	0.67266011
MPG;	0.08786574	-0.015959224	0.25203562	0.927882431
MPHOSPH10;	-0.072114506	0.014588389	0.076581766	0.732897708
MPHOSPH6;	-0.196106807	-0.163216113	0.056303029	0.134424122
MPI;	-0.098980923	-0.231489013	0.01650227	1.19E-07
MPLKIP;	0.114618397	-0.026477565	0.142736267	0.680333339
MPRIP;	-0.096442984	-0.253009464	0.007698714	1.03E-05
MPST;	-0.113263693	-0.134864567	0.131560659	0.001632075
MRE11;	0.106545599	0.30068528	0.493015275	0.070918367
MRFAP1;	0.069307193	-0.231724018	0.399306795	0.016834193
MRI1;	0.182494402	0.175836993	0.002138694	0.002951262
MRPL12;	0.277765775	0.448315867	6.40E-05	1.26E-07
MRTO4;	0.048162299	0.192191902	0.230964693	5.24E-05
MSH2;	0.094590386	0.117778647	0.200505086	0.065832868
MSH6;	-0.225218747	0.107612542	0.101293433	0.585802222
MSI2;	0.167848118	0.216172638	0.023507602	0.007330388
MSN;	0.055343712	0.017221845	0.164886735	0.599454643
MSN; RDX; EZR;	0.022685664	-0.017554507	0.445133498	0.761559719
MT1E;	-3.908277108	-3.446042352	1.15E-14	1.79E-15
MT2A;	-0.469618053	-3.370791743	0.240140438	1.11E-06
MT2A; MT1E;	-0.609122272	-0.166230849	0.013607183	0.371589152
MTA2;	-0.13803872	-0.247766636	0.173943481	0.008117728
MTAP;	0.016432453	-0.900533415	0.620270028	2.74E-11
MTFR1L;	0.001011214	-0.533978618	0.9889127	0.000787301
MTHFD1;	-0.164018243	-0.039411587	0.074135595	0.030010125
MTHFD2;	-0.009317268	0.084853658	0.836050351	0.196541522
MTPN;	0.020772261	0.1433135	0.661648997	0.001366452
MTREX;	0.211085549	0.118195897	0.000195894	0.016746894
MTSS2;	-0.014586671	0.632132027	0.682520273	1.21E-06
MTX1;	-0.011794703	0.262280127	0.94998684	0.1982625
MTX2;	0.079717477	0.210108926	0.485815149	0.050469085
MVD;	0.035831926	0.312848117	0.676065163	0.000116964
MVK;	0.046492744	0.022205707	0.406345663	0.528365391
MVP;	0.148348402	0.035848848	2.84E-05	0.07514261
MXRA7;	0.325702758	0.355876465	0.006073566	0.001307566
MYBBP1A;	-0.029289169	0.029724911	0.695040131	0.687763749
MYCBP;	0.012738121	-0.257767749	0.605747078	5.83E-07
MYDGF;	-0.014225369	0.139161832	0.600727568	0.000242444
MYG1;	-0.060128783	-0.252704361	0.017791703	2.04E-06
MYH10;	0.166058493	0.181745983	0.000324255	1.79E-05
MYH10; MYH14; MYH9;	0.090203652	-0.180403272	0.00233349	1.66E-05
MYH10; MYH9;	0.078717089	-0.096155081	0.000166295	0.000287054
MYH14;	0.05516014	-0.137518672	0.098659076	0.000162628
MYH14; MYH9;	0.077193677	-0.084869476	0.006317096	0.004403336
MYH9;	0.068959605	-0.107181271	0.00198631	3.86E-05
MYH9; MYH10;	0.07940877	-0.119687156	0.001927607	4.07E-05
MYH9; MYH14; MYH10;	0.075183679	-0.10058526	0.007292602	0.00098083
MYL12A;	0.040236838	-0.084847002	0.325430439	5.07E-05
MYL12A; MYL9;	0.076358676	-0.074554922	0.005035622	0.003106275
MYL6;	0.024703548	-0.227938416	0.562665744	6.40E-06
MYL6; MYL6B;	0.061534337	-0.096739816	0.250925469	0.028554118
MYL9;	0.099391283	-1.087662141	0.001021112	8.72E-08
MYLK;	0.189965473	-0.148332981	0.00012777	0.000665984
MYO18A;	0.020692502	-0.256761489	0.751600883	0.001352422
MYO1C;	0.152526005	0.166608304	0.095876206	0.093130531
MYO1D;	0.223864642	0.046909379	0.240034475	0.762196929
MYO6;	-0.014491874	0.017043903	0.67161951	0.629750109
NAA10;	-0.069834087	-0.01923485	0.003964529	0.474975163
NAA15;	-0.048873092	0.045045067	0.232557162	0.151741108
NABP2;	-0.076549218	0.094555896	0.583861498	0.309460542
NACA2;	0.003670514	0.013633645	0.835907517	0.397354987
NACA;	0.012377436	0.017067896	0.452763313	0.310922235
NACC1;	-0.159831276	-0.282482537	0.192468396	0.006485804
NAE1;	0.019396418	0.082123735	0.440813966	0.006086174
NAGK;	-0.029808374	-0.239770863	0.520107204	0.000816253
NAMPT;	0.01046336	0.116791204	0.793819637	0.008911868
NANS;	-0.008662901	0.00327771	0.614864516	0.85698686
NAP1L1;	0.039839765	0.169554911	0.028443233	2.28E-07
NAP1L4;	0.068897656	0.153468858	0.106717189	0.000911885
NAP1L4; NAP1L1;	-0.338417481	0.117401828	0.138056828	8.23E-06
NAPA;	0.05324829	0.009983689	0.043330323	0.630660585
NARS1;	0.042373458	-0.038312268	0.492128859	0.524563542
NASP;	0.086333762	0.138724174	0.000182041	1.81E-06
NAT10;	0.031190464	0.020773407	0.609778007	0.790137655
NAXE;	0.055060317	-0.008480964	0.013900343	0.637994612
NBN;	0.001443586	0.154817415	0.996625127	0.567933389
NCAPD2;	-0.070369238	-0.056633172	0.036305061	0.040218802
NCAPG;	0.038813461	0.025783338	0.357052708	0.492364253
NCAPH;	0.038165896	0.017659422	0.536695325	0.773074876
NCBP1;	0.054035224	0.046155278	0.052511042	0.093624392
NCBP3;	3.091618148	2.710879319	1.56E-11	7.61E-11
NCDN;	-0.254309198	-0.053961398	0.026101212	0.689481937
NCK1;	0.053556749	0.096376098	0.33469426	0.095794059
NCL;	-0.031571216	0.084472861	0.269162374	0.00654137
NCOR1;	-0.021277597	-0.066993922	0.639210629	0.085678533
NDRG1;	-0.117221648	0.311672137	0.001233193	5.89E-08
NDRG3;	0.001841425	-0.197980246	0.915767755	3.85E-08
NDUFA10;	0.161971485	0.297006814	0.108657404	0.001751764
NDUFA5;	0.073659528	0.190495557	0.736351995	0.381661853
NDUFA8;	0.193638795	0.067394113	0.027021811	0.305054453
NDUFAB1;	0.282480356	0.440059886	0.010460406	0.000289174
NDUFS1;	0.124384634	0.242260638	0.381874052	0.143578
NDUFS3;	0.48228744	0.955410033	0.034665355	1.38E-06
NDUFS6;	-0.274377556	0.058958328	0.192352128	0.741667758
NEBL;	-0.115359498	-0.454859302	0.056551807	3.66E-05
NECAP1;	0.036875669	0.029887227	0.215178786	0.24373095
NECAP2;	0.253246745	0.10314771	1.92E-07	0.000652103
NEDD4;	-0.017849011	0.375071826	0.786708304	1.03E-06
NEDD4L;	0.183511954	0.182526551	0.000852836	0.000496379
NEDD8;	0.04272971	-0.01594975	0.109158062	0.485526103
NEK9;	0.069878039	0.115274318	0.004474214	0.000333478
NELFB;	-0.210867968	-0.034784184	0.097526468	0.788755875
NENF;	0.010759967	-0.093030457	0.929349987	0.522153353
NEXN;	-0.139023408	-0.399189465	0.005434053	0.00020655
NFIA;	-0.201350987	0.165171191	0.380111856	0.342067557
NGDN;	0.399589771	0.12175128	0.104471942	0.169674744
NHERF1;	-0.096076151	0.14550088	0.005751223	5.97E-05
NHERF2;	-0.045634827	0.022667754	0.173004085	0.436024395
NHLRC2;	-0.019593158	0.083640697	0.449243163	0.010694571
NHP2;	0.077539685	0.108441116	0.059477677	0.001920688
NIBAN1;	0.07395941	0.02564708	0.154341949	0.610147822
NIBAN2;	-0.022404589	-0.112075758	0.835163943	0.201502119
NID2;	-0.056361408	-0.350659154	0.243508074	9.11E-05
NIFK;	-0.010453711	0.135485159	0.718388991	0.009601778
NIP7;	-0.072155197	-0.062364882	0.05707723	0.090126995
NIT1;	0.179094995	0.417310585	0.672799892	0.26080393
NIT2;	-0.088215178	-0.031940211	0.11752572	0.472600978
NLE1;	-0.008228721	0.383469082	0.895824407	4.66E-07
NLN;	0.006730308	0.162743563	0.811647932	0.084392567
NMD3;	-0.253347293	-0.234083593	0.000730441	0.000794642
NME1;	0.088486088	-0.023155185	0.006601514	0.359172257
NME2;	0.053227525	-0.060674758	0.166625138	0.086009709
NME2; NME1;	0.013727157	-0.13621837	0.524867056	0.012079608
NMNAT1;	-0.006573474	-0.064975573	0.852505858	0.067152638
NMT1;	-0.029763402	0.071595954	0.287979024	0.017490386
NNMT;	0.028126773	-0.07280049	0.675013677	0.269128235
NOC2L;	-0.101502931	-0.051911834	0.26851015	0.160416617
NOC3L;	0.174570225	0.438416936	0.06305449	3.33E-05
NOL10;	-0.036289007	0.177675392	0.484237215	0.001203661
NOL11;	-0.003660145	-0.009820401	0.966182536	0.917399308
NOL3;	0.061971912	0.001566519	0.01274486	0.947618294
NOL6;	-0.13447581	-0.044149158	0.470625249	0.806639217
NOL7;	0.081257522	0.378652475	0.32515941	1.45E-05
NOL9;	0.152768413	0.124045194	0.014882194	0.131011849
NOLC1;	-0.020485933	0.147450606	0.64062006	0.009440376
NONO;	0.029099228	0.030745996	0.181490194	0.136509185
NOP16;	0.321958901	0.038878484	0.089003011	0.8844555
NOP2;	-0.067970349	0.006212467	0.003879971	0.748093791
NOP56;	0.074273491	0.113495133	0.091798692	0.064075998
NOP58;	0.11481343	0.137258882	0.018116676	0.008751308
NOSIP;	0.114327744	0.129527951	0.000234334	0.000285836
NOTCH2;	-0.200330939	0.048231227	0.011952245	0.431537638
NPC2;	0.034328271	-0.102709538	0.542244863	0.099915432
NPEPPS;	0.026637382	0.02420126	0.29973218	0.243114373
NPLOC4;	0.210456229	-0.021081604	0.235388955	0.317502106
NPM1;	0.046303436	0.100424186	0.463614465	0.13299353
NPM3;	-0.118756959	-0.101149515	0.024393342	0.007248924
NPR3;	0.195088521	-0.575023468	0.007518728	1.08E-05
NQO2;	0.102799864	0.107603854	0.172291045	0.208891748
NRBP1;	-0.000506575	0.123190264	0.986223078	0.002033332
NRDC;	0.0934064	0.025480065	0.003973971	0.295757167
NSA2;	-0.202891951	-0.004940894	0.03561303	0.867215423
NSF;	-0.056167442	-0.181287737	0.062089494	2.82E-05
NSFL1C;	0.018453953	0.063538536	0.33377926	0.002581137
NSUN2;	0.025657766	0.034886964	0.536244354	0.277719096
NSUN5;	-0.556351327	-0.625342089	0.005566538	5.30E-10
NT5C2;	0.220783676	0.126436825	3.33E-05	0.003920067
NT5DC1;	0.086732316	-0.134024889	0.28464185	0.124432493
NTMT1;	0.044928337	0.350670233	0.564721255	0.000281247
NUBP1;	0.109519059	0.085508636	0.044911857	0.109548127
NUBP2;	-0.032908529	-0.560856214	0.943910418	0.112760272
NUCB1;	0.102870879	0.013570429	0.00104795	0.532278741
NUCB2;	-0.023015392	-0.130088246	0.300407748	0.000156155
NUCKS1;	-0.158893095	-0.106631637	0.119885725	0.214981564
NUDC;	-0.055523117	0.121467474	0.012319342	0.000500898
NUDCD1;	-0.116272402	-0.022183445	0.004958157	0.4701403
NUDCD2;	-0.070151357	0.056372343	0.071882416	0.121170983
NUDT15;	-0.197228276	-0.275574266	0.00209853	5.84E-06
NUDT1;	-0.068355742	-0.033480978	0.178156338	0.453723403
NUDT21;	-0.066540628	-0.103550854	0.151731694	0.017771203
NUDT2;	0.020308454	-0.018211597	0.601972771	0.624594632
NUDT4B;	0.057858523	-0.1683452	0.677861803	0.005056758
NUDT4B; NUDT4;	0.156696371	0.185033619	2.67E-05	6.27E-05
NUDT5;	-0.007270446	-0.054656114	0.796574557	0.040556882
NUFIP2;	-0.084955877	-0.08400839	0.045994541	0.006801022
NUMA1;	-0.00162818	-0.224042179	0.969121931	0.0009042
NUMB;	-0.079136754	-0.02362579	0.17154838	0.618875018
NUP107;	-0.054028036	-0.077844444	0.488850884	0.321934215
NUP133;	-0.157054235	-0.110704067	0.021863772	0.100570561
NUP153;	-0.032808672	-0.036222621	0.471452342	0.245945448
NUP155;	-0.120167059	-0.246209197	0.000996833	0.001696525
NUP160;	0.59145074	0.622141615	0.001803583	0.001304633
NUP205;	-0.343792413	-0.309867041	0.012142609	0.001724483
NUP214;	0.166935504	0.082640417	0.031680268	0.250001589
NUP35;	0.004696775	-0.024471656	0.930213593	0.613493767
NUP37;	0.054911703	0.025457991	0.05724185	0.388615743
NUP43;	-0.083816832	-0.053136434	0.457059925	0.641756771
NUP50;	-0.06787148	-0.031381875	0.086599589	0.365894908
NUP62;	-0.005337995	0.096162332	0.750756318	1.58E-05
NUP85;	0.094135676	-0.171675238	0.061970799	0.004713644
NUP88;	-0.176642368	-0.206349246	1.30E-06	3.05E-07
NUP93;	0.119246116	0.158548756	0.122054866	0.040918842
NUP98;	-0.004105084	-0.032146734	0.871146565	0.23198454
NUSAP1;	-0.115761144	-0.345221986	0.03598782	0.196084022
NUTF2;	0.049483702	0.083446076	0.060977404	0.010398981
NXF1;	-0.049129962	-0.222508824	0.319239593	0.013295256
NXN;	-0.092327014	-0.459627962	0.03332699	4.85E-08
OAT;	0.172695548	0.072798722	0.046771365	0.391648808
OGA;	0.091128215	0.12888639	0.053476986	0.013697569
OGDH;	0.195397411	0.264319249	0.00053193	8.95E-07
OGFOD1;	0.073533112	0.187623835	0.079188375	0.001182352
OGFR;	0.203792244	0.592756862	0.056276425	1.58E-05
OLA1;	-0.05304133	-0.062529904	0.015463582	0.013414739
OPA1;	-0.050186604	-0.121139026	0.338720754	0.220147219
OPTN;	0.154067534	0.034727784	0.000254602	0.421624305
ORC2;	0.039119967	-0.330078263	0.897502175	0.332565359
OSBP;	-0.002491171	-0.192498759	0.952757429	0.013106845
OSBPL10;	-0.217394236	-0.933001676	0.000719214	3.85E-11
OSBPL9;	-0.12757362	-0.139526259	0.243032958	0.194826784
OSGEP;	0.177894481	-0.290369208	0.006860298	0.022370167
OSTF1;	-0.134042322	-0.206173396	0.01290285	6.01E-05
OTUB1;	0.223084767	-0.430872393	0.00941614	5.43E-08
OTUD6B;	-0.211559111	-0.272279453	0.11090949	0.050246653
OVCA2;	-0.026908404	-0.018731094	0.26157222	0.305784143
OXCT1;	0.358114238	0.783165035	0.000162606	3.61E-10
OXSR1;	-0.089695181	-0.454208665	0.000337345	1.82E-07
P3H1;	-0.004423449	-0.095940522	0.897859429	0.010488441
P4HA1;	0.146127502	-0.15216015	0.006066885	0.003518614
P4HA2;	0.139462421	-0.201102026	0.01250268	0.138825211
P4HB;	0.11607239	0.136658033	0.001118301	0.00024606
PA2G4;	0.044589504	0.052461069	0.068535592	0.025857831
PABPC1;	0.008295215	0.024446294	0.62832099	0.289283018
PABPC1; PABPC4;	-0.004298791	0.045925622	0.784452412	0.014937659
PABPC4;	0.028287998	0.186778703	0.238149051	2.62E-07
PABPC4; PABPC1;	-0.132482342	-0.002783249	0.000778548	0.940718617
PABPN1;	0.047464958	-0.01549141	0.010481826	0.354792173
PACSIN2;	0.080626771	0.057684303	0.0372847	0.127788271
PAFAH1B1;	-0.024499692	-0.071094306	0.222517669	0.000716768
PAFAH1B2;	0.046718303	-0.006053316	0.065344282	0.783517762
PAICS;	-0.007028771	0.041581974	0.845907899	0.259329226
PAIP1;	0.00362914	0.03631487	0.951193664	0.611856278
PAIP2;	0.161769763	-0.310581183	0.002032704	0.006652186
PAK2;	0.065860225	0.057574819	0.029756115	0.045785024
PALLD;	0.110512261	-0.113396374	5.10E-05	3.03E-05
PALM2AKAP2;	-0.019754509	0.201775625	0.646592063	0.000548856
PANK4;	-0.247431047	-0.161137377	0.009402316	0.006698028
PAPSS1;	-0.079968495	-0.517253052	0.071196383	4.63E-10
PARK7;	0.038097732	0.004961197	0.170966326	0.8430004
PARP1;	-0.052981554	0.011606786	0.201381505	0.75144306
PARVA;	-0.038702193	-0.238216121	0.233613339	2.53E-06
PAWR;	0.001875712	0.142223254	0.942188855	2.79E-05
PBDC1;	-0.265024099	-0.517252708	0.097869088	0.000221747
PBK;	0.02749298	0.059756222	0.242065967	0.044832929
PCBP1;	0.036795323	0.059475408	0.180123547	0.003611103
PCBP1; PCBP2; PCBP3;	0.037740072	0.065398832	0.240217102	0.0222933
PCBP2;	0.04946357	0.018570905	0.029201861	0.298454644
PCBP2; PCBP1; PCBP3;	0.034164831	0.006910891	0.156731788	0.730436231
PCBP2; PCBP3;	0.056410954	-0.007127375	0.009101894	0.648250706
PCBP3;	-0.060759203	-0.116006129	0.033645307	0.000126433
PCID2;	-0.042401131	0.296283542	0.006066196	1.07E-05
PCK2;	0.129153121	0.33307018	0.017699825	7.94E-06
PCM1;	-0.079849726	-0.064460979	0.569957911	0.643215755
PCMT1;	-0.015596525	0.040705144	0.425291664	0.110126432
PCNA;	0.166968178	0.167195347	5.76E-05	0.000161794
PCNP;	0.106806058	0.028494813	0.149720646	0.738901292
PCYOX1;	0.113047052	0.025246451	0.060425741	0.639704707
PCYOX1L;	0.328166869	0.496089998	0.008422523	0.000119962
PCYT1A;	-0.03836048	-0.106549078	0.094192112	0.000198977
PCYT2;	-0.167657578	0.229851981	0.189838318	0.065386768
PDAP1;	0.006301935	0.020693254	0.750530555	0.340131757
PDCD10;	-0.012419952	0.026967731	0.553647635	0.363796027
PDCD11;	-0.031757189	0.088769336	0.389889765	0.02781385
PDCD4;	0.079222133	-0.607893932	0.163841306	0.000443267
PDCD5;	-0.003131814	0.060273967	0.904915794	0.113517359
PDCD6;	0.109241833	0.143880225	5.22E-06	5.75E-07
PDCD6IP;	-0.245261437	-0.707355784	6.57E-09	7.25E-14
PDCL3;	-0.090449861	-0.094424826	0.00200229	0.00967742
PDE12;	-0.001200189	0.068374214	0.984808589	0.352036813
PDHB;	-0.448149722	-0.753350659	0.159346251	0.002876226
PDIA3;	0.080959303	0.140087392	0.00991752	2.82E-05
PDIA4;	0.110027875	0.24637238	0.009784927	6.92E-06
PDIA6;	0.120635728	0.232428781	0.018632132	0.000194057
PDLIM1;	0.136659526	-0.063630676	8.41E-07	0.004212734
PDLIM2;	-0.181450503	-0.023884892	0.058653231	0.871106706
PDLIM4;	-0.110736673	-0.294855252	0.000217795	8.23E-06
PDLIM5;	0.044383674	-0.198856965	0.194120634	4.97E-05
PDLIM7;	-0.220476749	-0.386166078	0.000732877	6.55E-06
PDS5A;	-0.032453971	-0.055923566	0.232007776	0.047856593
PDXK;	0.00063546	0.245291261	0.994531101	1.34E-07
PEA15;	0.016819406	0.215697197	0.600298213	7.54E-05
PEBP1;	0.069049926	0.052899252	0.039926785	0.08055327
PEF1;	-0.364941655	-0.347292036	0.000918974	0.001489757
PEG10;	0.132138114	0.652525578	0.104367117	4.81E-07
PELP1;	0.095629859	0.20348583	0.229601898	0.014467786
PEPD;	0.039486444	-0.023972076	0.187293092	0.419275829
PES1;	0.064447689	0.007164975	0.017842242	0.769446462
PEX19;	-0.055744145	0.059821038	0.165560584	0.06299136
PFAS;	-0.054421045	-0.016331366	0.006231441	0.37001037
PFDN1;	0.072242727	0.043372044	0.067528885	0.329026538
PFDN2;	-0.061463006	-0.032861512	0.199374856	0.382841524
PFDN4;	0.034627238	0.149283135	0.165007367	8.87E-05
PFDN5;	-0.00792442	-0.011858674	0.761208405	0.691046258
PFDN6;	-0.051239295	0.005428249	0.089709198	0.825411557
PFKM;	0.022869359	-0.093831712	0.510763291	0.025003622
PFKP;	-0.058864989	-0.130165166	0.256295986	0.027871651
PFKP; PFKL;	0.0191169	-0.042228169	0.712576909	0.514686298
PFN1;	0.008249414	-0.062768655	0.856000559	0.149432304
PFN2;	-0.004274865	0.04418908	0.843124997	0.106526749
PGAM1;	0.105736956	0.004122196	0.015435909	0.91344383
PGAM4; PGAM1;	0.071691645	0.019201213	0.080365608	0.473566113
PGD;	-0.027219183	-0.068560451	0.504699763	0.104113422
PGK1;	0.038802581	-0.094619235	0.088542755	0.001685703
PGLS;	0.006905564	-0.675562852	0.731879395	1.09E-09
PGM1;	0.026936315	-0.096040408	0.564336377	0.031450382
PGM2;	0.066618363	0.146507864	0.012271272	2.55E-05
PGM3;	0.025133851	0.076656694	0.616961114	0.22108806
PGP;	-0.156198159	-0.060852281	0.008426785	0.190066674
PGRMC1;	0.14943511	0.065193317	0.132448697	0.546436715
PHB2;	0.067570915	0.376194122	0.556630192	0.006878999
PHC2;	0.072252897	-0.147196989	0.06734803	0.005362975
PHF5A;	0.193394306	-0.076676923	0.010813974	0.358762585
PHF6;	0.037543983	-0.784341103	0.885168217	0.012036551
PHGDH;	0.621514157	0.739228156	2.38E-10	3.40E-11
PHLDB1;	-0.465114356	-1.45490216	0.000108423	0.000384094
PHLDB2;	-0.102787133	-0.167635312	0.086187031	0.001514446
PHPT1;	0.086991123	-0.135696731	0.02552797	0.002372545
PICALM;	-0.053089583	0.158649251	0.703472528	0.226174953
PIK3R1;	-0.253995332	-0.504251569	0.144271393	0.000760051
PIN1;	-0.032970121	-0.003999048	0.120881732	0.805510158
PIN4;	0.243535058	0.328300979	0.221111138	0.112245921
PIP4K2A;	-0.017461401	0.151395699	0.796492824	0.038983607
PITHD1;	0.061390261	0.041314907	0.373957194	0.536605907
PITPNA;	-0.070746266	0.028779132	0.415590557	0.562209053
PITPNB;	-0.066145375	-0.001914049	0.126982382	0.960965123
PJA2;	0.142118435	-0.28713237	0.014899697	5.56E-05
PKIB;	0.531515816	1.593187403	0.069663489	5.97E-05
PKIG;	0.57612408	0.043436972	5.78E-10	0.389533463
PKM;	0.107930938	-0.165012346	0.000120824	4.48E-06
PKN1;	-0.262833557	-0.35274658	0.044247436	0.05665957
PKN2;	0.098313094	0.067222288	0.052545515	0.251895015
PKP2;	0.109767928	0.039855864	0.002502351	0.227994136
PLAA;	-0.091617546	0.03821751	0.043423218	0.295921521
PLBD2;	-0.056336104	-0.162200322	0.028083476	6.85E-05
PLCB3;	-0.345713307	-0.287950536	0.005111958	0.012827211
PLCG1;	0.259973668	-0.022462743	0.048717197	0.882662283
PLEC;	-0.130100277	-0.062300842	1.03E-06	0.002125228
PLEC; EPPK1;	-0.184617834	-0.14553584	0.000521818	0.010183613
PLEKHA2;	0.016108613	-0.0552156	0.61128435	0.231955174
PLIN3;	0.024155029	-0.080159249	0.147257332	0.000160925
PLOD1;	-0.042568485	-0.257474475	0.399671012	0.000493932
PLOD2;	-0.001313974	0.012635586	0.93916196	0.448530037
PLOD3;	0.157011019	0.301448781	0.14491161	0.005248986
PLPBP;	0.026119646	0.075476164	0.464299115	0.033386746
PLRG1;	-0.191924707	-0.256758867	0.003732048	0.000330818
PLS3;	0.005099894	-0.146400526	0.819452346	4.02E-05
PLS3; LCP1;	0.119635442	-0.138785382	0.023254154	0.021228905
PML;	-0.020372924	-0.118663506	0.307956788	0.000890703
PMM2;	-0.018564936	-0.092730982	0.601149863	0.018267606
PMPCA;	0.283999311	0.627838831	0.006175642	1.08E-06
PMPCB;	0.213716305	0.437518681	0.077256534	0.000610366
PMVK;	0.018762766	-0.055165354	0.848689336	0.636017885
PNMA2;	0.1076379	0.378150523	0.082221882	3.50E-06
PNN;	-0.004218323	0.031358453	0.879055709	0.28753547
PNP;	-0.049276956	0.063585773	0.125270138	0.067323543
PNPO;	-0.114176365	-0.137927501	0.005405629	0.003621848
POFUT1;	-0.006319684	0.043568877	0.923964148	0.463552159
POGLUT3;	-0.1473638	-0.054546566	0.020672241	0.275466183
POLA2;	0.167574424	0.126159893	0.035098822	0.079584339
POLDIP3;	0.086942945	0.050106678	0.010971297	0.074696224
POLE3;	0.1012952	0.108724411	0.149493709	0.158574747
POLR1A;	0.082844785	-0.38010954	0.386547035	0.021370608
POLR1C;	-0.205353968	-0.137127761	0.005830745	0.042743968
POLR1G;	-0.091493248	-0.219365871	0.070808195	0.001359747
POLR2A;	0.008116956	0.068647568	0.926631943	0.575837882
POLR2B;	0.004029991	-0.067311518	0.851189061	0.001118208
POLR2C;	-0.039790602	-0.0111147	0.234885923	0.783809003
POLR2E;	0.005430896	0.179824962	0.824663387	0.001647524
POLR2H;	-0.014776169	-0.084977019	0.886760211	0.330345505
POLR2I;	0.250740094	0.001117621	4.29E-05	0.981871639
POLR2M;	0.304117721	0.062568909	0.002538997	0.479374085
POMP;	0.140747167	0.184094355	0.011574297	0.002788863
POP1;	-0.117797558	0.04873229	0.213532661	0.748994757
POTEE; ACTA2; ACTB; ACTC1;	0.066948061	0.158341964	0.132916919	0.007816341
POTEE; ACTB;	-0.033975315	0.039796349	0.209166155	0.128577015
POTEE; ACTB; ACTC1;	-0.519863925	-0.134839227	0.313233497	0.795307947
POU6F2;	-0.081038022	0.118378226	0.525060052	0.15145678
PPA1;	-0.006224497	0.021619288	0.762453391	0.173799256
PPA2;	0.17799414	0.183115983	0.144180242	0.136927608
PPAN;	-0.171262724	-0.077327424	0.000328822	0.013217875
PPFIBP1;	0.072958791	0.1033064	0.587654757	0.4458342
PPIA;	0.028511016	-0.057458609	0.102031619	0.01193755
PPIB;	0.06007199	0.047061878	0.218567254	0.32349648
PPID;	0.140207413	0.209606112	0.003262581	7.95E-06
PPIE;	0.050748337	0.02018832	0.303594379	0.641297382
PPIF;	0.317749232	0.74124053	0.003674775	9.44E-07
PPIG;	-0.116508011	-0.098754257	0.043239715	0.062641555
PPIH;	-0.008000148	-0.102988218	0.739937331	0.002002133
PPIL1;	0.062276644	0.110803243	0.031297857	0.001030852
PPIL3;	-0.03484048	-0.097623697	0.531917921	0.361858733
PPIL4;	0.607037459	0.593378029	0.002846267	0.003316342
PPL;	-0.075612305	0.065749152	0.645184552	0.599268766
PPM1A;	0.115689227	-0.049726153	0.005017864	0.220733387
PPM1B;	0.020389544	0.008873101	0.692247418	0.829558004
PPM1F;	-0.117449497	0.234565857	0.13119685	0.002659403
PPM1G;	0.065258293	0.038605853	0.305604124	0.137924062
PPME1;	0.229561705	0.32473281	0.015839451	7.88E-09
PPP1CA;	0.02701013	-0.048430458	0.438901287	0.157465416
PPP1CB;	0.04742653	0.020786691	0.031119339	0.346968767
PPP1CB; PPP1CC; PPP1CA;	0.035255261	0.028646869	0.071724175	0.108933677
PPP1CC;	-0.069588708	0.066550022	0.093620604	0.079614681
PPP1CC; PPP1CA;	0.108617435	-0.058557843	0.070938547	0.417617925
PPP1R11;	-0.146037781	-0.4240144	0.011083662	9.03E-05
PPP1R12A;	0.006510025	-0.016528711	0.792529251	0.588927854
PPP1R13L;	-0.013477006	-0.147160754	0.648160798	0.000185734
PPP1R14B;	-0.03666981	-0.148684933	0.154684318	1.21E-05
PPP1R18;	-0.033305094	0.115055845	0.275201629	0.002084516
PPP1R2; PPP1R2B;	-0.047787667	0.123203977	0.372469479	0.019575291
PPP1R7;	0.043806679	0.051770001	0.033628025	0.012932091
PPP1R8;	-0.209864268	-0.301838765	0.002262172	0.000117849
PPP2CA;	0.183964759	0.102670459	0.141039899	0.38736189
PPP2CA; PPP2CB; PPP4C;	-0.010523177	-0.046945455	0.490444949	0.006932763
PPP2CB; PPP2CA;	-0.010912348	-0.01079736	0.656024831	0.599611299
PPP2R1A;	0.007695939	0.056544113	0.830148495	0.146900733
PPP2R1B; PPP2R1A;	0.020145796	-0.012207933	0.644458117	0.764861678
PPP2R2A;	-0.080610413	0.015908063	0.000220603	0.27028998
PPP2R5D;	-0.086393807	-0.146016303	0.059232123	0.001716959
PPP3CA;	0.063344892	0.133858864	0.330149494	0.030670451
PPP3R1;	0.521412156	0.622622396	0.016282404	1.16E-07
PPP4C;	0.058892761	0.013449097	0.041960323	0.595360907
PPP4C; PPP2CB; PPP2CA;	-0.014116219	-0.054643595	0.42769387	0.021101542
PPP4R1;	0.057546489	0.116246554	0.045019775	0.003687706
PPP4R2;	-0.159534582	-0.345878637	0.012230254	1.77E-05
PPP5C;	0.004095098	0.183646124	0.827683798	1.04E-07
PPP6C;	-0.112667198	-0.143192039	0.007518558	0.000820114
PPP6R3;	0.176608577	0.016616084	0.074109918	0.80415425
PPT1;	0.085532937	-0.152495421	0.004921126	7.16E-05
PQBP1;	-0.00016574	-0.017479577	0.997556271	0.458910153
PRCP;	0.07836666	0.070920729	0.031165421	0.039255409
PRDX1;	0.012809437	0.072129231	0.642770004	0.027121786
PRDX2;	0.08534224	-0.046830593	0.005254453	0.013155443
PRDX2; PRDX1;	0.011314063	-0.018195373	0.503058174	0.257696336
PRDX3;	0.341782116	0.431646336	2.35E-05	2.28E-07
PRDX4;	-0.011508559	0.094888377	0.7892996	0.033058609
PRDX5;	0.018071409	-0.279255545	0.43061384	2.97E-08
PRDX6;	0.004362286	0.008219247	0.783705228	0.573909684
PREP;	0.121995304	-0.014983187	0.537364933	0.941859547
PRKAA1;	0.000733109	-0.060234058	0.992235002	0.465970121
PRKAB1;	0.024160539	0.012963512	0.300780135	0.601458083
PRKAG1;	-0.074418576	-0.092791679	0.028141664	0.004180212
PRKAR1A;	0.138736259	-0.101581714	0.000730685	0.005564882
PRKAR2A;	-0.057940521	-0.104314731	0.030963033	0.000331151
PRKCA;	-0.119539624	0.099120678	0.089417077	0.028171576
PRKCSH;	0.120945879	0.005451395	0.274230292	0.948787674
PRKDC;	0.032616365	0.041891252	0.359892732	0.211881621
PRKRA;	-0.015030415	-0.243780898	0.530079833	6.79E-07
PRMT1;	-0.021663356	-0.086996941	0.259012394	0.000305951
PRMT3;	-0.101364775	0.179880724	0.194218868	0.012473169
PRMT5;	-0.152409191	-0.309193943	0.132445005	0.005083271
PRP4K;	0.098499102	-0.126012721	0.006581212	0.032252749
PRPF19;	0.01477662	-0.015767608	0.449395899	0.407702767
PRPF31;	0.022254635	-0.014537139	0.593199679	0.666175814
PRPF3;	0.038373725	-0.074866871	0.321278561	0.037508906
PRPF40A;	-0.080444002	-0.09424831	0.083614903	0.005523082
PRPF4;	-0.053705116	-0.121080088	0.219891847	0.00981421
PRPF6;	-0.041111801	-0.082206081	0.214544237	0.004292344
PRPF8;	0.027206314	0.05846612	0.351449153	0.116438432
PRPS1;	-0.150598906	0.14554652	0.067279686	0.000940116
PRPS1L1; PRPS2;	-0.056275642	-0.218737273	0.417372718	0.028694695
PRPS1L1; PRPS2; PRPS1;	0.022818692	0.117679069	0.465161572	0.001572102
PRPS2;	-0.054660366	0.035430514	0.02560245	0.271157199
PRPS2; PRPS1;	0.003186702	0.171986616	0.87160257	1.00E-06
PRPSAP1;	-0.008183287	-0.015139914	0.93880513	0.888270865
PRRC1;	0.013932287	-0.019426072	0.732206085	0.610103505
PRRC2A;	-0.183368353	-0.010839923	0.07238762	0.814209456
PRRC2B;	0.280862925	0.443974045	0.127101602	0.016217647
PRRC2C;	-0.007898625	0.040299715	0.798598067	0.155251463
PRSS23;	-0.146224782	-0.175442529	0.455375746	0.446909343
PRUNE1;	0.017637429	-0.200910449	0.757170488	0.004718934
PSAP;	-0.076901474	0.116882567	0.056570509	0.004988472
PSAT1;	0.015508037	0.048224652	0.329927539	0.007853892
PSIP1;	-0.056786678	-0.032412293	0.022957417	0.174957333
PSMA1;	-0.016742008	0.048464474	0.55005339	0.159358565
PSMA2;	0.008191073	0.011706624	0.699009878	0.651868625
PSMA3;	-0.045700354	-0.001164653	0.150443824	0.968348026
PSMA4;	0.075107519	0.075428212	0.0102792	0.084353813
PSMA5;	0.004816655	0.031368914	0.781603473	0.103672689
PSMA6;	-0.052947435	-0.015738123	0.033940225	0.368147611
PSMA7;	0.025395429	0.050212139	0.508006662	0.156866133
PSMB10;	-0.066496803	-0.011504411	0.319851571	0.852669022
PSMB1;	0.277994762	-0.07559886	9.84E-07	0.132017919
PSMB2;	-0.310187048	-0.210783372	0.048997119	0.162924358
PSMB3;	0.004107082	0.125623384	0.924784969	0.052582438
PSMB4;	-0.164010003	-0.16752976	0.001677334	5.56E-05
PSMB5;	-0.063685996	-0.02795472	0.499674909	0.750739014
PSMB6;	-0.056688936	0.076784979	0.285914753	0.282922945
PSMB7;	0.005673996	0.128748795	0.910025946	0.002922037
PSMB8;	-0.043002378	-0.18390392	0.104493691	0.002256005
PSMB9;	0.124258429	0.019512362	0.224502268	0.831537856
PSMC1;	0.001834701	0.010601638	0.933058285	0.509639061
PSMC2;	-0.004722196	-0.025229719	0.816863701	0.128729589
PSMC3;	-0.001606889	-0.044230035	0.950907388	0.192971722
PSMC4;	0.000856494	-0.040178624	0.956558377	0.056151743
PSMC5;	0.005788054	-0.020210542	0.775901068	0.407991791
PSMC6;	0.048444978	0.007510716	0.045212405	0.760350337
PSMD10;	-0.01129344	-0.021491972	0.610121019	0.301118513
PSMD11;	0.052956221	0.017949167	0.121309686	0.635375766
PSMD12;	-0.017886055	-0.018789224	0.37066062	0.340827943
PSMD13;	-0.01031919	-0.011674323	0.65383167	0.56524478
PSMD14;	0.049323459	0.073135317	0.025045634	0.002035501
PSMD1;	-0.027905912	-0.029287408	0.141141233	0.217464288
PSMD2;	-0.015192731	0.060498273	0.566749378	0.008512789
PSMD3;	-0.011034919	0.011980861	0.658867747	0.618986926
PSMD4;	-0.077001783	-0.147718326	0.071392665	0.000201097
PSMD4; PIPSL;	-0.051495248	-0.114255772	0.05474583	0.0003039
PSMD5;	0.02298091	-0.039344507	0.196953371	0.051930169
PSMD6;	-0.030200866	-0.007408608	0.200493547	0.688163053
PSMD7;	-0.002544516	-0.018169506	0.906910504	0.4900387
PSMD8;	-0.020866091	-0.057972179	0.491169703	0.037047198
PSMD9;	-0.05251702	-0.028667616	0.616854531	0.74273794
PSME1;	0.04674627	-0.137877913	0.010854732	4.43E-05
PSME2;	0.046770293	-0.123978479	0.006591263	1.67E-06
PSME3;	0.0750465	0.103082685	0.011484935	0.000978393
PSME3IP1;	0.05000511	0.057051471	0.049303531	0.061448592
PSMF1;	-0.042558406	0.026762708	0.178077753	0.357482179
PSMG1;	0.089588482	0.337014083	0.105898949	1.03E-05
PSMG3;	-0.074378165	0.006644586	0.013532583	0.664029274
PSMG4;	0.22116017	0.180260774	0.000877287	5.71E-07
PSPC1;	-0.044275545	-0.102685637	0.233955707	0.007044549
PSPH;	0.035706631	0.104257475	0.655203881	0.198367972
PTBP1;	-0.001277138	0.006144447	0.954473395	0.755892533
PTGES2;	0.384169693	0.145969988	0.001516068	0.283883858
PTGES3;	-0.057812812	0.095620015	0.11429284	0.013928121
PTGR1;	0.178689814	0.101937108	0.000762272	0.007466377
PTGR2;	-0.002999385	-0.249198451	0.962715899	0.043414495
PTMA;	0.281394166	0.224296777	0.049408835	0.162869804
PTPN11;	0.059146307	0.092622332	0.009732039	6.59E-05
PTPN23;	-0.024768666	-0.001827894	0.449972811	0.948319736
PTPRA;	0.031213378	0.007647033	0.510486612	0.862346267
PUDP;	-0.078416006	0.240023538	0.10174171	0.000307929
PUF60;	-0.017182726	-0.075923409	0.544678115	0.002509604
PUM3;	0.05846246	0.27164469	0.215076538	0.001643253
PURB;	-0.084560133	-0.122741785	0.002613335	0.006270169
PUS7;	0.121414832	-0.100230599	0.041896174	0.282362806
PWP2;	0.097668242	-0.324637309	0.330857253	0.049704376
PXDN;	0.069284537	-0.297510051	0.189474931	0.00011949
PXN;	0.003742149	0.004729333	0.907073575	0.890717476
PYCARD;	0.260330451	-1.724881752	0.00339436	3.36E-08
PYCR3;	0.016635559	0.192300743	0.789143253	0.001119877
PYGB;	-0.064874469	0.068669665	0.255570506	0.173319612
PYGB; PYGL;	-0.014705738	0.14893991	0.757370651	0.001834426
PYGB; PYGM; PYGL;	-1.275468461	-1.862247076	0.001925246	2.50E-11
PYGL;	0.077545028	0.325165167	0.10320115	4.28E-06
PYM1;	0.064247795	0.199358165	0.069116018	4.74E-05
QDPR;	-0.052922033	0.198284549	0.577783257	0.041209736
QKI;	-0.033264969	-0.178331848	0.426409303	0.000165304
QPRT;	0.461322036	2.55761087	0.091541277	1.30E-08
QRICH1;	-0.152739277	-0.288348712	0.03987389	0.001273452
RAB10;	1.103833078	1.095668193	0.010293987	9.19E-06
RAB11B; RAB11A;	0.101292042	0.253266754	0.264621839	0.005822363
RAB11FIP5;	-0.042708353	0.002389568	0.434810386	0.951184519
RAB1A;	0.074889253	0.191588218	0.494142276	0.099887039
RAB1B;	-0.014377263	-0.00793796	0.790204269	0.870104474
RAB2A;	0.051906004	0.213188319	0.520332492	0.013171919
RAB3GAP1;	0.228794549	0.576432499	0.083302456	7.36E-09
RAB3GAP2;	-0.079744834	-0.001241838	0.091388995	0.968031657
RAB5C;	0.069759308	0.157537096	0.358130592	0.016238495
RAB7A;	-0.06276414	0.143966431	0.141118873	5.02E-05
RABEP1;	-0.338823744	-0.194776511	0.129205311	0.371966469
RABGAP1;	-0.016095973	0.470145008	0.932042691	0.006126619
RABGGTB;	0.047429275	0.305989732	0.57256743	7.17E-05
RABL6;	-0.077054385	-0.018856366	0.028214089	0.54510945
RAC2;	0.182083407	0.339564493	0.043095274	0.000671315
RACK1;	-0.029949633	0.027601265	0.232383462	0.272339181
RAD21;	-0.02730462	-0.187469735	0.623925598	0.002085455
RAD23A;	-0.200853264	0.138488627	0.022763937	0.009011057
RAD23B;	0.075812644	0.063167197	0.139069848	0.201854141
RAD50;	-0.053547353	0.091475452	0.423515895	0.16850185
RAE1;	-0.065590118	-0.03443392	0.004375386	0.182196907
RAI14;	0.07007256	0.022324154	0.007560194	0.25595535
RALY;	-0.029395587	-0.037919829	0.361689526	0.114540594
RAN;	-0.015906388	0.024826509	0.50664311	0.404206747
RANBP1;	0.069075866	0.136575271	0.003906626	6.01E-05
RANBP3;	0.053494601	-0.006244349	0.232569832	0.867319009
RANBP6;	0.011762938	0.026568004	0.796211891	0.588253723
RANBP9;	-0.007009848	-0.007372317	0.890236197	0.881126468
RANGAP1;	0.171939089	0.202945674	0.003199452	0.000510951
RAP1B;	0.009038974	0.159229328	0.851535239	5.51E-05
RAP1B; RAP1A;	0.059591583	0.202347085	0.227804019	0.001438816
RAP1GDS1;	-0.043768653	-0.139987671	0.229394375	0.003813269
RAPH1;	-0.269130372	-0.137693972	0.050482211	0.125644296
RARS1;	-0.030367724	0.015787731	0.527021212	0.742684529
RAVER1;	0.044127436	0.017826072	0.134656762	0.550457737
RB1;	0.213002887	0.497119763	0.070968111	0.001117798
RBBP4;	0.047351316	0.020754683	0.215205661	0.677941942
RBBP5;	0.328389621	0.655435979	0.031544104	9.52E-07
RBBP7;	0.107363288	0.051461461	0.016575926	0.062130917
RBBP7; RBBP4;	-0.160340501	-0.20784043	0.169188962	0.058326784
RBBP9;	0.057112636	-0.077639253	0.092660807	0.031037822
RBCK1;	-0.175962638	-0.446931881	0.200748099	0.017528152
RBFOX2;	-0.013627128	-0.133515916	0.786811192	0.025132133
RBFOX2; RBFOX1;	0.075493252	0.014340646	0.470790063	0.89199858
RBM10;	-0.058081539	-0.015327325	0.105676481	0.548410764
RBM12;	0.051342623	0.061461987	0.219813314	0.151339394
RBM12B;	-0.082939396	0.147525565	0.002990945	4.67E-06
RBM14;	0.004473132	0.026991685	0.863663138	0.20987521
RBM15;	0.043812489	0.390418651	0.900560977	0.256209344
RBM17;	-0.225180357	-0.318916624	0.029629085	0.006193085
RBM22;	0.02806974	0.074205886	0.801998885	0.318010978
RBM25;	-0.031073865	-0.063788995	0.13856102	0.007472306
RBM27; RBM26;	0.001439267	0.035701253	0.967160129	0.343839141
RBM28;	-0.078654334	0.185835788	0.448934501	0.028377883
RBM34;	0.05611997	-0.020215063	0.116162753	0.533646584
RBM39;	-0.090078101	0.112050118	0.224652152	0.13554309
RBM3;	-0.011113376	-0.180878517	0.660644484	0.029347509
RBM42;	0.03626506	-0.18631594	0.383184229	0.018856984
RBM4;	0.196800834	0.066983319	0.124806831	0.589275883
RBM4B; RBM4;	0.034426709	-0.061423266	0.465841932	0.197505319
RBM8A;	0.075240986	0.050202326	0.020375373	0.082183765
RBMS1;	0.215514804	0.140483745	1.32E-06	0.000101022
RBMX;	0.048984036	-0.095077342	0.807794191	0.628117974
RBMXL1; RBMX;	-0.014823778	-0.003277476	0.639283954	0.926084149
RCC1;	0.022703897	0.023629269	0.226163153	0.151039312
RCC2;	0.080110935	0.047575019	0.013546034	0.063296428
RCN1;	0.086405024	0.287599281	0.003938398	1.01E-07
RCN2;	0.168605428	0.184417642	0.000182185	4.25E-05
RDX;	0.08077502	0.187476458	0.022509152	0.000126007
RECQL;	-0.162942306	-0.247741822	0.000374177	6.11E-06
RELA;	0.068728685	0.175981313	0.311893882	0.001198929
RELCH;	0.053188965	0.09151919	0.299758929	0.089136543
REPS2;	0.399827361	-0.489621713	0.001609453	4.29E-06
REXO2;	-0.047162787	0.109383954	0.278183684	0.009656301
RFC2;	0.002117938	0.212479388	0.969145994	0.000299213
RFC4;	-0.040913301	-0.172981039	0.082174064	2.74E-06
RFC5;	0.09680965	0.245631274	0.07622404	0.000233499
RHOA;	-0.050053084	0.175292821	0.121649494	1.86E-05
RHOA; RHOC;	-0.083288431	0.194737796	0.183452689	0.003143048
RIC8A;	-0.004600537	0.185840936	0.858483796	1.97E-06
RIMOC1;	0.249316629	0.401010643	6.49E-05	1.69E-07
RING1;	-0.04176592	-0.0469965	0.341338354	0.370253151
RIOK1;	-0.288411839	-0.120262252	0.10385186	0.385246
RMDN1;	0.088041141	0.112585378	0.041916088	0.003268126
RNASEH2C;	0.030954229	0.096310599	0.27338935	0.004012689
RNF126;	0.055076338	0.148420928	0.206350468	0.078652628
RNF14;	-0.176344275	0.014247078	1.06E-06	0.466345937
RNF20;	0.05330545	0.074424212	0.082388249	0.016478243
RNF214;	0.013958504	0.012443199	0.652788301	0.70263015
RNF40;	0.096156154	-0.199261954	0.008565597	0.00015025
RNH1;	-0.042897689	-0.076761009	0.02523889	0.001010063
RNMT;	0.074372583	0.26293149	0.044067682	5.71E-06
RNPEP;	0.015951103	-0.093850241	0.400883999	0.000325031
RNPS1;	0.038213049	0.00039172	0.330996832	0.991907341
RO60;	0.062926126	-0.029040905	0.028306529	0.273335154
ROCK1; ROCK2;	0.077748752	0.045277097	0.171799313	0.369955209
ROCK2;	0.197847228	0.210037614	0.024103427	0.014246738
RPA1;	0.096398378	0.072030649	0.002876638	0.009188329
RPA2;	0.085780369	0.063770134	0.035245372	0.162739439
RPA3;	0.020233281	-0.005827131	0.352372447	0.738083628
RPAP3;	-0.027954736	-0.068812393	0.399635761	0.083131258
RPE;	-0.105998948	0.985944983	0.006044333	4.35E-15
RPF2;	0.001858947	-0.053209659	0.978947622	0.479080923
RPL10;	-0.07945981	-0.022582223	0.141768871	0.661836848
RPL10A;	-0.040039961	0.03749899	0.133702648	0.111092295
RPL11;	0.012116395	0.098115765	0.709534966	0.004077693
RPL12;	-0.032290496	-0.003624811	0.153829596	0.889891421
RPL13;	-0.025251196	0.029960488	0.403255485	0.261077733
RPL13A;	0.071871323	0.172243135	0.28790282	0.000211179
RPL14;	-0.036399069	0.08599086	0.4574592	0.106617595
RPL15;	-0.064780503	0.03157711	0.017713564	0.269998526
RPL17;	-0.003180207	0.017617884	0.882076994	0.363516507
RPL18;	0.000936971	0.100084442	0.959829195	1.24E-05
RPL18A;	0.008870703	0.069475037	0.771770649	0.046306994
RPL19;	-0.057684314	-0.077984092	0.034198514	0.003538037
RPL21;	-0.054207628	0.010970143	0.115734149	0.65497149
RPL22;	-0.151082149	0.010897158	0.029491322	0.899083401
RPL22L1;	-0.02884809	0.015084825	0.256484392	0.508248865
RPL23;	0.017950336	0.041383688	0.359289622	0.142860844
RPL23A;	0.06453961	0.127182297	0.024023067	0.00041674
RPL24;	0.05397012	0.185091928	0.183486272	0.001007494
RPL26L1;	0.120332119	0.211256918	0.00724974	1.57E-05
RPL27;	0.017041833	0.094576278	0.300754626	0.000106258
RPL27A;	0.006064295	0.061884021	0.751586549	0.00447739
RPL29;	-0.037190898	0.066679284	0.636649941	0.176745012
RPL30;	-0.013781622	0.039645605	0.508351761	0.08944602
RPL32;	0.000427923	0.059502845	0.980859997	0.009502227
RPL34;	-0.057785507	0.011567745	0.004116433	0.650790222
RPL35;	0.281963642	0.97236456	0.558422488	0.018913332
RPL36;	-0.006743775	-0.032817043	0.878936948	0.752743671
RPL36A;	-0.081158105	0.040089237	0.001150287	0.195166031
RPL37A;	0.014325653	0.089319896	0.835189248	0.400741154
RPL38;	0.071481107	0.051125085	0.23199176	0.416400172
RPL3;	0.033314313	0.088038765	0.127999954	0.000663559
RPL4;	-0.02196463	0.015245634	0.250650955	0.335704873
RPL5;	-0.031477274	0.005994789	0.162924915	0.838191159
RPL6;	0.008294311	0.078680709	0.745509844	0.010868581
RPL7;	0.002664375	0.102889342	0.908988834	0.002962684
RPL7A;	-0.051163245	0.032350196	0.052414055	0.114637452
RPL8;	-0.007382538	0.109668559	0.786466073	9.46E-05
RPL9;	-0.000378993	0.071932698	0.986315867	0.003084294
RPLP0;	0.023466871	0.051124721	0.644388731	0.351220184
RPLP1;	-0.006246548	0.031996849	0.787199935	0.241369855
RPLP2;	-0.041778412	0.025713583	0.13052888	0.141491978
RPN1;	0.203994597	0.237953231	0.009137271	0.002356945
RPN2;	0.211140978	0.102915945	0.361799201	0.015173135
RPP25L;	-0.075398452	-0.076871728	0.027091242	0.013039214
RPRD1A; RPRD1B;	-0.176718423	-0.291986704	0.004750596	9.56E-05
RPRD1B;	0.06224989	0.02411081	0.004030925	0.175774597
RPS10;	0.039987392	0.043099901	0.204536449	0.378318941
RPS11;	0.009058476	0.063900414	0.667804361	0.00708455
RPS12;	-0.023955239	0.034894179	0.284182928	0.078785382
RPS13;	-0.037780651	-0.023071503	0.086666278	0.214214181
RPS14;	0.040526047	0.10636073	0.197173075	0.009437856
RPS15;	-0.062646614	0.023060949	0.058804067	0.398870857
RPS15A;	-0.106612905	-0.005693557	0.094804281	0.92752507
RPS16;	-0.120241648	-0.049149441	0.001465894	0.039969441
RPS17;	-0.036571432	-0.01279932	0.087078096	0.534012209
RPS18;	-0.060263356	0.106946532	0.040040267	0.005522351
RPS19;	-0.066525157	0.027963615	0.131168508	0.471714248
RPS20;	0.013272429	0.080884536	0.557034491	0.004257551
RPS21;	-0.004532209	0.059835561	0.828347736	0.006183955
RPS23;	0.01527992	0.028111313	0.464387828	0.077266781
RPS24;	-0.129389148	-0.027145377	0.0086032	0.552206456
RPS25;	-0.025781102	0.003255879	0.192357734	0.852975166
RPS26;	-0.026359538	0.049504735	0.276631186	0.05871294
RPS27;	0.189653848	0.195905112	0.207734434	0.192464436
RPS27A;	-0.052013514	-0.008854785	0.052119437	0.741120731
RPS28;	0.023008164	0.025093709	0.251912922	0.197812528
RPS2;	0.016457905	-0.022584433	0.410658041	0.248151281
RPS3;	-0.078485163	0.024053221	0.058364131	0.496590786
RPS3A;	-0.053707193	0.077330564	0.107032119	0.074378285
RPS4X;	0.035251601	0.128544801	0.138698956	0.000160447
RPS5;	-0.073527776	0.114519634	0.016974648	0.000282213
RPS6;	-0.022353938	0.057769949	0.601678242	0.055093391
RPS6KA3;	-0.007509629	-0.109605767	0.878836016	0.015338051
RPS7;	-0.008111825	0.107012341	0.804847905	0.040247738
[truncated: 669 more rows]
