# Supplementary material for: The AGO2 adaptor LIMD1 expands the functional and evolutionary reach of microRNA targeting
Source: Sci Adv. 2026 Jul 23;12(30):eaed6875. doi: 10.1126/sciadv.aed6875 (PMC13394485; doi:10.1126/sciadv.aed6875)
Supplement: Supplementary file 2 — Supplementary Excel files S1 to S5 [file sciadv.aed6875_supplementary_excel_files_s1_to_s5.zip › aed6875_supplementary_excel_file_2.xlsx]

## Sheet: KOvCtrlchimpeakw>3readsinCtrl
Chromosome	Start	End	Strand	Gene	Ensembl ID	Feature	miRNA	Average chimeric reads	Reproducibility	Seed match	Ctrl Chimeras (miRNA:Target:Region:SeedMatching)	Ctrl Chimeras (Chr:Start:End:Strand:miRNA:Target:Region:SeedMatching)	status	LIMD1 KO Chimeras (miRNA:Target:Region:SeedMatching)	LIMD1 KO Chimeras (Chr:Start:End:Strand:miRNA:Target:Region:SeedMatching)	seedpos	effect	phyloP	energy	Matched peak -log10p-val			Gene name	mRNA L2FC (only listed here if KO v Ctrl L2FC>0)
chr15	43361300	43361366	-	ZSCAN29	ENSG00000140265.14	CDS	hsa-miR-23a-3p	3.166	0.653	8mer (Perfect match)	hsa-miR-23a-3p:ZSCAN29:CDS:8mer (Perfect match)	chr15:43361300:43361366:-:hsa-miR-23a-3p:ZSCAN29:CDS:8mer (Perfect match)	control	NA	NA	43361338	lost	0.306	-15.8	0.35			EYS	0.000155621
chr19	22179562	22179697	-	ZNF676	ENSG00000196109.9	3' UTR	hsa-miR-23a-3p	24.08	0.95	8mer (Perfect match)	hsa-miR-23a-3p:ZNF676:3' UTR:8mer (Perfect match)	chr19:22179562:22179697:-:hsa-miR-23a-3p:ZNF676:3' UTR:8mer (Perfect match)	control	NA	NA	22179683_22179607	lost	Not_unique	-13.3	4.23			ATG5	0.000201986
chr7	30355728	30355788	+	ZNRF2	ENSG00000180233.11	CDS	hsa-miR-92a-3p	4.819	0.673	8mer (Perfect match)	hsa-miR-92a-3p:ZNRF2:CDS:8mer (Perfect match)	chr7:30355728:30355788:+:hsa-miR-92a-3p:ZNRF2:CDS:8mer (Perfect match)	control	NA	NA	30355764	lost	8.017	-15.7	0.03			RSF1	0.000264433
chr19	22179174	22179224	-	ZNF676	ENSG00000196109.9	3' UTR	hsa-miR-23a-3p	16.095	0.96	8mer (Perfect match)	hsa-miR-23a-3p:ZNF676:3' UTR:8mer (Perfect match)	chr19:22179174:22179224:-:hsa-miR-23a-3p:ZNF676:3' UTR:8mer (Perfect match)	control	NA	NA	22179188_22179179	lost	Not_unique	-12	3.27			TOP3A	0.000295488
chr8	121613421	121613497	-	HAS2	ENSG00000170961.7	3' UTR	hsa-miR-23a-3p	21.355	0.96	8mer (Perfect match)	hsa-miR-23a-3p:HAS2:3' UTR:8mer (Perfect match)	chr8:121613421:121613497:-:hsa-miR-23a-3p:HAS2:3' UTR:8mer (Perfect match)	control	NA	NA	121613457	lost	3.428	-2.8	2.86			ACD	0.000336845
chr19	22179492	22179562	-	ZNF676	ENSG00000196109.9	3' UTR	hsa-miR-23a-3p	16.641	0.535	8mer (Perfect match)	hsa-miR-23a-3p:ZNF676:3' UTR:8mer (Perfect match)	chr19:22179492:22179562:-:hsa-miR-23a-3p:ZNF676:3' UTR:8mer (Perfect match)	control	NA	NA	22179523	lost	-1.216	-15.7	2.84			TBC1D22B	0.000434603
chr19	22130254	22130309	-	ZNF92P2	ENSG00000269505.2	Other	hsa-miR-23a-3p	13.811	0.901	8mer (Perfect match)	hsa-miR-23a-3p:ZNF92P2:Other:8mer (Perfect match)	chr19:22130254:22130309:-:hsa-miR-23a-3p:ZNF92P2:Other:8mer (Perfect match)	control	NA	NA	22130278	lost	-3.108	-17.8	0.33			NOL11	0.000483008
chr19	23362303	23362366	-	ZNF91	ENSG00000167232.14	CDS	hsa-miR-23a-3p	6.152	0.812	8mer (Perfect match)	hsa-miR-23a-3p:ZNF91:CDS:8mer (Perfect match)	chr19:23362303:23362366:-:hsa-miR-23a-3p:ZNF91:CDS:8mer (Perfect match)	control	NA	NA	23362332	lost	0.734	-3.49	1.08			RRN3	0.000526781
chr19	22181105	22181128	-	ZNF676	ENSG00000196109.9	CDS	hsa-miR-23a-3p	3.324	0.505	8mer (Perfect match)	hsa-miR-23a-3p:ZNF676:CDS:8mer (Perfect match)	chr19:22181105:22181128:-:hsa-miR-23a-3p:ZNF676:CDS:8mer (Perfect match)	control	NA	NA	22181118	lost	-3.327	-5.5	0.29			LPIN1	0.000619525
chr19	22179898	22179983	-	ZNF676	ENSG00000196109.9	CDS	hsa-miR-23a-3p	44.804	0.95	8mer (Perfect match)	hsa-miR-23a-3p:ZNF676:CDS:8mer (Perfect match)	chr19:22179898:22179983:-:hsa-miR-23a-3p:ZNF676:CDS:8mer (Perfect match)	control	NA	NA	22179942	lost	-2.532	-19.1	6.61			JMJD8	0.000622447
chr19	22180484	22180552	-	ZNF676	ENSG00000196109.9	CDS	hsa-miR-23a-3p	11.175	0.802	8mer (Perfect match)	hsa-miR-23a-3p:ZNF676:CDS:8mer (Perfect match)	chr19:22180484:22180552:-:hsa-miR-23a-3p:ZNF676:CDS:8mer (Perfect match)	control	NA	NA	22180530	lost	-1.713	-14.5	2.45			PCSK7	0.000627689
chr19	22180309	22180394	-	ZNF676	ENSG00000196109.9	CDS	hsa-miR-23a-3p	13.586	0.881	8mer (Perfect match)	hsa-miR-23a-3p:ZNF676:CDS:8mer (Perfect match)	chr19:22180309:22180394:-:hsa-miR-23a-3p:ZNF676:CDS:8mer (Perfect match)	control	NA	NA	22180362	lost	-1.032	-14.5	2.95			ZNF195	0.000661581
chr19	20806595	20806689	+	ZNF66	ENSG00000160229.13	CDS	hsa-miR-23a-3p	3.404	0.663	8mer (Perfect match)	hsa-miR-23a-3p:ZNF66:CDS:8mer (Perfect match)	chr19:20806595:20806689:+:hsa-miR-23a-3p:ZNF66:CDS:8mer (Perfect match)	control	NA	NA	20806631	lost	-2.455	-14.5	0.37			SAMD8	0.000665827
chr19	19794802	19794900	-	ZNF506	ENSG00000081665.14	CDS	hsa-miR-23a-3p	3.206	0.574	7mer m8 (Perfect match)	hsa-miR-23a-3p:ZNF506:CDS:7mer m8 (Perfect match)	chr19:19794802:19794900:-:hsa-miR-23a-3p:ZNF506:CDS:7mer m8 (Perfect match)	control	NA	NA	19794856	lost	-1.261	-10.9	0.22			UTP3	0.000780016
chr7	65399265	65399356	+	ZNF92	ENSG00000146757.14	CDS	hsa-miR-23a-3p	9.197	0.891	8mer (Perfect match)	hsa-miR-23a-3p:ZNF92:CDS:8mer (Perfect match)	chr7:65399265:65399356:+:hsa-miR-23a-3p:ZNF92:CDS:8mer (Perfect match)	control	NA	NA	65399313	lost	-2.125	-13.3	1.93			AASS	0.00105042
chr19	22180580	22180651	-	ZNF676	ENSG00000196109.9	CDS	hsa-miR-23a-3p	19.093	0.891	8mer (Perfect match)	hsa-miR-23a-3p:ZNF676:CDS:8mer (Perfect match)	chr19:22180580:22180651:-:hsa-miR-23a-3p:ZNF676:CDS:8mer (Perfect match)	control	NA	NA	22180614	lost	-2.566	-14.5	3.35			SLC33A1	0.00108021
chr19	22180103	22180147	-	ZNF676	ENSG00000196109.9	CDS	hsa-miR-23a-3p	13.277	0.861	8mer (Perfect match)	hsa-miR-23a-3p:ZNF676:CDS:8mer (Perfect match)	chr19:22180103:22180147:-:hsa-miR-23a-3p:ZNF676:CDS:8mer (Perfect match)	control	NA	NA	22180110	lost	-2.525	-14.5	2.72			HLA-E	0.00110859
chr19	22180914	22180972	-	ZNF676	ENSG00000196109.9	CDS	hsa-miR-23a-3p	11.928	0.545	8mer (Perfect match)	hsa-miR-23a-3p:ZNF676:CDS:8mer (Perfect match)	chr19:22180914:22180972:-:hsa-miR-23a-3p:ZNF676:CDS:8mer (Perfect match)	control	NA	NA	22180950	lost	-1.715	-14.5	2.49			PRDM15	0.00111128
chr19	22180024	22180060	-	ZNF676	ENSG00000196109.9	CDS	hsa-miR-23a-3p	8.239	0.891	8mer (Perfect match)	hsa-miR-23a-3p:ZNF676:CDS:8mer (Perfect match)	chr19:22180024:22180060:-:hsa-miR-23a-3p:ZNF676:CDS:8mer (Perfect match)	control	NA	NA	22180026	lost	-4.851	-14.5	1.68			ENDOD1	0.0011893
chr3	114316647	114316709	-	ZBTB20	ENSG00000181722.17	3' UTR	hsa-miR-17-5p	5.4	0.861	8mer (Perfect match)	NA	NA	limd1ko	hsa-miR-17-5p:ZBTB20:3' UTR:8mer (Perfect match)	chr3:114316647:114316709:-:hsa-miR-17-5p:ZBTB20:3' UTR:8mer (Perfect match)	114316677	gained	no_score	-2.65	2.43			ORMDL1	0.00125931
chr2	102344614	102344709	+	IL1RL1	ENSG00000115602.17	3' UTR	hsa-miR-92a-3p	7.075	0.703	8mer (Perfect match)	NA	NA	limd1ko	hsa-miR-92a-3p:IL1RL1:3' UTR:8mer (Perfect match)	chr2:102344614:102344709:+:hsa-miR-92a-3p:IL1RL1:3' UTR:8mer (Perfect match)	102344659	gained	-1.254	-7	1.97			SPSB3	0.00131236
chr14	68787772	68787831	-	ZFP36L1	ENSG00000185650.10	3' UTR	hsa-miR-181a-5p	10.521	0.96	8mer (Perfect match)	hsa-miR-181a-5p:ZFP36L1:3' UTR:8mer (Perfect match)	chr14:68787772:68787831:-:hsa-miR-181a-5p:ZFP36L1:3' UTR:8mer (Perfect match)	control	NA	NA	68787800	lost	6.641	-7.8	1.96			NCLN	0.0013267
chr1	93152638	93152740	-	TMED5	ENSG00000117500.13	3' UTR	hsa-miR-27a-3p	30.69	0.99	7mer m8 (Perfect match)	hsa-miR-27a-3p:TMED5:3' UTR:7mer m8 (Perfect match)	chr1:93152638:93152740:-:hsa-miR-27a-3p:TMED5:3' UTR:7mer m8 (Perfect match)	control	NA	NA	93152703	kept	2.894	-7.5	1.91			TMCO1-AS1	0.00143361
chr1	154468110	154468214	+	IL6R	ENSG00000160712.13	3' UTR	hsa-miR-21-5p	3.9	0.663	8mer (Perfect match)	NA	NA	limd1ko	hsa-miR-21-5p:IL6R:3' UTR:8mer (Perfect match)	chr1:154468110:154468214:+:hsa-miR-21-5p:IL6R:3' UTR:8mer (Perfect match)	154468125_154468199	gained	Not_unique	-2.2	1.91			CAMKK2	0.00164986
chr1	159201993	159202117	+	CADM3	ENSG00000162706.13	3' UTR	hsa-miR-23a-3p	27.134	0.98	8mer (Perfect match)	hsa-miR-23a-3p:CADM3:3' UTR:8mer (Perfect match)	chr1:159201993:159202117:+:hsa-miR-23a-3p:CADM3:3' UTR:8mer (Perfect match)	control	NA	NA	159202050	kept	2.183	-2.55	1.8			MRPS21	0.00165097
chr7	64709166	64709258	+	ZNF107	ENSG00000196247.13	3' UTR	hsa-miR-23a-3p	18.965	0.941	8mer (Perfect match)	hsa-miR-23a-3p:ZNF107:3' UTR:8mer (Perfect match)	chr7:64709166:64709258:+:hsa-miR-23a-3p:ZNF107:3' UTR:8mer (Perfect match)	control	NA	NA	64709218	kept	-4.711	-13.5	1.79			RFNG	0.0017719
chr19	22180651	22180735	-	ZNF676	ENSG00000196109.9	CDS	hsa-miR-23a-3p	22.4	0.673	8mer (Perfect match)	hsa-miR-23a-3p:ZNF676:CDS:8mer (Perfect match)	chr19:22180651:22180735:-:hsa-miR-23a-3p:ZNF676:CDS:8mer (Perfect match)	control	NA	NA	22180698	lost	-1.15	-14.5	3.6			NRDC	0.00177353
chr19	20545204	20545310	-	ZNF737	ENSG00000237440.9	CDS	hsa-miR-23a-3p	7.355	0.713	8mer (Perfect match)	hsa-miR-23a-3p:ZNF737:CDS:8mer (Perfect match)	chr19:20545204:20545310:-:hsa-miR-23a-3p:ZNF737:CDS:8mer (Perfect match)	control	NA	NA	20545256	lost	-2.332	-14.5	1.4			NTPCR	0.00191495
chr19	24127000	24127069	+	ZNF254	ENSG00000213096.11	CDS	hsa-miR-23a-3p	5.698	0.782	8mer (Perfect match)	hsa-miR-23a-3p:ZNF254:CDS:8mer (Perfect match)	chr19:24127000:24127069:+:hsa-miR-23a-3p:ZNF254:CDS:8mer (Perfect match)	control	NA	NA	24127058	lost	-6.22	-14.5	0.93			RNASEH1	0.00192182
chr19	21183563	21183645	+	ZNF431	ENSG00000196705.8	CDS	hsa-miR-23a-3p	7.053	0.931	8mer (Perfect match)	hsa-miR-23a-3p:ZNF431:CDS:8mer (Perfect match)	chr19:21183563:21183645:+:hsa-miR-23a-3p:ZNF431:CDS:8mer (Perfect match)	control	NA	NA	21183595	lost	-5.618	-14.5	1.18			HERC1	0.00199082
chr19	21293587	21293642	-	ZNF708	ENSG00000182141.10	CDS	hsa-miR-23a-3p	4.571	0.584	8mer (Perfect match)	hsa-miR-23a-3p:ZNF708:CDS:8mer (Perfect match)	chr19:21293587:21293642:-:hsa-miR-23a-3p:ZNF708:CDS:8mer (Perfect match)	control	NA	NA	21293614	lost	-1.635	-11.7	0.61			MRI1	0.0020658
chr19	23360111	23360193	-	ZNF91	ENSG00000167232.14	CDS	hsa-miR-23a-3p	10.629	0.95	8mer (Perfect match)	hsa-miR-23a-3p:ZNF91:CDS:8mer (Perfect match)	chr19:23360111:23360193:-:hsa-miR-23a-3p:ZNF91:CDS:8mer (Perfect match)	control	NA	NA	23360157	lost	-4.367	-14.5	2.16			RNASEH2B	0.00208908
chr7	64707933	64707980	+	ZNF107	ENSG00000196247.13	CDS	hsa-miR-23a-3p	4.578	0.703	8mer (Perfect match)	hsa-miR-23a-3p:ZNF107:CDS:8mer (Perfect match)	chr7:64707933:64707980:+:hsa-miR-23a-3p:ZNF107:CDS:8mer (Perfect match)	control	NA	NA	64707968	lost	-3.476	-14.5	0.62			ZNF20	0.00208911
chr19	21117736	21117876	+	ZNF714	ENSG00000160352.16	CDS	hsa-miR-23a-3p	5.767	0.752	8mer (Perfect match)	hsa-miR-23a-3p:ZNF714:CDS:8mer (Perfect match)	chr19:21117736:21117876:+:hsa-miR-23a-3p:ZNF714:CDS:8mer (Perfect match)	control	NA	NA	21117779_21117863	lost	Not_unique	-14.5	0.8			FERMT2	0.0021467
chr19	39408811	39408879	+	ZFP36	ENSG00000128016.7	3' UTR	hsa-miR-155-5p	14.033	0.97	7mer A1 (Perfect match)	hsa-miR-155-5p:ZFP36:3' UTR:7mer A1 (Perfect match)	chr19:39408811:39408879:+:hsa-miR-155-5p:ZFP36:3' UTR:7mer A1 (Perfect match)	control	NA	NA	39408836	lost	1.133	-13.2	1.76			SEC24C	0.00222105
chr8	39104523	39104609	+	ADAM9	ENSG00000168615.13	3' UTR	hsa-miR-374b-5p	3.325	0.624	7mer A1 (Perfect match)	NA	NA	limd1ko	hsa-miR-374b-5p:ADAM9:3' UTR:7mer A1 (Perfect match)	chr8:39104523:39104609:+:hsa-miR-374b-5p:ADAM9:3' UTR:7mer A1 (Perfect match)	39104549	gained	2.03	-9.3	1.69			STYX	0.00235366
chr16	58666673	58666735	-	SLC38A7	ENSG00000103042.9	3' UTR	hsa-miR-30a-5p	10.975	0.941	8mer (Perfect match)	NA	NA	limd1ko	hsa-miR-30a-5p:SLC38A7:3' UTR:8mer (Perfect match)	chr16:58666673:58666735:-:hsa-miR-30a-5p:SLC38A7:3' UTR:8mer (Perfect match)	58666700	gained	4.214	-5.39	1.61			E2F7	0.00254678
chr2	43222893	43222998	-	ZFP36L2	ENSG00000152518.8	3' UTR	hsa-miR-27a-3p	16.493	0.95	7mer m8 (Perfect match)	hsa-miR-27a-3p:ZFP36L2:3' UTR:7mer m8 (Perfect match)	chr2:43222893:43222998:-:hsa-miR-27a-3p:ZFP36L2:3' UTR:7mer m8 (Perfect match)	control	NA	NA	43222962	kept	7.184	-4.6	1.47			CPSF2	0.00259715
chr19	23358730	23358866	-	ZNF91	ENSG00000167232.14	3' UTR	hsa-miR-23a-3p	29.3	0.97	8mer (Perfect match)	hsa-miR-23a-3p:ZNF91:3' UTR:8mer (Perfect match)	chr19:23358730:23358866:-:hsa-miR-23a-3p:ZNF91:3' UTR:8mer (Perfect match)	control	NA	NA	23358774_23358765	kept	Not_unique	-12	1.42			SYNRG	0.00262007
chr19	20624715	20624788	-	ZNF626	ENSG00000188171.17	CDS	hsa-miR-23a-3p	4.751	0.525	8mer (Perfect match)	hsa-miR-23a-3p:ZNF626:CDS:8mer (Perfect match)	chr19:20624715:20624788:-:hsa-miR-23a-3p:ZNF626:CDS:8mer (Perfect match)	control	NA	NA	20624762	lost	-2.092	-14.5	0.65			RANBP3-DT	0.00281989
chr19	21808480	21808521	-	ZNF43	ENSG00000198521.12	CDS	hsa-miR-23a-3p	4.887	0.782	8mer (Perfect match)	hsa-miR-23a-3p:ZNF43:CDS:8mer (Perfect match)	chr19:21808480:21808521:-:hsa-miR-23a-3p:ZNF43:CDS:8mer (Perfect match)	control	NA	NA	21808499	lost	-2.793	-13.5	0.71			GEMIN5	0.00286038
chr19	20624634	20624715	-	ZNF626	ENSG00000188171.17	CDS	hsa-miR-23a-3p	4.856	0.564	8mer (Perfect match)	hsa-miR-23a-3p:ZNF626:CDS:8mer (Perfect match)	chr19:20624634:20624715:-:hsa-miR-23a-3p:ZNF626:CDS:8mer (Perfect match)	control	NA	NA	20624678	lost	-1.851	-14.5	0.55			GPD1L	0.00286054
chr7	64521487	64521549	-	ZNF680	ENSG00000173041.12	CDS	hsa-miR-23a-3p	5.181	0.861	8mer (Perfect match)	hsa-miR-23a-3p:ZNF680:CDS:8mer (Perfect match)	chr7:64521487:64521549:-:hsa-miR-23a-3p:ZNF680:CDS:8mer (Perfect match)	control	NA	NA	64521528	lost	-4.553	-14.5	0.64			GLIS2	0.00288157
chr19	20624802	20624880	-	ZNF626	ENSG00000188171.17	CDS	hsa-miR-23a-3p	4.875	0.663	8mer (Perfect match)	hsa-miR-23a-3p:ZNF626:CDS:8mer (Perfect match)	chr19:20624802:20624880:-:hsa-miR-23a-3p:ZNF626:CDS:8mer (Perfect match)	control	NA	NA	20624846	lost	-1.322	-11.7	0.56			GRWD1	0.00292009
chr19	19892479	19892577	+	ZNF253	ENSG00000256771.5	CDS	hsa-miR-23a-3p	12.831	0.96	8mer (Perfect match)	hsa-miR-23a-3p:ZNF253:CDS:8mer (Perfect match)	chr19:19892479:19892577:+:hsa-miR-23a-3p:ZNF253:CDS:8mer (Perfect match)	control	NA	NA	19892527	lost	-4.815	-14.5	2.32			GCAT	0.00295921
chr19	21424834	21424906	+	ZNF493	ENSG00000196268.12	CDS	hsa-miR-23a-3p	4.307	0.723	8mer (Perfect match)	hsa-miR-23a-3p:ZNF493:CDS:8mer (Perfect match)	chr19:21424834:21424906:+:hsa-miR-23a-3p:ZNF493:CDS:8mer (Perfect match)	control	NA	NA	21424890	lost	-4.21	-11.7	0.54			DNASE2	0.00297734
chr19	21294324	21294401	-	ZNF708	ENSG00000182141.10	CDS	hsa-miR-23a-3p	9.024	0.792	8mer (Perfect match)	hsa-miR-23a-3p:ZNF708:CDS:8mer (Perfect match)	chr19:21294324:21294401:-:hsa-miR-23a-3p:ZNF708:CDS:8mer (Perfect match)	control	NA	NA	21294370	lost	-2.752	-13.3	1.44			METTL1	0.00312472
chr11	3359220	3359310	-	ZNF195	ENSG00000005801.18	CDS	hsa-miR-23a-3p	3.935	0.743	7mer m8 (Perfect match)	hsa-miR-23a-3p:ZNF195:CDS:7mer m8 (Perfect match)	chr11:3359220:3359310:-:hsa-miR-23a-3p:ZNF195:CDS:7mer m8 (Perfect match)	control	NA	NA	3359266	lost	-2.554	-14.2	0.3			MED29	0.00335819
chr19	21424699	21424750	+	ZNF493	ENSG00000196268.12	CDS	hsa-miR-23a-3p	4.934	0.713	8mer (Perfect match)	hsa-miR-23a-3p:ZNF493:CDS:8mer (Perfect match)	chr19:21424699:21424750:+:hsa-miR-23a-3p:ZNF493:CDS:8mer (Perfect match)	control	NA	NA	21424722	lost	-2.571	-14.5	0.57			ACAP3	0.00345982
chr19	23654043	23654099	-	ZNF675	ENSG00000197372.10	CDS	hsa-miR-23a-3p	5.63	0.683	8mer (Perfect match)	hsa-miR-23a-3p:ZNF675:CDS:8mer (Perfect match)	chr19:23654043:23654099:-:hsa-miR-23a-3p:ZNF675:CDS:8mer (Perfect match)	control	NA	NA	23654073	lost	-2.093	-14.5	0.75			DENND10	0.00352798
chr1	247190242	247190339	-	ZNF731P	ENSG00000227671.4	Other	hsa-miR-23a-3p	8.437	0.911	7mer m8 (Perfect match)	hsa-miR-23a-3p:ZNF731P:Other:7mer m8 (Perfect match)	chr1:247190242:247190339:-:hsa-miR-23a-3p:ZNF731P:Other:7mer m8 (Perfect match)	control	NA	NA	247190294	lost	-2.258	-14.5	1.39			EIPR1	0.00357166
chr1	247190163	247190242	-	ZNF731P	ENSG00000227671.4	Other	hsa-miR-23a-3p	7.138	0.881	8mer (Perfect match)	hsa-miR-23a-3p:ZNF731P:Other:8mer (Perfect match)	chr1:247190163:247190242:-:hsa-miR-23a-3p:ZNF731P:Other:8mer (Perfect match)	control	NA	NA	247190210	lost	-2.237	-14.5	1.2			ZNF517	0.00357228
chr1	247190339	247190406	-	ZNF731P	ENSG00000227671.4	Other	hsa-miR-23a-3p	4.203	0.782	8mer (Perfect match)	hsa-miR-23a-3p:ZNF731P:Other:8mer (Perfect match)	chr1:247190339:247190406:-:hsa-miR-23a-3p:ZNF731P:Other:8mer (Perfect match)	control	NA	NA	247190378	lost	-2.092	-11.8	0.15			SAR1B	0.00359352
chr1	247190093	247190163	-	ZNF731P	ENSG00000227671.4	Other	hsa-miR-23a-3p	10.834	0.911	8mer (Perfect match)	hsa-miR-23a-3p:ZNF731P:Other:8mer (Perfect match)	chr1:247190093:247190163:-:hsa-miR-23a-3p:ZNF731P:Other:8mer (Perfect match)	control	NA	NA	247190126	lost	-0.944	-14.5	1.43			PCMT1	0.00363957
chr19	21057565	21057667	+	ZNF430	ENSG00000118620.13	CDS	hsa-miR-23a-3p	8.775	0.891	8mer (Perfect match)	hsa-miR-23a-3p:ZNF430:CDS:8mer (Perfect match)	chr19:21057565:21057667:+:hsa-miR-23a-3p:ZNF430:CDS:8mer (Perfect match)	control	NA	NA	21057603	lost	-2.309	-14.5	1.41			SNRNP200	0.00367675
chr19	20544641	20544690	-	ZNF737	ENSG00000237440.9	CDS	hsa-miR-23a-3p	3.05	0.584	8mer (Perfect match)	hsa-miR-23a-3p:ZNF737:CDS:8mer (Perfect match)	chr19:20544641:20544690:-:hsa-miR-23a-3p:ZNF737:CDS:8mer (Perfect match)	control	NA	NA	20544668	lost	-3.158	-14.5	0.18			TPR	0.00369291
chr19	23744068	23744159	-	ZNF681	ENSG00000196172.9	CDS	hsa-miR-23a-3p	3.701	0.594	8mer (Perfect match)	hsa-miR-23a-3p:ZNF681:CDS:8mer (Perfect match)	chr19:23744068:23744159:-:hsa-miR-23a-3p:ZNF681:CDS:8mer (Perfect match)	control	NA	NA	23744108	lost	-1.623	-14.5	0.37			LARP1	0.00373338
chr19	20545381	20545461	-	ZNF737	ENSG00000237440.9	CDS	hsa-miR-23a-3p	5.189	0.901	8mer (Perfect match)	hsa-miR-23a-3p:ZNF737:CDS:8mer (Perfect match)	chr19:20545381:20545461:-:hsa-miR-23a-3p:ZNF737:CDS:8mer (Perfect match)	control	NA	NA	20545424	lost	-2.158	-14.5	0.72			DNMT1	0.00382103
chr19	24127696	24127773	+	ZNF254	ENSG00000213096.11	CDS	hsa-miR-23a-3p	11.92	0.931	8mer (Perfect match)	hsa-miR-23a-3p:ZNF254:CDS:8mer (Perfect match)	chr19:24127696:24127773:+:hsa-miR-23a-3p:ZNF254:CDS:8mer (Perfect match)	control	NA	NA	24127730	lost	-9.329	-14.5	1.78			UBE3B	0.00382671
chr19	23653347	23653441	-	ZNF675	ENSG00000197372.10	CDS	hsa-miR-23a-3p	12.165	0.881	8mer (Perfect match)	hsa-miR-23a-3p:ZNF675:CDS:8mer (Perfect match)	chr19:23653347:23653441:-:hsa-miR-23a-3p:ZNF675:CDS:8mer (Perfect match)	control	NA	NA	23653401	lost	-4.531	-14.5	1.77			RBM28	0.00387048
chr19	21537549	21537638	+	ZNF429	ENSG00000197013.11	CDS	hsa-miR-23a-3p	3.024	0.525	8mer (Perfect match)	hsa-miR-23a-3p:ZNF429:CDS:8mer (Perfect match)	chr19:21537549:21537638:+:hsa-miR-23a-3p:ZNF429:CDS:8mer (Perfect match)	control	NA	NA	21537588	lost	-4.862	-14.5	0.1			NAA10	0.00392604
chr7	64348607	64348688	+	ZNF736	ENSG00000234444.10	CDS	hsa-miR-23a-3p	8.235	0.851	8mer (Perfect match)	hsa-miR-23a-3p:ZNF736:CDS:8mer (Perfect match)	chr7:64348607:64348688:+:hsa-miR-23a-3p:ZNF736:CDS:8mer (Perfect match)	control	NA	NA	64348642	lost	-4.644	-10.2	1.3			TRIM27	0.00400711
chr19	21294078	21294160	-	ZNF708	ENSG00000182141.10	CDS	hsa-miR-23a-3p	7.567	0.772	8mer (Perfect match)	hsa-miR-23a-3p:ZNF708:CDS:8mer (Perfect match)	chr19:21294078:21294160:-:hsa-miR-23a-3p:ZNF708:CDS:8mer (Perfect match)	control	NA	NA	21294118	lost	-1.674	-14.5	1.02			CHD2	0.00411721
chr19	21057983	21058062	+	ZNF430	ENSG00000118620.13	CDS	hsa-miR-23a-3p	9.98	0.891	8mer (Perfect match)	hsa-miR-23a-3p:ZNF430:CDS:8mer (Perfect match)	chr19:21057983:21058062:+:hsa-miR-23a-3p:ZNF430:CDS:8mer (Perfect match)	control	NA	NA	21058021	lost	-3.173	-14.5	1.42			MGRN1	0.00415841
chr7	65399356	65399433	+	ZNF92	ENSG00000146757.14	CDS	hsa-miR-23a-3p	11.042	0.921	8mer (Perfect match)	hsa-miR-23a-3p:ZNF92:CDS:8mer (Perfect match)	chr7:65399356:65399433:+:hsa-miR-23a-3p:ZNF92:CDS:8mer (Perfect match)	control	NA	NA	65399397	lost	-2.163	-14.5	2.06			DRG2	0.00431944
chr19	21424025	21424078	+	ZNF493	ENSG00000196268.12	CDS	hsa-miR-23a-3p	5.045	0.693	8mer (Perfect match)	hsa-miR-23a-3p:ZNF493:CDS:8mer (Perfect match)	chr19:21424025:21424078:+:hsa-miR-23a-3p:ZNF493:CDS:8mer (Perfect match)	control	NA	NA	21424050	lost	-4.294	-14.5	0.75			MDM2	0.00438401
chr19	20545128	20545204	-	ZNF737	ENSG00000237440.9	CDS	hsa-miR-23a-3p	5.351	0.871	8mer (Perfect match)	hsa-miR-23a-3p:ZNF737:CDS:8mer (Perfect match)	chr19:20545128:20545204:-:hsa-miR-23a-3p:ZNF737:CDS:8mer (Perfect match)	control	NA	NA	20545172	lost	-2.646	-14.5	0.85			DDX20	0.00446001
chr19	23360024	23360111	-	ZNF91	ENSG00000167232.14	CDS	hsa-miR-23a-3p	28.394	0.96	8mer (Perfect match)	hsa-miR-23a-3p:ZNF91:CDS:8mer (Perfect match)	chr19:23360024:23360111:-:hsa-miR-23a-3p:ZNF91:CDS:8mer (Perfect match)	control	NA	NA	23360073	lost	-1.959	-14.5	3.13			ARHGEF17	0.00448311
chr17	41867050	41867162	-	ACLY	ENSG00000131473.17	3' UTR	hsa-miR-27a-3p	18.509	0.99	7mer A1 (Perfect match)	hsa-miR-27a-3p:ACLY:3' UTR:7mer A1 (Perfect match)	chr17:41867050:41867162:-:hsa-miR-27a-3p:ACLY:3' UTR:7mer A1 (Perfect match)	control	NA	NA	41867108	kept	4.796	-1.37	1.39			SFI1	0.00452607
chr1	154469214	154469300	+	IL6R	ENSG00000160712.13	3' UTR	hsa-let-7a-5p	3.575	0.584	7mer A1 (Perfect match)	NA	NA	limd1ko	hsa-let-7a-5p:IL6R:3' UTR:7mer A1 (Perfect match)	chr1:154469214:154469300:+:hsa-let-7a-5p:IL6R:3' UTR:7mer A1 (Perfect match)	154469247	gained	3.383	-1.9	1.28			KATNAL2	0.00469209
chr7	139565100	139565204	-	HIPK2	ENSG00000064393.16	3' UTR	hsa-miR-27a-3p	53.04	0.96	7mer m8 (Perfect match)	hsa-miR-27a-3p:HIPK2:3' UTR:7mer m8 (Perfect match)	chr7:139565100:139565204:-:hsa-miR-27a-3p:HIPK2:3' UTR:7mer m8 (Perfect match)	control	NA	NA	139565165	kept	2.394	-7.4	1.27			TP53RK	0.00470084
chr7	64348688	64348770	+	ZNF736	ENSG00000234444.10	CDS	hsa-miR-23a-3p	4.484	0.752	8mer (Perfect match)	hsa-miR-23a-3p:ZNF736:CDS:8mer (Perfect match)	chr7:64348688:64348770:+:hsa-miR-23a-3p:ZNF736:CDS:8mer (Perfect match)	control	NA	NA	64348726	lost	-3.331	-14.5	0.45			CD276	0.00473726
chr19	21057667	21057738	+	ZNF430	ENSG00000118620.13	CDS	hsa-miR-23a-3p	4.97	0.614	8mer (Perfect match)	hsa-miR-23a-3p:ZNF430:CDS:8mer (Perfect match)	chr19:21057667:21057738:+:hsa-miR-23a-3p:ZNF430:CDS:8mer (Perfect match)	control	NA	NA	21057687	lost	-3.218	-14.5	0.57			C19orf53	0.00478419
chr16	31916185	31916291	+	ZNF267	ENSG00000185947.15	CDS	hsa-miR-23a-3p	7.435	0.861	8mer (Perfect match)	hsa-miR-23a-3p:ZNF267:CDS:8mer (Perfect match)	chr16:31916185:31916291:+:hsa-miR-23a-3p:ZNF267:CDS:8mer (Perfect match)	control	NA	NA	31916237	lost	-4.951	-13	1.12			SLC25A53	0.00480756
chr19	23359549	23359590	-	ZNF91	ENSG00000167232.14	CDS	hsa-miR-23a-3p	7.037	0.911	8mer (Perfect match)	hsa-miR-23a-3p:ZNF91:CDS:8mer (Perfect match)	chr19:23359549:23359590:-:hsa-miR-23a-3p:ZNF91:CDS:8mer (Perfect match)	control	NA	NA	23359569	lost	-1.015	-14.5	1			TUT1	0.00498527
chr19	21807951	21808030	-	ZNF43	ENSG00000198521.12	CDS	hsa-miR-23a-3p	7.919	0.713	8mer (Perfect match)	hsa-miR-23a-3p:ZNF43:CDS:8mer (Perfect match)	chr19:21807951:21808030:-:hsa-miR-23a-3p:ZNF43:CDS:8mer (Perfect match)	control	NA	NA	21807995	lost	-7.257	-14.5	1.02			GLYR1	0.0050266
chr19	23653645	23653685	-	ZNF675	ENSG00000197372.10	CDS	hsa-miR-23a-3p	4.741	0.713	8mer (Perfect match)	hsa-miR-23a-3p:ZNF675:CDS:8mer (Perfect match)	chr19:23653645:23653685:-:hsa-miR-23a-3p:ZNF675:CDS:8mer (Perfect match)	control	NA	NA	23653653	lost	-2.966	-14.5	0.53			SNTG1	0.00503798
chr7	64707605	64707656	+	ZNF107	ENSG00000196247.13	CDS	hsa-miR-23a-3p	6.464	0.832	8mer (Perfect match)	hsa-miR-23a-3p:ZNF107:CDS:8mer (Perfect match)	chr7:64707605:64707656:+:hsa-miR-23a-3p:ZNF107:CDS:8mer (Perfect match)	control	NA	NA	64707632_64707641	lost	Not_unique	-14.5	0.84			GMEB2	0.00508993
chr19	23743976	23744055	-	ZNF681	ENSG00000196172.9	CDS	hsa-miR-23a-3p	4.882	0.703	8mer (Perfect match)	hsa-miR-23a-3p:ZNF681:CDS:8mer (Perfect match)	chr19:23743976:23744055:-:hsa-miR-23a-3p:ZNF681:CDS:8mer (Perfect match)	control	NA	NA	23744024	lost	-1.702	-11.9	0.57			SNX3	0.00510058
chr19	19892168	19892316	+	ZNF253	ENSG00000256771.5	CDS	hsa-miR-23a-3p	7.358	0.752	8mer (Perfect match)	hsa-miR-23a-3p:ZNF253:CDS:8mer (Perfect match)	chr19:19892168:19892316:+:hsa-miR-23a-3p:ZNF253:CDS:8mer (Perfect match)	control	NA	NA	19892275	lost	-2.542	-14.5	0.9			BSDC1	0.00519384
chr19	20544785	20544865	-	ZNF737	ENSG00000237440.9	CDS	hsa-miR-23a-3p	7.925	0.921	8mer (Perfect match)	hsa-miR-23a-3p:ZNF737:CDS:8mer (Perfect match)	chr19:20544785:20544865:-:hsa-miR-23a-3p:ZNF737:CDS:8mer (Perfect match)	control	NA	NA	20544836	lost	-4.357	-14.5	1.09			ENG	0.0051979
chr19	19891990	19892168	+	ZNF253	ENSG00000256771.5	CDS	hsa-miR-23a-3p	16.034	0.98	8mer (Perfect match)	hsa-miR-23a-3p:ZNF253:CDS:8mer (Perfect match)	chr19:19891990:19892168:+:hsa-miR-23a-3p:ZNF253:CDS:8mer (Perfect match)	control	NA	NA	19892023_19892107	lost	Not_unique	-14.5	1.88			ASH2L	0.0052033
chr19	20545046	20545128	-	ZNF737	ENSG00000237440.9	CDS	hsa-miR-23a-3p	3.527	0.554	8mer (Perfect match)	hsa-miR-23a-3p:ZNF737:CDS:8mer (Perfect match)	chr19:20545046:20545128:-:hsa-miR-23a-3p:ZNF737:CDS:8mer (Perfect match)	control	NA	NA	20545088	lost	-1.904	-14.5	0.23			TFAP4	0.00525985
chr19	21808629	21808708	-	ZNF43	ENSG00000198521.12	CDS	hsa-miR-23a-3p	12.557	0.941	8mer (Perfect match)	hsa-miR-23a-3p:ZNF43:CDS:8mer (Perfect match)	chr19:21808629:21808708:-:hsa-miR-23a-3p:ZNF43:CDS:8mer (Perfect match)	control	NA	NA	21808667	lost	-1.195	-14.5	1.38			ACOT7	0.00537339
chr19	21183453	21183563	+	ZNF431	ENSG00000196705.8	CDS	hsa-miR-23a-3p	10.262	0.95	8mer (Perfect match)	hsa-miR-23a-3p:ZNF431:CDS:8mer (Perfect match)	chr19:21183453:21183563:+:hsa-miR-23a-3p:ZNF431:CDS:8mer (Perfect match)	control	NA	NA	21183511	lost	-2.407	-14.5	1.28			TMEM72-AS1	0.0054383
chr19	23359981	23360024	-	ZNF91	ENSG00000167232.14	CDS	hsa-miR-23a-3p	13.173	0.95	8mer (Perfect match)	hsa-miR-23a-3p:ZNF91:CDS:8mer (Perfect match)	chr19:23359981:23360024:-:hsa-miR-23a-3p:ZNF91:CDS:8mer (Perfect match)	control	NA	NA	23359989	lost	-2.696	-14.5	1.72			ZFYVE28	0.00555866
chr7	64521563	64521654	-	ZNF680	ENSG00000173041.12	CDS	hsa-miR-23a-3p	19.658	0.97	8mer (Perfect match)	hsa-miR-23a-3p:ZNF680:CDS:8mer (Perfect match)	chr7:64521563:64521654:-:hsa-miR-23a-3p:ZNF680:CDS:8mer (Perfect match)	control	NA	NA	64521612	lost	-1.827	-11.9	1.87			GARS1	0.00565658
chr19	21293899	21293981	-	ZNF708	ENSG00000182141.10	CDS	hsa-miR-23a-3p	8.304	0.792	8mer (Perfect match)	hsa-miR-23a-3p:ZNF708:CDS:8mer (Perfect match)	chr19:21293899:21293981:-:hsa-miR-23a-3p:ZNF708:CDS:8mer (Perfect match)	control	NA	NA	21293950	lost	-0.805	-14.5	1.19			RALY-AS1	0.00579518
chr19	22179898	22179983	-	ZNF676	ENSG00000196109.9	CDS	hsa-miR-23b-3p	13.344	0.842	8mer (Perfect match)	hsa-miR-23b-3p:ZNF676:CDS:8mer (Perfect match)	chr19:22179898:22179983:-:hsa-miR-23b-3p:ZNF676:CDS:8mer (Perfect match)	control	NA	NA	22179942	lost	-2.532	-16.9	2.81			NBPF9	0.00593705
chr19	21057272	21057404	+	ZNF430	ENSG00000118620.13	CDS	hsa-miR-23a-3p	7.084	0.842	8mer (Perfect match)	hsa-miR-23a-3p:ZNF430:CDS:8mer (Perfect match)	chr19:21057272:21057404:+:hsa-miR-23a-3p:ZNF430:CDS:8mer (Perfect match)	control	NA	NA	21057351	lost	-1.231	-14.5	0.71			YLPM1	0.00608757
chr19	24127451	24127525	+	ZNF254	ENSG00000213096.11	CDS	hsa-miR-23a-3p	9.908	0.752	8mer (Perfect match)	hsa-miR-23a-3p:ZNF254:CDS:8mer (Perfect match)	chr19:24127451:24127525:+:hsa-miR-23a-3p:ZNF254:CDS:8mer (Perfect match)	control	NA	NA	24127478	lost	-7.394	-14.5	1.28			ZNF296	0.00615499
chr7	65399030	65399095	+	ZNF92	ENSG00000146757.14	CDS	hsa-miR-23a-3p	7.638	0.871	8mer (Perfect match)	hsa-miR-23a-3p:ZNF92:CDS:8mer (Perfect match)	chr7:65399030:65399095:+:hsa-miR-23a-3p:ZNF92:CDS:8mer (Perfect match)	control	NA	NA	65399061	lost	-3.907	-12.5	1.01			NCBP2	0.00620898
chr14	68788601	68788715	-	ZFP36L1	ENSG00000185650.10	3' UTR	hsa-miR-29b-3p	42.606	0.99	8mer (Perfect match)	hsa-miR-29b-3p:ZFP36L1:3' UTR:8mer (Perfect match)	chr14:68788601:68788715:-:hsa-miR-29b-3p:ZFP36L1:3' UTR:8mer (Perfect match)	control	NA	NA	68788675	kept	5.356	-10.9	1.24			TRAPPC9	0.00627784
chr19	21808708	21808807	-	ZNF43	ENSG00000198521.12	CDS	hsa-miR-23a-3p	12.919	0.96	8mer (Perfect match)	hsa-miR-23a-3p:ZNF43:CDS:8mer (Perfect match)	chr19:21808708:21808807:-:hsa-miR-23a-3p:ZNF43:CDS:8mer (Perfect match)	control	NA	NA	21808751	lost	-1.549	-14.5	1.46			PIGV	0.00628447
chr19	24127365	24127451	+	ZNF254	ENSG00000213096.11	CDS	hsa-miR-23a-3p	21.314	0.98	8mer (Perfect match)	hsa-miR-23a-3p:ZNF254:CDS:8mer (Perfect match)	chr19:24127365:24127451:+:hsa-miR-23a-3p:ZNF254:CDS:8mer (Perfect match)	control	NA	NA	24127394	lost	-3.549	-14.5	1.72			TMBIM1	0.00630558
chr19	1038978	1039063	+	CNN2	ENSG00000064666.15	3' UTR	hsa-miR-23a-3p	15.703	0.931	8mer (Perfect match)	hsa-miR-23a-3p:CNN2:3' UTR:8mer (Perfect match)	chr19:1038978:1039063:+:hsa-miR-23a-3p:CNN2:3' UTR:8mer (Perfect match)	control	NA	NA	1039018	kept	3.568	-4.79	1.24			BCCIP	0.00649632
chr7	64976919	64977027	-	ZNF117	ENSG00000152926.16	3' UTR	hsa-miR-23a-3p	11.755	0.911	8mer (Perfect match)	hsa-miR-23a-3p:ZNF117:3' UTR:8mer (Perfect match)	chr7:64976919:64977027:-:hsa-miR-23a-3p:ZNF117:3' UTR:8mer (Perfect match)	control	NA	NA	64976968	lost	-3.116	-14.5	1.18			DCBLD2	0.00659076
chr7	65398843	65398937	+	ZNF92	ENSG00000146757.14	CDS	hsa-miR-23a-3p	10.934	0.911	8mer (Perfect match)	hsa-miR-23a-3p:ZNF92:CDS:8mer (Perfect match)	chr7:65398843:65398937:+:hsa-miR-23a-3p:ZNF92:CDS:8mer (Perfect match)	control	NA	NA	65398893	lost	-5.393	-14.5	1.43			COA5	0.00660636
chr19	21808130	21808202	-	ZNF43	ENSG00000198521.12	CDS	hsa-miR-23a-3p	19.171	0.97	8mer (Perfect match)	hsa-miR-23a-3p:ZNF43:CDS:8mer (Perfect match)	chr19:21808130:21808202:-:hsa-miR-23a-3p:ZNF43:CDS:8mer (Perfect match)	control	NA	NA	21808163	lost	-5.089	-20.1	1.8			FDXR	0.00663507
chr19	23653519	23653615	-	ZNF675	ENSG00000197372.10	CDS	hsa-miR-23b-3p	3.69	0.653	8mer (Perfect match)	hsa-miR-23b-3p:ZNF675:CDS:8mer (Perfect match)	chr19:23653519:23653615:-:hsa-miR-23b-3p:ZNF675:CDS:8mer (Perfect match)	control	NA	NA	23653569	lost	-3.189	-11.6	0.22			TRIM52	0.00667952
chr19	24127613	24127696	+	ZNF254	ENSG00000213096.11	CDS	hsa-miR-23a-3p	14.687	0.97	8mer (Perfect match)	hsa-miR-23a-3p:ZNF254:CDS:8mer (Perfect match)	chr19:24127613:24127696:+:hsa-miR-23a-3p:ZNF254:CDS:8mer (Perfect match)	control	NA	NA	24127646	lost	-5.636	-14.5	1.49			FBXO46	0.00670415
chr19	20544969	20545046	-	ZNF737	ENSG00000237440.9	CDS	hsa-miR-23a-3p	5.137	0.772	8mer (Perfect match)	hsa-miR-23a-3p:ZNF737:CDS:8mer (Perfect match)	chr19:20544969:20545046:-:hsa-miR-23a-3p:ZNF737:CDS:8mer (Perfect match)	control	NA	NA	20545004	lost	-3.595	-14.5	0.63			RABGAP1	0.00677517
chr19	21183714	21183797	+	ZNF431	ENSG00000196705.8	CDS	hsa-miR-23a-3p	3.569	0.634	8mer (Perfect match)	hsa-miR-23a-3p:ZNF431:CDS:8mer (Perfect match)	chr19:21183714:21183797:+:hsa-miR-23a-3p:ZNF431:CDS:8mer (Perfect match)	control	NA	NA	21183763	lost	-2.868	-14.5	0.22			SEPTIN9	0.00678858
chr7	65398946	65398998	+	ZNF92	ENSG00000146757.14	CDS	hsa-miR-23a-3p	5.616	0.832	8mer (Perfect match)	hsa-miR-23a-3p:ZNF92:CDS:8mer (Perfect match)	chr7:65398946:65398998:+:hsa-miR-23a-3p:ZNF92:CDS:8mer (Perfect match)	control	NA	NA	65398977	lost	-3.11	-14.5	0.63			FAM217B	0.00680159
chr7	64708110	64708160	+	ZNF107	ENSG00000196247.13	CDS	hsa-miR-23a-3p	5.163	0.772	8mer (Perfect match)	hsa-miR-23a-3p:ZNF107:CDS:8mer (Perfect match)	chr7:64708110:64708160:+:hsa-miR-23a-3p:ZNF107:CDS:8mer (Perfect match)	control	NA	NA	64708136	lost	-2.042	-12.8	0.51			DUS1L	0.00684302
chr11	110166918	110166993	+	ZC3H12C	ENSG00000149289.11	3' UTR	hsa-miR-31-5p	4.725	0.752	8mer (Perfect match)	NA	NA	limd1ko	hsa-miR-31-5p:ZC3H12C:3' UTR:8mer (Perfect match)	chr11:110166918:110166993:+:hsa-miR-31-5p:ZC3H12C:3' UTR:8mer (Perfect match)	110166948	gained	2.93	-16.5	1.15			ZNF830	0.00700892
chr19	21726646	21726723	-	ZNF100	ENSG00000197020.12	CDS	hsa-miR-23a-3p	5.902	0.812	8mer (Perfect match)	hsa-miR-23a-3p:ZNF100:CDS:8mer (Perfect match)	chr19:21726646:21726723:-:hsa-miR-23a-3p:ZNF100:CDS:8mer (Perfect match)	control	NA	NA	21726683	lost	-1.664	-14.5	0.56			YTHDC2	0.00701623
chr7	64707432	64707488	+	ZNF107	ENSG00000196247.13	CDS	hsa-miR-23a-3p	6.851	0.812	8mer (Perfect match)	hsa-miR-23a-3p:ZNF107:CDS:8mer (Perfect match)	chr7:64707432:64707488:+:hsa-miR-23a-3p:ZNF107:CDS:8mer (Perfect match)	control	NA	NA	64707464	lost	-5.23	-11.9	0.76			YKT6	0.00706306
chr19	24127525	24127613	+	ZNF254	ENSG00000213096.11	CDS	hsa-miR-23a-3p	9.646	0.911	8mer (Perfect match)	hsa-miR-23a-3p:ZNF254:CDS:8mer (Perfect match)	chr19:24127525:24127613:+:hsa-miR-23a-3p:ZNF254:CDS:8mer (Perfect match)	control	NA	NA	24127562	lost	-2.721	-14.5	1.12			LINC01273	0.0072159
chr19	20624880	20624981	-	ZNF626	ENSG00000188171.17	CDS	hsa-miR-23a-3p	8.096	0.832	8mer (Perfect match)	hsa-miR-23a-3p:ZNF626:CDS:8mer (Perfect match)	chr19:20624880:20624981:-:hsa-miR-23a-3p:ZNF626:CDS:8mer (Perfect match)	control	NA	NA	20624930_20624921	lost	Not_unique	-13.3	0.64			PNP	0.00729583
chr19	21808394	21808480	-	ZNF43	ENSG00000198521.12	CDS	hsa-miR-23a-3p	8.534	0.891	8mer (Perfect match)	hsa-miR-23a-3p:ZNF43:CDS:8mer (Perfect match)	chr19:21808394:21808480:-:hsa-miR-23a-3p:ZNF43:CDS:8mer (Perfect match)	control	NA	NA	21808415	lost	-2.405	-14.5	1.07			LIG3	0.00731388
chr19	21808807	21808873	-	ZNF43	ENSG00000198521.12	CDS	hsa-miR-23a-3p	8.243	0.842	8mer (Perfect match)	hsa-miR-23a-3p:ZNF43:CDS:8mer (Perfect match)	chr19:21808807:21808873:-:hsa-miR-23a-3p:ZNF43:CDS:8mer (Perfect match)	control	NA	NA	21808835	lost	-1.66	-13.5	0.84			SQOR	0.00738502
chr7	64707763	64707834	+	ZNF107	ENSG00000196247.13	CDS	hsa-miR-23a-3p	7.162	0.802	8mer (Perfect match)	hsa-miR-23a-3p:ZNF107:CDS:8mer (Perfect match)	chr7:64707763:64707834:+:hsa-miR-23a-3p:ZNF107:CDS:8mer (Perfect match)	control	NA	NA	64707800	lost	-1.828	-13.3	0.73			KTN1-AS1	0.0074011
chr19	21808041	21808110	-	ZNF43	ENSG00000198521.12	CDS	hsa-miR-23a-3p	8.306	0.871	8mer (Perfect match)	hsa-miR-23a-3p:ZNF43:CDS:8mer (Perfect match)	chr19:21808041:21808110:-:hsa-miR-23a-3p:ZNF43:CDS:8mer (Perfect match)	control	NA	NA	21808079	lost	-3.866	-14.5	1			MED14	0.00752497
chr14	68788601	68788715	-	ZFP36L1	ENSG00000185650.10	3' UTR	hsa-miR-29a-3p	69.802	0.97	8mer (Perfect match)	hsa-miR-29a-3p:ZFP36L1:3' UTR:8mer (Perfect match)	chr14:68788601:68788715:-:hsa-miR-29a-3p:ZFP36L1:3' UTR:8mer (Perfect match)	control	NA	NA	68788675	kept	5.356	-7.4	1.12			SUCLG2	0.00757076
chr19	21807856	21807951	-	ZNF43	ENSG00000198521.12	CDS	hsa-miR-23a-3p	13.692	0.941	8mer (Perfect match)	hsa-miR-23a-3p:ZNF43:CDS:8mer (Perfect match)	chr19:21807856:21807951:-:hsa-miR-23a-3p:ZNF43:CDS:8mer (Perfect match)	control	NA	NA	21807911	lost	-2.277	-14.5	1.2			TMEM70	0.00757162
chr19	19892415	19892479	+	ZNF253	ENSG00000256771.5	CDS	hsa-miR-23a-3p	7.211	0.851	7mer m8 (Perfect match)	hsa-miR-23a-3p:ZNF253:CDS:7mer m8 (Perfect match)	chr19:19892415:19892479:+:hsa-miR-23a-3p:ZNF253:CDS:7mer m8 (Perfect match)	control	NA	NA	19892443	lost	-1.689	-14.5	0.73			CYB561D2	0.00760594
chr19	21423435	21423509	+	ZNF493	ENSG00000196268.12	CDS	hsa-miR-23a-3p	6.527	0.881	8mer (Perfect match)	hsa-miR-23a-3p:ZNF493:CDS:8mer (Perfect match)	chr19:21423435:21423509:+:hsa-miR-23a-3p:ZNF493:CDS:8mer (Perfect match)	control	NA	NA	21423462	lost	-4.677	-13.5	0.47			RDH11	0.00762889
chr7	64521688	64521721	-	ZNF680	ENSG00000173041.12	CDS	hsa-miR-23a-3p	3.147	0.525	8mer (Perfect match)	hsa-miR-23a-3p:ZNF680:CDS:8mer (Perfect match)	chr7:64521688:64521721:-:hsa-miR-23a-3p:ZNF680:CDS:8mer (Perfect match)	control	NA	NA	64521696	lost	-1.286	-14.5	0.24			CCDC51	0.00762908
chr19	23358730	23358866	-	ZNF91	ENSG00000167232.14	3' UTR	hsa-miR-16-5p	58.883	0.95	7mer m8 (Perfect match)	hsa-miR-16-5p:ZNF91:3' UTR:7mer m8 (Perfect match)	chr19:23358730:23358866:-:hsa-miR-16-5p:ZNF91:3' UTR:7mer m8 (Perfect match)	control	NA	NA	23358794	kept	-6.71	-10	1.1			NSL1	0.00768692
chr7	64706841	64706900	+	ZNF107	ENSG00000196247.13	CDS	hsa-miR-23a-3p	3.734	0.505	8mer (Perfect match)	hsa-miR-23a-3p:ZNF107:CDS:8mer (Perfect match)	chr7:64706841:64706900:+:hsa-miR-23a-3p:ZNF107:CDS:8mer (Perfect match)	control	NA	NA	64706876	lost	-0.842	-12.8	0.24			KIAA1328	0.00773426
chr19	23360570	23360595	-	ZNF91	ENSG00000167232.14	CDS	hsa-miR-23a-3p	4.429	0.663	8mer (Perfect match)	hsa-miR-23a-3p:ZNF91:CDS:8mer (Perfect match)	chr19:23360570:23360595:-:hsa-miR-23a-3p:ZNF91:CDS:8mer (Perfect match)	control	NA	NA	23360577	lost	-8.706	-13.5	0.24			SYAP1	0.00775694
chr8	23021856	23021934	-	TNFRSF10B	ENSG00000120889.13	3' UTR	hsa-miR-30a-5p	3.619	0.683	8mer (Perfect match)	hsa-miR-30a-5p:TNFRSF10B:3' UTR:8mer (Perfect match)	chr8:23021856:23021934:-:hsa-miR-30a-5p:TNFRSF10B:3' UTR:8mer (Perfect match)	control	NA	NA	23021900	kept	-0.846	0.1	1.09			SEPTIN10	0.00775789
chr19	21807804	21807856	-	ZNF43	ENSG00000198521.12	CDS	hsa-miR-23a-3p	4.705	0.624	8mer (Perfect match)	hsa-miR-23a-3p:ZNF43:CDS:8mer (Perfect match)	chr19:21807804:21807856:-:hsa-miR-23a-3p:ZNF43:CDS:8mer (Perfect match)	control	NA	NA	21807827	lost	-5.6	-9.9	0.3			FAM168B	0.00781043
chr7	64708603	64708672	+	ZNF107	ENSG00000196247.13	CDS	hsa-miR-23a-3p	5.005	0.614	7mer m8 (Perfect match)	hsa-miR-23a-3p:ZNF107:CDS:7mer m8 (Perfect match)	chr7:64708603:64708672:+:hsa-miR-23a-3p:ZNF107:CDS:7mer m8 (Perfect match)	control	NA	NA	64708640	lost	-2.158	-14.5	0.46			MAP1B	0.007828
chr7	64349027	64349107	+	ZNF736	ENSG00000234444.10	CDS	hsa-miR-23a-3p	4.173	0.673	8mer (Perfect match)	hsa-miR-23a-3p:ZNF736:CDS:8mer (Perfect match)	chr7:64349027:64349107:+:hsa-miR-23a-3p:ZNF736:CDS:8mer (Perfect match)	control	NA	NA	64349062	lost	-3.29	-14.5	0.3			RLF	0.00789084
chr7	64708349	64708433	+	ZNF107	ENSG00000196247.13	CDS	hsa-miR-23a-3p	10.396	0.861	8mer (Perfect match)	hsa-miR-23a-3p:ZNF107:CDS:8mer (Perfect match)	chr7:64708349:64708433:+:hsa-miR-23a-3p:ZNF107:CDS:8mer (Perfect match)	control	NA	NA	64708388	lost	-2.376	-14.5	0.77			SLC39A13	0.0079023
chr7	65399605	65399679	+	ZNF92	ENSG00000146757.14	CDS	hsa-miR-23a-3p	9.66	0.891	8mer (Perfect match)	hsa-miR-23a-3p:ZNF92:CDS:8mer (Perfect match)	chr7:65399605:65399679:+:hsa-miR-23a-3p:ZNF92:CDS:8mer (Perfect match)	control	NA	NA	65399649	lost	-2.669	-13.1	0.87			JAG1	0.00796554
chr1	151306284	151306364	-	PI4KB	ENSG00000143393.17	CDS	hsa-miR-23a-3p	4.311	0.733	8mer (Perfect match)	hsa-miR-23a-3p:PI4KB:CDS:8mer (Perfect match)	chr1:151306284:151306364:-:hsa-miR-23a-3p:PI4KB:CDS:8mer (Perfect match)	control	NA	NA	151306326	lost	7.394	1.1	0.34			GCFC2	0.00800638
chr4	86916	86985	+	ZNF595	ENSG00000272602.6	CDS	hsa-miR-23a-3p	4.043	0.644	8mer (Perfect match)	hsa-miR-23a-3p:ZNF595:CDS:8mer (Perfect match)	chr4:86916:86985:+:hsa-miR-23a-3p:ZNF595:CDS:8mer (Perfect match)	control	NA	NA	86952	lost	-3.977	-14.5	0.28			PUS3	0.00807995
chr19	20544708	20544785	-	ZNF737	ENSG00000237440.9	CDS	hsa-miR-23a-3p	5.929	0.881	8mer (Perfect match)	hsa-miR-23a-3p:ZNF737:CDS:8mer (Perfect match)	chr19:20544708:20544785:-:hsa-miR-23a-3p:ZNF737:CDS:8mer (Perfect match)	control	NA	NA	20544752	lost	-3.876	-14.5	0.45			MTMR11	0.00823283
chr19	21973573	21973589	-	ZNF208	ENSG00000160321.16	CDS	hsa-miR-23a-3p	3.47	0.604	8mer (Perfect match)	hsa-miR-23a-3p:ZNF208:CDS:8mer (Perfect match)	chr19:21973573:21973589:-:hsa-miR-23a-3p:ZNF208:CDS:8mer (Perfect match)	control	NA	NA	21973583_21973574	lost	Not_unique	-7.9	0.21			CLP1	0.00839195
chr19	23653519	23653615	-	ZNF675	ENSG00000197372.10	CDS	hsa-miR-23a-3p	17.899	0.921	8mer (Perfect match)	hsa-miR-23a-3p:ZNF675:CDS:8mer (Perfect match)	chr19:23653519:23653615:-:hsa-miR-23a-3p:ZNF675:CDS:8mer (Perfect match)	control	NA	NA	23653569	lost	-3.189	-13.5	1.16			PIEZO1	0.00849135
chr19	21726884	21726971	-	ZNF100	ENSG00000197020.12	CDS	hsa-miR-23a-3p	6.438	0.782	7mer m8 (Perfect match)	hsa-miR-23a-3p:ZNF100:CDS:7mer m8 (Perfect match)	chr19:21726884:21726971:-:hsa-miR-23a-3p:ZNF100:CDS:7mer m8 (Perfect match)	control	NA	NA	21726933	lost	-6.054	-14.2	0.52			GALNT1	0.00855559
chr19	21424244	21424306	+	ZNF493	ENSG00000196268.12	CDS	hsa-miR-23a-3p	4.18	0.703	8mer (Perfect match)	hsa-miR-23a-3p:ZNF493:CDS:8mer (Perfect match)	chr19:21424244:21424306:+:hsa-miR-23a-3p:ZNF493:CDS:8mer (Perfect match)	control	NA	NA	21424302	lost	-4.456	-13.3	0.27			TRIM65	0.00858863
chr19	21727234	21727300	-	ZNF100	ENSG00000197020.12	CDS	hsa-miR-23a-3p	4.458	0.594	8mer (Perfect match)	hsa-miR-23a-3p:ZNF100:CDS:8mer (Perfect match)	chr19:21727234:21727300:-:hsa-miR-23a-3p:ZNF100:CDS:8mer (Perfect match)	control	NA	NA	21727269	lost	-5.939	-14.5	0.23			TCEAL4	0.00860252
chr7	65399197	65399265	+	ZNF92	ENSG00000146757.14	CDS	hsa-miR-23a-3p	7.049	0.673	7mer m8 (Perfect match)	hsa-miR-23a-3p:ZNF92:CDS:7mer m8 (Perfect match)	chr7:65399197:65399265:+:hsa-miR-23a-3p:ZNF92:CDS:7mer m8 (Perfect match)	control	NA	NA	65399229	lost	-9.036	-14.5	0.68			UBR4	0.00871017
chr7	64928084	64928156	+	ZNF273	ENSG00000198039.12	CDS	hsa-miR-23a-3p	4.413	0.792	8mer (Perfect match)	hsa-miR-23a-3p:ZNF273:CDS:8mer (Perfect match)	chr7:64928084:64928156:+:hsa-miR-23a-3p:ZNF273:CDS:8mer (Perfect match)	control	NA	NA	64928122	lost	-4.411	-19	0.25			AGFG1	0.00887796
chr7	65398780	65398843	+	ZNF92	ENSG00000146757.14	CDS	hsa-miR-23a-3p	6.217	0.752	8mer (Perfect match)	hsa-miR-23a-3p:ZNF92:CDS:8mer (Perfect match)	chr7:65398780:65398843:+:hsa-miR-23a-3p:ZNF92:CDS:8mer (Perfect match)	control	NA	NA	65398809	lost	-5.9	-13.3	0.64			C11orf24	0.00897113
chr19	23362202	23362303	-	ZNF91	ENSG00000167232.14	CDS	hsa-miR-23a-3p	15.712	0.96	8mer (Perfect match)	hsa-miR-23a-3p:ZNF91:CDS:8mer (Perfect match)	chr19:23362202:23362303:-:hsa-miR-23a-3p:ZNF91:CDS:8mer (Perfect match)	control	NA	NA	23362257	kept	-4.033	-12.5	1.04			SPTLC1	0.00901283
chr19	23653867	23653968	-	ZNF675	ENSG00000197372.10	CDS	hsa-miR-23a-3p	13.508	0.851	8mer (Perfect match)	hsa-miR-23a-3p:ZNF675:CDS:8mer (Perfect match)	chr19:23653867:23653968:-:hsa-miR-23a-3p:ZNF675:CDS:8mer (Perfect match)	control	NA	NA	23653905	lost	-0.999	-13.3	0.64			LINC02934	0.00924848
chr17	63745292	63745339	-	CCDC47	ENSG00000108588.15	3' UTR	hsa-miR-22-3p	3.613	0.713	8mer (Perfect match)	NA	NA	limd1ko	hsa-miR-22-3p:CCDC47:3' UTR:8mer (Perfect match)	chr17:63745292:63745339:-:hsa-miR-22-3p:CCDC47:3' UTR:8mer (Perfect match)	63745318	gained	5.69	-12.94	1.03			ZSCAN25	0.0093978
chr19	21424520	21424567	+	ZNF493	ENSG00000196268.12	CDS	hsa-miR-23a-3p	5.896	0.851	8mer (Perfect match)	hsa-miR-23a-3p:ZNF493:CDS:8mer (Perfect match)	chr19:21424520:21424567:+:hsa-miR-23a-3p:ZNF493:CDS:8mer (Perfect match)	control	NA	NA	21424554	lost	-1.554	-13.3	0.33			PET100	0.00940018
chr19	23359713	23359764	-	ZNF91	ENSG00000167232.14	CDS	hsa-miR-23a-3p	8.631	0.871	8mer (Perfect match)	hsa-miR-23a-3p:ZNF91:CDS:8mer (Perfect match)	chr19:23359713:23359764:-:hsa-miR-23a-3p:ZNF91:CDS:8mer (Perfect match)	control	NA	NA	23359737	lost	-5.252	-14.5	0.56			VPS37C	0.00951735
chr16	31916185	31916291	+	ZNF267	ENSG00000185947.15	CDS	hsa-miR-23b-3p	3.031	0.703	8mer (Perfect match)	hsa-miR-23b-3p:ZNF267:CDS:8mer (Perfect match)	chr16:31916185:31916291:+:hsa-miR-23b-3p:ZNF267:CDS:8mer (Perfect match)	control	NA	NA	31916237	lost	-4.951	-10.8	0.11			WASHC4	0.00975868
chr19	23653275	23653347	-	ZNF675	ENSG00000197372.10	CDS	hsa-miR-23a-3p	13.527	0.891	7mer m8 (Perfect match)	hsa-miR-23a-3p:ZNF675:CDS:7mer m8 (Perfect match)	chr19:23653275:23653347:-:hsa-miR-23a-3p:ZNF675:CDS:7mer m8 (Perfect match)	control	NA	NA	23653317_23653308	lost	Not_unique	-14.5	0.79			CFAP58	0.00977597
chr17	50863331	50863440	-	TOB1	ENSG00000141232.5	CDS	hsa-miR-23a-3p	3.411	0.584	8mer (Perfect match)	hsa-miR-23a-3p:TOB1:CDS:8mer (Perfect match)	chr17:50863331:50863440:-:hsa-miR-23a-3p:TOB1:CDS:8mer (Perfect match)	control	NA	NA	50863378	lost	7.674	-4	0.13			KIAA0753	0.00985031
chr19	20624129	20624207	-	ZNF626	ENSG00000188171.17	3' UTR	hsa-miR-23a-3p	6.147	0.663	7mer A1 (Perfect match)	hsa-miR-23a-3p:ZNF626:3' UTR:7mer A1 (Perfect match)	chr19:20624129:20624207:-:hsa-miR-23a-3p:ZNF626:3' UTR:7mer A1 (Perfect match)	control	NA	NA	20624175	lost	-4.903	-12	1.01			TGOLN2	0.00987067
chr19	57212296	57212381	+	ZNF264	ENSG00000083844.10	CDS	hsa-let-7b-5p	4.128	0.594	8mer (Perfect match)	hsa-let-7b-5p:ZNF264:CDS:8mer (Perfect match)	chr19:57212296:57212381:+:hsa-let-7b-5p:ZNF264:CDS:8mer (Perfect match)	control	NA	NA	57212339	lost	-1.679	-9.3	0.19			ADGRV1	0.00991471
chr7	64709354	64709455	+	ZNF107	ENSG00000196247.13	3' UTR	hsa-miR-23a-3p	18.473	0.95	8mer (Perfect match)	hsa-miR-23a-3p:ZNF107:3' UTR:8mer (Perfect match)	chr7:64709354:64709455:+:hsa-miR-23a-3p:ZNF107:3' UTR:8mer (Perfect match)	control	NA	NA	64709387	kept	-5.16	-17.1	1.01			CDC23	0.00991755
chr19	21117981	21118072	+	ZNF714	ENSG00000160352.16	CDS	hsa-miR-23a-3p	3.317	0.733	8mer (Perfect match)	hsa-miR-23a-3p:ZNF714:CDS:8mer (Perfect match)	chr19:21117981:21118072:+:hsa-miR-23a-3p:ZNF714:CDS:8mer (Perfect match)	control	NA	NA	21118031	lost	-1.257	-14.5	0.05			CNRIP1	0.0101321
chr11	3359398	3359478	-	ZNF195	ENSG00000005801.18	CDS	hsa-miR-23a-3p	3.817	0.693	7mer m8 (Perfect match)	hsa-miR-23a-3p:ZNF195:CDS:7mer m8 (Perfect match)	chr11:3359398:3359478:-:hsa-miR-23a-3p:ZNF195:CDS:7mer m8 (Perfect match)	control	NA	NA	3359434	lost	-1.555	-14.2	0.02			TRABD2A	0.010239
chr19	21423509	21423557	+	ZNF493	ENSG00000196268.12	CDS	hsa-miR-23a-3p	4.467	0.792	8mer (Perfect match)	hsa-miR-23a-3p:ZNF493:CDS:8mer (Perfect match)	chr19:21423509:21423557:+:hsa-miR-23a-3p:ZNF493:CDS:8mer (Perfect match)	control	NA	NA	21423546	lost	-5.122	-14.5	0.14			B3GALNT1	0.0102517
chr15	78476272	78476361	+	IREB2	ENSG00000136381.13	CDS	hsa-miR-23a-3p	4.521	0.564	7mer m8 (Perfect match)	hsa-miR-23a-3p:IREB2:CDS:7mer m8 (Perfect match)	chr15:78476272:78476361:+:hsa-miR-23a-3p:IREB2:CDS:7mer m8 (Perfect match)	control	NA	NA	78476335	lost	9.096	-11.3	0.18			ARRDC3	0.0102844
chr4	442247	442309	-	ZNF721	ENSG00000182903.16	CDS	hsa-miR-23a-3p	3.915	0.634	8mer (Perfect match)	hsa-miR-23a-3p:ZNF721:CDS:8mer (Perfect match)	chr4:442247:442309:-:hsa-miR-23a-3p:ZNF721:CDS:8mer (Perfect match)	control	NA	NA	442284	lost	-3.602	-14.5	0.17			CLK1	0.0103057
chr19	24127773	24127824	+	ZNF254	ENSG00000213096.11	CDS	hsa-miR-23a-3p	4.967	0.644	8mer (Perfect match)	hsa-miR-23a-3p:ZNF254:CDS:8mer (Perfect match)	chr19:24127773:24127824:+:hsa-miR-23a-3p:ZNF254:CDS:8mer (Perfect match)	control	NA	NA	24127814	lost	-6.774	-13.3	0.25			TDRKH	0.0104338
chr7	64706758	64706841	+	ZNF107	ENSG00000196247.13	CDS	hsa-miR-23a-3p	3.951	0.614	8mer (Perfect match)	hsa-miR-23a-3p:ZNF107:CDS:8mer (Perfect match)	chr7:64706758:64706841:+:hsa-miR-23a-3p:ZNF107:CDS:8mer (Perfect match)	control	NA	NA	64706792	lost	-3.29	-13.3	0.17			NEK7	0.0104707
chr19	24128096	24128167	+	ZNF254	ENSG00000213096.11	3' UTR	hsa-miR-23a-3p	5.953	0.713	8mer (Perfect match)	hsa-miR-23a-3p:ZNF254:3' UTR:8mer (Perfect match)	chr19:24128096:24128167:+:hsa-miR-23a-3p:ZNF254:3' UTR:8mer (Perfect match)	control	NA	NA	24128136_24128145	lost	Not_unique	-10.8	0.99			USP39	0.010496
chr16	31916124	31916185	+	ZNF267	ENSG00000185947.15	CDS	hsa-miR-23a-3p	4.021	0.713	8mer (Perfect match)	hsa-miR-23a-3p:ZNF267:CDS:8mer (Perfect match)	chr16:31916124:31916185:+:hsa-miR-23a-3p:ZNF267:CDS:8mer (Perfect match)	control	NA	NA	31916153	lost	-3.332	-12	0.13			CFAP119	0.010529
chr19	19892479	19892577	+	ZNF253	ENSG00000256771.5	CDS	hsa-miR-23b-3p	4.26	0.693	8mer (Perfect match)	hsa-miR-23b-3p:ZNF253:CDS:8mer (Perfect match)	chr19:19892479:19892577:+:hsa-miR-23b-3p:ZNF253:CDS:8mer (Perfect match)	control	NA	NA	19892527	lost	-4.815	-12.3	0.61			DPM1	0.0105551
chr7	64978875	64978976	-	ZNF117	ENSG00000152926.16	CDS	hsa-miR-23a-3p	3.202	0.634	7mer m8 (Perfect match)	hsa-miR-23a-3p:ZNF117:CDS:7mer m8 (Perfect match)	chr7:64978875:64978976:-:hsa-miR-23a-3p:ZNF117:CDS:7mer m8 (Perfect match)	control	NA	NA	64978900	lost	-4.009	-14.7	0.02			SRP19	0.0106167
chr3	125001921	125001985	-	HEG1	ENSG00000173706.14	CDS	hsa-miR-23a-3p	5.671	0.713	7mer m8 (Perfect match)	hsa-miR-23a-3p:HEG1:CDS:7mer m8 (Perfect match)	chr3:125001921:125001985:-:hsa-miR-23a-3p:HEG1:CDS:7mer m8 (Perfect match)	control	NA	NA	125001954	lost	4.688	-6.2	0.21			SNRNP48	0.0106638
chr2	97772291	97772343	-	TMEM131	ENSG00000075568.17	CDS	hsa-miR-23a-3p	4.436	0.743	7mer A1 (Perfect match)	hsa-miR-23a-3p:TMEM131:CDS:7mer A1 (Perfect match)	chr2:97772291:97772343:-:hsa-miR-23a-3p:TMEM131:CDS:7mer A1 (Perfect match)	control	NA	NA	97772304	lost	6.281	-18.5	0.3			REXO1	0.0106978
chr19	19891990	19892168	+	ZNF253	ENSG00000256771.5	CDS	hsa-miR-23b-3p	3.1	0.545	8mer (Perfect match)	hsa-miR-23b-3p:ZNF253:CDS:8mer (Perfect match)	chr19:19891990:19892168:+:hsa-miR-23b-3p:ZNF253:CDS:8mer (Perfect match)	control	NA	NA	19892023_19892107	lost	Not_unique	-12.3	0.08			WDR26	0.0107128
chr20	53569130	53569215	-	ZNF217	ENSG00000171940.14	CDS	hsa-miR-21-5p	3.3	0.703	7mer m8 (Perfect match)	hsa-miR-21-5p:ZNF217:CDS:7mer m8 (Perfect match)	chr20:53569130:53569215:-:hsa-miR-21-5p:ZNF217:CDS:7mer m8 (Perfect match)	control	NA	NA	53569175	lost	4.064	-0.3	0			PTN	0.0107228
chr15	39596597	39596670	+	THBS1	ENSG00000137801.11	3' UTR	hsa-miR-151a-3p	31.298	0.97	8mer (Perfect match)	hsa-miR-151a-3p:THBS1:3' UTR:8mer (Perfect match)	chr15:39596597:39596670:+:hsa-miR-151a-3p:THBS1:3' UTR:8mer (Perfect match)	control	NA	NA	39596630	kept	0.468	-19.4	0.98			NFKBIE	0.0108137
chr1	109929619	109929757	+	CSF1	ENSG00000184371.14	3' UTR	hsa-miR-27a-3p	12.394	0.97	8mer (Perfect match)	hsa-miR-27a-3p:CSF1:3' UTR:8mer (Perfect match)	chr1:109929619:109929757:+:hsa-miR-27a-3p:CSF1:3' UTR:8mer (Perfect match)	control	NA	NA	109929648	lost	no_score	-8.5	0.97			COPS7B	0.0108438
chr9	137243256	137243299	+	TUBB4B	ENSG00000188229.6	CDS	hsa-miR-23a-3p	5.379	0.832	8mer (Perfect match)	hsa-miR-23a-3p:TUBB4B:CDS:8mer (Perfect match)	chr9:137243256:137243299:+:hsa-miR-23a-3p:TUBB4B:CDS:8mer (Perfect match)	control	NA	NA	137243266	lost	no_score	-10.3	0.21			RSBN1	0.0109455
chr1	227655432	227655513	+	ZNF678	ENSG00000181450.18	CDS	hsa-miR-23a-3p	9.05	0.931	8mer (Perfect match)	hsa-miR-23a-3p:ZNF678:CDS:8mer (Perfect match)	chr1:227655432:227655513:+:hsa-miR-23a-3p:ZNF678:CDS:8mer (Perfect match)	control	NA	NA	227655473	kept	-4.504	-14.4	0.47			VPS25	0.0109865
chr1	227655266	227655353	+	ZNF678	ENSG00000181450.18	CDS	hsa-miR-23a-3p	10.773	0.98	8mer (Perfect match)	hsa-miR-23a-3p:ZNF678:CDS:8mer (Perfect match)	chr1:227655266:227655353:+:hsa-miR-23a-3p:ZNF678:CDS:8mer (Perfect match)	control	NA	NA	227655305	kept	-3.105	-14.5	0.4			CSTB	0.0110012
chr19	2039491	2039600	-	MKNK2	ENSG00000099875.16	3' UTR	hsa-miR-21-5p	28.125	0.97	7mer A1 (Perfect match)	hsa-miR-21-5p:MKNK2:3' UTR:7mer A1 (Perfect match)	chr19:2039491:2039600:-:hsa-miR-21-5p:MKNK2:3' UTR:7mer A1 (Perfect match)	control	NA	NA	2039547	kept	1.78	-3	0.96			TIPRL	0.0110541
chr12	56241617	56241718	-	ANKRD52	ENSG00000139645.11	3' UTR	hsa-let-7b-5p	7.035	0.723	7mer A1 (Perfect match)	hsa-let-7b-5p:ANKRD52:3' UTR:7mer A1 (Perfect match)	chr12:56241617:56241718:-:hsa-let-7b-5p:ANKRD52:3' UTR:7mer A1 (Perfect match)	control	NA	NA	56241678	lost	4.653	-8.2	0.96			ZNF354B	0.0111289
chr19	9566291	9566395	-	ZNF121	ENSG00000197961.12	CDS	hsa-miR-181a-5p	6.255	0.832	8mer (Perfect match)	hsa-miR-181a-5p:ZNF121:CDS:8mer (Perfect match)	chr19:9566291:9566395:-:hsa-miR-181a-5p:ZNF121:CDS:8mer (Perfect match)	control	NA	NA	9566339	lost	0.065	0.46	0.09			RTRAF	0.0111925
chr7	6691835	6691918	-	ZNF12	ENSG00000164631.19	CDS	hsa-miR-181a-5p	4.854	0.723	8mer (Perfect match)	hsa-miR-181a-5p:ZNF12:CDS:8mer (Perfect match)	chr7:6691835:6691918:-:hsa-miR-181a-5p:ZNF12:CDS:8mer (Perfect match)	control	NA	NA	6691877	lost	-0.096	2.96	0.57			TCF7L2	0.0112961
chr1	227655164	227655252	+	ZNF678	ENSG00000181450.18	CDS	hsa-miR-23a-3p	9.399	0.901	8mer (Perfect match)	hsa-miR-23a-3p:ZNF678:CDS:8mer (Perfect match)	chr1:227655164:227655252:+:hsa-miR-23a-3p:ZNF678:CDS:8mer (Perfect match)	control	NA	NA	227655221	kept	-3.549	-15.8	0.37			TTC17	0.0113404
chr9	111933106	111933185	+	UGCG	ENSG00000148154.10	3' UTR	hsa-miR-27a-3p	6.94	0.792	7mer A1 (Perfect match)	hsa-miR-27a-3p:UGCG:3' UTR:7mer A1 (Perfect match)	chr9:111933106:111933185:+:hsa-miR-27a-3p:UGCG:3' UTR:7mer A1 (Perfect match)	control	NA	NA	111933152	lost	1.163	-6.4	0.93			PPP4R1	0.0113497
chr19	21424608	21424670	+	ZNF493	ENSG00000196268.12	CDS	hsa-miR-23a-3p	4.597	0.822	8mer (Perfect match)	hsa-miR-23a-3p:ZNF493:CDS:8mer (Perfect match)	chr19:21424608:21424670:+:hsa-miR-23a-3p:ZNF493:CDS:8mer (Perfect match)	control	NA	NA	21424638	lost	-1.77	-14.3	0.02			RABL6	0.0113537
chr10	72275828	72275981	+	DDIT4	ENSG00000168209.6	3' UTR	hsa-miR-30a-5p	56.974	0.98	8mer (Perfect match)	hsa-miR-30a-5p:DDIT4:3' UTR:8mer (Perfect match)	chr10:72275828:72275981:+:hsa-miR-30a-5p:DDIT4:3' UTR:8mer (Perfect match)	control	NA	NA	72275935	kept	4.245	-13.49	0.92			SPATA24	0.0113718
chr19	2038143	2038252	-	MKNK2	ENSG00000099875.16	3' UTR	hsa-miR-26a-5p	19.601	0.941	8mer (Perfect match)	hsa-miR-26a-5p:MKNK2:3' UTR:8mer (Perfect match)	chr19:2038143:2038252:-:hsa-miR-26a-5p:MKNK2:3' UTR:8mer (Perfect match)	control	NA	NA	2038202	kept	0.817	-3.8	0.91			ENSG00000274213	0.0114558
chrX	151408961	151409031	+	VMA21	ENSG00000160131.14	3' UTR	hsa-miR-18a-5p	13.913	0.95	8mer (Perfect match)	NA	NA	limd1ko	hsa-miR-18a-5p:VMA21:3' UTR:8mer (Perfect match)	chrX:151408961:151409031:+:hsa-miR-18a-5p:VMA21:3' UTR:8mer (Perfect match)	151409002	kept	3.067	-12.6	0.9			CHCHD7	0.0114668
chr20	396725	396800	+	TRIB3	ENSG00000101255.12	3' UTR	hsa-miR-24-3p	5.869	0.772	8mer (Perfect match)	hsa-miR-24-3p:TRIB3:3' UTR:8mer (Perfect match)	chr20:396725:396800:+:hsa-miR-24-3p:TRIB3:3' UTR:8mer (Perfect match)	control	NA	NA	396774	lost	0.176	-22	0.87			TRPT1	0.0115315
chr19	23358730	23358866	-	ZNF91	ENSG00000167232.14	3' UTR	hsa-miR-15b-5p	16.119	0.97	7mer m8 (Perfect match)	hsa-miR-15b-5p:ZNF91:3' UTR:7mer m8 (Perfect match)	chr19:23358730:23358866:-:hsa-miR-15b-5p:ZNF91:3' UTR:7mer m8 (Perfect match)	control	NA	NA	23358794	kept	-6.71	-6.1	0.85			ENSG00000273204	0.0116501
chr3	100386237	100386336	-	TOMM70	ENSG00000154174.8	CDS	hsa-miR-23a-3p	4.229	0.812	7mer A1 (Perfect match)	hsa-miR-23a-3p:TOMM70:CDS:7mer A1 (Perfect match)	chr3:100386237:100386336:-:hsa-miR-23a-3p:TOMM70:CDS:7mer A1 (Perfect match)	control	NA	NA	100386281	lost	7.459	-6.6	0.05			WNK1	0.0116509
chr16	31916350	31916450	+	ZNF267	ENSG00000185947.15	CDS	hsa-miR-23a-3p	5.797	0.782	8mer (Perfect match)	hsa-miR-23a-3p:ZNF267:CDS:8mer (Perfect match)	chr16:31916350:31916450:+:hsa-miR-23a-3p:ZNF267:CDS:8mer (Perfect match)	control	NA	NA	31916405	lost	-0.709	-13	0.11			SLC39A8	0.0119382
chr19	22858233	22858275	+	ZNF723	ENSG00000268696.3	CDS	hsa-miR-23a-3p	7.114	0.752	8mer (Perfect match)	hsa-miR-23a-3p:ZNF723:CDS:8mer (Perfect match)	chr19:22858233:22858275:+:hsa-miR-23a-3p:ZNF723:CDS:8mer (Perfect match)	control	NA	NA	22858258	lost	-3.549	-14.5	0.16			MTDH	0.0119514
chr7	99365889	99365963	+	ARPC1A	ENSG00000241685.10	CDS	hsa-miR-23a-3p	4.891	0.782	8mer (Perfect match)	hsa-miR-23a-3p:ARPC1A:CDS:8mer (Perfect match)	chr7:99365889:99365963:+:hsa-miR-23a-3p:ARPC1A:CDS:8mer (Perfect match)	control	NA	NA	99365929	lost	6.524	-8.4	0.09			PANK2	0.0119783
chr9	92615744	92615857	-	IPPK	ENSG00000127080.10	CDS	hsa-miR-23a-3p	5.059	0.743	8mer (Perfect match)	hsa-miR-23a-3p:IPPK:CDS:8mer (Perfect match)	chr9:92615744:92615857:-:hsa-miR-23a-3p:IPPK:CDS:8mer (Perfect match)	control	NA	NA	92615791	lost	2.234	-1.14	0.02			PRDM1	0.0120935
chr2	112662993	112663083	+	SLC20A1	ENSG00000144136.11	CDS	hsa-miR-23a-3p	3.336	0.683	8mer (Perfect match)	hsa-miR-23a-3p:SLC20A1:CDS:8mer (Perfect match)	chr2:112662993:112663083:+:hsa-miR-23a-3p:SLC20A1:CDS:8mer (Perfect match)	control	NA	NA	112663025	lost	3.024	-10.7	0.17			SLC35F2	0.0122064
chr7	65399509	65399587	+	ZNF92	ENSG00000146757.14	CDS	hsa-miR-23a-3p	3.075	0.653	8mer (Perfect match)	NA	NA	limd1ko	hsa-miR-23a-3p:ZNF92:CDS:8mer (Perfect match)	chr7:65399509:65399587:+:hsa-miR-23a-3p:ZNF92:CDS:8mer (Perfect match)	65399565	kept	-6.592	-13.3	0			ZSWIM1	0.0123664
chr7	65399526	65399605	+	ZNF92	ENSG00000146757.14	CDS	hsa-miR-23a-3p	9.175	0.891	8mer (Perfect match)	hsa-miR-23a-3p:ZNF92:CDS:8mer (Perfect match)	chr7:65399526:65399605:+:hsa-miR-23a-3p:ZNF92:CDS:8mer (Perfect match)	control	NA	NA	65399565	kept	-6.592	-13.3	0			ASB3	0.0124728
chr7	65399433	65399526	+	ZNF92	ENSG00000146757.14	CDS	hsa-miR-23a-3p	10.738	0.921	8mer (Perfect match)	hsa-miR-23a-3p:ZNF92:CDS:8mer (Perfect match)	chr7:65399433:65399526:+:hsa-miR-23a-3p:ZNF92:CDS:8mer (Perfect match)	control	NA	NA	65399481	lost	-2.129	-12.5	0			FGF13	0.0124938
chr19	23362217	23362284	-	ZNF91	ENSG00000167232.14	CDS	hsa-miR-23a-3p	4.075	0.634	8mer (Perfect match)	NA	NA	limd1ko	hsa-miR-23a-3p:ZNF91:CDS:8mer (Perfect match)	chr19:23362217:23362284:-:hsa-miR-23a-3p:ZNF91:CDS:8mer (Perfect match)	23362257	kept	-4.033	-12.5	0			MAP3K9-DT	0.0126189
chr19	21293730	21293816	-	ZNF708	ENSG00000182141.10	CDS	hsa-miR-23a-3p	20.399	0.931	8mer (Perfect match)	hsa-miR-23a-3p:ZNF708:CDS:8mer (Perfect match)	chr19:21293730:21293816:-:hsa-miR-23a-3p:ZNF708:CDS:8mer (Perfect match)	control	NA	NA	21293782	kept	-4.052	-14.5	0			GDPD1	0.0126647
chr14	68789090	68789207	-	ZFP36L1	ENSG00000185650.10	3' UTR	hsa-miR-30a-5p	6.018	0.941	7mer A1 (Perfect match)	hsa-miR-30a-5p:ZFP36L1:3' UTR:7mer A1 (Perfect match)	chr14:68789090:68789207:-:hsa-miR-30a-5p:ZFP36L1:3' UTR:7mer A1 (Perfect match)	control	NA	NA	68789177	lost	6.047	-6.2	0.85			ZNF714	0.0126659
chr15	40090338	40090457	-	BMF	ENSG00000104081.14	3' UTR	hsa-miR-29a-3p	15.259	0.97	8mer (Perfect match)	hsa-miR-29a-3p:BMF:3' UTR:8mer (Perfect match)	chr15:40090338:40090457:-:hsa-miR-29a-3p:BMF:3' UTR:8mer (Perfect match)	control	NA	NA	40090396	kept	3.778	-8.95	0.85			VAPB	0.0126903
chr19	2037552	2037611	-	MKNK2	ENSG00000099875.16	3' UTR	hsa-miR-106b-5p	3.113	0.713	8mer (Perfect match)	NA	NA	limd1ko	hsa-miR-106b-5p:MKNK2:3' UTR:8mer (Perfect match)	chr19:2037552:2037611:-:hsa-miR-106b-5p:MKNK2:3' UTR:8mer (Perfect match)	2037587	gained	no_score	-8.7	0.83			ZSWIM8	0.0126928
chr14	68789090	68789207	-	ZFP36L1	ENSG00000185650.10	3' UTR	hsa-miR-27a-3p	8.069	0.851	7mer m8 (Perfect match)	hsa-miR-27a-3p:ZFP36L1:3' UTR:7mer m8 (Perfect match)	chr14:68789090:68789207:-:hsa-miR-27a-3p:ZFP36L1:3' UTR:7mer m8 (Perfect match)	control	NA	NA	68789135	lost	4.839	-15.7	0.82			ATF6-DT	0.0128239
chr2	96860505	96860611	-	SEMA4C	ENSG00000168758.11	3' UTR	hsa-let-7b-5p	6.469	0.881	8mer (Perfect match)	hsa-let-7b-5p:SEMA4C:3' UTR:8mer (Perfect match)	chr2:96860505:96860611:-:hsa-let-7b-5p:SEMA4C:3' UTR:8mer (Perfect match)	control	NA	NA	96860553	kept	2.703	-14.8	0.82			CERS6	0.0129064
chr17	7854218	7854335	+	KDM6B	ENSG00000132510.11	3' UTR	hsa-miR-29a-3p	10.047	0.941	7mer m8 (Perfect match)	hsa-miR-29a-3p:KDM6B:3' UTR:7mer m8 (Perfect match)	chr17:7854218:7854335:+:hsa-miR-29a-3p:KDM6B:3' UTR:7mer m8 (Perfect match)	control	NA	NA	7854271	lost	3.26	-19.3	0.82			DDX3X	0.0129572
chr19	23358730	23358866	-	ZNF91	ENSG00000167232.14	3' UTR	hsa-miR-15a-5p	18.612	0.98	7mer m8 (Perfect match)	hsa-miR-15a-5p:ZNF91:3' UTR:7mer m8 (Perfect match)	chr19:23358730:23358866:-:hsa-miR-15a-5p:ZNF91:3' UTR:7mer m8 (Perfect match)	control	NA	NA	23358794	kept	-6.71	-8.3	0.81			MCM9	0.0129865
chr19	23358730	23358866	-	ZNF91	ENSG00000167232.14	3' UTR	hsa-miR-424-5p	7.231	0.594	7mer m8 (Perfect match)	hsa-miR-424-5p:ZNF91:3' UTR:7mer m8 (Perfect match)	chr19:23358730:23358866:-:hsa-miR-424-5p:ZNF91:3' UTR:7mer m8 (Perfect match)	control	NA	NA	23358794	kept	-6.71	-8	0.79			DHX57	0.0130011
chr12	51059667	51059757	+	LETMD1	ENSG00000050426.16	3' UTR	hsa-miR-27a-3p	6.115	0.921	7mer m8 (Perfect match)	hsa-miR-27a-3p:LETMD1:3' UTR:7mer m8 (Perfect match)	chr12:51059667:51059757:+:hsa-miR-27a-3p:LETMD1:3' UTR:7mer m8 (Perfect match)	control	NA	NA	51059728	lost	0.631	-9.7	0.79			CCDC50	0.013214
chr5	149985745	149985898	+	SLC26A2	ENSG00000155850.9	3' UTR	hsa-miR-221-3p	21.053	0.95	7mer A1 (Perfect match)	hsa-miR-221-3p:SLC26A2:3' UTR:7mer A1 (Perfect match)	chr5:149985745:149985898:+:hsa-miR-221-3p:SLC26A2:3' UTR:7mer A1 (Perfect match)	control	NA	NA	149985850	kept	-0.642	-4.24	0.79			IDI1	0.0132146
chr19	21384728	21384826	+	ZNF738	ENSG00000172687.14	3' UTR	hsa-miR-23a-3p	5.679	0.644	8mer (Perfect match)	hsa-miR-23a-3p:ZNF738:3' UTR:8mer (Perfect match)	chr19:21384728:21384826:+:hsa-miR-23a-3p:ZNF738:3' UTR:8mer (Perfect match)	control	NA	NA	21384760	lost	-4.768	-14.5	0.78			EPB41L4A-AS1	0.0132534
chr12	46358242	46358434	-	SLC38A2	ENSG00000134294.14	3' UTR	hsa-miR-23b-3p	3.863	0.703	7mer m8 (Perfect match)	NA	NA	limd1ko	hsa-miR-23b-3p:SLC38A2:3' UTR:7mer m8 (Perfect match)	chr12:46358242:46358434:-:hsa-miR-23b-3p:SLC38A2:3' UTR:7mer m8 (Perfect match)	46358402_46358377	kept	Not_unique	-10.44	0.77			CHP1	0.0132801
chr7	45913736	45913835	-	IGFBP3	ENSG00000146674.16	3' UTR	hsa-miR-19b-3p	49.021	0.99	8mer (Perfect match)	hsa-miR-19b-3p:IGFBP3:3' UTR:8mer (Perfect match)	chr7:45913736:45913835:-:hsa-miR-19b-3p:IGFBP3:3' UTR:8mer (Perfect match)	control	NA	NA	45913801	kept	2.497	-10.5	0.76			AAK1	0.0134128
chr1	150576011	150576099	-	MCL1	ENSG00000143384.14	3' UTR	hsa-miR-29b-3p	10.928	0.772	8mer (Perfect match)	hsa-miR-29b-3p:MCL1:3' UTR:8mer (Perfect match)	chr1:150576011:150576099:-:hsa-miR-29b-3p:MCL1:3' UTR:8mer (Perfect match)	control	NA	NA	150576040	kept	4.44	-4.6	0.75			LAMA5	0.01342
chr20	53567628	53567710	-	ZNF217	ENSG00000171940.14	3' UTR	hsa-miR-24-3p	17.493	0.95	8mer (Perfect match)	hsa-miR-24-3p:ZNF217:3' UTR:8mer (Perfect match)	chr20:53567628:53567710:-:hsa-miR-24-3p:ZNF217:3' UTR:8mer (Perfect match)	control	NA	NA	53567676	kept	no_score	-4.3	0.74			PITPNM1	0.0134504
chr20	44499423	44499527	-	SERINC3	ENSG00000132824.14	3' UTR	hsa-miR-320a-3p	3.538	0.733	7mer m8 (Perfect match)	NA	NA	limd1ko	hsa-miR-320a-3p:SERINC3:3' UTR:7mer m8 (Perfect match)	chr20:44499423:44499527:-:hsa-miR-320a-3p:SERINC3:3' UTR:7mer m8 (Perfect match)	44499450	kept	0.946	-13.1	0.72			PNRC2	0.0134649
chr7	45913736	45913835	-	IGFBP3	ENSG00000146674.16	3' UTR	hsa-miR-19a-3p	16.72	0.97	8mer (Perfect match)	hsa-miR-19a-3p:IGFBP3:3' UTR:8mer (Perfect match)	chr7:45913736:45913835:-:hsa-miR-19a-3p:IGFBP3:3' UTR:8mer (Perfect match)	control	NA	NA	45913801	kept	2.497	-11.2	0.72			MBD2	0.0134654
chr16	58666673	58666735	-	SLC38A7	ENSG00000103042.9	3' UTR	hsa-miR-30e-5p	3.65	0.743	8mer (Perfect match)	NA	NA	limd1ko	hsa-miR-30e-5p:SLC38A7:3' UTR:8mer (Perfect match)	chr16:58666673:58666735:-:hsa-miR-30e-5p:SLC38A7:3' UTR:8mer (Perfect match)	58666700	gained	4.214	-5.39	0.71			ST8SIA6	0.0135568
chr2	9488715	9488793	-	ADAM17	ENSG00000151694.15	3' UTR	hsa-miR-26a-5p	3.325	0.812	8mer (Perfect match)	NA	NA	limd1ko	hsa-miR-26a-5p:ADAM17:3' UTR:8mer (Perfect match)	chr2:9488715:9488793:-:hsa-miR-26a-5p:ADAM17:3' UTR:8mer (Perfect match)	9488759	gained	4.822	0.9	0.71			TMEM17	0.0135909
chr10	72275793	72275828	+	DDIT4	ENSG00000168209.6	3' UTR	hsa-miR-22-3p	18.446	0.96	7mer m8 (Perfect match)	hsa-miR-22-3p:DDIT4:3' UTR:7mer m8 (Perfect match)	chr10:72275793:72275828:+:hsa-miR-22-3p:DDIT4:3' UTR:7mer m8 (Perfect match)	control	NA	NA	72275810	kept	1.897	-17.4	0.7			IPP	0.0136228
chr12	49764806	49764914	+	TMBIM6	ENSG00000139644.13	3' UTR	hsa-miR-27a-3p	54.183	0.97	8mer (Perfect match)	hsa-miR-27a-3p:TMBIM6:3' UTR:8mer (Perfect match)	chr12:49764806:49764914:+:hsa-miR-27a-3p:TMBIM6:3' UTR:8mer (Perfect match)	control	NA	NA	49764851	kept	3.215	-9.8	0.69			LINC01505	0.0136588
chr16	27450506	27450572	+	IL21R	ENSG00000103522.17	3' UTR	hsa-miR-23a-3p	4.763	0.564	8mer (Perfect match)	hsa-miR-23a-3p:IL21R:3' UTR:8mer (Perfect match)	chr16:27450506:27450572:+:hsa-miR-23a-3p:IL21R:3' UTR:8mer (Perfect match)	control	NA	NA	27450538	lost	0.755	-6.3	0.68			GMFB	0.0136946
chr6	36231797	36231870	+	BRPF3	ENSG00000096070.19	3' UTR	hsa-miR-27a-3p	5.637	0.792	8mer (Perfect match)	hsa-miR-27a-3p:BRPF3:3' UTR:8mer (Perfect match)	chr6:36231797:36231870:+:hsa-miR-27a-3p:BRPF3:3' UTR:8mer (Perfect match)	control	NA	NA	36231825	lost	3.71	-3	0.68			PLEKHA3	0.0136982
chr20	49246734	49246821	-	ZNFX1	ENSG00000124201.15	3' UTR	hsa-miR-17-5p	3.65	0.574	8mer (Perfect match)	NA	NA	limd1ko	hsa-miR-17-5p:ZNFX1:3' UTR:8mer (Perfect match)	chr20:49246734:49246821:-:hsa-miR-17-5p:ZNFX1:3' UTR:8mer (Perfect match)	49246777	kept	4.258	-9.6	0.67			SLC7A6OS	0.0137106
chr11	114253344	114253489	+	ZBTB16	ENSG00000109906.15	3' UTR	hsa-miR-23a-3p	6.407	0.851	8mer (Perfect match)	hsa-miR-23a-3p:ZBTB16:3' UTR:8mer (Perfect match)	chr11:114253344:114253489:+:hsa-miR-23a-3p:ZBTB16:3' UTR:8mer (Perfect match)	control	NA	NA	114253397	lost	2.626	-8.6	0.67			ADH5	0.013712
chr15	89785153	89785234	-	ANPEP	ENSG00000166825.15	3' UTR	hsa-miR-24-3p	4.349	0.653	7mer A1 (Perfect match)	hsa-miR-24-3p:ANPEP:3' UTR:7mer A1 (Perfect match)	chr15:89785153:89785234:-:hsa-miR-24-3p:ANPEP:3' UTR:7mer A1 (Perfect match)	control	NA	NA	89785194	lost	-0.474	-8.04	0.67			DNAJC30	0.0137654
chr2	74107722	74107826	+	TET3	ENSG00000187605.16	3' UTR	hsa-miR-26a-5p	6.525	0.832	8mer (Perfect match)	hsa-miR-26a-5p:TET3:3' UTR:8mer (Perfect match)	chr2:74107722:74107826:+:hsa-miR-26a-5p:TET3:3' UTR:8mer (Perfect match)	control	NA	NA	74107752_74107789	lost	Not_unique	-7.1	0.66			AARS1	0.0138661
chr15	39596597	39596670	+	THBS1	ENSG00000137801.11	3' UTR	hsa-miR-21-5p	7.204	0.693	7mer m8 (Perfect match)	hsa-miR-21-5p:THBS1:3' UTR:7mer m8 (Perfect match)	chr15:39596597:39596670:+:hsa-miR-21-5p:THBS1:3' UTR:7mer m8 (Perfect match)	control	NA	NA	39596637	lost	0.882	-19.7	0.65			USP22	0.013925
chr17	48060869	48060955	+	NFE2L1	ENSG00000082641.16	3' UTR	hsa-miR-16-5p	15.629	0.98	7mer A1 (Perfect match)	hsa-miR-16-5p:NFE2L1:3' UTR:7mer A1 (Perfect match)	chr17:48060869:48060955:+:hsa-miR-16-5p:NFE2L1:3' UTR:7mer A1 (Perfect match)	control	NA	NA	48060914	kept	4.762	-11.6	0.65			UPF2	0.0139754
chr2	102178271	102178412	+	IL1R1	ENSG00000115594.12	3' UTR	hsa-miR-19b-3p	5.288	0.772	8mer (Perfect match)	NA	NA	limd1ko	hsa-miR-19b-3p:IL1R1:3' UTR:8mer (Perfect match)	chr2:102178271:102178412:+:hsa-miR-19b-3p:IL1R1:3' UTR:8mer (Perfect match)	102178369	gained	0.722	-5.7	0.65			FARSA	0.0140008
chr20	45895018	45895114	+	CTSA	ENSG00000064601.21	CDS	hsa-let-7a-5p	3.289	0.604	8mer (Perfect match)	hsa-let-7a-5p:CTSA:CDS:8mer (Perfect match)	chr20:45895018:45895114:+:hsa-let-7a-5p:CTSA:CDS:8mer (Perfect match)	control	NA	NA	45895068	lost	2.138	-7.6	0.36			MAP7D3	0.0140541
chr19	39408143	39408226	+	ZFP36	ENSG00000128016.7	CDS	hsa-let-7b-5p	6.938	0.752	7mer m8 (Perfect match)	NA	NA	limd1ko	hsa-let-7b-5p:ZFP36:CDS:7mer m8 (Perfect match)	chr19:39408143:39408226:+:hsa-let-7b-5p:ZFP36:CDS:7mer m8 (Perfect match)	39408174	kept	2.158	-5.5	0			VPS13D	0.0141198
chr14	53950443	53950521	-	BMP4	ENSG00000125378.16	CDS	hsa-let-7a-5p	5.612	0.762	7mer A1 (Perfect match)	hsa-let-7a-5p:BMP4:CDS:7mer A1 (Perfect match)	chr14:53950443:53950521:-:hsa-let-7a-5p:BMP4:CDS:7mer A1 (Perfect match)	control	NA	NA	53950481	lost	9.979	-3.84	0.72			PDPK1	0.014139
chr19	39408163	39408227	+	ZFP36	ENSG00000128016.7	CDS	hsa-let-7b-5p	16.915	0.941	7mer m8 (Perfect match)	hsa-let-7b-5p:ZFP36:CDS:7mer m8 (Perfect match)	chr19:39408163:39408227:+:hsa-let-7b-5p:ZFP36:CDS:7mer m8 (Perfect match)	control	NA	NA	39408174	kept	2.158	-8.2	0			CDC5L	0.0141396
chr19	39408163	39408227	+	ZFP36	ENSG00000128016.7	CDS	hsa-let-7f-5p	10.433	0.931	7mer m8 (Perfect match)	hsa-let-7f-5p:ZFP36:CDS:7mer m8 (Perfect match)	chr19:39408163:39408227:+:hsa-let-7f-5p:ZFP36:CDS:7mer m8 (Perfect match)	control	NA	NA	39408174	kept	2.158	-6.9	0			PSMB7	0.0141443
chr19	39408163	39408227	+	ZFP36	ENSG00000128016.7	CDS	hsa-let-7g-5p	4.842	0.822	7mer m8 (Perfect match)	hsa-let-7g-5p:ZFP36:CDS:7mer m8 (Perfect match)	chr19:39408163:39408227:+:hsa-let-7g-5p:ZFP36:CDS:7mer m8 (Perfect match)	control	NA	NA	39408174	kept	2.158	-10.3	0			YJU2	0.014315
chr10	58789844	58789935	+	BICC1	ENSG00000122870.12	CDS	hsa-let-7a-5p	5.127	0.743	7mer m8 (Perfect match)	hsa-let-7a-5p:BICC1:CDS:7mer m8 (Perfect match)	chr10:58789844:58789935:+:hsa-let-7a-5p:BICC1:CDS:7mer m8 (Perfect match)	control	NA	NA	58789888	lost	4.657	-9.8	0.63			DOCK7	0.0143511
chr17	5490090	5490174	+	MIS12	ENSG00000167842.16	3' UTR	hsa-miR-27a-3p	4.969	0.733	7mer A1 (Perfect match)	hsa-miR-27a-3p:MIS12:3' UTR:7mer A1 (Perfect match)	chr17:5490090:5490174:+:hsa-miR-27a-3p:MIS12:3' UTR:7mer A1 (Perfect match)	control	NA	NA	5490148	lost	-0.953	-6.7	0.64			UBA1	0.0143618
chr5	136063614	136063696	+	TGFBI	ENSG00000120708.17	3' UTR	hsa-miR-21-5p	7.375	0.921	8mer (Perfect match)	NA	NA	limd1ko	hsa-miR-21-5p:TGFBI:3' UTR:8mer (Perfect match)	chr5:136063614:136063696:+:hsa-miR-21-5p:TGFBI:3' UTR:8mer (Perfect match)	136063657	gained	1.855	-5.5	0.63			OSBPL6	0.0143924
chr16	87830527	87830642	-	SLC7A5	ENSG00000103257.9	3' UTR	hsa-miR-29a-3p	8.938	0.941	7mer m8 (Perfect match)	NA	NA	limd1ko	hsa-miR-29a-3p:SLC7A5:3' UTR:7mer m8 (Perfect match)	chr16:87830527:87830642:-:hsa-miR-29a-3p:SLC7A5:3' UTR:7mer m8 (Perfect match)	87830621_87830559	gained	Not_unique	-11.1	0.63			TGFBRAP1	0.0144449
chr16	72787467	72787592	-	ZFHX3	ENSG00000140836.17	CDS	hsa-let-7b-5p	11.97	0.96	7mer m8 (Perfect match)	hsa-let-7b-5p:ZFHX3:CDS:7mer m8 (Perfect match)	chr16:72787467:72787592:-:hsa-let-7b-5p:ZFHX3:CDS:7mer m8 (Perfect match)	control	NA	NA	72787556_72787516	kept	Not_unique	-5.9	1.3			ANAPC16	0.0146318
chr16	72787467	72787592	-	ZFHX3	ENSG00000140836.17	CDS	hsa-let-7f-5p	4.22	0.634	7mer m8 (Perfect match)	hsa-let-7f-5p:ZFHX3:CDS:7mer m8 (Perfect match)	chr16:72787467:72787592:-:hsa-let-7f-5p:ZFHX3:CDS:7mer m8 (Perfect match)	control	NA	NA	72787556_72787516	kept	Not_unique	-12.6	0.23			ERP29	0.0146884
chr6	1313117	1313240	+	FOXQ1	ENSG00000164379.7	CDS	hsa-let-7a-5p	4.09	0.653	7mer A1 (Perfect match)	hsa-let-7a-5p:FOXQ1:CDS:7mer A1 (Perfect match)	chr6:1313117:1313240:+:hsa-let-7a-5p:FOXQ1:CDS:7mer A1 (Perfect match)	control	NA	NA	1313151	lost	-1.896	-4.6	0.35			C17orf58	0.0147502
chr12	74539411	74539517	+	ATXN7L3B	ENSG00000253719.4	3' UTR	hsa-miR-23a-3p	12.161	0.97	8mer (Perfect match)	hsa-miR-23a-3p:ATXN7L3B:3' UTR:8mer (Perfect match)	chr12:74539411:74539517:+:hsa-miR-23a-3p:ATXN7L3B:3' UTR:8mer (Perfect match)	control	NA	NA	74539467	kept	0.663	-6.1	0.62			MARCHF4	0.0147575
chr6	38061714	38061770	+	ZFAND3	ENSG00000156639.12	CDS	hsa-miR-181a-5p	21.997	0.98	8mer (Perfect match)	hsa-miR-181a-5p:ZFAND3:CDS:8mer (Perfect match)	chr6:38061714:38061770:+:hsa-miR-181a-5p:ZFAND3:CDS:8mer (Perfect match)	control	NA	NA	38061752	kept	5.438	-20.8	0			CNPY2	0.0148263
chr6	38061714	38061770	+	ZFAND3	ENSG00000156639.12	CDS	hsa-miR-181b-5p	6.128	0.673	8mer (Perfect match)	hsa-miR-181b-5p:ZFAND3:CDS:8mer (Perfect match)	chr6:38061714:38061770:+:hsa-miR-181b-5p:ZFAND3:CDS:8mer (Perfect match)	control	NA	NA	38061752	kept	5.438	-21.4	0			ZNF449	0.014977
chr6	38061740	38061771	+	ZFAND3	ENSG00000156639.12	CDS	hsa-miR-181a-5p	5.65	0.861	8mer (Perfect match)	NA	NA	limd1ko	hsa-miR-181a-5p:ZFAND3:CDS:8mer (Perfect match)	chr6:38061740:38061771:+:hsa-miR-181a-5p:ZFAND3:CDS:8mer (Perfect match)	38061752	kept	5.438	-10.6	0			ING1	0.0151017
chr19	2038143	2038252	-	MKNK2	ENSG00000099875.16	3' UTR	hsa-miR-181a-3p	5.676	0.822	8mer (Perfect match)	hsa-miR-181a-3p:MKNK2:3' UTR:8mer (Perfect match)	chr19:2038143:2038252:-:hsa-miR-181a-3p:MKNK2:3' UTR:8mer (Perfect match)	control	NA	NA	2038234	lost	2.078	-5.7	0.61			SET	0.0151051
chr10	72275423	72275513	+	DDIT4	ENSG00000168209.6	3' UTR	hsa-miR-221-3p	37.416	0.96	7mer A1 (Perfect match)	hsa-miR-221-3p:DDIT4:3' UTR:7mer A1 (Perfect match)	chr10:72275423:72275513:+:hsa-miR-221-3p:DDIT4:3' UTR:7mer A1 (Perfect match)	control	NA	NA	72275458	kept	4.732	-10.3	0.61			IFT140	0.0151161
chr10	72275423	72275513	+	DDIT4	ENSG00000168209.6	3' UTR	hsa-miR-222-3p	15.296	0.96	7mer A1 (Perfect match)	hsa-miR-222-3p:DDIT4:3' UTR:7mer A1 (Perfect match)	chr10:72275423:72275513:+:hsa-miR-222-3p:DDIT4:3' UTR:7mer A1 (Perfect match)	control	NA	NA	72275458	kept	4.732	-4.8	0.6			TRAF4	0.0151367
chr19	12188009	12188098	+	ZNF136	ENSG00000196646.12	3' UTR	hsa-miR-181a-5p	8.998	0.881	8mer (Perfect match)	hsa-miR-181a-5p:ZNF136:3' UTR:8mer (Perfect match)	chr19:12188009:12188098:+:hsa-miR-181a-5p:ZNF136:3' UTR:8mer (Perfect match)	control	NA	NA	12188060	lost	-0.226	-1.7	0.59			STAG2	0.0151416
chr11	114251832	114251931	+	ZBTB16	ENSG00000109906.15	3' UTR	hsa-let-7b-5p	5.635	0.584	7mer A1 (Perfect match)	hsa-let-7b-5p:ZBTB16:3' UTR:7mer A1 (Perfect match)	chr11:114251832:114251931:+:hsa-let-7b-5p:ZBTB16:3' UTR:7mer A1 (Perfect match)	control	NA	NA	114251875	kept	6.144	-1.75	0.59			NSUN2	0.0151509
chr5	172768264	172768393	-	DUSP1	ENSG00000120129.6	3' UTR	hsa-let-7a-5p	7.206	0.871	7mer A1 (Perfect match)	hsa-let-7a-5p:DUSP1:3' UTR:7mer A1 (Perfect match)	chr5:172768264:172768393:-:hsa-let-7a-5p:DUSP1:3' UTR:7mer A1 (Perfect match)	control	NA	NA	172768324	lost	7.354	-13.3	0.57			PHF6	0.0152481
chr19	4047805	4047919	-	ZBTB7A	ENSG00000178951.9	CDS	hsa-miR-181a-5p	6.479	0.782	8mer (Perfect match)	hsa-miR-181a-5p:ZBTB7A:CDS:8mer (Perfect match)	chr19:4047805:4047919:-:hsa-miR-181a-5p:ZBTB7A:CDS:8mer (Perfect match)	control	NA	NA	4047834	lost	1.061	-8.1	0.09			TTC26	0.0153272
chr3	185644174	185644253	-	IGF2BP2	ENSG00000073792.16	3' UTR	hsa-let-7b-5p	5.627	0.644	8mer (Perfect match)	hsa-let-7b-5p:IGF2BP2:3' UTR:8mer (Perfect match)	chr3:185644174:185644253:-:hsa-let-7b-5p:IGF2BP2:3' UTR:8mer (Perfect match)	control	NA	NA	185644221_185644206	lost	Not_unique	-14.3	0.56			SLC24A3	0.0153657
chr1	93152638	93152740	-	TMED5	ENSG00000117500.13	3' UTR	hsa-miR-27b-3p	10.543	0.95	7mer m8 (Perfect match)	hsa-miR-27b-3p:TMED5:3' UTR:7mer m8 (Perfect match)	chr1:93152638:93152740:-:hsa-miR-27b-3p:TMED5:3' UTR:7mer m8 (Perfect match)	control	NA	NA	93152703	kept	2.894	-8.2	0.55			ZNF783	0.0154025
chr1	204403604	204403703	-	PPP1R15B	ENSG00000158615.10	3' UTR	hsa-miR-29a-3p	3.809	0.574	7mer m8 (Perfect match)	hsa-miR-29a-3p:PPP1R15B:3' UTR:7mer m8 (Perfect match)	chr1:204403604:204403703:-:hsa-miR-29a-3p:PPP1R15B:3' UTR:7mer m8 (Perfect match)	control	NA	NA	204403674	kept	2.888	-9.4	0.55			LINC00511	0.0154486
chr2	43222893	43222998	-	ZFP36L2	ENSG00000152518.8	3' UTR	hsa-miR-27b-3p	4.181	0.713	7mer m8 (Perfect match)	hsa-miR-27b-3p:ZFP36L2:3' UTR:7mer m8 (Perfect match)	chr2:43222893:43222998:-:hsa-miR-27b-3p:ZFP36L2:3' UTR:7mer m8 (Perfect match)	control	NA	NA	43222962	kept	7.184	-4.6	0.53			DNM2	0.0155172
chr8	125437859	125437922	+	TRIB1	ENSG00000173334.4	3' UTR	hsa-miR-100-5p	5.419	0.812	7mer A1 (Perfect match)	hsa-miR-100-5p:TRIB1:3' UTR:7mer A1 (Perfect match)	chr8:125437859:125437922:+:hsa-miR-100-5p:TRIB1:3' UTR:7mer A1 (Perfect match)	control	NA	NA	125437884	lost	1.941	-8.44	0.53			ENSG00000224985	0.0155805
chr1	28281235	28281333	+	SESN2	ENSG00000130766.5	3' UTR	hsa-miR-31-5p	23.991	0.97	7mer A1 (Perfect match)	hsa-miR-31-5p:SESN2:3' UTR:7mer A1 (Perfect match)	chr1:28281235:28281333:+:hsa-miR-31-5p:SESN2:3' UTR:7mer A1 (Perfect match)	control	NA	NA	28281264	kept	0.141	-8.7	0.53			IL20RB	0.0156476
chr10	72275828	72275981	+	DDIT4	ENSG00000168209.6	3' UTR	hsa-miR-30d-5p	14.832	0.99	8mer (Perfect match)	hsa-miR-30d-5p:DDIT4:3' UTR:8mer (Perfect match)	chr10:72275828:72275981:+:hsa-miR-30d-5p:DDIT4:3' UTR:8mer (Perfect match)	control	NA	NA	72275935	kept	4.245	-12.2	0.53			VPS35L	0.0157891
chr5	75360375	75360446	+	HMGCR	ENSG00000113161.17	3' UTR	hsa-miR-27a-3p	5.069	0.812	7mer A1 (Perfect match)	hsa-miR-27a-3p:HMGCR:3' UTR:7mer A1 (Perfect match)	chr5:75360375:75360446:+:hsa-miR-27a-3p:HMGCR:3' UTR:7mer A1 (Perfect match)	control	NA	NA	75360408	kept	5.615	-6.6	0.52			SLC35E3	0.015802
chr12	46359960	46360050	-	SLC38A2	ENSG00000134294.14	3' UTR	hsa-miR-26a-5p	10.083	0.921	7mer m8 (Perfect match)	hsa-miR-26a-5p:SLC38A2:3' UTR:7mer m8 (Perfect match)	chr12:46359960:46360050:-:hsa-miR-26a-5p:SLC38A2:3' UTR:7mer m8 (Perfect match)	control	NA	NA	46360010	kept	3.194	-8.3	0.52			SYN3	0.0158934
chr1	28281235	28281333	+	SESN2	ENSG00000130766.5	3' UTR	hsa-miR-23a-3p	14.562	0.96	8mer (Perfect match)	hsa-miR-23a-3p:SESN2:3' UTR:8mer (Perfect match)	chr1:28281235:28281333:+:hsa-miR-23a-3p:SESN2:3' UTR:8mer (Perfect match)	control	NA	NA	28281282	kept	2.699	-9.4	0.52			PHF12	0.0159653
chr12	76047172	76047305	-	NAP1L1	ENSG00000187109.15	3' UTR	hsa-let-7a-5p	4.552	0.663	8mer (Perfect match)	hsa-let-7a-5p:NAP1L1:3' UTR:8mer (Perfect match)	chr12:76047172:76047305:-:hsa-let-7a-5p:NAP1L1:3' UTR:8mer (Perfect match)	control	NA	NA	76047222	kept	4.469	-11.9	0.52			DEF8	0.0159996
chr6	36490852	36490934	+	KCTD20	ENSG00000112078.14	3' UTR	hsa-miR-31-5p	3.199	0.584	8mer (Perfect match)	hsa-miR-31-5p:KCTD20:3' UTR:8mer (Perfect match)	chr6:36490852:36490934:+:hsa-miR-31-5p:KCTD20:3' UTR:8mer (Perfect match)	control	NA	NA	36490885	kept	1.071	-4.2	0.52			TMCC3	0.0160701
chr2	38068162	38068193	-	CYP1B1	ENSG00000138061.12	3' UTR	hsa-miR-181a-5p	7.376	0.842	7mer A1 (Perfect match)	hsa-miR-181a-5p:CYP1B1:3' UTR:7mer A1 (Perfect match)	chr2:38068162:38068193:-:hsa-miR-181a-5p:CYP1B1:3' UTR:7mer A1 (Perfect match)	control	NA	NA	38068174	lost	-0.019	-1.37	0.52			SPATA2	0.0160724
chr7	139307608	139307697	+	UBN2	ENSG00000157741.15	3' UTR	hsa-miR-16-5p	3.14	0.743	8mer (Perfect match)	hsa-miR-16-5p:UBN2:3' UTR:8mer (Perfect match)	chr7:139307608:139307697:+:hsa-miR-16-5p:UBN2:3' UTR:8mer (Perfect match)	control	NA	NA	139307643	lost	1.074	-6.7	0.51			CEP44	0.0160881
chr14	44928050	44928126	-	KLHL28	ENSG00000179454.14	3' UTR	hsa-miR-29a-3p	4.863	0.812	8mer (Perfect match)	NA	NA	limd1ko	hsa-miR-29a-3p:KLHL28:3' UTR:8mer (Perfect match)	chr14:44928050:44928126:-:hsa-miR-29a-3p:KLHL28:3' UTR:8mer (Perfect match)	44928100	kept	5.537	-11.7	0.51			ZNF384	0.0161205
chr3	50325593	50325671	-	TUSC2	ENSG00000114383.10	3' UTR	hsa-let-7a-5p	19.203	0.96	7mer m8 (Perfect match)	hsa-let-7a-5p:TUSC2:3' UTR:7mer m8 (Perfect match)	chr3:50325593:50325671:-:hsa-let-7a-5p:TUSC2:3' UTR:7mer m8 (Perfect match)	control	NA	NA	50325629	kept	5.586	-1.7	0.5			NIT2	0.0161376
chr1	114705008	114705081	-	NRAS	ENSG00000213281.5	3' UTR	hsa-miR-22-3p	4.642	0.604	8mer (Perfect match)	hsa-miR-22-3p:NRAS:3' UTR:8mer (Perfect match)	chr1:114705008:114705081:-:hsa-miR-22-3p:NRAS:3' UTR:8mer (Perfect match)	control	NA	NA	114705057	lost	2.405	-12.7	0.5			KLHL24	0.0164179
chr4	151662821	151662936	+	FHIP1A	ENSG00000164142.16	3' UTR	hsa-miR-26a-5p	6.952	0.832	7mer m8 (Perfect match)	hsa-miR-26a-5p:FHIP1A:3' UTR:7mer m8 (Perfect match)	chr4:151662821:151662936:+:hsa-miR-26a-5p:FHIP1A:3' UTR:7mer m8 (Perfect match)	control	NA	NA	151662873	lost	6.418	2.4	0.5			ZNF639	0.0164761
chr10	72275828	72275981	+	DDIT4	ENSG00000168209.6	3' UTR	hsa-miR-30e-5p	15.018	0.891	8mer (Perfect match)	hsa-miR-30e-5p:DDIT4:3' UTR:8mer (Perfect match)	chr10:72275828:72275981:+:hsa-miR-30e-5p:DDIT4:3' UTR:8mer (Perfect match)	control	NA	NA	72275935	kept	4.245	-10.8	0.5			KIAA1191	0.0165627
chr12	108783595	108783668	-	SSH1	ENSG00000084112.15	3' UTR	hsa-miR-27a-3p	4.262	0.683	7mer m8 (Perfect match)	hsa-miR-27a-3p:SSH1:3' UTR:7mer m8 (Perfect match)	chr12:108783595:108783668:-:hsa-miR-27a-3p:SSH1:3' UTR:7mer m8 (Perfect match)	control	NA	NA	108783642	lost	0.446	-8.17	0.49			ORC2	0.0166058
chr2	96860505	96860611	-	SEMA4C	ENSG00000168758.11	3' UTR	hsa-miR-19b-3p	18.684	0.931	8mer (Perfect match)	hsa-miR-19b-3p:SEMA4C:3' UTR:8mer (Perfect match)	chr2:96860505:96860611:-:hsa-miR-19b-3p:SEMA4C:3' UTR:8mer (Perfect match)	control	NA	NA	96860569	kept	1.025	-5.7	0.49			CTSZ	0.0169625
chr3	45678202	45678264	+	LIMD1	ENSG00000144791.10	3' UTR	hsa-let-7b-5p	4.288	0.614	7mer A1 (Perfect match)	hsa-let-7b-5p:LIMD1:3' UTR:7mer A1 (Perfect match)	chr3:45678202:45678264:+:hsa-let-7b-5p:LIMD1:3' UTR:7mer A1 (Perfect match)	control	NA	NA	45678234	lost	1.796	-3.4	0.49			DENND4A	0.0169629
chr3	16260389	16260468	-	DPH3	ENSG00000154813.10	3' UTR	hsa-let-7a-5p	5.886	0.891	8mer (Perfect match)	hsa-let-7a-5p:DPH3:3' UTR:8mer (Perfect match)	chr3:16260389:16260468:-:hsa-let-7a-5p:DPH3:3' UTR:8mer (Perfect match)	control	NA	NA	16260424	lost	3.475	-5	0.48			DERL2	0.0169711
chr5	133972586	133972723	-	VDAC1	ENSG00000213585.11	3' UTR	hsa-miR-320a-3p	7.96	0.911	8mer (Perfect match)	hsa-miR-320a-3p:VDAC1:3' UTR:8mer (Perfect match)	chr5:133972586:133972723:-:hsa-miR-320a-3p:VDAC1:3' UTR:8mer (Perfect match)	control	NA	NA	133972628	lost	3.807	-14.4	0.48			C1orf174	0.0170007
chr1	93152638	93152740	-	TMED5	ENSG00000117500.13	3' UTR	hsa-let-7a-5p	10.32	0.931	7mer m8 (Perfect match)	hsa-let-7a-5p:TMED5:3' UTR:7mer m8 (Perfect match)	chr1:93152638:93152740:-:hsa-let-7a-5p:TMED5:3' UTR:7mer m8 (Perfect match)	control	NA	NA	93152687	kept	5.519	-6.1	0.48			ZNF547	0.0170472
chr5	144162308	144162388	-	YIPF5	ENSG00000145817.17	CDS	hsa-miR-92a-3p	3.795	0.673	7mer m8 (Perfect match)	hsa-miR-92a-3p:YIPF5:CDS:7mer m8 (Perfect match)	chr5:144162308:144162388:-:hsa-miR-92a-3p:YIPF5:CDS:7mer m8 (Perfect match)	control	NA	NA	144162356	lost	9.29	-21.5	0.26			HNRNPDL	0.0170591
chr6	169703047	169703124	+	C6orf120	ENSG00000185127.7	3' UTR	hsa-miR-27a-3p	7.51	0.743	7mer A1 (Perfect match)	hsa-miR-27a-3p:C6orf120:3' UTR:7mer A1 (Perfect match)	chr6:169703047:169703124:+:hsa-miR-27a-3p:C6orf120:3' UTR:7mer A1 (Perfect match)	control	NA	NA	169703077_169703099	lost	Not_unique	-7	0.48			SEPTIN2	0.0170631
chr8	76864172	76864289	+	ZFHX4	ENSG00000091656.19	CDS	hsa-let-7a-5p	9.818	0.941	7mer m8 (Perfect match)	hsa-let-7a-5p:ZFHX4:CDS:7mer m8 (Perfect match)	chr8:76864172:76864289:+:hsa-let-7a-5p:ZFHX4:CDS:7mer m8 (Perfect match)	control	NA	NA	76864188_76864228	lost	Not_unique	-11.5	0.71			COG6	0.0171162
chr13	39011168	39011314	-	PROSER1	ENSG00000120685.20	3' UTR	hsa-miR-23b-3p	5.479	0.723	8mer (Perfect match)	hsa-miR-23b-3p:PROSER1:3' UTR:8mer (Perfect match)	chr13:39011168:39011314:-:hsa-miR-23b-3p:PROSER1:3' UTR:8mer (Perfect match)	control	NA	NA	39011287	lost	0.148	-4.5	0.48			ITGB1BP1	0.0172892
chr5	154054700	154054826	+	MFAP3	ENSG00000037749.13	3' UTR	hsa-miR-29a-3p	8.84	0.96	8mer (Perfect match)	hsa-miR-29a-3p:MFAP3:3' UTR:8mer (Perfect match)	chr5:154054700:154054826:+:hsa-miR-29a-3p:MFAP3:3' UTR:8mer (Perfect match)	control	NA	NA	154054766	kept	3.407	-5.6	0.48			POGZ	0.0173043
chr12	110041254	110041338	-	C12orf76	ENSG00000174456.16	3' UTR	hsa-miR-23a-3p	4.797	0.812	8mer (Perfect match)	hsa-miR-23a-3p:C12orf76:3' UTR:8mer (Perfect match)	chr12:110041254:110041338:-:hsa-miR-23a-3p:C12orf76:3' UTR:8mer (Perfect match)	control	NA	NA	110041303	lost	2.089	-2.1	0.47			ZNF530	0.0173437
chr3	184710585	184710668	-	MAGEF1	ENSG00000177383.5	3' UTR	hsa-miR-27a-3p	4.402	0.604	7mer m8 (Perfect match)	hsa-miR-27a-3p:MAGEF1:3' UTR:7mer m8 (Perfect match)	chr3:184710585:184710668:-:hsa-miR-27a-3p:MAGEF1:3' UTR:7mer m8 (Perfect match)	control	NA	NA	184710628	lost	-0.673	-3.8	0.47			NFU1	0.0173886
chr20	44491182	44491282	+	TTPAL	ENSG00000124120.11	3' UTR	hsa-miR-181a-5p	5.403	0.812	7mer m8 (Perfect match)	hsa-miR-181a-5p:TTPAL:3' UTR:7mer m8 (Perfect match)	chr20:44491182:44491282:+:hsa-miR-181a-5p:TTPAL:3' UTR:7mer m8 (Perfect match)	control	NA	NA	44491230	lost	0.199	-9.39	0.47			ADGRL4	0.0173999
chr8	23021640	23021727	-	TNFRSF10B	ENSG00000120889.13	3' UTR	hsa-miR-30c-5p	6.23	0.901	8mer (Perfect match)	hsa-miR-30c-5p:TNFRSF10B:3' UTR:8mer (Perfect match)	chr8:23021640:23021727:-:hsa-miR-30c-5p:TNFRSF10B:3' UTR:8mer (Perfect match)	control	NA	NA	23021690	kept	0.307	-2.7	0.47			MRPL1	0.01746
chr9	127908022	127908121	-	ST6GALNAC4	ENSG00000136840.19	3' UTR	hsa-miR-138-5p	3.307	0.713	8mer (Perfect match)	hsa-miR-138-5p:ST6GALNAC4:3' UTR:8mer (Perfect match)	chr9:127908022:127908121:-:hsa-miR-138-5p:ST6GALNAC4:3' UTR:8mer (Perfect match)	control	NA	NA	127908074	lost	3.194	-12.89	0.47			HBS1L	0.0178677
chr3	62294914	62294999	+	PTPRG	ENSG00000144724.20	3' UTR	hsa-miR-29a-3p	6.549	0.871	7mer m8 (Perfect match)	hsa-miR-29a-3p:PTPRG:3' UTR:7mer m8 (Perfect match)	chr3:62294914:62294999:+:hsa-miR-29a-3p:PTPRG:3' UTR:7mer m8 (Perfect match)	control	NA	NA	62294948	kept	0.39	-7.5	0.47			SFSWAP	0.0178796
chr2	85544812	85544913	+	MAT2A	ENSG00000168906.13	3' UTR	hsa-miR-26a-5p	16.709	0.97	8mer (Perfect match)	hsa-miR-26a-5p:MAT2A:3' UTR:8mer (Perfect match)	chr2:85544812:85544913:+:hsa-miR-26a-5p:MAT2A:3' UTR:8mer (Perfect match)	control	NA	NA	85544852	lost	5.429	-9.8	0.47			MSH6	0.0178932
chr7	106660043	106660136	-	CCDC71L	ENSG00000253276.5	3' UTR	hsa-miR-30e-5p	3.613	0.743	8mer (Perfect match)	NA	NA	limd1ko	hsa-miR-30e-5p:CCDC71L:3' UTR:8mer (Perfect match)	chr7:106660043:106660136:-:hsa-miR-30e-5p:CCDC71L:3' UTR:8mer (Perfect match)	106660099	kept	5.343	-9.2	0.47			ANKFY1	0.0179713
chr19	21425573	21425643	+	ZNF493	ENSG00000196268.12	3' UTR	hsa-miR-23a-3p	4.474	0.723	8mer (Perfect match)	hsa-miR-23a-3p:ZNF493:3' UTR:8mer (Perfect match)	chr19:21425573:21425643:+:hsa-miR-23a-3p:ZNF493:3' UTR:8mer (Perfect match)	control	NA	NA	21425614	lost	-4.501	-14.5	0.46			NABP2	0.0180639
chr6	110101614	110101690	-	WASF1	ENSG00000112290.13	CDS	hsa-miR-24-3p	7.081	0.861	8mer (Perfect match)	hsa-miR-24-3p:WASF1:CDS:8mer (Perfect match)	chr6:110101614:110101690:-:hsa-miR-24-3p:WASF1:CDS:8mer (Perfect match)	control	NA	NA	110101659	lost	5.16	-9.85	0.54			SUN2	0.0181301
chr9	124351210	124351302	+	NEK6	ENSG00000119408.17	3' UTR	hsa-miR-23a-3p	10.813	0.98	8mer (Perfect match)	hsa-miR-23a-3p:NEK6:3' UTR:8mer (Perfect match)	chr9:124351210:124351302:+:hsa-miR-23a-3p:NEK6:3' UTR:8mer (Perfect match)	control	NA	NA	124351257	kept	no_score	-0.3	0.46			EFCAB14	0.0182347
chr7	101139087	101139159	+	SERPINE1	ENSG00000106366.9	3' UTR	hsa-miR-19b-3p	4.475	0.733	7mer m8 (Perfect match)	NA	NA	limd1ko	hsa-miR-19b-3p:SERPINE1:3' UTR:7mer m8 (Perfect match)	chr7:101139087:101139159:+:hsa-miR-19b-3p:SERPINE1:3' UTR:7mer m8 (Perfect match)	101139103	kept	1.029	-8.7	0.46			SUMF2	0.0183576
chr9	134843010	134843083	+	COL5A1	ENSG00000130635.16	3' UTR	hsa-miR-92a-3p	5.002	0.713	8mer (Perfect match)	hsa-miR-92a-3p:COL5A1:3' UTR:8mer (Perfect match)	chr9:134843010:134843083:+:hsa-miR-92a-3p:COL5A1:3' UTR:8mer (Perfect match)	control	NA	NA	134843058	lost	-0.601	-6.9	0.46			GPR149	0.018404
chr2	187465392	187465464	-	TFPI	ENSG00000003436.16	3' UTR	hsa-miR-92a-3p	3.075	0.683	7mer m8 (Perfect match)	NA	NA	limd1ko	hsa-miR-92a-3p:TFPI:3' UTR:7mer m8 (Perfect match)	chr2:187465392:187465464:-:hsa-miR-92a-3p:TFPI:3' UTR:7mer m8 (Perfect match)	187465417	gained	-0.158	-6.5	0.45			EIF4ENIF1	0.0184748
chr3	62294914	62294999	+	PTPRG	ENSG00000144724.20	3' UTR	hsa-miR-29b-3p	3.039	0.673	7mer m8 (Perfect match)	hsa-miR-29b-3p:PTPRG:3' UTR:7mer m8 (Perfect match)	chr3:62294914:62294999:+:hsa-miR-29b-3p:PTPRG:3' UTR:7mer m8 (Perfect match)	control	NA	NA	62294948	kept	0.39	-6.3	0.45			STAU2	0.0184895
chr19	50382813	50382922	+	NR1H2	ENSG00000131408.15	3' UTR	hsa-miR-18a-5p	4.972	0.792	7mer m8 (Perfect match)	hsa-miR-18a-5p:NR1H2:3' UTR:7mer m8 (Perfect match)	chr19:50382813:50382922:+:hsa-miR-18a-5p:NR1H2:3' UTR:7mer m8 (Perfect match)	control	NA	NA	50382882	kept	2.298	-18.5	0.45			NGDN	0.018665
chr7	139565100	139565204	-	HIPK2	ENSG00000064393.16	3' UTR	hsa-miR-27b-3p	24.87	0.95	7mer m8 (Perfect match)	hsa-miR-27b-3p:HIPK2:3' UTR:7mer m8 (Perfect match)	chr7:139565100:139565204:-:hsa-miR-27b-3p:HIPK2:3' UTR:7mer m8 (Perfect match)	control	NA	NA	139565165	kept	2.394	-3.2	0.45			USP31	0.0187115
chr3	124970392	124970526	-	HEG1	ENSG00000173706.14	3' UTR	hsa-miR-27a-3p	9.193	0.921	8mer (Perfect match)	hsa-miR-27a-3p:HEG1:3' UTR:8mer (Perfect match)	chr3:124970392:124970526:-:hsa-miR-27a-3p:HEG1:3' UTR:8mer (Perfect match)	control	NA	NA	124970439	kept	3.953	-11.4	0.44			PRPF40A	0.0187828
chr7	94667590	94667698	+	PEG10	ENSG00000242265.6	3' UTR	hsa-miR-27a-3p	460.159	0.98	8mer (Perfect match)	hsa-miR-27a-3p:PEG10:3' UTR:8mer (Perfect match)	chr7:94667590:94667698:+:hsa-miR-27a-3p:PEG10:3' UTR:8mer (Perfect match)	control	NA	NA	94667633_94667652	lost	Not_unique	-4.3	0.44			DHPS	0.0188699
chr1	65434032	65434122	+	LEPROT	ENSG00000213625.9	3' UTR	hsa-miR-222-3p	12.959	0.97	7mer m8 (Perfect match)	hsa-miR-222-3p:LEPROT:3' UTR:7mer m8 (Perfect match)	chr1:65434032:65434122:+:hsa-miR-222-3p:LEPROT:3' UTR:7mer m8 (Perfect match)	control	NA	NA	65434082	kept	-0.315	-5.4	0.44			PHF8	0.0189438
chr8	60865969	60866085	+	CHD7	ENSG00000171316.14	3' UTR	hsa-miR-21-5p	4.288	0.663	7mer m8 (Perfect match)	hsa-miR-21-5p:CHD7:3' UTR:7mer m8 (Perfect match)	chr8:60865969:60866085:+:hsa-miR-21-5p:CHD7:3' UTR:7mer m8 (Perfect match)	control	NA	NA	60866030	lost	4.132	-8.9	0.44			CEP68	0.0189877
chr16	56609409	56609484	+	MT2A	ENSG00000125148.7	3' UTR	hsa-miR-23a-3p	5.782	0.802	8mer (Perfect match)	hsa-miR-23a-3p:MT2A:3' UTR:8mer (Perfect match)	chr16:56609409:56609484:+:hsa-miR-23a-3p:MT2A:3' UTR:8mer (Perfect match)	control	NA	NA	56609471	lost	1.574	-4.34	0.43			SMAP1	0.019051
chr17	35009218	35009327	-	RFFL	ENSG00000092871.17	3' UTR	hsa-miR-23a-3p	5.631	0.733	7mer A1 (Perfect match)	hsa-miR-23a-3p:RFFL:3' UTR:7mer A1 (Perfect match)	chr17:35009218:35009327:-:hsa-miR-23a-3p:RFFL:3' UTR:7mer A1 (Perfect match)	control	NA	NA	35009243	lost	1.91	-3.2	0.43			ECD	0.01911
chr14	68789090	68789207	-	ZFP36L1	ENSG00000185650.10	3' UTR	hsa-miR-27b-3p	6.507	0.842	7mer m8 (Perfect match)	hsa-miR-27b-3p:ZFP36L1:3' UTR:7mer m8 (Perfect match)	chr14:68789090:68789207:-:hsa-miR-27b-3p:ZFP36L1:3' UTR:7mer m8 (Perfect match)	control	NA	NA	68789135	lost	4.839	-15.7	0.43			KRI1	0.0191101
chr10	71299639	71299727	+	UNC5B	ENSG00000107731.12	3' UTR	hsa-miR-671-5p	4.625	0.574	7mer A1 (Perfect match)	NA	NA	limd1ko	hsa-miR-671-5p:UNC5B:3' UTR:7mer A1 (Perfect match)	chr10:71299639:71299727:+:hsa-miR-671-5p:UNC5B:3' UTR:7mer A1 (Perfect match)	71299707	gained	1.302	-10.9	0.43			LSM11	0.0191468
chr2	74105960	74106050	+	TET3	ENSG00000187605.16	3' UTR	hsa-miR-29a-3p	5.65	0.921	8mer (Perfect match)	NA	NA	limd1ko	hsa-miR-29a-3p:TET3:3' UTR:8mer (Perfect match)	chr2:74105960:74106050:+:hsa-miR-29a-3p:TET3:3' UTR:8mer (Perfect match)	74105990_74106037	kept	Not_unique	-8.6	0.43			RHPN2	0.0191547
chr2	54972904	54972996	-	RTN4	ENSG00000115310.19	3' UTR	hsa-miR-16-5p	6.362	0.851	7mer A1 (Perfect match)	hsa-miR-16-5p:RTN4:3' UTR:7mer A1 (Perfect match)	chr2:54972904:54972996:-:hsa-miR-16-5p:RTN4:3' UTR:7mer A1 (Perfect match)	control	NA	NA	54972947	kept	6.786	-6.7	0.43			SLC38A1	0.0192367
chr8	56162714	56162800	-	PLAG1	ENSG00000181690.8	3' UTR	hsa-miR-24-3p	7.155	0.901	7mer A1 (Perfect match)	hsa-miR-24-3p:PLAG1:3' UTR:7mer A1 (Perfect match)	chr8:56162714:56162800:-:hsa-miR-24-3p:PLAG1:3' UTR:7mer A1 (Perfect match)	control	NA	NA	56162770	lost	no_score	-2.34	0.43			ARPC1B	0.0192949
chr6	143941857	143941929	-	PLAGL1	ENSG00000118495.21	CDS	hsa-let-7a-5p	5.023	0.842	8mer (Perfect match)	hsa-let-7a-5p:PLAGL1:CDS:8mer (Perfect match)	chr6:143941857:143941929:-:hsa-let-7a-5p:PLAGL1:CDS:8mer (Perfect match)	control	NA	NA	143941890	lost	7.844	-10.1	0.3			FAM76A	0.0193098
chr5	148828459	148828571	+	ADRB2	ENSG00000169252.6	3' UTR	hsa-miR-27a-3p	3.114	0.594	7mer A1 (Perfect match)	hsa-miR-27a-3p:ADRB2:3' UTR:7mer A1 (Perfect match)	chr5:148828459:148828571:+:hsa-miR-27a-3p:ADRB2:3' UTR:7mer A1 (Perfect match)	control	NA	NA	148828495	lost	4.506	-8	0.43			SLC18B1	0.0193499
chr19	1038903	1038978	+	CNN2	ENSG00000064666.15	3' UTR	hsa-miR-744-5p	3.282	0.624	7mer m8 (Perfect match)	hsa-miR-744-5p:CNN2:3' UTR:7mer m8 (Perfect match)	chr19:1038903:1038978:+:hsa-miR-744-5p:CNN2:3' UTR:7mer m8 (Perfect match)	control	NA	NA	1038963	lost	0.047	-9.7	0.43			ALG5	0.0194049
chr14	75134314	75134459	-	TMED10	ENSG00000170348.9	3' UTR	hsa-miR-30c-5p	4.529	0.703	8mer (Perfect match)	hsa-miR-30c-5p:TMED10:3' UTR:8mer (Perfect match)	chr14:75134314:75134459:-:hsa-miR-30c-5p:TMED10:3' UTR:8mer (Perfect match)	control	NA	NA	75134393	kept	2.56	-4.9	0.42			TNKS2	0.0194775
chr7	139284377	139284435	+	UBN2	ENSG00000157741.15	CDS	hsa-miR-181a-5p	3.453	0.703	8mer (Perfect match)	hsa-miR-181a-5p:UBN2:CDS:8mer (Perfect match)	chr7:139284377:139284435:+:hsa-miR-181a-5p:UBN2:CDS:8mer (Perfect match)	control	NA	NA	139284414	lost	2.118	-7.5	0.01			BORCS7	0.0196387
chr4	15069178	15069352	+	CPEB2	ENSG00000137449.17	3' UTR	hsa-miR-26a-5p	4.976	0.802	7mer A1 (Perfect match)	hsa-miR-26a-5p:CPEB2:3' UTR:7mer A1 (Perfect match)	chr4:15069178:15069352:+:hsa-miR-26a-5p:CPEB2:3' UTR:7mer A1 (Perfect match)	control	NA	NA	15069206_15069268	lost	Not_unique	-5.2	0.42			TTC5	0.0197343
chr7	139293399	139293465	+	UBN2	ENSG00000157741.15	CDS	hsa-let-7b-5p	3.996	0.743	8mer (Perfect match)	hsa-let-7b-5p:UBN2:CDS:8mer (Perfect match)	chr7:139293399:139293465:+:hsa-let-7b-5p:UBN2:CDS:8mer (Perfect match)	control	NA	NA	139293434	lost	5.366	-18.79	0.39			G3BP2	0.0197372
chr17	3812300	3812389	-	NCBP3	ENSG00000074356.17	3' UTR	hsa-miR-27a-3p	4.057	0.782	7mer m8 (Perfect match)	hsa-miR-27a-3p:NCBP3:3' UTR:7mer m8 (Perfect match)	chr17:3812300:3812389:-:hsa-miR-27a-3p:NCBP3:3' UTR:7mer m8 (Perfect match)	control	NA	NA	3812355	lost	1.686	-4.5	0.41			SPTLC2	0.0197498
chr11	118396414	118396485	+	UBE4A	ENSG00000110344.10	CDS	hsa-miR-27a-3p	5.131	0.535	8mer (Perfect match)	hsa-miR-27a-3p:UBE4A:CDS:8mer (Perfect match)	chr11:118396414:118396485:+:hsa-miR-27a-3p:UBE4A:CDS:8mer (Perfect match)	control	NA	NA	118396449	lost	2.499	-12.4	0.12			RCOR3	0.0197765
chr6	1612182	1612314	+	FOXC1	ENSG00000054598.9	3' UTR	hsa-miR-138-5p	7.075	0.683	8mer (Perfect match)	hsa-miR-138-5p:FOXC1:3' UTR:8mer (Perfect match)	chr6:1612182:1612314:+:hsa-miR-138-5p:FOXC1:3' UTR:8mer (Perfect match)	control	NA	NA	1612237_1612273_1612279	lost	Not_unique	-21.3	0.41			SMG6	0.0197812
chr6	20492890	20492986	+	E2F3	ENSG00000112242.16	3' UTR	hsa-miR-15a-5p	4.481	0.634	8mer (Perfect match)	hsa-miR-15a-5p:E2F3:3' UTR:8mer (Perfect match)	chr6:20492890:20492986:+:hsa-miR-15a-5p:E2F3:3' UTR:8mer (Perfect match)	control	NA	NA	20492927	lost	5.505	-4.9	0.41			RIOK3	0.0197897
chr22	38865809	38865897	-	CBX6	ENSG00000183741.12	3' UTR	hsa-miR-29a-3p	4.251	0.733	7mer A1 (Perfect match)	hsa-miR-29a-3p:CBX6:3' UTR:7mer A1 (Perfect match)	chr22:38865809:38865897:-:hsa-miR-29a-3p:CBX6:3' UTR:7mer A1 (Perfect match)	control	NA	NA	38865861	lost	4.122	-7.2	0.41			CHEK1	0.0199136
chr14	49896412	49896497	+	ARF6	ENSG00000165527.8	3' UTR	hsa-miR-26a-5p	5.259	0.743	7mer A1 (Perfect match)	hsa-miR-26a-5p:ARF6:3' UTR:7mer A1 (Perfect match)	chr14:49896412:49896497:+:hsa-miR-26a-5p:ARF6:3' UTR:7mer A1 (Perfect match)	control	NA	NA	49896451	kept	4.741	-0.6	0.41			BTN2A1	0.0201551
chr19	9413158	9413238	-	ZNF266	ENSG00000174652.20	3' UTR	hsa-miR-181a-5p	3.39	0.634	8mer (Perfect match)	hsa-miR-181a-5p:ZNF266:3' UTR:8mer (Perfect match)	chr19:9413158:9413238:-:hsa-miR-181a-5p:ZNF266:3' UTR:8mer (Perfect match)	control	NA	NA	9413197	lost	-0.325	-2.8	0.4			ZMYM6	0.0201573
chr14	68788601	68788715	-	ZFP36L1	ENSG00000185650.10	3' UTR	hsa-miR-29c-3p	6.648	0.782	8mer (Perfect match)	hsa-miR-29c-3p:ZFP36L1:3' UTR:8mer (Perfect match)	chr14:68788601:68788715:-:hsa-miR-29c-3p:ZFP36L1:3' UTR:8mer (Perfect match)	control	NA	NA	68788675	kept	5.356	-7.4	0.4			TRA2A	0.0202024
chr3	9477433	9477543	+	SETD5	ENSG00000168137.20	3' UTR	hsa-miR-27a-3p	5.471	0.663	7mer m8 (Perfect match)	hsa-miR-27a-3p:SETD5:3' UTR:7mer m8 (Perfect match)	chr3:9477433:9477543:+:hsa-miR-27a-3p:SETD5:3' UTR:7mer m8 (Perfect match)	control	NA	NA	9477502	lost	6.41	-6.24	0.4			WRN	0.0202322
chr19	21293736	21293813	-	ZNF708	ENSG00000182141.10	CDS	hsa-miR-23a-3p	3.038	0.554	8mer (Perfect match)	NA	NA	limd1ko	hsa-miR-23a-3p:ZNF708:CDS:8mer (Perfect match)	chr19:21293736:21293813:-:hsa-miR-23a-3p:ZNF708:CDS:8mer (Perfect match)	21293782	kept	-4.052	-14.5	0			CCDC93	0.0202729
chr9	137243256	137243299	+	TUBB4B	ENSG00000188229.6	CDS	hsa-miR-23b-3p	3.649	0.653	8mer (Perfect match)	hsa-miR-23b-3p:TUBB4B:CDS:8mer (Perfect match)	chr9:137243256:137243299:+:hsa-miR-23b-3p:TUBB4B:CDS:8mer (Perfect match)	control	NA	NA	137243266	lost	no_score	-10.3	0.13			PEF1	0.0203241
chr3	45744051	45744182	+	SACM1L	ENSG00000211456.13	3' UTR	hsa-miR-21-5p	3.317	0.653	8mer (Perfect match)	hsa-miR-21-5p:SACM1L:3' UTR:8mer (Perfect match)	chr3:45744051:45744182:+:hsa-miR-21-5p:SACM1L:3' UTR:8mer (Perfect match)	control	NA	NA	45744145	lost	-0.093	0.1	0.4			KLF10	0.0203566
chr11	43379302	43379324	+	TTC17	ENSG00000052841.15	CDS	hsa-let-7d-5p	6.493	0.604	8mer (Perfect match)	hsa-let-7d-5p:TTC17:CDS:8mer (Perfect match)	chr11:43379302:43379324:+:hsa-let-7d-5p:TTC17:CDS:8mer (Perfect match)	control	NA	NA	43379310	kept	6.056	-13.9	0.9			ZBTB6	0.0203952
chr15	48411011	48411090	-	FBN1	ENSG00000166147.15	CDS	hsa-let-7a-5p	10.544	0.95	8mer (Perfect match)	hsa-let-7a-5p:FBN1:CDS:8mer (Perfect match)	chr15:48411011:48411090:-:hsa-let-7a-5p:FBN1:CDS:8mer (Perfect match)	control	NA	NA	48411044	kept	7.981	-9.6	0.37			KLRG1	0.0205017
chr2	27358689	27358786	+	GTF3C2-AS2	ENSG00000234072.1	Other	hsa-let-7a-5p	5.193	0.782	7mer m8 (Perfect match)	hsa-let-7a-5p:GTF3C2-AS2:Other:7mer m8 (Perfect match)	chr2:27358689:27358786:+:hsa-let-7a-5p:GTF3C2-AS2:Other:7mer m8 (Perfect match)	control	NA	NA	27358728_27358734_27358748_27358756_27358764_27358770	lost	Not_unique	-9.3	0.18			BFAR	0.0205413
chr11	76796216	76796281	+	TSKU	ENSG00000182704.8	CDS	hsa-miR-24-3p	8.003	0.891	7mer m8 (Perfect match)	hsa-miR-24-3p:TSKU:CDS:7mer m8 (Perfect match)	chr11:76796216:76796281:+:hsa-miR-24-3p:TSKU:CDS:7mer m8 (Perfect match)	control	NA	NA	76796250	kept	4.08	-9.4	0			EIF1AD	0.0206129
chr11	76796219	76796291	+	TSKU	ENSG00000182704.8	CDS	hsa-miR-24-3p	4.825	0.772	7mer m8 (Perfect match)	NA	NA	limd1ko	hsa-miR-24-3p:TSKU:CDS:7mer m8 (Perfect match)	chr11:76796219:76796291:+:hsa-miR-24-3p:TSKU:CDS:7mer m8 (Perfect match)	76796250	kept	4.08	-9.4	0			MBTD1	0.0206754
chrX	107716693	107716742	-	TSC22D3	ENSG00000157514.18	CDS	hsa-miR-191-5p	4.153	0.554	8mer (Perfect match)	hsa-miR-191-5p:TSC22D3:CDS:8mer (Perfect match)	chrX:107716693:107716742:-:hsa-miR-191-5p:TSC22D3:CDS:8mer (Perfect match)	control	NA	NA	107716704	lost	0.854	-8	0.36			CIRBP	0.0206947
chr2	86773451	86773567	+	RMND5A	ENSG00000153561.13	3' UTR	hsa-miR-21-5p	3.438	0.564	8mer (Perfect match)	NA	NA	limd1ko	hsa-miR-21-5p:RMND5A:3' UTR:8mer (Perfect match)	chr2:86773451:86773567:+:hsa-miR-21-5p:RMND5A:3' UTR:8mer (Perfect match)	86773522	kept	1.933	-3.2	0.4			FAM76B	0.0207099
chr19	1257699	1257780	+	MIDN	ENSG00000167470.14	3' UTR	hsa-miR-20a-5p	4.986	0.782	8mer (Perfect match)	hsa-miR-20a-5p:MIDN:3' UTR:8mer (Perfect match)	chr19:1257699:1257780:+:hsa-miR-20a-5p:MIDN:3' UTR:8mer (Perfect match)	control	NA	NA	1257733	kept	3.322	-7.3	0.4			SLC16A7	0.02072
chr5	154054700	154054826	+	MFAP3	ENSG00000037749.13	3' UTR	hsa-miR-29b-3p	4.394	0.752	8mer (Perfect match)	hsa-miR-29b-3p:MFAP3:3' UTR:8mer (Perfect match)	chr5:154054700:154054826:+:hsa-miR-29b-3p:MFAP3:3' UTR:8mer (Perfect match)	control	NA	NA	154054766	kept	3.407	-11.1	0.4			EID2	0.0207436
chr10	62093454	62093513	+	ARID5B	ENSG00000150347.17	3' UTR	hsa-miR-33a-5p	4.029	0.762	8mer (Perfect match)	hsa-miR-33a-5p:ARID5B:3' UTR:8mer (Perfect match)	chr10:62093454:62093513:+:hsa-miR-33a-5p:ARID5B:3' UTR:8mer (Perfect match)	control	NA	NA	62093480	lost	no_score	-6.4	0.4			NUMB	0.0207621
chr11	62516405	62516490	-	AHNAK	ENSG00000124942.14	3' UTR	hsa-miR-30c-5p	25.369	0.98	7mer m8 (Perfect match)	hsa-miR-30c-5p:AHNAK:3' UTR:7mer m8 (Perfect match)	chr11:62516405:62516490:-:hsa-miR-30c-5p:AHNAK:3' UTR:7mer m8 (Perfect match)	control	NA	NA	62516450	kept	3.023	-7.75	0.4			COLGALT2	0.020859
chr7	139565100	139565204	-	HIPK2	ENSG00000064393.16	3' UTR	hsa-let-7a-5p	5.453	0.792	7mer A1 (Perfect match)	hsa-let-7a-5p:HIPK2:3' UTR:7mer A1 (Perfect match)	chr7:139565100:139565204:-:hsa-let-7a-5p:HIPK2:3' UTR:7mer A1 (Perfect match)	control	NA	NA	139565144	lost	6.11	-3	0.39			ZNF22	0.0210223
chr7	94667590	94667698	+	PEG10	ENSG00000242265.6	3' UTR	hsa-miR-9985	5.299	0.891	8mer (Perfect match)	hsa-miR-9985:PEG10:3' UTR:8mer (Perfect match)	chr7:94667590:94667698:+:hsa-miR-9985:PEG10:3' UTR:8mer (Perfect match)	control	NA	NA	94667633_94667652	lost	Not_unique	-1.3	0.39			SLC14A2	0.0210433
chr7	155308635	155308714	+	INSIG1	ENSG00000186480.13	3' UTR	hsa-miR-29b-3p	3.323	0.535	7mer m8 (Perfect match)	hsa-miR-29b-3p:INSIG1:3' UTR:7mer m8 (Perfect match)	chr7:155308635:155308714:+:hsa-miR-29b-3p:INSIG1:3' UTR:7mer m8 (Perfect match)	control	NA	NA	155308667	kept	4.612	-7.64	0.39			VCPIP1	0.0210768
chr1	203307767	203307845	+	BTG2	ENSG00000159388.6	3' UTR	hsa-miR-27a-3p	3.159	0.752	8mer (Perfect match)	hsa-miR-27a-3p:BTG2:3' UTR:8mer (Perfect match)	chr1:203307767:203307845:+:hsa-miR-27a-3p:BTG2:3' UTR:8mer (Perfect match)	control	NA	NA	203307805	lost	3.426	-14.3	0.39			ETV4	0.0210945
chr9	121340317	121340395	-	STOM	ENSG00000148175.13	3' UTR	hsa-miR-31-5p	10.079	0.861	7mer m8 (Perfect match)	hsa-miR-31-5p:STOM:3' UTR:7mer m8 (Perfect match)	chr9:121340317:121340395:-:hsa-miR-31-5p:STOM:3' UTR:7mer m8 (Perfect match)	control	NA	NA	121340353	kept	0.861	-18.2	0.38			ANGEL2	0.0212353
chr7	94668665	94668744	+	PEG10	ENSG00000242265.6	3' UTR	hsa-miR-30a-5p	6.438	0.911	7mer A1 (Perfect match)	NA	NA	limd1ko	hsa-miR-30a-5p:PEG10:3' UTR:7mer A1 (Perfect match)	chr7:94668665:94668744:+:hsa-miR-30a-5p:PEG10:3' UTR:7mer A1 (Perfect match)	94668695	kept	-0.215	-1.6	0.38			SLC8B1	0.0212792
chr19	21293642	21293730	-	ZNF708	ENSG00000182141.10	CDS	hsa-miR-23a-3p	19.841	0.99	8mer (Perfect match)	hsa-miR-23a-3p:ZNF708:CDS:8mer (Perfect match)	chr19:21293642:21293730:-:hsa-miR-23a-3p:ZNF708:CDS:8mer (Perfect match)	control	NA	NA	21293698	kept	-2.375	-13.5	0			STRIP1	0.0212928
chr18	6914907	6914990	+	ARHGAP28	ENSG00000088756.13	3' UTR	hsa-let-7f-5p	4.009	0.545	8mer (Perfect match)	hsa-let-7f-5p:ARHGAP28:3' UTR:8mer (Perfect match)	chr18:6914907:6914990:+:hsa-let-7f-5p:ARHGAP28:3' UTR:8mer (Perfect match)	control	NA	NA	6914959	kept	3.78	-10.5	0.38			BAX	0.0213304
chr19	21293667	21293736	-	ZNF708	ENSG00000182141.10	CDS	hsa-miR-23a-3p	4.038	0.772	8mer (Perfect match)	NA	NA	limd1ko	hsa-miR-23a-3p:ZNF708:CDS:8mer (Perfect match)	chr19:21293667:21293736:-:hsa-miR-23a-3p:ZNF708:CDS:8mer (Perfect match)	21293698	kept	-2.375	-13.5	0			PRRC2C	0.0213848
chr17	50863901	50863982	-	TOB1	ENSG00000141232.5	CDS	hsa-miR-21-5p	5.74	0.842	7mer m8 (Perfect match)	hsa-miR-21-5p:TOB1:CDS:7mer m8 (Perfect match)	chr17:50863901:50863982:-:hsa-miR-21-5p:TOB1:CDS:7mer m8 (Perfect match)	control	NA	NA	50863959	lost	8.947	-3.2	0.52			POLR1C	0.0215242
chrX	123908347	123908453	+	XIAP	ENSG00000101966.14	3' UTR	hsa-miR-20a-5p	6.553	0.871	7mer A1 (Perfect match)	hsa-miR-20a-5p:XIAP:3' UTR:7mer A1 (Perfect match)	chrX:123908347:123908453:+:hsa-miR-20a-5p:XIAP:3' UTR:7mer A1 (Perfect match)	control	NA	NA	123908414	lost	1.414	-0.2	0.37			GFOD2	0.0215383
chr2	96860505	96860611	-	SEMA4C	ENSG00000168758.11	3' UTR	hsa-miR-19a-3p	7.646	0.802	8mer (Perfect match)	hsa-miR-19a-3p:SEMA4C:3' UTR:8mer (Perfect match)	chr2:96860505:96860611:-:hsa-miR-19a-3p:SEMA4C:3' UTR:8mer (Perfect match)	control	NA	NA	96860569	kept	1.025	-8.3	0.37			RPL36AL	0.0216066
chr5	177297625	177297707	+	NSD1	ENSG00000165671.22	3' UTR	hsa-miR-27a-3p	6.982	0.911	8mer (Perfect match)	hsa-miR-27a-3p:NSD1:3' UTR:8mer (Perfect match)	chr5:177297625:177297707:+:hsa-miR-27a-3p:NSD1:3' UTR:8mer (Perfect match)	control	NA	NA	177297655	lost	5.606	-4	0.37			SERINC1	0.0216469
chr5	138506699	138506808	-	ETF1	ENSG00000120705.13	3' UTR	hsa-miR-26a-5p	11.882	0.941	7mer A1 (Perfect match)	hsa-miR-26a-5p:ETF1:3' UTR:7mer A1 (Perfect match)	chr5:138506699:138506808:-:hsa-miR-26a-5p:ETF1:3' UTR:7mer A1 (Perfect match)	control	NA	NA	138506736	kept	3.314	-16	0.37			ELP1	0.0217541
chr11	63628996	63629084	-	ATL3	ENSG00000184743.13	3' UTR	hsa-miR-106b-5p	5.565	0.772	8mer (Perfect match)	hsa-miR-106b-5p:ATL3:3' UTR:8mer (Perfect match)	chr11:63628996:63629084:-:hsa-miR-106b-5p:ATL3:3' UTR:8mer (Perfect match)	control	NA	NA	63629051	kept	2.05	-8.2	0.37			SLC22A23	0.0217632
chr19	40440920	40440972	-	SERTAD3	ENSG00000167565.13	3' UTR	hsa-miR-92a-3p	33.134	0.97	8mer (Perfect match)	hsa-miR-92a-3p:SERTAD3:3' UTR:8mer (Perfect match)	chr19:40440920:40440972:-:hsa-miR-92a-3p:SERTAD3:3' UTR:8mer (Perfect match)	control	NA	NA	40440965	kept	3.573	-10	0.36			ATRN	0.0218539
chr2	96860505	96860611	-	SEMA4C	ENSG00000168758.11	3' UTR	hsa-let-7a-5p	4.369	0.743	8mer (Perfect match)	hsa-let-7a-5p:SEMA4C:3' UTR:8mer (Perfect match)	chr2:96860505:96860611:-:hsa-let-7a-5p:SEMA4C:3' UTR:8mer (Perfect match)	control	NA	NA	96860553	kept	2.703	-13.7	0.36			AACS	0.022036
chr1	150577024	150577059	-	MCL1	ENSG00000143384.14	3' UTR	hsa-miR-193b-3p	4.243	0.723	8mer (Perfect match)	hsa-miR-193b-3p:MCL1:3' UTR:8mer (Perfect match)	chr1:150577024:150577059:-:hsa-miR-193b-3p:MCL1:3' UTR:8mer (Perfect match)	control	NA	NA	150577042	lost	4.189	-9.14	0.36			VPS37A	0.0220723
chr12	49021144	49021194	-	KMT2D	ENSG00000167548.18	3' UTR	hsa-miR-130b-5p	3.279	0.683	7mer m8 (Perfect match)	hsa-miR-130b-5p:KMT2D:3' UTR:7mer m8 (Perfect match)	chr12:49021144:49021194:-:hsa-miR-130b-5p:KMT2D:3' UTR:7mer m8 (Perfect match)	control	NA	NA	49021168	lost	3.783	-8.3	0.36			GFUS	0.0221678
chr2	26289983	26290066	+	HADHB	ENSG00000138029.14	3' UTR	hsa-miR-33a-5p	4.825	0.762	7mer m8 (Perfect match)	NA	NA	limd1ko	hsa-miR-33a-5p:HADHB:3' UTR:7mer m8 (Perfect match)	chr2:26289983:26290066:+:hsa-miR-33a-5p:HADHB:3' UTR:7mer m8 (Perfect match)	26290020	kept	4.237	-18.7	0.36			ATXN10	0.0221804
chr19	41261455	41261542	+	AXL	ENSG00000167601.12	3' UTR	hsa-miR-92a-3p	3.227	0.614	7mer m8 (Perfect match)	hsa-miR-92a-3p:AXL:3' UTR:7mer m8 (Perfect match)	chr19:41261455:41261542:+:hsa-miR-92a-3p:AXL:3' UTR:7mer m8 (Perfect match)	control	NA	NA	41261495	lost	-0.92	-6.8	0.36			EDF1	0.0222417
chr14	67746736	67746813	-	ZFYVE26	ENSG00000072121.17	3' UTR	hsa-miR-106b-5p	8.887	0.95	8mer (Perfect match)	hsa-miR-106b-5p:ZFYVE26:3' UTR:8mer (Perfect match)	chr14:67746736:67746813:-:hsa-miR-106b-5p:ZFYVE26:3' UTR:8mer (Perfect match)	control	NA	NA	67746771	kept	no_score	-7	0.35			FUBP3	0.0223411
chr10	58395273	58395365	+	TFAM	ENSG00000108064.11	3' UTR	hsa-miR-23b-3p	3.558	0.574	8mer (Perfect match)	hsa-miR-23b-3p:TFAM:3' UTR:8mer (Perfect match)	chr10:58395273:58395365:+:hsa-miR-23b-3p:TFAM:3' UTR:8mer (Perfect match)	control	NA	NA	58395321	lost	0.537	-17.4	0.35			DUSP28	0.0223465
chr19	2038143	2038252	-	MKNK2	ENSG00000099875.16	3' UTR	hsa-miR-26b-5p	14.811	0.96	8mer (Perfect match)	hsa-miR-26b-5p:MKNK2:3' UTR:8mer (Perfect match)	chr19:2038143:2038252:-:hsa-miR-26b-5p:MKNK2:3' UTR:8mer (Perfect match)	control	NA	NA	2038202	kept	0.817	-0.5	0.35			G6PC3	0.022367
chr15	58854882	58854982	+	MINDY2	ENSG00000128923.11	3' UTR	hsa-miR-21-5p	5.092	0.772	7mer A1 (Perfect match)	hsa-miR-21-5p:MINDY2:3' UTR:7mer A1 (Perfect match)	chr15:58854882:58854982:+:hsa-miR-21-5p:MINDY2:3' UTR:7mer A1 (Perfect match)	control	NA	NA	58854933	lost	5.178	-4.55	0.35			GPR180	0.022449
chr5	154816570	154816677	+	LARP1	ENSG00000155506.19	3' UTR	hsa-miR-26a-5p	3.27	0.594	7mer A1 (Perfect match)	hsa-miR-26a-5p:LARP1:3' UTR:7mer A1 (Perfect match)	chr5:154816570:154816677:+:hsa-miR-26a-5p:LARP1:3' UTR:7mer A1 (Perfect match)	control	NA	NA	154816628	lost	no_score	-7.24	0.35			BLMH	0.0226506
chr15	78498282	78498399	+	IREB2	ENSG00000136381.13	3' UTR	hsa-miR-29b-3p	3.402	0.574	8mer (Perfect match)	hsa-miR-29b-3p:IREB2:3' UTR:8mer (Perfect match)	chr15:78498282:78498399:+:hsa-miR-29b-3p:IREB2:3' UTR:8mer (Perfect match)	control	NA	NA	78498337	lost	4.543	-5.9	0.35			MBTPS1	0.0226735
chr9	130135622	130135709	+	GPR107	ENSG00000148358.20	3' UTR	hsa-miR-221-3p	6.914	0.911	8mer (Perfect match)	hsa-miR-221-3p:GPR107:3' UTR:8mer (Perfect match)	chr9:130135622:130135709:+:hsa-miR-221-3p:GPR107:3' UTR:8mer (Perfect match)	control	NA	NA	130135666	lost	-1.068	-21.7	0.35			SUPT5H	0.0228544
chr12	12722201	12722322	+	CDKN1B	ENSG00000111276.12	3' UTR	hsa-miR-24-3p	11.019	0.931	8mer (Perfect match)	hsa-miR-24-3p:CDKN1B:3' UTR:8mer (Perfect match)	chr12:12722201:12722322:+:hsa-miR-24-3p:CDKN1B:3' UTR:8mer (Perfect match)	control	NA	NA	12722286	kept	6.926	-12.4	0.35			PCGF6	0.0229022
chr1	162523145	162523285	+	UHMK1	ENSG00000152332.16	3' UTR	hsa-miR-19b-3p	3.852	0.663	7mer A1 (Perfect match)	hsa-miR-19b-3p:UHMK1:3' UTR:7mer A1 (Perfect match)	chr1:162523145:162523285:+:hsa-miR-19b-3p:UHMK1:3' UTR:7mer A1 (Perfect match)	control	NA	NA	162523181	kept	3.262	-10.4	0.34			MRO	0.0229322
chr1	1665486	1665578	-	SLC35E2B	ENSG00000189339.12	3' UTR	hsa-miR-23a-3p	8.24	0.871	8mer (Perfect match)	hsa-miR-23a-3p:SLC35E2B:3' UTR:8mer (Perfect match)	chr1:1665486:1665578:-:hsa-miR-23a-3p:SLC35E2B:3' UTR:8mer (Perfect match)	control	NA	NA	1665530	lost	0.3	-10.7	0.34			ZDHHC9	0.0229703
chr4	38988855	38988919	-	TMEM156	ENSG00000121895.8	CDS	hsa-miR-26a-5p	3.868	0.535	8mer (Perfect match)	hsa-miR-26a-5p:TMEM156:CDS:8mer (Perfect match)	chr4:38988855:38988919:-:hsa-miR-26a-5p:TMEM156:CDS:8mer (Perfect match)	control	NA	NA	38988880	lost	3.906	-1.2	0.01			CD2AP	0.0230103
chr7	64521230	64521318	-	ZNF680	ENSG00000173041.12	CDS	hsa-miR-23a-3p	15.568	0.931	8mer (Perfect match)	hsa-miR-23a-3p:ZNF680:CDS:8mer (Perfect match)	chr7:64521230:64521318:-:hsa-miR-23a-3p:ZNF680:CDS:8mer (Perfect match)	control	NA	NA	64521276	kept	-5.498	-14.5	0			TMX1	0.0230268
chr5	58454221	58454309	-	PLK2	ENSG00000145632.15	3' UTR	hsa-miR-27a-3p	7	0.871	8mer (Perfect match)	hsa-miR-27a-3p:PLK2:3' UTR:8mer (Perfect match)	chr5:58454221:58454309:-:hsa-miR-27a-3p:PLK2:3' UTR:8mer (Perfect match)	control	NA	NA	58454257	lost	5.804	-12.7	0.34			OSBPL3	0.0230916
chr5	1461577	1461677	-	LPCAT1	ENSG00000153395.10	3' UTR	hsa-miR-27a-3p	8.477	0.901	8mer (Perfect match)	hsa-miR-27a-3p:LPCAT1:3' UTR:8mer (Perfect match)	chr5:1461577:1461677:-:hsa-miR-27a-3p:LPCAT1:3' UTR:8mer (Perfect match)	control	NA	NA	1461633	lost	-0.518	-17.8	0.34			C10orf95-AS1	0.0231133
chr17	47683261	47683287	+	KPNB1	ENSG00000108424.11	3' UTR	hsa-miR-27a-3p	4.16	0.723	8mer (Perfect match)	hsa-miR-27a-3p:KPNB1:3' UTR:8mer (Perfect match)	chr17:47683261:47683287:+:hsa-miR-27a-3p:KPNB1:3' UTR:8mer (Perfect match)	control	NA	NA	47683282	lost	4.515	-4.9	0.34			BRD3	0.0231165
chr2	207766840	207766931	-	FZD5	ENSG00000163251.4	3' UTR	hsa-miR-191-5p	3.673	0.752	7mer m8 (Perfect match)	hsa-miR-191-5p:FZD5:3' UTR:7mer m8 (Perfect match)	chr2:207766840:207766931:-:hsa-miR-191-5p:FZD5:3' UTR:7mer m8 (Perfect match)	control	NA	NA	207766899	lost	2.376	-4.89	0.34			ZCCHC10	0.0232518
chr19	21425643	21425726	+	ZNF493	ENSG00000196268.12	3' UTR	hsa-miR-23a-3p	4.901	0.752	8mer (Perfect match)	hsa-miR-23a-3p:ZNF493:3' UTR:8mer (Perfect match)	chr19:21425643:21425726:+:hsa-miR-23a-3p:ZNF493:3' UTR:8mer (Perfect match)	control	NA	NA	21425698	lost	-1.99	-14.5	0.33			ATP6V1G2	0.0232861
chr12	131921741	131921874	+	ULK1	ENSG00000177169.10	3' UTR	hsa-miR-320a-3p	14.743	0.97	7mer m8 (Perfect match)	hsa-miR-320a-3p:ULK1:3' UTR:7mer m8 (Perfect match)	chr12:131921741:131921874:+:hsa-miR-320a-3p:ULK1:3' UTR:7mer m8 (Perfect match)	control	NA	NA	131921822	kept	0.582	-18.1	0.33			EHMT1	0.0233781
chr4	38700902	38701006	+	KLF3	ENSG00000109787.13	3' UTR	hsa-miR-27a-3p	6.64	0.871	8mer (Perfect match)	hsa-miR-27a-3p:KLF3:3' UTR:8mer (Perfect match)	chr4:38700902:38701006:+:hsa-miR-27a-3p:KLF3:3' UTR:8mer (Perfect match)	control	NA	NA	38700952	lost	no_score	-7.6	0.33			ENSG00000243276	0.0234508
chr17	81511381	81511500	-	ACTG1	ENSG00000184009.13	CDS	hsa-let-7a-5p	3.825	0.723	8mer (Perfect match)	NA	NA	limd1ko	hsa-let-7a-5p:ACTG1:CDS:8mer (Perfect match)	chr17:81511381:81511500:-:hsa-let-7a-5p:ACTG1:CDS:8mer (Perfect match)	81511423	kept	7.529	-14.4	0.38			IVD	0.023506
chr11	114312626	114312715	+	NNMT	ENSG00000166741.8	3' UTR	hsa-miR-29a-3p	3.484	0.703	8mer (Perfect match)	hsa-miR-29a-3p:NNMT:3' UTR:8mer (Perfect match)	chr11:114312626:114312715:+:hsa-miR-29a-3p:NNMT:3' UTR:8mer (Perfect match)	control	NA	NA	114312654_114312673	lost	Not_unique	-8.8	0.33			NRSN2-AS1	0.0235744
chr3	67008748	67008822	+	KBTBD8	ENSG00000163376.11	3' UTR	hsa-miR-100-5p	3.121	0.743	8mer (Perfect match)	hsa-miR-100-5p:KBTBD8:3' UTR:8mer (Perfect match)	chr3:67008748:67008822:+:hsa-miR-100-5p:KBTBD8:3' UTR:8mer (Perfect match)	control	NA	NA	67008770	lost	5.108	-3.5	0.33			ANKRD54	0.023583
chr15	48410286	48410369	-	FBN1	ENSG00000166147.15	3' UTR	hsa-miR-29a-3p	10.113	0.752	7mer m8 (Perfect match)	hsa-miR-29a-3p:FBN1:3' UTR:7mer m8 (Perfect match)	chr15:48410286:48410369:-:hsa-miR-29a-3p:FBN1:3' UTR:7mer m8 (Perfect match)	control	NA	NA	48410313	kept	8.855	-11	0.33			GTF3C5	0.0235851
chr15	40956038	40956131	+	CHAC1	ENSG00000128965.13	3' UTR	hsa-miR-15a-5p	3.216	0.564	8mer (Perfect match)	hsa-miR-15a-5p:CHAC1:3' UTR:8mer (Perfect match)	chr15:40956038:40956131:+:hsa-miR-15a-5p:CHAC1:3' UTR:8mer (Perfect match)	control	NA	NA	40956084	kept	3.425	-17	0.33			SMCR8	0.0236826
chr9	136011345	136011465	-	NACC2	ENSG00000148411.8	3' UTR	hsa-miR-23a-3p	4.1	0.703	7mer m8 (Perfect match)	hsa-miR-23a-3p:NACC2:3' UTR:7mer m8 (Perfect match)	chr9:136011345:136011465:-:hsa-miR-23a-3p:NACC2:3' UTR:7mer m8 (Perfect match)	control	NA	NA	136011442_136011393	lost	Not_unique	-7	0.32			AADAT	0.0237127
chr19	2233212	2233354	-	PLEKHJ1	ENSG00000104886.12	3' UTR	hsa-miR-27a-3p	6.103	0.812	7mer A1 (Perfect match)	hsa-miR-27a-3p:PLEKHJ1:3' UTR:7mer A1 (Perfect match)	chr19:2233212:2233354:-:hsa-miR-27a-3p:PLEKHJ1:3' UTR:7mer A1 (Perfect match)	control	NA	NA	2233289_2233255	lost	Not_unique	-4.95	0.32			ZNF215	0.0237169
chr10	97333529	97333603	-	FRAT2	ENSG00000181274.7	3' UTR	hsa-miR-22-3p	3.075	0.683	8mer (Perfect match)	NA	NA	limd1ko	hsa-miR-22-3p:FRAT2:3' UTR:8mer (Perfect match)	chr10:97333529:97333603:-:hsa-miR-22-3p:FRAT2:3' UTR:8mer (Perfect match)	97333580	gained	3.923	-14.57	0.32			EIF4H	0.023797
chr14	52640121	52640292	-	ERO1A	ENSG00000197930.13	3' UTR	hsa-let-7b-5p	4.877	0.812	7mer m8 (Perfect match)	hsa-let-7b-5p:ERO1A:3' UTR:7mer m8 (Perfect match)	chr14:52640121:52640292:-:hsa-let-7b-5p:ERO1A:3' UTR:7mer m8 (Perfect match)	control	NA	NA	52640220	kept	2.673	-7.2	0.32			ARHGAP32	0.0240069
chr19	21425840	21425982	+	ZNF493	ENSG00000196268.12	3' UTR	hsa-miR-23a-3p	5.308	0.703	8mer (Perfect match)	hsa-miR-23a-3p:ZNF493:3' UTR:8mer (Perfect match)	chr19:21425840:21425982:+:hsa-miR-23a-3p:ZNF493:3' UTR:8mer (Perfect match)	control	NA	NA	21425943_21425952	lost	Not_unique	-14.5	0.31			MRPL32	0.0240396
chr14	68788981	68789051	-	ZFP36L1	ENSG00000185650.10	3' UTR	hsa-miR-18a-5p	4.107	0.604	7mer m8 (Perfect match)	hsa-miR-18a-5p:ZFP36L1:3' UTR:7mer m8 (Perfect match)	chr14:68788981:68789051:-:hsa-miR-18a-5p:ZFP36L1:3' UTR:7mer m8 (Perfect match)	control	NA	NA	68789020	lost	1.979	-9.6	0.31			FBXO33	0.0240403
chr1	205302442	205302544	-	NUAK2	ENSG00000163545.11	3' UTR	hsa-miR-24-3p	13.748	0.95	7mer m8 (Perfect match)	hsa-miR-24-3p:NUAK2:3' UTR:7mer m8 (Perfect match)	chr1:205302442:205302544:-:hsa-miR-24-3p:NUAK2:3' UTR:7mer m8 (Perfect match)	control	NA	NA	205302514	kept	0.139	-15.19	0.31			ORMDL2	0.0241108
chr9	107485224	107485291	-	KLF4	ENSG00000136826.15	3' UTR	hsa-miR-29a-3p	3.522	0.733	7mer m8 (Perfect match)	hsa-miR-29a-3p:KLF4:3' UTR:7mer m8 (Perfect match)	chr9:107485224:107485291:-:hsa-miR-29a-3p:KLF4:3' UTR:7mer m8 (Perfect match)	control	NA	NA	107485263	lost	7.417	-9.4	0.31			AREL1	0.0241484
chr10	58191815	58191908	-	IPMK	ENSG00000151151.6	3' UTR	hsa-miR-93-5p	3.981	0.683	7mer A1 (Perfect match)	hsa-miR-93-5p:IPMK:3' UTR:7mer A1 (Perfect match)	chr10:58191815:58191908:-:hsa-miR-93-5p:IPMK:3' UTR:7mer A1 (Perfect match)	control	NA	NA	58191870	lost	4.432	-1	0.31			PHC3	0.0241632
chr11	33355038	33355167	+	HIPK3	ENSG00000110422.12	3' UTR	hsa-miR-21-5p	4.485	0.564	7mer m8 (Perfect match)	hsa-miR-21-5p:HIPK3:3' UTR:7mer m8 (Perfect match)	chr11:33355038:33355167:+:hsa-miR-21-5p:HIPK3:3' UTR:7mer m8 (Perfect match)	control	NA	NA	33355090	lost	7.642	-10.2	0.31			ZDHHC20	0.0241873
chr2	20447909	20447958	+	RHOB	ENSG00000143878.10	CDS	hsa-let-7a-5p	5.089	0.723	7mer m8 (Perfect match)	hsa-let-7a-5p:RHOB:CDS:7mer m8 (Perfect match)	chr2:20447909:20447958:+:hsa-let-7a-5p:RHOB:CDS:7mer m8 (Perfect match)	control	NA	NA	20447936	lost	3.869	-8.6	0.14			CPNE1	0.0242067
chr7	100679708	100679814	-	GIGYF1	ENSG00000146830.11	3' UTR	hsa-miR-30c-5p	54.092	0.99	8mer (Perfect match)	hsa-miR-30c-5p:GIGYF1:3' UTR:8mer (Perfect match)	chr7:100679708:100679814:-:hsa-miR-30c-5p:GIGYF1:3' UTR:8mer (Perfect match)	control	NA	NA	100679755	kept	5.534	-24.3	0.31			ZXDC	0.0242321
chr16	70252346	70252445	-	AARS1	ENSG00000090861.17	3' UTR	hsa-miR-92a-3p	3.716	0.614	8mer (Perfect match)	hsa-miR-92a-3p:AARS1:3' UTR:8mer (Perfect match)	chr16:70252346:70252445:-:hsa-miR-92a-3p:AARS1:3' UTR:8mer (Perfect match)	control	NA	NA	70252391	lost	2.521	-11.1	0.31			CWC15	0.0243692
chr3	42665875	42665972	+	ZBTB47	ENSG00000114853.15	3' UTR	hsa-miR-21-5p	3.552	0.644	8mer (Perfect match)	hsa-miR-21-5p:ZBTB47:3' UTR:8mer (Perfect match)	chr3:42665875:42665972:+:hsa-miR-21-5p:ZBTB47:3' UTR:8mer (Perfect match)	control	NA	NA	42665905_42665925	lost	Not_unique	-3.2	0.3			BAHD1	0.0243917
chr1	173903329	173903445	+	ZBTB37	ENSG00000185278.16	3' UTR	hsa-miR-320a-3p	4.859	0.752	8mer (Perfect match)	hsa-miR-320a-3p:ZBTB37:3' UTR:8mer (Perfect match)	chr1:173903329:173903445:+:hsa-miR-320a-3p:ZBTB37:3' UTR:8mer (Perfect match)	control	NA	NA	173903362_173903378	lost	Not_unique	-11.2	0.3			SKA2	0.0244344
chr1	145992981	145993082	-	TXNIP	ENSG00000265972.6	3' UTR	hsa-miR-20a-5p	5.213	0.703	8mer (Perfect match)	hsa-miR-20a-5p:TXNIP:3' UTR:8mer (Perfect match)	chr1:145992981:145993082:-:hsa-miR-20a-5p:TXNIP:3' UTR:8mer (Perfect match)	control	NA	NA	145993050	lost	no_score	-7.4	0.3			NOB1	0.0247558
chr17	37518586	37518695	-	SYNRG	ENSG00000275066.5	3' UTR	hsa-miR-27a-3p	4.395	0.703	8mer (Perfect match)	hsa-miR-27a-3p:SYNRG:3' UTR:8mer (Perfect match)	chr17:37518586:37518695:-:hsa-miR-27a-3p:SYNRG:3' UTR:8mer (Perfect match)	control	NA	NA	37518635	lost	2.22	-5.8	0.3			ANO6	0.0247564
chr11	65127750	65127836	-	SYVN1	ENSG00000162298.19	3' UTR	hsa-miR-125b-5p	6.173	0.743	8mer (Perfect match)	hsa-miR-125b-5p:SYVN1:3' UTR:8mer (Perfect match)	chr11:65127750:65127836:-:hsa-miR-125b-5p:SYVN1:3' UTR:8mer (Perfect match)	control	NA	NA	65127810	lost	2.088	-12.59	0.3			PTBP2	0.0247676
chr3	146070493	146070548	-	PLOD2	ENSG00000152952.12	3' UTR	hsa-miR-24-3p	4.05	0.752	7mer m8 (Perfect match)	hsa-miR-24-3p:PLOD2:3' UTR:7mer m8 (Perfect match)	chr3:146070493:146070548:-:hsa-miR-24-3p:PLOD2:3' UTR:7mer m8 (Perfect match)	control	NA	NA	146070526	lost	3.511	-13.4	0.3			SNHG26	0.02477
chr19	1257466	1257553	+	MIDN	ENSG00000167470.14	3' UTR	hsa-let-7a-5p	4.219	0.663	7mer m8 (Perfect match)	hsa-let-7a-5p:MIDN:3' UTR:7mer m8 (Perfect match)	chr19:1257466:1257553:+:hsa-let-7a-5p:MIDN:3' UTR:7mer m8 (Perfect match)	control	NA	NA	1257490	lost	1.943	-4.27	0.3			NOL7	0.0249819
chr2	74214280	74214356	+	MTHFD2	ENSG00000065911.13	3' UTR	hsa-miR-92a-3p	5.686	0.891	7mer A1 (Perfect match)	hsa-miR-92a-3p:MTHFD2:3' UTR:7mer A1 (Perfect match)	chr2:74214280:74214356:+:hsa-miR-92a-3p:MTHFD2:3' UTR:7mer A1 (Perfect match)	control	NA	NA	74214316	lost	1.459	-18.2	0.3			COPS4	0.0249947
chr1	27823487	27823585	+	STX12	ENSG00000117758.14	3' UTR	hsa-miR-23a-3p	4.863	0.792	8mer (Perfect match)	hsa-miR-23a-3p:STX12:3' UTR:8mer (Perfect match)	chr1:27823487:27823585:+:hsa-miR-23a-3p:STX12:3' UTR:8mer (Perfect match)	control	NA	NA	27823557	kept	2.379	-8.3	0.3			HRAS	0.025018
chr8	121613421	121613497	-	HAS2	ENSG00000170961.7	3' UTR	hsa-miR-23b-3p	4.687	0.723	8mer (Perfect match)	hsa-miR-23b-3p:HAS2:3' UTR:8mer (Perfect match)	chr8:121613421:121613497:-:hsa-miR-23b-3p:HAS2:3' UTR:8mer (Perfect match)	control	NA	NA	121613457	lost	3.428	-6.9	0.3			PLA2G12A	0.025102
chr16	84975564	84975684	-	ZDHHC7	ENSG00000153786.13	3' UTR	hsa-miR-181a-5p	4.276	0.604	8mer (Perfect match)	hsa-miR-181a-5p:ZDHHC7:3' UTR:8mer (Perfect match)	chr16:84975564:84975684:-:hsa-miR-181a-5p:ZDHHC7:3' UTR:8mer (Perfect match)	control	NA	NA	84975577	lost	4.672	-1.6	0.29			KIF2A	0.0251649
chr17	78853200	78853282	-	TIMP2	ENSG00000035862.12	3' UTR	hsa-miR-30a-5p	3.043	0.634	7mer A1 (Perfect match)	hsa-miR-30a-5p:TIMP2:3' UTR:7mer A1 (Perfect match)	chr17:78853200:78853282:-:hsa-miR-30a-5p:TIMP2:3' UTR:7mer A1 (Perfect match)	control	NA	NA	78853252	lost	3.808	0.66	0.29			ENSG00000242593	0.0252057
chr13	72709661	72709737	-	MZT1	ENSG00000204899.6	3' UTR	hsa-miR-22-3p	5.98	0.891	8mer (Perfect match)	hsa-miR-22-3p:MZT1:3' UTR:8mer (Perfect match)	chr13:72709661:72709737:-:hsa-miR-22-3p:MZT1:3' UTR:8mer (Perfect match)	control	NA	NA	72709702	lost	0.129	-8.4	0.29			TMEM237	0.0252525
chr2	85544812	85544913	+	MAT2A	ENSG00000168906.13	3' UTR	hsa-miR-26b-5p	3.326	0.713	8mer (Perfect match)	hsa-miR-26b-5p:MAT2A:3' UTR:8mer (Perfect match)	chr2:85544812:85544913:+:hsa-miR-26b-5p:MAT2A:3' UTR:8mer (Perfect match)	control	NA	NA	85544852	lost	5.429	-11.4	0.29			CEBPD	0.0254552
chr3	134356099	134356189	-	AMOTL2	ENSG00000114019.15	3' UTR	hsa-miR-30c-5p	3.539	0.653	8mer (Perfect match)	hsa-miR-30c-5p:AMOTL2:3' UTR:8mer (Perfect match)	chr3:134356099:134356189:-:hsa-miR-30c-5p:AMOTL2:3' UTR:8mer (Perfect match)	control	NA	NA	134356153	lost	4.869	-7.8	0.29			CNNM2	0.025553
chr15	60347353	60347494	-	ANXA2	ENSG00000182718.18	3' UTR	hsa-miR-23a-3p	4.611	0.693	7mer A1 (Perfect match)	hsa-miR-23a-3p:ANXA2:3' UTR:7mer A1 (Perfect match)	chr15:60347353:60347494:-:hsa-miR-23a-3p:ANXA2:3' UTR:7mer A1 (Perfect match)	control	NA	NA	60347396	lost	2.492	-6.4	0.28			SMARCD2	0.0255829
chr2	74106937	74107037	+	TET3	ENSG00000187605.16	3' UTR	hsa-miR-23a-3p	9.067	0.881	8mer (Perfect match)	hsa-miR-23a-3p:TET3:3' UTR:8mer (Perfect match)	chr2:74106937:74107037:+:hsa-miR-23a-3p:TET3:3' UTR:8mer (Perfect match)	control	NA	NA	74106967	kept	2.526	-2.94	0.28			ABCC8	0.0257657
chr17	75778237	75778342	-	H3-3B	ENSG00000132475.10	3' UTR	hsa-miR-92a-3p	3.593	0.713	7mer A1 (Perfect match)	hsa-miR-92a-3p:H3-3B:3' UTR:7mer A1 (Perfect match)	chr17:75778237:75778342:-:hsa-miR-92a-3p:H3-3B:3' UTR:7mer A1 (Perfect match)	control	NA	NA	75778269	lost	4.345	-10.3	0.28			DNAJB14	0.0258151
chr8	100521632	100521721	-	ANKRD46	ENSG00000186106.11	3' UTR	hsa-miR-21-5p	5.844	0.812	8mer (Perfect match)	hsa-miR-21-5p:ANKRD46:3' UTR:8mer (Perfect match)	chr8:100521632:100521721:-:hsa-miR-21-5p:ANKRD46:3' UTR:8mer (Perfect match)	control	NA	NA	100521683	lost	0.713	-12.2	0.28			RAMAC	0.0258795
chr2	222941679	222941759	+	ACSL3	ENSG00000123983.15	3' UTR	hsa-miR-26a-5p	3.575	0.554	8mer (Perfect match)	NA	NA	limd1ko	hsa-miR-26a-5p:ACSL3:3' UTR:8mer (Perfect match)	chr2:222941679:222941759:+:hsa-miR-26a-5p:ACSL3:3' UTR:8mer (Perfect match)	222941714	kept	5.711	-1.3	0.28			PTGER4	0.0259446
chr20	49246734	49246821	-	ZNFX1	ENSG00000124201.15	3' UTR	hsa-miR-20a-5p	9.513	0.96	8mer (Perfect match)	NA	NA	limd1ko	hsa-miR-20a-5p:ZNFX1:3' UTR:8mer (Perfect match)	chr20:49246734:49246821:-:hsa-miR-20a-5p:ZNFX1:3' UTR:8mer (Perfect match)	49246777	kept	4.258	-5.6	0.27			BBLN	0.0259857
chr16	72784711	72784763	-	ZFHX3	ENSG00000140836.17	3' UTR	hsa-miR-222-3p	5.234	0.594	7mer A1 (Perfect match)	hsa-miR-222-3p:ZFHX3:3' UTR:7mer A1 (Perfect match)	chr16:72784711:72784763:-:hsa-miR-222-3p:ZFHX3:3' UTR:7mer A1 (Perfect match)	control	NA	NA	72784728	lost	6.665	-27.1	0.27			PRKCA	0.0262034
chr15	58855107	58855203	+	MINDY2	ENSG00000128923.11	3' UTR	hsa-miR-320a-3p	3.928	0.663	8mer (Perfect match)	hsa-miR-320a-3p:MINDY2:3' UTR:8mer (Perfect match)	chr15:58855107:58855203:+:hsa-miR-320a-3p:MINDY2:3' UTR:8mer (Perfect match)	control	NA	NA	58855161	lost	0.588	-6.6	0.27			COL9A2	0.0262862
chr10	3778776	3778863	-	KLF6	ENSG00000067082.15	3' UTR	hsa-miR-21-5p	12.137	0.95	7mer m8 (Perfect match)	hsa-miR-21-5p:KLF6:3' UTR:7mer m8 (Perfect match)	chr10:3778776:3778863:-:hsa-miR-21-5p:KLF6:3' UTR:7mer m8 (Perfect match)	control	NA	NA	3778823	lost	4.806	2.2	0.27			HNRNPM	0.0263617
chr3	16228730	16228798	+	GALNT15	ENSG00000131386.20	3' UTR	hsa-miR-484	4.039	0.584	8mer (Perfect match)	hsa-miR-484:GALNT15:3' UTR:8mer (Perfect match)	chr3:16228730:16228798:+:hsa-miR-484:GALNT15:3' UTR:8mer (Perfect match)	control	NA	NA	16228765	lost	1.064	-13.1	0.27			PLAUR	0.0263917
chr10	43386069	43386143	-	HNRNPF	ENSG00000169813.17	3' UTR	hsa-miR-27a-3p	4.239	0.752	7mer m8 (Perfect match)	hsa-miR-27a-3p:HNRNPF:3' UTR:7mer m8 (Perfect match)	chr10:43386069:43386143:-:hsa-miR-27a-3p:HNRNPF:3' UTR:7mer m8 (Perfect match)	control	NA	NA	43386109	lost	2.216	-6.7	0.26			ST7L	0.0264653
chr20	37518703	37518788	-	BLCAP	ENSG00000166619.15	3' UTR	hsa-miR-23a-3p	6.197	0.842	8mer (Perfect match)	hsa-miR-23a-3p:BLCAP:3' UTR:8mer (Perfect match)	chr20:37518703:37518788:-:hsa-miR-23a-3p:BLCAP:3' UTR:8mer (Perfect match)	control	NA	NA	37518755	lost	3.501	-10.2	0.26			UGGT2	0.0265555
chr9	112221368	112221448	-	PTBP3	ENSG00000119314.16	3' UTR	hsa-miR-221-3p	4.519	0.554	7mer A1 (Perfect match)	hsa-miR-221-3p:PTBP3:3' UTR:7mer A1 (Perfect match)	chr9:112221368:112221448:-:hsa-miR-221-3p:PTBP3:3' UTR:7mer A1 (Perfect match)	control	NA	NA	112221419	lost	4.102	-4.25	0.26			PREPL	0.0265844
chr3	136151054	136151115	-	MSL2	ENSG00000174579.5	3' UTR	hsa-miR-22-3p	4.225	0.792	8mer (Perfect match)	hsa-miR-22-3p:MSL2:3' UTR:8mer (Perfect match)	chr3:136151054:136151115:-:hsa-miR-22-3p:MSL2:3' UTR:8mer (Perfect match)	control	NA	NA	136151088	lost	5.922	-5.94	0.26			CUL5	0.0266572
chr19	1257699	1257780	+	MIDN	ENSG00000167470.14	3' UTR	hsa-miR-17-5p	7.369	0.881	8mer (Perfect match)	hsa-miR-17-5p:MIDN:3' UTR:8mer (Perfect match)	chr19:1257699:1257780:+:hsa-miR-17-5p:MIDN:3' UTR:8mer (Perfect match)	control	NA	NA	1257733	kept	3.322	-6.6	0.26			TUT7	0.0266635
chr1	150576011	150576099	-	MCL1	ENSG00000143384.14	3' UTR	hsa-miR-29a-3p	32.152	0.98	8mer (Perfect match)	hsa-miR-29a-3p:MCL1:3' UTR:8mer (Perfect match)	chr1:150576011:150576099:-:hsa-miR-29a-3p:MCL1:3' UTR:8mer (Perfect match)	control	NA	NA	150576040	kept	4.44	-10.2	0.26			POLR1B	0.0267084
chr12	49021023	49021137	-	KMT2D	ENSG00000167548.18	3' UTR	hsa-let-7b-5p	3.777	0.545	8mer (Perfect match)	hsa-let-7b-5p:KMT2D:3' UTR:8mer (Perfect match)	chr12:49021023:49021137:-:hsa-let-7b-5p:KMT2D:3' UTR:8mer (Perfect match)	control	NA	NA	49021100	lost	5.266	-17.4	0.26			ARL2	0.026712
chr7	100681521	100681596	-	GIGYF1	ENSG00000146830.11	3' UTR	hsa-miR-18a-5p	6.386	0.792	8mer (Perfect match)	hsa-miR-18a-5p:GIGYF1:3' UTR:8mer (Perfect match)	chr7:100681521:100681596:-:hsa-miR-18a-5p:GIGYF1:3' UTR:8mer (Perfect match)	control	NA	NA	100681570	kept	4.5	-17.5	0.26			TRIM47	0.0267396
chr1	109929619	109929757	+	CSF1	ENSG00000184371.14	3' UTR	hsa-miR-24-3p	8.543	0.752	7mer A1 (Perfect match)	hsa-miR-24-3p:CSF1:3' UTR:7mer A1 (Perfect match)	chr1:109929619:109929757:+:hsa-miR-24-3p:CSF1:3' UTR:7mer A1 (Perfect match)	control	NA	NA	109929696	lost	-0.364	-10	0.26			BDNF-AS	0.0267422
chr9	37439899	37439982	-	ZBTB5	ENSG00000168795.5	3' UTR	hsa-miR-29a-3p	3.536	0.554	7mer m8 (Perfect match)	hsa-miR-29a-3p:ZBTB5:3' UTR:7mer m8 (Perfect match)	chr9:37439899:37439982:-:hsa-miR-29a-3p:ZBTB5:3' UTR:7mer m8 (Perfect match)	control	NA	NA	37439943	lost	4.798	-7.7	0.25			PARL	0.0267835
chr7	139297873	139298035	+	UBN2	ENSG00000157741.15	3' UTR	hsa-miR-30a-5p	4.271	0.743	8mer (Perfect match)	hsa-miR-30a-5p:UBN2:3' UTR:8mer (Perfect match)	chr7:139297873:139298035:+:hsa-miR-30a-5p:UBN2:3' UTR:8mer (Perfect match)	control	NA	NA	139297941	lost	5.432	-7.7	0.25			CEP104	0.0268158
chr1	155898067	155898160	-	RIT1	ENSG00000143622.11	3' UTR	hsa-miR-320a-3p	3.343	0.723	8mer (Perfect match)	hsa-miR-320a-3p:RIT1:3' UTR:8mer (Perfect match)	chr1:155898067:155898160:-:hsa-miR-320a-3p:RIT1:3' UTR:8mer (Perfect match)	control	NA	NA	155898107	lost	0.998	-13.1	0.25			CBY1	0.0270772
chr15	98960026	98960188	+	IGF1R	ENSG00000140443.15	3' UTR	hsa-let-7a-5p	3.338	0.584	8mer (Perfect match)	hsa-let-7a-5p:IGF1R:3' UTR:8mer (Perfect match)	chr15:98960026:98960188:+:hsa-let-7a-5p:IGF1R:3' UTR:8mer (Perfect match)	control	NA	NA	98960067	lost	5.476	-11.5	0.25			HSF5	0.0272219
chr5	72910320	72910428	+	TNPO1	ENSG00000083312.19	3' UTR	hsa-miR-27a-3p	4.373	0.703	8mer (Perfect match)	hsa-miR-27a-3p:TNPO1:3' UTR:8mer (Perfect match)	chr5:72910320:72910428:+:hsa-miR-27a-3p:TNPO1:3' UTR:8mer (Perfect match)	control	NA	NA	72910366	lost	no_score	-11	0.25			SRSF4	0.0272541
chr19	44759721	44759801	+	BCL3	ENSG00000069399.15	3' UTR	hsa-miR-19b-3p	3.576	0.624	8mer (Perfect match)	hsa-miR-19b-3p:BCL3:3' UTR:8mer (Perfect match)	chr19:44759721:44759801:+:hsa-miR-19b-3p:BCL3:3' UTR:8mer (Perfect match)	control	NA	NA	44759742	lost	1.918	-13.74	0.25			DDX18	0.0272866
chr12	49021023	49021137	-	KMT2D	ENSG00000167548.18	3' UTR	hsa-let-7a-5p	3.442	0.673	8mer (Perfect match)	hsa-let-7a-5p:KMT2D:3' UTR:8mer (Perfect match)	chr12:49021023:49021137:-:hsa-let-7a-5p:KMT2D:3' UTR:8mer (Perfect match)	control	NA	NA	49021100	lost	5.266	-9.7	0.24			PTK2	0.0273301
chr1	29326693	29326785	+	PTPRU	ENSG00000060656.20	3' UTR	hsa-let-7a-5p	4.513	0.663	7mer m8 (Perfect match)	hsa-let-7a-5p:PTPRU:3' UTR:7mer m8 (Perfect match)	chr1:29326693:29326785:+:hsa-let-7a-5p:PTPRU:3' UTR:7mer m8 (Perfect match)	control	NA	NA	29326727	lost	3.383	-1.4	0.24			PUS1	0.0274042
chr1	150575708	150575779	-	MCL1	ENSG00000143384.14	3' UTR	hsa-miR-27a-3p	3.088	0.525	8mer (Perfect match)	hsa-miR-27a-3p:MCL1:3' UTR:8mer (Perfect match)	chr1:150575708:150575779:-:hsa-miR-27a-3p:MCL1:3' UTR:8mer (Perfect match)	control	NA	NA	150575749	lost	0.344	-11.7	0.23			SLIT3	0.027652
chr9	126882228	126882320	+	ZBTB34	ENSG00000177125.6	3' UTR	hsa-miR-29a-3p	3.779	0.752	8mer (Perfect match)	hsa-miR-29a-3p:ZBTB34:3' UTR:8mer (Perfect match)	chr9:126882228:126882320:+:hsa-miR-29a-3p:ZBTB34:3' UTR:8mer (Perfect match)	control	NA	NA	126882256	lost	4.903	-15.9	0.23			ZNF593	0.0277623
chr3	177025396	177025500	-	TBL1XR1	ENSG00000177565.18	CDS	hsa-miR-181a-5p	20.784	0.97	7mer m8 (Perfect match)	hsa-miR-181a-5p:TBL1XR1:CDS:7mer m8 (Perfect match)	chr3:177025396:177025500:-:hsa-miR-181a-5p:TBL1XR1:CDS:7mer m8 (Perfect match)	control	NA	NA	177025461	kept	8.947	-2.44	0			CIR1	0.0277842
chr3	177025396	177025500	-	TBL1XR1	ENSG00000177565.18	CDS	hsa-miR-181b-5p	4.09	0.673	7mer m8 (Perfect match)	hsa-miR-181b-5p:TBL1XR1:CDS:7mer m8 (Perfect match)	chr3:177025396:177025500:-:hsa-miR-181b-5p:TBL1XR1:CDS:7mer m8 (Perfect match)	control	NA	NA	177025461	kept	8.947	-9.7	0			GTF3C6	0.0278042
chr3	52256141	52256183	-	WDR82	ENSG00000164091.12	3' UTR	hsa-miR-22-3p	3.798	0.683	8mer (Perfect match)	hsa-miR-22-3p:WDR82:3' UTR:8mer (Perfect match)	chr3:52256141:52256183:-:hsa-miR-22-3p:WDR82:3' UTR:8mer (Perfect match)	control	NA	NA	52256164	lost	3.794	-12.6	0.23			WDR77	0.0278552
chrX	107713585	107713670	-	TSC22D3	ENSG00000157514.18	3' UTR	hsa-miR-16-5p	4.097	0.683	7mer m8 (Perfect match)	hsa-miR-16-5p:TSC22D3:3' UTR:7mer m8 (Perfect match)	chrX:107713585:107713670:-:hsa-miR-16-5p:TSC22D3:3' UTR:7mer m8 (Perfect match)	control	NA	NA	107713630	lost	2.486	-16.3	0.23			RAB4B	0.027874
chrX	107713510	107713585	-	TSC22D3	ENSG00000157514.18	3' UTR	hsa-miR-29a-3p	4.399	0.782	7mer m8 (Perfect match)	hsa-miR-29a-3p:TSC22D3:3' UTR:7mer m8 (Perfect match)	chrX:107713510:107713585:-:hsa-miR-29a-3p:TSC22D3:3' UTR:7mer m8 (Perfect match)	control	NA	NA	107713556	lost	4.171	-7.5	0.23			DENND6A	0.027885
chr22	40323441	40323549	+	TNRC6B	ENSG00000100354.21	3' UTR	hsa-miR-26b-5p	3.673	0.733	8mer (Perfect match)	hsa-miR-26b-5p:TNRC6B:3' UTR:8mer (Perfect match)	chr22:40323441:40323549:+:hsa-miR-26b-5p:TNRC6B:3' UTR:8mer (Perfect match)	control	NA	NA	40323485	kept	no_score	-8.4	0.23			PNPO	0.0280435
chr2	179109534	179109630	-	SESTD1	ENSG00000187231.14	3' UTR	hsa-miR-29a-3p	5.698	0.812	8mer (Perfect match)	hsa-miR-29a-3p:SESTD1:3' UTR:8mer (Perfect match)	chr2:179109534:179109630:-:hsa-miR-29a-3p:SESTD1:3' UTR:8mer (Perfect match)	control	NA	NA	179109588	lost	7.153	-8.3	0.23			SLC20A1	0.0282107
chr16	2089550	2089668	-	PKD1	ENSG00000008710.20	3' UTR	hsa-miR-106b-5p	5.158	0.851	8mer (Perfect match)	hsa-miR-106b-5p:PKD1:3' UTR:8mer (Perfect match)	chr16:2089550:2089668:-:hsa-miR-106b-5p:PKD1:3' UTR:8mer (Perfect match)	control	NA	NA	2089569	lost	0.32	-15.1	0.23			ITM2C	0.0282133
chr9	130135622	130135709	+	GPR107	ENSG00000148358.20	3' UTR	hsa-miR-222-3p	3.871	0.653	8mer (Perfect match)	hsa-miR-222-3p:GPR107:3' UTR:8mer (Perfect match)	chr9:130135622:130135709:+:hsa-miR-222-3p:GPR107:3' UTR:8mer (Perfect match)	control	NA	NA	130135666	lost	-1.068	-11.09	0.23			RAD23B	0.0284182
chr14	75281912	75281995	+	FOS	ENSG00000170345.10	3' UTR	hsa-miR-101-3p	6.357	0.614	8mer (Perfect match)	hsa-miR-101-3p:FOS:3' UTR:8mer (Perfect match)	chr14:75281912:75281995:+:hsa-miR-101-3p:FOS:3' UTR:8mer (Perfect match)	control	NA	NA	75281954	lost	6.216	-7.9	0.23			RPL3	0.0284578
chr8	47737033	47737083	-	CEBPD	ENSG00000221869.5	3' UTR	hsa-miR-22-3p	5.528	0.733	7mer A1 (Perfect match)	hsa-miR-22-3p:CEBPD:3' UTR:7mer A1 (Perfect match)	chr8:47737033:47737083:-:hsa-miR-22-3p:CEBPD:3' UTR:7mer A1 (Perfect match)	control	NA	NA	47737056	kept	2.672	-7.8	0.23			EXOSC1	0.0284791
chr9	33112739	33112799	-	B4GALT1	ENSG00000086062.13	3' UTR	hsa-miR-181a-5p	4.981	0.723	8mer (Perfect match)	hsa-miR-181a-5p:B4GALT1:3' UTR:8mer (Perfect match)	chr9:33112739:33112799:-:hsa-miR-181a-5p:B4GALT1:3' UTR:8mer (Perfect match)	control	NA	NA	33112770	lost	2.454	1.53	0.23			GNPNAT1	0.0285908
chr11	9283141	9283261	-	TMEM41B	ENSG00000166471.11	3' UTR	hsa-miR-27a-3p	3.185	0.624	8mer (Perfect match)	hsa-miR-27a-3p:TMEM41B:3' UTR:8mer (Perfect match)	chr11:9283141:9283261:-:hsa-miR-27a-3p:TMEM41B:3' UTR:8mer (Perfect match)	control	NA	NA	9283228	lost	0.031	-6.4	0.22			TRAPPC2	0.0286371
chr19	22089541	22089571	+	ZNF257	ENSG00000197134.13	3' UTR	hsa-miR-23a-3p	3.579	0.614	8mer (Perfect match)	hsa-miR-23a-3p:ZNF257:3' UTR:8mer (Perfect match)	chr19:22089541:22089571:+:hsa-miR-23a-3p:ZNF257:3' UTR:8mer (Perfect match)	control	NA	NA	22089548	lost	-1.741	-7.8	0.22			PPA1	0.0286381
chr7	139568330	139568374	-	HIPK2	ENSG00000064393.16	3' UTR	hsa-miR-27a-3p	3.152	0.634	8mer (Perfect match)	hsa-miR-27a-3p:HIPK2:3' UTR:8mer (Perfect match)	chr7:139568330:139568374:-:hsa-miR-27a-3p:HIPK2:3' UTR:8mer (Perfect match)	control	NA	NA	139568354	lost	1.871	-3.5	0.22			FTO	0.028654
chr2	177230658	177230749	-	NFE2L2	ENSG00000116044.17	3' UTR	hsa-miR-27a-3p	3.433	0.505	7mer m8 (Perfect match)	hsa-miR-27a-3p:NFE2L2:3' UTR:7mer m8 (Perfect match)	chr2:177230658:177230749:-:hsa-miR-27a-3p:NFE2L2:3' UTR:7mer m8 (Perfect match)	control	NA	NA	177230717	lost	3.85	-6.3	0.22			AHCYL1	0.0287287
chr1	36340543	36340624	-	STK40	ENSG00000196182.11	3' UTR	hsa-miR-31-5p	12.586	0.941	8mer (Perfect match)	hsa-miR-31-5p:STK40:3' UTR:8mer (Perfect match)	chr1:36340543:36340624:-:hsa-miR-31-5p:STK40:3' UTR:8mer (Perfect match)	control	NA	NA	36340597_36340558	kept	Not_unique	-4.94	0.22			CDNF	0.0288467
chrX	17754665	17754773	+	SCML1	ENSG00000047634.15	3' UTR	hsa-miR-181a-5p	4.696	0.713	7mer A1 (Perfect match)	hsa-miR-181a-5p:SCML1:3' UTR:7mer A1 (Perfect match)	chrX:17754665:17754773:+:hsa-miR-181a-5p:SCML1:3' UTR:7mer A1 (Perfect match)	control	NA	NA	17754747	lost	1.396	-0.1	0.22			ORC5	0.0288784
chr9	121341206	121341278	-	STOM	ENSG00000148175.13	CDS	hsa-miR-103a-3p	4.698	0.713	8mer (Perfect match)	hsa-miR-103a-3p:STOM:CDS:8mer (Perfect match)	chr9:121341206:121341278:-:hsa-miR-103a-3p:STOM:CDS:8mer (Perfect match)	control	NA	NA	121341240	kept	5.308	-20.1	1.67			PPARD	0.0291813
chr9	121341224	121341276	-	STOM	ENSG00000148175.13	CDS	hsa-miR-103a-3p	7.55	0.792	8mer (Perfect match)	NA	NA	limd1ko	hsa-miR-103a-3p:STOM:CDS:8mer (Perfect match)	chr9:121341224:121341276:-:hsa-miR-103a-3p:STOM:CDS:8mer (Perfect match)	121341240	kept	5.308	-20.1	0			ARMH3	0.0291917
chr16	18791824	18791922	-	ARL6IP1	ENSG00000170540.15	3' UTR	hsa-miR-27a-3p	6.292	0.891	7mer A1 (Perfect match)	hsa-miR-27a-3p:ARL6IP1:3' UTR:7mer A1 (Perfect match)	chr16:18791824:18791922:-:hsa-miR-27a-3p:ARL6IP1:3' UTR:7mer A1 (Perfect match)	control	NA	NA	18791894	lost	0.173	-4.45	0.22			HNRNPAB	0.0292169
chr7	94667590	94667698	+	PEG10	ENSG00000242265.6	3' UTR	hsa-miR-27b-3p	203.181	0.96	8mer (Perfect match)	hsa-miR-27b-3p:PEG10:3' UTR:8mer (Perfect match)	chr7:94667590:94667698:+:hsa-miR-27b-3p:PEG10:3' UTR:8mer (Perfect match)	control	NA	NA	94667633_94667652	lost	Not_unique	-4.3	0.22			HNRNPH3	0.0292201
chr17	29258743	29258889	-	NUFIP2	ENSG00000108256.9	3' UTR	hsa-miR-16-5p	5.186	0.782	8mer (Perfect match)	hsa-miR-16-5p:NUFIP2:3' UTR:8mer (Perfect match)	chr17:29258743:29258889:-:hsa-miR-16-5p:NUFIP2:3' UTR:8mer (Perfect match)	control	NA	NA	29258852	lost	5.379	-6.5	0.22			TOMM40L	0.0293176
chr13	113323083	113323149	+	LAMP1	ENSG00000185896.11	3' UTR	hsa-miR-320a-3p	4.906	0.733	8mer (Perfect match)	hsa-miR-320a-3p:LAMP1:3' UTR:8mer (Perfect match)	chr13:113323083:113323149:+:hsa-miR-320a-3p:LAMP1:3' UTR:8mer (Perfect match)	control	NA	NA	113323119	lost	3.38	-8.5	0.22			PISD	0.029342
chr19	55347607	55347697	+	KMT5C	ENSG00000133247.14	3' UTR	hsa-miR-24-3p	4.446	0.802	8mer (Perfect match)	hsa-miR-24-3p:KMT5C:3' UTR:8mer (Perfect match)	chr19:55347607:55347697:+:hsa-miR-24-3p:KMT5C:3' UTR:8mer (Perfect match)	control	NA	NA	55347615_55347646	lost	Not_unique	-12.15	0.22			UHRF1BP1	0.0294095
chr1	35434644	35434751	-	KIAA0319L	ENSG00000142687.19	3' UTR	hsa-miR-27b-3p	3.588	0.614	7mer A1 (Perfect match)	hsa-miR-27b-3p:KIAA0319L:3' UTR:7mer A1 (Perfect match)	chr1:35434644:35434751:-:hsa-miR-27b-3p:KIAA0319L:3' UTR:7mer A1 (Perfect match)	control	NA	NA	35434711	kept	3.555	-3.6	0.22			PCIF1	0.0294656
chr1	18906518	18906589	-	IFFO2	ENSG00000169991.11	3' UTR	hsa-miR-191-5p	9.53	0.921	7mer m8 (Perfect match)	hsa-miR-191-5p:IFFO2:3' UTR:7mer m8 (Perfect match)	chr1:18906518:18906589:-:hsa-miR-191-5p:IFFO2:3' UTR:7mer m8 (Perfect match)	control	NA	NA	18906538	lost	no_score	-7.8	0.22			CFAP36	0.0294785
chr17	75778081	75778140	-	H3-3B	ENSG00000132475.10	3' UTR	hsa-miR-22-3p	6.996	0.891	8mer (Perfect match)	hsa-miR-22-3p:H3-3B:3' UTR:8mer (Perfect match)	chr17:75778081:75778140:-:hsa-miR-22-3p:H3-3B:3' UTR:8mer (Perfect match)	control	NA	NA	75778104	lost	4.431	-8.3	0.22			CEP83	0.0295828
chr8	47737204	47737308	-	CEBPD	ENSG00000221869.5	3' UTR	hsa-let-7d-5p	11.967	0.802	7mer A1 (Perfect match)	hsa-let-7d-5p:CEBPD:3' UTR:7mer A1 (Perfect match)	chr8:47737204:47737308:-:hsa-let-7d-5p:CEBPD:3' UTR:7mer A1 (Perfect match)	control	NA	NA	47737268	lost	3.257	-6.29	0.22			EIF6	0.029646
chr17	75004459	75004543	+	CDR2L	ENSG00000109089.7	3' UTR	hsa-miR-26a-5p	3.826	0.752	7mer A1 (Perfect match)	hsa-miR-26a-5p:CDR2L:3' UTR:7mer A1 (Perfect match)	chr17:75004459:75004543:+:hsa-miR-26a-5p:CDR2L:3' UTR:7mer A1 (Perfect match)	control	NA	NA	75004517	lost	3.178	-1.3	0.22			ZBTB25	0.0296595
chr11	62515930	62516001	-	AHNAK	ENSG00000124942.14	3' UTR	hsa-miR-20a-5p	3.147	0.772	8mer (Perfect match)	hsa-miR-20a-5p:AHNAK:3' UTR:8mer (Perfect match)	chr11:62515930:62516001:-:hsa-miR-20a-5p:AHNAK:3' UTR:8mer (Perfect match)	control	NA	NA	62515974	kept	no_score	-6.1	0.22			PFDN2	0.0296711
chr16	2767177	2767246	+	SRRM2	ENSG00000167978.17	CDS	hsa-miR-31-5p	5.118	0.772	7mer A1 (Perfect match)	hsa-miR-31-5p:SRRM2:CDS:7mer A1 (Perfect match)	chr16:2767177:2767246:+:hsa-miR-31-5p:SRRM2:CDS:7mer A1 (Perfect match)	control	NA	NA	2767215	lost	-0.451	-6.24	0.07			ZC3H15	0.0297429
chr17	41867050	41867162	-	ACLY	ENSG00000131473.17	3' UTR	hsa-miR-27b-3p	3.828	0.535	7mer A1 (Perfect match)	hsa-miR-27b-3p:ACLY:3' UTR:7mer A1 (Perfect match)	chr17:41867050:41867162:-:hsa-miR-27b-3p:ACLY:3' UTR:7mer A1 (Perfect match)	control	NA	NA	41867108	kept	4.796	-3.37	0.22			TRAPPC2L	0.0298574
chr2	218264205	218264307	-	AAMP	ENSG00000127837.10	3' UTR	hsa-miR-24-3p	5.766	0.673	7mer A1 (Perfect match)	hsa-miR-24-3p:AAMP:3' UTR:7mer A1 (Perfect match)	chr2:218264205:218264307:-:hsa-miR-24-3p:AAMP:3' UTR:7mer A1 (Perfect match)	control	NA	NA	218264265	lost	1.16	-14.4	0.22			P4HA1	0.029915
chr8	100919525	100919610	-	YWHAZ	ENSG00000164924.18	3' UTR	hsa-miR-22-3p	4.326	0.634	8mer (Perfect match)	hsa-miR-22-3p:YWHAZ:3' UTR:8mer (Perfect match)	chr8:100919525:100919610:-:hsa-miR-22-3p:YWHAZ:3' UTR:8mer (Perfect match)	control	NA	NA	100919587	lost	3.21	-9.1	0.21			ZBTB45	0.0299591
chr15	50748118	50748188	-	SPPL2A	ENSG00000138600.11	CDS	hsa-miR-21-5p	4.243	0.653	8mer (Perfect match)	hsa-miR-21-5p:SPPL2A:CDS:8mer (Perfect match)	chr15:50748118:50748188:-:hsa-miR-21-5p:SPPL2A:CDS:8mer (Perfect match)	control	NA	NA	50748139	lost	-0.828	0	0.52			BMS1	0.029964
chr10	1129618	1129697	+	WDR37	ENSG00000047056.17	3' UTR	hsa-miR-365b-3p	3.067	0.693	8mer (Perfect match)	hsa-miR-365b-3p:WDR37:3' UTR:8mer (Perfect match)	chr10:1129618:1129697:+:hsa-miR-365b-3p:WDR37:3' UTR:8mer (Perfect match)	control	NA	NA	1129652	lost	2.173	-4.37	0.21			CHD1	0.0300812
chr10	102815225	102815332	+	WBP1L	ENSG00000166272.18	3' UTR	hsa-miR-19b-3p	4.192	0.723	8mer (Perfect match)	hsa-miR-19b-3p:WBP1L:3' UTR:8mer (Perfect match)	chr10:102815225:102815332:+:hsa-miR-19b-3p:WBP1L:3' UTR:8mer (Perfect match)	control	NA	NA	102815289	lost	2.38	-6.6	0.21			EVI5	0.0301555
chr12	131922624	131922704	+	ULK1	ENSG00000177169.10	3' UTR	hsa-miR-26a-5p	3.137	0.604	8mer (Perfect match)	hsa-miR-26a-5p:ULK1:3' UTR:8mer (Perfect match)	chr12:131922624:131922704:+:hsa-miR-26a-5p:ULK1:3' UTR:8mer (Perfect match)	control	NA	NA	131922660	lost	0.017	-9	0.21			BYSL	0.0301659
chr1	40073291	40073348	-	PPT1	ENSG00000131238.18	3' UTR	hsa-miR-22-3p	5.129	0.812	8mer (Perfect match)	hsa-miR-22-3p:PPT1:3' UTR:8mer (Perfect match)	chr1:40073291:40073348:-:hsa-miR-22-3p:PPT1:3' UTR:8mer (Perfect match)	control	NA	NA	40073322	lost	-0.284	-12.17	0.21			POLN	0.0301804
chr19	2233212	2233354	-	PLEKHJ1	ENSG00000104886.12	3' UTR	hsa-miR-27b-3p	4.161	0.653	7mer A1 (Perfect match)	hsa-miR-27b-3p:PLEKHJ1:3' UTR:7mer A1 (Perfect match)	chr19:2233212:2233354:-:hsa-miR-27b-3p:PLEKHJ1:3' UTR:7mer A1 (Perfect match)	control	NA	NA	2233289_2233255	lost	Not_unique	-6.65	0.21			ZRANB3	0.0302648
chr3	120325042	120325113	-	LRRC58	ENSG00000163428.4	3' UTR	hsa-miR-24-3p	15.576	0.96	7mer m8 (Perfect match)	hsa-miR-24-3p:LRRC58:3' UTR:7mer m8 (Perfect match)	chr3:120325042:120325113:-:hsa-miR-24-3p:LRRC58:3' UTR:7mer m8 (Perfect match)	control	NA	NA	120325088	kept	0.973	-19	0.21			TCF25	0.0302755
chr19	12792953	12793009	+	JUNB	ENSG00000171223.6	3' UTR	hsa-miR-30a-5p	6.315	0.851	7mer A1 (Perfect match)	hsa-miR-30a-5p:JUNB:3' UTR:7mer A1 (Perfect match)	chr19:12792953:12793009:+:hsa-miR-30a-5p:JUNB:3' UTR:7mer A1 (Perfect match)	control	NA	NA	12792988	lost	2.716	-5.9	0.21			ABRACL	0.0302969
chr10	32900822	32900909	-	ITGB1	ENSG00000150093.20	3' UTR	hsa-miR-423-3p	9.665	0.851	8mer (Perfect match)	hsa-miR-423-3p:ITGB1:3' UTR:8mer (Perfect match)	chr10:32900822:32900909:-:hsa-miR-423-3p:ITGB1:3' UTR:8mer (Perfect match)	control	NA	NA	32900865	kept	0.741	-8.39	0.21			FAM185A	0.0303399
chr15	90931059	90931129	-	HDDC3	ENSG00000184508.12	3' UTR	hsa-miR-24-3p	3.402	0.634	7mer m8 (Perfect match)	hsa-miR-24-3p:HDDC3:3' UTR:7mer m8 (Perfect match)	chr15:90931059:90931129:-:hsa-miR-24-3p:HDDC3:3' UTR:7mer m8 (Perfect match)	control	NA	NA	90931100	lost	0.313	-8.4	0.21			KIN	0.0305785
chr6	1314484	1314598	+	FOXQ1	ENSG00000164379.7	3' UTR	hsa-miR-140-3p	5.979	0.842	7mer m8 (Perfect match)	hsa-miR-140-3p:FOXQ1:3' UTR:7mer m8 (Perfect match)	chr6:1314484:1314598:+:hsa-miR-140-3p:FOXQ1:3' UTR:7mer m8 (Perfect match)	control	NA	NA	1314559	lost	0.466	-8	0.21			ZKSCAN8	0.0306262
chr11	63628996	63629084	-	ATL3	ENSG00000184743.13	3' UTR	hsa-miR-20a-5p	3.758	0.782	8mer (Perfect match)	hsa-miR-20a-5p:ATL3:3' UTR:8mer (Perfect match)	chr11:63628996:63629084:-:hsa-miR-20a-5p:ATL3:3' UTR:8mer (Perfect match)	control	NA	NA	63629051	kept	2.05	-6.3	0.21			COA3	0.0307212
chr1	65435925	65436006	+	LEPROT	ENSG00000213625.9	3' UTR	hsa-miR-23a-3p	3.881	0.663	7mer m8 (Perfect match)	hsa-miR-23a-3p:LEPROT:3' UTR:7mer m8 (Perfect match)	chr1:65435925:65436006:+:hsa-miR-23a-3p:LEPROT:3' UTR:7mer m8 (Perfect match)	control	NA	NA	65435958	lost	-0.287	-5.1	0.2			C19orf25	0.0307404
chr7	139026516	139026602	-	ZC3HAV1L	ENSG00000146858.8	CDS	hsa-let-7a-5p	3.046	0.505	8mer (Perfect match)	hsa-let-7a-5p:ZC3HAV1L:CDS:8mer (Perfect match)	chr7:139026516:139026602:-:hsa-let-7a-5p:ZC3HAV1L:CDS:8mer (Perfect match)	control	NA	NA	139026565	lost	1.823	-10.1	0.04			FMR1	0.030759
chr3	111884903	111884988	+	PHLDB2	ENSG00000144824.21	CDS	hsa-let-7a-5p	4.422	0.673	8mer (Perfect match)	hsa-let-7a-5p:PHLDB2:CDS:8mer (Perfect match)	chr3:111884903:111884988:+:hsa-let-7a-5p:PHLDB2:CDS:8mer (Perfect match)	control	NA	NA	111884954	lost	3.715	-8.4	0.08			UBL3	0.0307753
chr17	28759177	28759259	-	FAM222B	ENSG00000173065.14	CDS	hsa-let-7a-5p	13.163	0.96	8mer (Perfect match)	hsa-let-7a-5p:FAM222B:CDS:8mer (Perfect match)	chr17:28759177:28759259:-:hsa-let-7a-5p:FAM222B:CDS:8mer (Perfect match)	control	NA	NA	28759219	kept	9.362	-4.49	0.13			CNOT6L	0.0309133
chr9	126885323	126885395	+	ZBTB34	ENSG00000177125.6	3' UTR	hsa-miR-423-5p	8.51	0.931	8mer (Perfect match)	hsa-miR-423-5p:ZBTB34:3' UTR:8mer (Perfect match)	chr9:126885323:126885395:+:hsa-miR-423-5p:ZBTB34:3' UTR:8mer (Perfect match)	control	NA	NA	126885348	lost	1.513	-18.6	0.2			GATAD2B	0.0309278
chr3	47736048	47736127	-	SMARCC1	ENSG00000173473.11	CDS	hsa-let-7b-5p	9.221	0.772	8mer (Perfect match)	hsa-let-7b-5p:SMARCC1:CDS:8mer (Perfect match)	chr3:47736048:47736127:-:hsa-let-7b-5p:SMARCC1:CDS:8mer (Perfect match)	control	NA	NA	47736094	kept	3.513	-4.4	1.49			ZSWIM7	0.031001
chr16	72787467	72787592	-	ZFHX3	ENSG00000140836.17	CDS	hsa-let-7a-5p	17.541	0.99	7mer m8 (Perfect match)	hsa-let-7a-5p:ZFHX3:CDS:7mer m8 (Perfect match)	chr16:72787467:72787592:-:hsa-let-7a-5p:ZFHX3:CDS:7mer m8 (Perfect match)	control	NA	NA	72787556_72787516	kept	Not_unique	-11.5	0.08			PBDC1	0.0310105
chr8	17565917	17565983	+	SLC7A2	ENSG00000003989.18	3' UTR	hsa-miR-27a-3p	3.006	0.644	7mer m8 (Perfect match)	hsa-miR-27a-3p:SLC7A2:3' UTR:7mer m8 (Perfect match)	chr8:17565917:17565983:+:hsa-miR-27a-3p:SLC7A2:3' UTR:7mer m8 (Perfect match)	control	NA	NA	17565960	lost	-0.394	-13.3	0.2			QSER1	0.0310251
chr19	541561	541643	+	CDC34	ENSG00000099804.9	3' UTR	hsa-let-7a-5p	5.667	0.822	8mer (Perfect match)	hsa-let-7a-5p:CDC34:3' UTR:8mer (Perfect match)	chr19:541561:541643:+:hsa-let-7a-5p:CDC34:3' UTR:8mer (Perfect match)	control	NA	NA	541584_541626	lost	Not_unique	-16.5	0.2			UHRF2	0.0311056
chr7	139570847	139570915	-	HIPK2	ENSG00000064393.16	3' UTR	hsa-miR-23a-3p	8.467	0.832	8mer (Perfect match)	hsa-miR-23a-3p:HIPK2:3' UTR:8mer (Perfect match)	chr7:139570847:139570915:-:hsa-miR-23a-3p:HIPK2:3' UTR:8mer (Perfect match)	control	NA	NA	139570892_139570886	lost	Not_unique	-6	0.2			MTR	0.0311817
chr2	85321647	85321730	-	TGOLN2	ENSG00000152291.15	3' UTR	hsa-let-7a-5p	4.496	0.772	7mer A1 (Perfect match)	hsa-let-7a-5p:TGOLN2:3' UTR:7mer A1 (Perfect match)	chr2:85321647:85321730:-:hsa-let-7a-5p:TGOLN2:3' UTR:7mer A1 (Perfect match)	control	NA	NA	85321684	lost	0.201	-2.35	0.2			SNX13	0.0312321
chr12	31992921	31992997	+	RESF1	ENSG00000174718.12	3' UTR	hsa-miR-181b-5p	5.434	0.733	7mer m8 (Perfect match)	hsa-miR-181b-5p:RESF1:3' UTR:7mer m8 (Perfect match)	chr12:31992921:31992997:+:hsa-miR-181b-5p:RESF1:3' UTR:7mer m8 (Perfect match)	control	NA	NA	31992958	lost	1.081	-2.9	0.2			HOMER1	0.0312354
chr22	49963316	49963414	+	PIM3	ENSG00000198355.5	3' UTR	hsa-miR-26a-5p	12.252	0.901	8mer (Perfect match)	hsa-miR-26a-5p:PIM3:3' UTR:8mer (Perfect match)	chr22:49963316:49963414:+:hsa-miR-26a-5p:PIM3:3' UTR:8mer (Perfect match)	control	NA	NA	49963368	kept	-0.024	-3.8	0.2			CLN3	0.0313089
chr17	7848868	7848972	+	KDM6B	ENSG00000132510.11	CDS	hsa-let-7a-5p	6.471	0.832	8mer (Perfect match)	hsa-let-7a-5p:KDM6B:CDS:8mer (Perfect match)	chr17:7848868:7848972:+:hsa-let-7a-5p:KDM6B:CDS:8mer (Perfect match)	control	NA	NA	7848909	kept	1.908	-9.6	0.02			SLC44A1	0.0313802
chr1	46363831	46363888	+	NSUN4	ENSG00000117481.11	3' UTR	hsa-miR-221-3p	5.945	0.812	8mer (Perfect match)	hsa-miR-221-3p:NSUN4:3' UTR:8mer (Perfect match)	chr1:46363831:46363888:+:hsa-miR-221-3p:NSUN4:3' UTR:8mer (Perfect match)	control	NA	NA	46363868	lost	0.592	-9.6	0.2			CDKN2B	0.0313911
chr19	6414443	6414520	-	KHSRP	ENSG00000088247.19	3' UTR	hsa-let-7b-5p	6.688	0.812	8mer (Perfect match)	hsa-let-7b-5p:KHSRP:3' UTR:8mer (Perfect match)	chr19:6414443:6414520:-:hsa-let-7b-5p:KHSRP:3' UTR:8mer (Perfect match)	control	NA	NA	6414488	lost	2.892	-16.1	0.2			TTLL12	0.0313914
chrX	108696439	108696518	+	COL4A5	ENSG00000188153.14	3' UTR	hsa-miR-29a-3p	6.405	0.891	8mer (Perfect match)	hsa-miR-29a-3p:COL4A5:3' UTR:8mer (Perfect match)	chrX:108696439:108696518:+:hsa-miR-29a-3p:COL4A5:3' UTR:8mer (Perfect match)	control	NA	NA	108696490	lost	6.977	-10.79	0.2			GCC2	0.0314569
chr8	23022172	23022330	-	TNFRSF10B	ENSG00000120889.13	3' UTR	hsa-miR-92a-3p	4.236	0.693	7mer m8 (Perfect match)	hsa-miR-92a-3p:TNFRSF10B:3' UTR:7mer m8 (Perfect match)	chr8:23022172:23022330:-:hsa-miR-92a-3p:TNFRSF10B:3' UTR:7mer m8 (Perfect match)	control	NA	NA	23022220_23022212	lost	Not_unique	-9.5	0.19			CEP164	0.0315521
chr9	136008812	136008902	-	NACC2	ENSG00000148411.8	3' UTR	hsa-miR-23a-3p	5.54	0.842	8mer (Perfect match)	hsa-miR-23a-3p:NACC2:3' UTR:8mer (Perfect match)	chr9:136008812:136008902:-:hsa-miR-23a-3p:NACC2:3' UTR:8mer (Perfect match)	control	NA	NA	136008880	lost	2.989	-4.17	0.19			ZNF841	0.031576
chr13	28700879	28700965	-	SLC46A3	ENSG00000139508.15	CDS	hsa-miR-16-5p	3.44	0.653	7mer A1 (Perfect match)	hsa-miR-16-5p:SLC46A3:CDS:7mer A1 (Perfect match)	chr13:28700879:28700965:-:hsa-miR-16-5p:SLC46A3:CDS:7mer A1 (Perfect match)	control	NA	NA	28700941	lost	-0.106	-5.4	0			ZNF200	0.0316819
chr13	28700875	28700967	-	SLC46A3	ENSG00000139508.15	CDS	hsa-miR-27a-3p	8.763	0.921	7mer m8 (Perfect match)	NA	NA	limd1ko	hsa-miR-27a-3p:SLC46A3:CDS:7mer m8 (Perfect match)	chr13:28700875:28700967:-:hsa-miR-27a-3p:SLC46A3:CDS:7mer m8 (Perfect match)	28700913	kept	-0.059	-17.6	0.47			SRP72	0.0317741
chr13	28700879	28700965	-	SLC46A3	ENSG00000139508.15	CDS	hsa-miR-27a-3p	19.91	0.96	7mer m8 (Perfect match)	hsa-miR-27a-3p:SLC46A3:CDS:7mer m8 (Perfect match)	chr13:28700879:28700965:-:hsa-miR-27a-3p:SLC46A3:CDS:7mer m8 (Perfect match)	control	NA	NA	28700913	kept	-0.059	-17.6	0			HSPA8	0.0318191
chr19	1257699	1257780	+	MIDN	ENSG00000167470.14	3' UTR	hsa-miR-93-5p	5.827	0.832	8mer (Perfect match)	hsa-miR-93-5p:MIDN:3' UTR:8mer (Perfect match)	chr19:1257699:1257780:+:hsa-miR-93-5p:MIDN:3' UTR:8mer (Perfect match)	control	NA	NA	1257733	kept	3.322	-6.9	0.19			B4GALT1	0.0318956
chr1	150576873	150576953	-	MCL1	ENSG00000143384.14	3' UTR	hsa-miR-101-3p	3.692	0.723	8mer (Perfect match)	hsa-miR-101-3p:MCL1:3' UTR:8mer (Perfect match)	chr1:150576873:150576953:-:hsa-miR-101-3p:MCL1:3' UTR:8mer (Perfect match)	control	NA	NA	150576907	lost	1.119	-14.7	0.19			PBX2	0.0318995
chr1	53214307	53214386	-	CZIB	ENSG00000162384.14	3' UTR	hsa-miR-30e-5p	4.568	0.634	7mer A1 (Perfect match)	hsa-miR-30e-5p:CZIB:3' UTR:7mer A1 (Perfect match)	chr1:53214307:53214386:-:hsa-miR-30e-5p:CZIB:3' UTR:7mer A1 (Perfect match)	control	NA	NA	53214338	lost	-2.145	0.45	0.19			AKIP1	0.0319687
chr11	1753376	1753479	-	CTSD	ENSG00000117984.15	3' UTR	hsa-miR-574-5p	9.884	0.901	7mer m8 (Perfect match)	hsa-miR-574-5p:CTSD:3' UTR:7mer m8 (Perfect match)	chr11:1753376:1753479:-:hsa-miR-574-5p:CTSD:3' UTR:7mer m8 (Perfect match)	control	NA	NA	1753406	kept	0.299	-27.2	0.19			UBE2G2	0.0320136
chr2	134956725	134956796	+	CCNT2	ENSG00000082258.13	3' UTR	hsa-miR-23a-3p	3.176	0.624	8mer (Perfect match)	hsa-miR-23a-3p:CCNT2:3' UTR:8mer (Perfect match)	chr2:134956725:134956796:+:hsa-miR-23a-3p:CCNT2:3' UTR:8mer (Perfect match)	control	NA	NA	134956752	lost	no_score	-9.9	0.18			AFF4	0.0320181
chr2	96248645	96248731	-	TMEM127	ENSG00000135956.9	3' UTR	hsa-miR-22-3p	5.304	0.812	8mer (Perfect match)	hsa-miR-22-3p:TMEM127:3' UTR:8mer (Perfect match)	chr2:96248645:96248731:-:hsa-miR-22-3p:TMEM127:3' UTR:8mer (Perfect match)	control	NA	NA	96248705	kept	0.255	-12.89	0.18			LINC00886	0.0320514
chr3	38484729	38484814	+	ACVR2B	ENSG00000114739.14	3' UTR	hsa-let-7a-5p	3.13	0.614	7mer A1 (Perfect match)	hsa-let-7a-5p:ACVR2B:3' UTR:7mer A1 (Perfect match)	chr3:38484729:38484814:+:hsa-let-7a-5p:ACVR2B:3' UTR:7mer A1 (Perfect match)	control	NA	NA	38484793	lost	6.343	-1.5	0.18			TOGARAM2	0.0321199
chr1	214348924	214348997	-	PTPN14	ENSG00000152104.12	3' UTR	hsa-miR-21-5p	9.042	0.891	7mer m8 (Perfect match)	hsa-miR-21-5p:PTPN14:3' UTR:7mer m8 (Perfect match)	chr1:214348924:214348997:-:hsa-miR-21-5p:PTPN14:3' UTR:7mer m8 (Perfect match)	control	NA	NA	214348952	kept	3.328	-1.17	0.18			UBL4A	0.0321279
chr5	35056556	35056610	-	PRLR	ENSG00000113494.17	3' UTR	hsa-miR-31-5p	3.941	0.772	8mer (Perfect match)	hsa-miR-31-5p:PRLR:3' UTR:8mer (Perfect match)	chr5:35056556:35056610:-:hsa-miR-31-5p:PRLR:3' UTR:8mer (Perfect match)	control	NA	NA	35056582	lost	0.881	-12.1	0.18			NF2	0.0321893
chr15	55829461	55829539	-	NEDD4	ENSG00000069869.17	3' UTR	hsa-miR-27b-3p	3.725	0.733	8mer (Perfect match)	hsa-miR-27b-3p:NEDD4:3' UTR:8mer (Perfect match)	chr15:55829461:55829539:-:hsa-miR-27b-3p:NEDD4:3' UTR:8mer (Perfect match)	control	NA	NA	55829510	lost	3.726	-4.7	0.18			VAV3	0.0322546
chr1	150575244	150575307	-	MCL1	ENSG00000143384.14	3' UTR	hsa-miR-181a-5p	9.907	0.931	7mer A1 (Perfect match)	hsa-miR-181a-5p:MCL1:3' UTR:7mer A1 (Perfect match)	chr1:150575244:150575307:-:hsa-miR-181a-5p:MCL1:3' UTR:7mer A1 (Perfect match)	control	NA	NA	150575284	kept	2.542	-4.7	0.18			API5	0.0324055
chr1	150576011	150576099	-	MCL1	ENSG00000143384.14	3' UTR	hsa-miR-29c-3p	4.005	0.614	8mer (Perfect match)	hsa-miR-29c-3p:MCL1:3' UTR:8mer (Perfect match)	chr1:150576011:150576099:-:hsa-miR-29c-3p:MCL1:3' UTR:8mer (Perfect match)	control	NA	NA	150576040	kept	4.44	-10.2	0.18			SEC63	0.0324112
chr1	154944734	154944797	-	PBXIP1	ENSG00000163346.17	3' UTR	hsa-miR-27a-3p	4.191	0.762	8mer (Perfect match)	hsa-miR-27a-3p:PBXIP1:3' UTR:8mer (Perfect match)	chr1:154944734:154944797:-:hsa-miR-27a-3p:PBXIP1:3' UTR:8mer (Perfect match)	control	NA	NA	154944768	lost	0.71	-9.7	0.18			MED17	0.0324567
chr11	43379302	43379324	+	TTC17	ENSG00000052841.15	CDS	hsa-let-7a-5p	8.658	0.931	8mer (Perfect match)	hsa-let-7a-5p:TTC17:CDS:8mer (Perfect match)	chr11:43379302:43379324:+:hsa-let-7a-5p:TTC17:CDS:8mer (Perfect match)	control	NA	NA	43379310	kept	6.056	-13.6	0.02			P2RX7	0.032507
chr11	43379302	43379324	+	TTC17	ENSG00000052841.15	CDS	hsa-let-7a-5p	5.438	0.881	8mer (Perfect match)	NA	NA	limd1ko	hsa-let-7a-5p:TTC17:CDS:8mer (Perfect match)	chr11:43379302:43379324:+:hsa-let-7a-5p:TTC17:CDS:8mer (Perfect match)	43379310	kept	6.056	-13.6	0.02			TRIB1	0.0325303
chr7	20410187	20410339	+	ITGB8	ENSG00000105855.10	3' UTR	hsa-miR-181a-5p	6.867	0.851	7mer A1 (Perfect match)	hsa-miR-181a-5p:ITGB8:3' UTR:7mer A1 (Perfect match)	chr7:20410187:20410339:+:hsa-miR-181a-5p:ITGB8:3' UTR:7mer A1 (Perfect match)	control	NA	NA	20410272	lost	4.903	-8.4	0.18			PLEKHM1	0.0325628
chr8	143993296	143993348	+	GRINA	ENSG00000178719.17	3' UTR	hsa-miR-24-3p	3.586	0.762	7mer m8 (Perfect match)	hsa-miR-24-3p:GRINA:3' UTR:7mer m8 (Perfect match)	chr8:143993296:143993348:+:hsa-miR-24-3p:GRINA:3' UTR:7mer m8 (Perfect match)	control	NA	NA	143993319	lost	1.614	-15	0.18			MTURN	0.0326583
chr15	68291256	68291314	+	FEM1B	ENSG00000169018.6	3' UTR	hsa-miR-29a-3p	4.623	0.644	8mer (Perfect match)	hsa-miR-29a-3p:FEM1B:3' UTR:8mer (Perfect match)	chr15:68291256:68291314:+:hsa-miR-29a-3p:FEM1B:3' UTR:8mer (Perfect match)	control	NA	NA	68291277	lost	6.316	-8.7	0.18			FGFR1OP2	0.0327455
chr10	72275828	72275981	+	DDIT4	ENSG00000168209.6	3' UTR	hsa-miR-30c-5p	22.893	0.96	8mer (Perfect match)	hsa-miR-30c-5p:DDIT4:3' UTR:8mer (Perfect match)	chr10:72275828:72275981:+:hsa-miR-30c-5p:DDIT4:3' UTR:8mer (Perfect match)	control	NA	NA	72275935	kept	4.245	-1.89	0.18			MKRN1	0.0328677
chr10	92049294	92049361	-	CPEB3	ENSG00000107864.15	3' UTR	hsa-miR-26a-5p	3.613	0.733	7mer A1 (Perfect match)	NA	NA	limd1ko	hsa-miR-26a-5p:CPEB3:3' UTR:7mer A1 (Perfect match)	chr10:92049294:92049361:-:hsa-miR-26a-5p:CPEB3:3' UTR:7mer A1 (Perfect match)	92049315	kept	7.642	-4.3	0.18			BAG2	0.0329737
chrX	108696719	108696818	+	COL4A5	ENSG00000188153.14	3' UTR	hsa-miR-29a-3p	4.679	0.792	7mer A1 (Perfect match)	hsa-miR-29a-3p:COL4A5:3' UTR:7mer A1 (Perfect match)	chrX:108696719:108696818:+:hsa-miR-29a-3p:COL4A5:3' UTR:7mer A1 (Perfect match)	control	NA	NA	108696771	lost	6.591	-5.9	0.18			ODR4	0.0331739
chr6	131948489	131948551	-	CCN2	ENSG00000118523.6	3' UTR	hsa-miR-181a-5p	10.178	0.96	7mer A1 (Perfect match)	hsa-miR-181a-5p:CCN2:3' UTR:7mer A1 (Perfect match)	chr6:131948489:131948551:-:hsa-miR-181a-5p:CCN2:3' UTR:7mer A1 (Perfect match)	control	NA	NA	131948520	kept	0.462	-7.14	0.18			UBFD1	0.0331824
chr1	159201993	159202117	+	CADM3	ENSG00000162706.13	3' UTR	hsa-miR-23b-3p	7.273	0.802	8mer (Perfect match)	hsa-miR-23b-3p:CADM3:3' UTR:8mer (Perfect match)	chr1:159201993:159202117:+:hsa-miR-23b-3p:CADM3:3' UTR:8mer (Perfect match)	control	NA	NA	159202050	kept	2.183	-7.7	0.18			ARHGEF28	0.0332054
chr7	64521237	64521313	-	ZNF680	ENSG00000173041.12	CDS	hsa-miR-23a-3p	3.65	0.604	8mer (Perfect match)	NA	NA	limd1ko	hsa-miR-23a-3p:ZNF680:CDS:8mer (Perfect match)	chr7:64521237:64521313:-:hsa-miR-23a-3p:ZNF680:CDS:8mer (Perfect match)	64521276	kept	-5.498	-14.5	0			SNTB2	0.0332813
chr19	46788059	46788153	-	SLC1A5	ENSG00000105281.12	5' UTR	hsa-miR-27a-3p	8.657	0.861	7mer A1 (Perfect match)	hsa-miR-27a-3p:SLC1A5:5' UTR:7mer A1 (Perfect match)	chr19:46788059:46788153:-:hsa-miR-27a-3p:SLC1A5:5' UTR:7mer A1 (Perfect match)	control	NA	NA	46788109	lost	0.573	-17.7	0.86			SCAPER	0.0333281
chr11	63628996	63629084	-	ATL3	ENSG00000184743.13	3' UTR	hsa-miR-17-5p	5.351	0.802	8mer (Perfect match)	hsa-miR-17-5p:ATL3:3' UTR:8mer (Perfect match)	chr11:63628996:63629084:-:hsa-miR-17-5p:ATL3:3' UTR:8mer (Perfect match)	control	NA	NA	63629051	kept	2.05	-5.8	0.18			DESI1	0.033414
chr1	169477705	169477737	-	SLC19A2	ENSG00000117479.15	CDS	hsa-miR-29a-3p	3.362	0.772	8mer (Perfect match)	hsa-miR-29a-3p:SLC19A2:CDS:8mer (Perfect match)	chr1:169477705:169477737:-:hsa-miR-29a-3p:SLC19A2:CDS:8mer (Perfect match)	control	NA	NA	169477711	lost	9.325	-3	0.08			UBE2R2	0.0334178
chr17	82238854	82238962	+	SLC16A3	ENSG00000141526.18	CDS	hsa-miR-24-3p	4.443	0.792	7mer m8 (Perfect match)	hsa-miR-24-3p:SLC16A3:CDS:7mer m8 (Perfect match)	chr17:82238854:82238962:+:hsa-miR-24-3p:SLC16A3:CDS:7mer m8 (Perfect match)	control	NA	NA	82238930	lost	2.419	-9.74	0.13			ENSG00000234261	0.0334883
chr15	58596019	58596094	-	ADAM10	ENSG00000137845.15	3' UTR	hsa-miR-30c-5p	6.925	0.624	7mer A1 (Perfect match)	hsa-miR-30c-5p:ADAM10:3' UTR:7mer A1 (Perfect match)	chr15:58596019:58596094:-:hsa-miR-30c-5p:ADAM10:3' UTR:7mer A1 (Perfect match)	control	NA	NA	58596070	lost	5.609	-4.2	0.18			SPG7	0.0335627
chr1	114773521	114773603	-	SIKE1	ENSG00000052723.12	3' UTR	hsa-miR-23a-3p	3.041	0.564	7mer A1 (Perfect match)	hsa-miR-23a-3p:SIKE1:3' UTR:7mer A1 (Perfect match)	chr1:114773521:114773603:-:hsa-miR-23a-3p:SIKE1:3' UTR:7mer A1 (Perfect match)	control	NA	NA	114773568	lost	-1.535	-10.4	0.17			SNX19	0.0337454
chr21	29344773	29344866	+	BACH1	ENSG00000156273.16	3' UTR	hsa-let-7a-5p	3.52	0.594	8mer (Perfect match)	hsa-let-7a-5p:BACH1:3' UTR:8mer (Perfect match)	chr21:29344773:29344866:+:hsa-let-7a-5p:BACH1:3' UTR:8mer (Perfect match)	control	NA	NA	29344820	lost	4.579	-7.74	0.17			RLIM	0.0337842
chr3	114319069	114319165	-	ZBTB20	ENSG00000181722.17	3' UTR	hsa-miR-103a-3p	10.338	0.911	8mer (Perfect match)	NA	NA	limd1ko	hsa-miR-103a-3p:ZBTB20:3' UTR:8mer (Perfect match)	chr3:114319069:114319165:-:hsa-miR-103a-3p:ZBTB20:3' UTR:8mer (Perfect match)	114319115	kept	6.901	-5.29	0.17			SH3GLB1	0.0339012
chr1	207048785	207048917	-	YOD1	ENSG00000180667.11	3' UTR	hsa-miR-30c-5p	6.919	0.95	7mer A1 (Perfect match)	hsa-miR-30c-5p:YOD1:3' UTR:7mer A1 (Perfect match)	chr1:207048785:207048917:-:hsa-miR-30c-5p:YOD1:3' UTR:7mer A1 (Perfect match)	control	NA	NA	207048841	kept	5.205	0.16	0.17			FOXL1	0.0339061
chr12	46358242	46358434	-	SLC38A2	ENSG00000134294.14	3' UTR	hsa-miR-23a-3p	6.15	0.842	7mer m8 (Perfect match)	NA	NA	limd1ko	hsa-miR-23a-3p:SLC38A2:3' UTR:7mer m8 (Perfect match)	chr12:46358242:46358434:-:hsa-miR-23a-3p:SLC38A2:3' UTR:7mer m8 (Perfect match)	46358402_46358377	kept	Not_unique	-5.84	0.17			GOLGB1	0.0341171
chr2	191685787	191685874	+	NABP1	ENSG00000173559.15	3' UTR	hsa-miR-26a-5p	7.93	0.832	8mer (Perfect match)	hsa-miR-26a-5p:NABP1:3' UTR:8mer (Perfect match)	chr2:191685787:191685874:+:hsa-miR-26a-5p:NABP1:3' UTR:8mer (Perfect match)	control	NA	NA	191685817	lost	no_score	-7.2	0.17			SPATA33	0.0341549
chr8	125438089	125438173	+	TRIB1	ENSG00000173334.4	3' UTR	hsa-miR-23a-3p	4.363	0.842	8mer (Perfect match)	hsa-miR-23a-3p:TRIB1:3' UTR:8mer (Perfect match)	chr8:125438089:125438173:+:hsa-miR-23a-3p:TRIB1:3' UTR:8mer (Perfect match)	control	NA	NA	125438139	lost	no_score	-5.1	0.17			PLAC8L1	0.0342331
chr7	139571966	139572064	-	HIPK2	ENSG00000064393.16	3' UTR	hsa-miR-221-3p	8.589	0.911	8mer (Perfect match)	hsa-miR-221-3p:HIPK2:3' UTR:8mer (Perfect match)	chr7:139571966:139572064:-:hsa-miR-221-3p:HIPK2:3' UTR:8mer (Perfect match)	control	NA	NA	139572030	kept	5.222	-10.6	0.17			CLPTM1	0.0342651
chr2	28412997	28413079	+	FOSL2	ENSG00000075426.12	3' UTR	hsa-miR-92a-3p	4.023	0.624	8mer (Perfect match)	hsa-miR-92a-3p:FOSL2:3' UTR:8mer (Perfect match)	chr2:28412997:28413079:+:hsa-miR-92a-3p:FOSL2:3' UTR:8mer (Perfect match)	control	NA	NA	28413033	lost	0.831	-14.9	0.17			STAT3	0.0343058
chr2	38068162	38068193	-	CYP1B1	ENSG00000138061.12	3' UTR	hsa-miR-181b-5p	3.822	0.693	7mer A1 (Perfect match)	hsa-miR-181b-5p:CYP1B1:3' UTR:7mer A1 (Perfect match)	chr2:38068162:38068193:-:hsa-miR-181b-5p:CYP1B1:3' UTR:7mer A1 (Perfect match)	control	NA	NA	38068174	lost	-0.019	-4.1	0.17			AP4S1	0.0343336
chr11	9589112	9589228	+	WEE1	ENSG00000166483.12	3' UTR	hsa-miR-16-5p	4.773	0.772	8mer (Perfect match)	hsa-miR-16-5p:WEE1:3' UTR:8mer (Perfect match)	chr11:9589112:9589228:+:hsa-miR-16-5p:WEE1:3' UTR:8mer (Perfect match)	control	NA	NA	9589152	lost	5.852	-8	0.16			SGF29	0.034392
chr8	125437859	125437922	+	TRIB1	ENSG00000173334.4	3' UTR	hsa-miR-99b-5p	3.39	0.723	7mer A1 (Perfect match)	hsa-miR-99b-5p:TRIB1:3' UTR:7mer A1 (Perfect match)	chr8:125437859:125437922:+:hsa-miR-99b-5p:TRIB1:3' UTR:7mer A1 (Perfect match)	control	NA	NA	125437884	lost	1.941	-15.2	0.16			ECE1	0.0344474
chr20	41123416	41123498	+	TOP1	ENSG00000198900.7	3' UTR	hsa-miR-374a-5p	3.522	0.673	8mer (Perfect match)	hsa-miR-374a-5p:TOP1:3' UTR:8mer (Perfect match)	chr20:41123416:41123498:+:hsa-miR-374a-5p:TOP1:3' UTR:8mer (Perfect match)	control	NA	NA	41123451	lost	4.413	0.4	0.16			TMED9	0.0345595
chr17	30999518	30999619	+	RNF135	ENSG00000181481.14	3' UTR	hsa-miR-31-5p	3.819	0.604	7mer m8 (Perfect match)	hsa-miR-31-5p:RNF135:3' UTR:7mer m8 (Perfect match)	chr17:30999518:30999619:+:hsa-miR-31-5p:RNF135:3' UTR:7mer m8 (Perfect match)	control	NA	NA	30999553	lost	0.078	-13.3	0.16			WTAP	0.034634
chr22	31682297	31682394	-	PRR14L	ENSG00000183530.14	3' UTR	hsa-miR-27b-3p	3.039	0.683	7mer A1 (Perfect match)	hsa-miR-27b-3p:PRR14L:3' UTR:7mer A1 (Perfect match)	chr22:31682297:31682394:-:hsa-miR-27b-3p:PRR14L:3' UTR:7mer A1 (Perfect match)	control	NA	NA	31682346_31682313	lost	Not_unique	-5.7	0.16			SLC7A1	0.0346505
chr3	160501914	160501968	-	KPNA4	ENSG00000186432.10	3' UTR	hsa-miR-23a-3p	4.132	0.693	8mer (Perfect match)	hsa-miR-23a-3p:KPNA4:3' UTR:8mer (Perfect match)	chr3:160501914:160501968:-:hsa-miR-23a-3p:KPNA4:3' UTR:8mer (Perfect match)	control	NA	NA	160501944	lost	3.773	-8.4	0.16			ZFYVE16	0.0347203
chr2	199928174	199928264	+	C2orf69	ENSG00000178074.6	3' UTR	hsa-miR-23a-3p	5.139	0.822	8mer (Perfect match)	hsa-miR-23a-3p:C2orf69:3' UTR:8mer (Perfect match)	chr2:199928174:199928264:+:hsa-miR-23a-3p:C2orf69:3' UTR:8mer (Perfect match)	control	NA	NA	199928215	kept	1.941	-6.1	0.16			P4HB	0.0347215
chr16	30947965	30948080	+	FBXL19	ENSG00000099364.18	3' UTR	hsa-miR-26a-5p	4.359	0.772	8mer (Perfect match)	hsa-miR-26a-5p:FBXL19:3' UTR:8mer (Perfect match)	chr16:30947965:30948080:+:hsa-miR-26a-5p:FBXL19:3' UTR:8mer (Perfect match)	control	NA	NA	30948007_30948036	lost	Not_unique	-6.2	0.16			PLEKHF1	0.034895
chr22	20951551	20951618	+	CRKL	ENSG00000099942.13	3' UTR	hsa-miR-221-3p	7.081	0.871	8mer (Perfect match)	hsa-miR-221-3p:CRKL:3' UTR:8mer (Perfect match)	chr22:20951551:20951618:+:hsa-miR-221-3p:CRKL:3' UTR:8mer (Perfect match)	control	NA	NA	20951599	lost	0.163	-7	0.16			ROGDI	0.035039
chr15	40956311	40956377	+	CHAC1	ENSG00000128965.13	3' UTR	hsa-miR-24-3p	4.005	0.733	7mer m8 (Perfect match)	hsa-miR-24-3p:CHAC1:3' UTR:7mer m8 (Perfect match)	chr15:40956311:40956377:+:hsa-miR-24-3p:CHAC1:3' UTR:7mer m8 (Perfect match)	control	NA	NA	40956333	lost	0.342	-8.24	0.16			OGFRL1	0.0351015
chr15	40089882	40089992	-	BMF	ENSG00000104081.14	3' UTR	hsa-miR-125b-5p	8.271	0.871	7mer m8 (Perfect match)	hsa-miR-125b-5p:BMF:3' UTR:7mer m8 (Perfect match)	chr15:40089882:40089992:-:hsa-miR-125b-5p:BMF:3' UTR:7mer m8 (Perfect match)	control	NA	NA	40089944	kept	no_score	-9.8	0.16			C8orf88	0.0351226
chr10	79354472	79354582	+	PPIF	ENSG00000108179.14	3' UTR	hsa-miR-23a-3p	5.948	0.881	8mer (Perfect match)	hsa-miR-23a-3p:PPIF:3' UTR:8mer (Perfect match)	chr10:79354472:79354582:+:hsa-miR-23a-3p:PPIF:3' UTR:8mer (Perfect match)	control	NA	NA	79354527	lost	2.238	-11.3	0.15			ACACA	0.0351596
chr12	7919891	7920001	-	SLC2A3	ENSG00000059804.16	3' UTR	hsa-miR-181a-5p	5.938	0.723	8mer (Perfect match)	hsa-miR-181a-5p:SLC2A3:3' UTR:8mer (Perfect match)	chr12:7919891:7920001:-:hsa-miR-181a-5p:SLC2A3:3' UTR:8mer (Perfect match)	control	NA	NA	7919941	kept	1.166	-8.04	0.15			PCYOX1	0.0352893
chr4	165342984	165343084	+	MSMO1	ENSG00000052802.13	3' UTR	hsa-miR-106b-5p	4.225	0.693	7mer m8 (Perfect match)	NA	NA	limd1ko	hsa-miR-106b-5p:MSMO1:3' UTR:7mer m8 (Perfect match)	chr4:165342984:165343084:+:hsa-miR-106b-5p:MSMO1:3' UTR:7mer m8 (Perfect match)	165343038	kept	0.462	-8.4	0.15			GPN1	0.0355175
chr5	136177523	136177609	+	SMAD5	ENSG00000113658.18	3' UTR	hsa-miR-27a-3p	3.036	0.634	7mer m8 (Perfect match)	hsa-miR-27a-3p:SMAD5:3' UTR:7mer m8 (Perfect match)	chr5:136177523:136177609:+:hsa-miR-27a-3p:SMAD5:3' UTR:7mer m8 (Perfect match)	control	NA	NA	136177558	lost	2.982	-10.1	0.15			PEX11B	0.0355317
chr3	122426322	122426393	-	KPNA1	ENSG00000114030.13	3' UTR	hsa-miR-181a-5p	3.663	0.703	7mer m8 (Perfect match)	hsa-miR-181a-5p:KPNA1:3' UTR:7mer m8 (Perfect match)	chr3:122426322:122426393:-:hsa-miR-181a-5p:KPNA1:3' UTR:7mer m8 (Perfect match)	control	NA	NA	122426347	lost	1.603	-5.4	0.15			PLK3	0.0356361
chr7	45913736	45913835	-	IGFBP3	ENSG00000146674.16	3' UTR	hsa-miR-138-5p	7.992	0.931	7mer A1 (Perfect match)	hsa-miR-138-5p:IGFBP3:3' UTR:7mer A1 (Perfect match)	chr7:45913736:45913835:-:hsa-miR-138-5p:IGFBP3:3' UTR:7mer A1 (Perfect match)	control	NA	NA	45913775	kept	2.384	-9.7	0.15			ENSG00000228714	0.0357377
chr10	100151743	100151870	-	ERLIN1	ENSG00000107566.14	3' UTR	hsa-miR-30c-5p	17.968	0.931	8mer (Perfect match)	hsa-miR-30c-5p:ERLIN1:3' UTR:8mer (Perfect match)	chr10:100151743:100151870:-:hsa-miR-30c-5p:ERLIN1:3' UTR:8mer (Perfect match)	control	NA	NA	100151782	kept	4.478	-7.4	0.15			SNX5	0.0358264
chr19	1038903	1038978	+	CNN2	ENSG00000064666.15	3' UTR	hsa-miR-1908-5p	3.884	0.574	8mer (Perfect match)	hsa-miR-1908-5p:CNN2:3' UTR:8mer (Perfect match)	chr19:1038903:1038978:+:hsa-miR-1908-5p:CNN2:3' UTR:8mer (Perfect match)	control	NA	NA	1038964	lost	0.075	-19.7	0.15			DPCD	0.0358411
chr5	91369193	91369247	-	ARRDC3	ENSG00000113369.9	3' UTR	hsa-miR-31-3p	3.644	0.594	8mer (Perfect match)	hsa-miR-31-3p:ARRDC3:3' UTR:8mer (Perfect match)	chr5:91369193:91369247:-:hsa-miR-31-3p:ARRDC3:3' UTR:8mer (Perfect match)	control	NA	NA	91369218	lost	3.104	-0.9	0.15			PLOD3	0.0360953
chr14	75134314	75134459	-	TMED10	ENSG00000170348.9	3' UTR	hsa-miR-30a-5p	3.397	0.673	8mer (Perfect match)	hsa-miR-30a-5p:TMED10:3' UTR:8mer (Perfect match)	chr14:75134314:75134459:-:hsa-miR-30a-5p:TMED10:3' UTR:8mer (Perfect match)	control	NA	NA	75134393	kept	2.56	-5.4	0.14			DYNC2LI1	0.0360974
chr1	150964504	150964592	+	SETDB1	ENSG00000143379.13	3' UTR	hsa-miR-29a-3p	3.013	0.634	8mer (Perfect match)	hsa-miR-29a-3p:SETDB1:3' UTR:8mer (Perfect match)	chr1:150964504:150964592:+:hsa-miR-29a-3p:SETDB1:3' UTR:8mer (Perfect match)	control	NA	NA	150964529	lost	1.477	-10.4	0.14			CCNQ	0.0361479
chr19	46610697	46610776	+	CALM3	ENSG00000160014.17	3' UTR	hsa-miR-27a-3p	3.281	0.703	7mer A1 (Perfect match)	hsa-miR-27a-3p:CALM3:3' UTR:7mer A1 (Perfect match)	chr19:46610697:46610776:+:hsa-miR-27a-3p:CALM3:3' UTR:7mer A1 (Perfect match)	control	NA	NA	46610734	lost	3.728	-2.2	0.14			MIF-AS1	0.036188
chr7	23312131	23312203	-	IGF2BP3	ENSG00000136231.14	3' UTR	hsa-miR-320a-3p	4.167	0.792	8mer (Perfect match)	hsa-miR-320a-3p:IGF2BP3:3' UTR:8mer (Perfect match)	chr7:23312131:23312203:-:hsa-miR-320a-3p:IGF2BP3:3' UTR:8mer (Perfect match)	control	NA	NA	23312156	lost	3.67	-16.6	0.14			ANAPC7	0.0364238
chr7	139569914	139569965	-	HIPK2	ENSG00000064393.16	3' UTR	hsa-miR-16-5p	4.731	0.832	7mer m8 (Perfect match)	hsa-miR-16-5p:HIPK2:3' UTR:7mer m8 (Perfect match)	chr7:139569914:139569965:-:hsa-miR-16-5p:HIPK2:3' UTR:7mer m8 (Perfect match)	control	NA	NA	139569948	lost	1.964	-9.9	0.14			AGPAT3	0.0364676
chr8	123502761	123502851	-	FBXO32	ENSG00000156804.7	3' UTR	hsa-let-7b-5p	37.389	0.95	7mer m8 (Perfect match)	hsa-let-7b-5p:FBXO32:3' UTR:7mer m8 (Perfect match)	chr8:123502761:123502851:-:hsa-let-7b-5p:FBXO32:3' UTR:7mer m8 (Perfect match)	control	NA	NA	123502807	lost	5.927	-25.1	0.14			NPY2R	0.036545
chr14	90407348	90407416	+	CALM1	ENSG00000198668.14	3' UTR	hsa-miR-31-5p	3.079	0.564	7mer A1 (Perfect match)	hsa-miR-31-5p:CALM1:3' UTR:7mer A1 (Perfect match)	chr14:90407348:90407416:+:hsa-miR-31-5p:CALM1:3' UTR:7mer A1 (Perfect match)	control	NA	NA	90407381	lost	3.841	-13.3	0.14			CTNNA1	0.0366969
chr2	54987515	54987560	-	RTN4	ENSG00000115310.19	CDS	hsa-miR-320a-3p	12.768	0.941	8mer (Perfect match)	hsa-miR-320a-3p:RTN4:CDS:8mer (Perfect match)	chr2:54987515:54987560:-:hsa-miR-320a-3p:RTN4:CDS:8mer (Perfect match)	control	NA	NA	54987550	kept	2.594	-9.3	0			TOP3B	0.0367647
chr2	54987525	54987562	-	RTN4	ENSG00000115310.19	CDS	hsa-miR-320a-3p	9.3	0.95	8mer (Perfect match)	NA	NA	limd1ko	hsa-miR-320a-3p:RTN4:CDS:8mer (Perfect match)	chr2:54987525:54987562:-:hsa-miR-320a-3p:RTN4:CDS:8mer (Perfect match)	54987550	kept	2.594	-9.3	0			ZNF536	0.0369198
chr8	61625707	61625795	-	ASPH	ENSG00000198363.18	3' UTR	hsa-miR-27b-3p	3.564	0.703	7mer A1 (Perfect match)	hsa-miR-27b-3p:ASPH:3' UTR:7mer A1 (Perfect match)	chr8:61625707:61625795:-:hsa-miR-27b-3p:ASPH:3' UTR:7mer A1 (Perfect match)	control	NA	NA	61625765	lost	3.221	-1.3	0.14			GDAP2	0.0369331
chr12	57001657	57001733	-	ZBTB39	ENSG00000166860.3	3' UTR	hsa-miR-30d-5p	5.363	0.812	7mer m8 (Perfect match)	hsa-miR-30d-5p:ZBTB39:3' UTR:7mer m8 (Perfect match)	chr12:57001657:57001733:-:hsa-miR-30d-5p:ZBTB39:3' UTR:7mer m8 (Perfect match)	control	NA	NA	57001694	lost	0.639	-3.34	0.13			CHORDC1	0.0369711
chr17	28467914	28467988	+	RPS7P1	ENSG00000263266.2	Other	hsa-miR-22-3p	3.575	0.663	8mer (Perfect match)	NA	NA	limd1ko	hsa-miR-22-3p:RPS7P1:Other:8mer (Perfect match)	chr17:28467914:28467988:+:hsa-miR-22-3p:RPS7P1:Other:8mer (Perfect match)	28467965	kept	-0.029	-8.5	0.28			AGTPBP1	0.037027
chr17	28467919	28467988	+	RPS7P1	ENSG00000263266.2	Other	hsa-miR-22-3p	4.314	0.703	8mer (Perfect match)	hsa-miR-22-3p:RPS7P1:Other:8mer (Perfect match)	chr17:28467919:28467988:+:hsa-miR-22-3p:RPS7P1:Other:8mer (Perfect match)	control	NA	NA	28467965	kept	-0.029	-8.5	0			MARK3	0.0370305
chr11	82689596	82689656	+	RPS28P7	ENSG00000227097.5	Other	hsa-miR-125b-5p	8.59	0.921	8mer (Perfect match)	hsa-miR-125b-5p:RPS28P7:Other:8mer (Perfect match)	chr11:82689596:82689656:+:hsa-miR-125b-5p:RPS28P7:Other:8mer (Perfect match)	control	NA	NA	82689632	kept	2.233	-17.5	0			LIAS	0.037082
chr11	82689596	82689656	+	RPS28P7	ENSG00000227097.5	Other	hsa-miR-125a-5p	3.423	0.624	8mer (Perfect match)	hsa-miR-125a-5p:RPS28P7:Other:8mer (Perfect match)	chr11:82689596:82689656:+:hsa-miR-125a-5p:RPS28P7:Other:8mer (Perfect match)	control	NA	NA	82689632	kept	2.233	-16.5	0			PSMB4	0.0370863
chr11	82689599	82689657	+	RPS28P7	ENSG00000227097.5	Other	hsa-miR-125b-5p	3.075	0.614	8mer (Perfect match)	NA	NA	limd1ko	hsa-miR-125b-5p:RPS28P7:Other:8mer (Perfect match)	chr11:82689599:82689657:+:hsa-miR-125b-5p:RPS28P7:Other:8mer (Perfect match)	82689632	kept	2.233	-17.5	0			NPRL2	0.0371827
chr5	150446833	150446925	-	RPS14	ENSG00000164587.13	CDS	hsa-miR-16-5p	5.688	0.881	8mer (Perfect match)	NA	NA	limd1ko	hsa-miR-16-5p:RPS14:CDS:8mer (Perfect match)	chr5:150446833:150446925:-:hsa-miR-16-5p:RPS14:CDS:8mer (Perfect match)	150446891	kept	0.493	-8.3	0.03			ZNF574	0.0372805
chr5	150446846	150446919	-	RPS14	ENSG00000164587.13	CDS	hsa-miR-16-5p	8.97	0.941	8mer (Perfect match)	hsa-miR-16-5p:RPS14:CDS:8mer (Perfect match)	chr5:150446846:150446919:-:hsa-miR-16-5p:RPS14:CDS:8mer (Perfect match)	control	NA	NA	150446891	kept	0.493	-8.3	0			EPN1	0.0373082
chr5	150446846	150446919	-	RPS14	ENSG00000164587.13	CDS	hsa-miR-15a-5p	3.895	0.713	8mer (Perfect match)	hsa-miR-15a-5p:RPS14:CDS:8mer (Perfect match)	chr5:150446846:150446919:-:hsa-miR-15a-5p:RPS14:CDS:8mer (Perfect match)	control	NA	NA	150446891	kept	0.493	-9.4	0			LINC00174	0.0375385
chr15	69452894	69452995	+	RPLP1	ENSG00000137818.12	CDS	hsa-miR-652-3p	38.677	0.98	7mer m8 (Perfect match)	hsa-miR-652-3p:RPLP1:CDS:7mer m8 (Perfect match)	chr15:69452894:69452995:+:hsa-miR-652-3p:RPLP1:CDS:7mer m8 (Perfect match)	control	NA	NA	69452950	kept	7.335	-7.1	0.2			RINT1	0.0377444
chr15	69452899	69452995	+	RPLP1	ENSG00000137818.12	CDS	hsa-miR-652-3p	28.426	0.96	7mer m8 (Perfect match)	NA	NA	limd1ko	hsa-miR-652-3p:RPLP1:CDS:7mer m8 (Perfect match)	chr15:69452899:69452995:+:hsa-miR-652-3p:RPLP1:CDS:7mer m8 (Perfect match)	69452950	kept	7.335	-7.1	0			TMEM39A	0.0377545
chr2	101005985	101006074	+	RPL31	ENSG00000071082.11	CDS	hsa-miR-21-5p	4.269	0.703	8mer (Perfect match)	hsa-miR-21-5p:RPL31:CDS:8mer (Perfect match)	chr2:101005985:101006074:+:hsa-miR-21-5p:RPL31:CDS:8mer (Perfect match)	control	NA	NA	101006030	lost	7.878	-5.3	0.04			MTG2	0.0379773
chr15	41520578	41520648	-	RPAP1	ENSG00000103932.12	CDS	hsa-miR-31-5p	4.192	0.703	8mer (Perfect match)	hsa-miR-31-5p:RPAP1:CDS:8mer (Perfect match)	chr15:41520578:41520648:-:hsa-miR-31-5p:RPAP1:CDS:8mer (Perfect match)	control	NA	NA	41520608	lost	2.014	-9.4	0.15			IWS1	0.0379998
chr12	131922755	131922815	+	ULK1	ENSG00000177169.10	3' UTR	hsa-miR-26a-5p	3.104	0.624	8mer (Perfect match)	hsa-miR-26a-5p:ULK1:3' UTR:8mer (Perfect match)	chr12:131922755:131922815:+:hsa-miR-26a-5p:ULK1:3' UTR:8mer (Perfect match)	control	NA	NA	131922781	lost	2.291	-4.1	0.13			ENSG00000278834	0.0380405
chr5	148828340	148828438	+	ADRB2	ENSG00000169252.6	3' UTR	hsa-let-7a-5p	4.589	0.624	8mer (Perfect match)	hsa-let-7a-5p:ADRB2:3' UTR:8mer (Perfect match)	chr5:148828340:148828438:+:hsa-let-7a-5p:ADRB2:3' UTR:8mer (Perfect match)	control	NA	NA	148828379	lost	1.895	-6.1	0.13			CDC27	0.0381469
chr2	101281882	101281959	-	RNF149	ENSG00000163162.9	CDS	hsa-miR-24-3p	5.433	0.832	8mer (Perfect match)	hsa-miR-24-3p:RNF149:CDS:8mer (Perfect match)	chr2:101281882:101281959:-:hsa-miR-24-3p:RNF149:CDS:8mer (Perfect match)	control	NA	NA	101281912	lost	0.156	-7.9	0.14			USP4	0.03826
chr8	124485924	124485958	+	RNF139	ENSG00000170881.5	CDS	hsa-miR-19b-3p	3.819	0.663	8mer (Perfect match)	hsa-miR-19b-3p:RNF139:CDS:8mer (Perfect match)	chr8:124485924:124485958:+:hsa-miR-19b-3p:RNF139:CDS:8mer (Perfect match)	control	NA	NA	124485955	kept	3.492	-2.84	0			CNTLN	0.0383284
chr8	124485934	124485992	+	RNF139	ENSG00000170881.5	CDS	hsa-miR-19b-3p	4.4	0.822	8mer (Perfect match)	NA	NA	limd1ko	hsa-miR-19b-3p:RNF139:CDS:8mer (Perfect match)	chr8:124485934:124485992:+:hsa-miR-19b-3p:RNF139:CDS:8mer (Perfect match)	124485955	kept	3.492	-2.84	0			CREB3	0.0383472
chr8	124485934	124485992	+	RNF139	ENSG00000170881.5	CDS	hsa-miR-19a-3p	3.763	0.673	8mer (Perfect match)	NA	NA	limd1ko	hsa-miR-19a-3p:RNF139:CDS:8mer (Perfect match)	chr8:124485934:124485992:+:hsa-miR-19a-3p:RNF139:CDS:8mer (Perfect match)	124485955	kept	3.492	-2.84	0			TTC13	0.0383491
chr9	127731697	127731845	-	TOR2A	ENSG00000160404.18	3' UTR	hsa-miR-24-3p	6.363	0.762	7mer m8 (Perfect match)	hsa-miR-24-3p:TOR2A:3' UTR:7mer m8 (Perfect match)	chr9:127731697:127731845:-:hsa-miR-24-3p:TOR2A:3' UTR:7mer m8 (Perfect match)	control	NA	NA	127731808_127731783	lost	Not_unique	-12.9	0.13			LSM1	0.0383566
chr14	49586807	49586877	+	RN7SL1	ENSG00000276168.1	Other	hsa-miR-27a-3p	3.438	0.554	7mer A1 (Perfect match)	NA	NA	limd1ko	hsa-miR-27a-3p:RN7SL1:Other:7mer A1 (Perfect match)	chr14:49586807:49586877:+:hsa-miR-27a-3p:RN7SL1:Other:7mer A1 (Perfect match)	49586831	gained	no_score	-7.7	0.4			H4-16	0.0386227
chr18	6914907	6914990	+	ARHGAP28	ENSG00000088756.13	3' UTR	hsa-let-7a-5p	9.914	0.525	8mer (Perfect match)	hsa-let-7a-5p:ARHGAP28:3' UTR:8mer (Perfect match)	chr18:6914907:6914990:+:hsa-let-7a-5p:ARHGAP28:3' UTR:8mer (Perfect match)	control	NA	NA	6914959	kept	3.78	-7.7	0.13			TDG	0.0386715
chr10	22329949	22330073	+	BMI1	ENSG00000168283.14	3' UTR	hsa-miR-27a-3p	3.281	0.723	8mer (Perfect match)	hsa-miR-27a-3p:BMI1:3' UTR:8mer (Perfect match)	chr10:22329949:22330073:+:hsa-miR-27a-3p:BMI1:3' UTR:8mer (Perfect match)	control	NA	NA	22330030	lost	5.456	-9.3	0.13			CRADD	0.038746
chr8	65718777	65718919	-	PDE7A	ENSG00000205268.11	3' UTR	hsa-miR-23a-3p	6.687	0.881	8mer (Perfect match)	hsa-miR-23a-3p:PDE7A:3' UTR:8mer (Perfect match)	chr8:65718777:65718919:-:hsa-miR-23a-3p:PDE7A:3' UTR:8mer (Perfect match)	control	NA	NA	65718860	lost	6.175	-8.8	0.13			RBM26-AS1	0.0388676
chr10	71817110	71817169	-	PSAP	ENSG00000197746.15	3' UTR	hsa-miR-24-3p	7.684	0.921	7mer A1 (Perfect match)	hsa-miR-24-3p:PSAP:3' UTR:7mer A1 (Perfect match)	chr10:71817110:71817169:-:hsa-miR-24-3p:PSAP:3' UTR:7mer A1 (Perfect match)	control	NA	NA	71817138	lost	0.071	-22.4	0.13			SNX25	0.0388864
chr5	95788768	95788861	+	RHOBTB3	ENSG00000164292.13	CDS	hsa-let-7f-5p	3.548	0.505	8mer (Perfect match)	hsa-let-7f-5p:RHOBTB3:CDS:8mer (Perfect match)	chr5:95788768:95788861:+:hsa-let-7f-5p:RHOBTB3:CDS:8mer (Perfect match)	control	NA	NA	95788821	kept	2.593	-6.3	0.25			MTO1	0.0391902
chr5	43297012	43297106	-	HMGCS1	ENSG00000112972.15	CDS	hsa-let-7a-5p	4.86	0.832	8mer (Perfect match)	hsa-let-7a-5p:HMGCS1:CDS:8mer (Perfect match)	chr5:43297012:43297106:-:hsa-let-7a-5p:HMGCS1:CDS:8mer (Perfect match)	control	NA	NA	43297063	kept	4.757	-5	0.11			SUB1	0.0392125
chr1	35434644	35434751	-	KIAA0319L	ENSG00000142687.19	3' UTR	hsa-miR-27a-3p	8.442	0.921	7mer A1 (Perfect match)	hsa-miR-27a-3p:KIAA0319L:3' UTR:7mer A1 (Perfect match)	chr1:35434644:35434751:-:hsa-miR-27a-3p:KIAA0319L:3' UTR:7mer A1 (Perfect match)	control	NA	NA	35434711	kept	3.555	-3.6	0.13			LSM14A	0.0392412
chr5	95793059	95793159	+	RHOBTB3	ENSG00000164292.13	CDS	hsa-miR-26a-5p	5.012	0.842	8mer (Perfect match)	hsa-miR-26a-5p:RHOBTB3:CDS:8mer (Perfect match)	chr5:95793059:95793159:+:hsa-miR-26a-5p:RHOBTB3:CDS:8mer (Perfect match)	control	NA	NA	95793112	lost	4.131	-13.45	0.32			KANSL2	0.0393188
chr22	38865809	38865897	-	CBX6	ENSG00000183741.12	3' UTR	hsa-miR-29b-3p	6.529	0.851	7mer A1 (Perfect match)	hsa-miR-29b-3p:CBX6:3' UTR:7mer A1 (Perfect match)	chr22:38865809:38865897:-:hsa-miR-29b-3p:CBX6:3' UTR:7mer A1 (Perfect match)	control	NA	NA	38865861	lost	4.122	-3.4	0.13			KLF5	0.0393346
chr12	51996927	51997014	+	ACVR1B	ENSG00000135503.13	3' UTR	hsa-miR-20a-5p	3.137	0.545	7mer A1 (Perfect match)	hsa-miR-20a-5p:ACVR1B:3' UTR:7mer A1 (Perfect match)	chr12:51996927:51997014:+:hsa-miR-20a-5p:ACVR1B:3' UTR:7mer A1 (Perfect match)	control	NA	NA	51996965	lost	3.633	-5.8	0.13			PDCD4-AS1	0.0393565
chr2	43222893	43222998	-	ZFP36L2	ENSG00000152518.8	3' UTR	hsa-miR-222-3p	5.931	0.901	8mer (Perfect match)	hsa-miR-222-3p:ZFP36L2:3' UTR:8mer (Perfect match)	chr2:43222893:43222998:-:hsa-miR-222-3p:ZFP36L2:3' UTR:8mer (Perfect match)	control	NA	NA	43222936	lost	8.98	-6.5	0.12			MAPK8IP1	0.039387
chr14	68788000	68788016	-	ZFP36L1	ENSG00000185650.10	3' UTR	hsa-miR-181a-5p	3.173	0.673	7mer A1 (Perfect match)	hsa-miR-181a-5p:ZFP36L1:3' UTR:7mer A1 (Perfect match)	chr14:68788000:68788016:-:hsa-miR-181a-5p:ZFP36L1:3' UTR:7mer A1 (Perfect match)	control	NA	NA	68788007	lost	7.19	-3.7	0.12			TMEM14B	0.0394174
chr6	43020834	43020927	+	KLHDC3	ENSG00000124702.19	3' UTR	hsa-miR-27a-3p	3.031	0.673	7mer A1 (Perfect match)	hsa-miR-27a-3p:KLHDC3:3' UTR:7mer A1 (Perfect match)	chr6:43020834:43020927:+:hsa-miR-27a-3p:KLHDC3:3' UTR:7mer A1 (Perfect match)	control	NA	NA	43020878	lost	2.497	-2.5	0.12			TMCC1-DT	0.0394331
chr22	38734785	38734835	-	SUN2	ENSG00000100242.16	3' UTR	hsa-miR-103a-3p	3.074	0.564	8mer (Perfect match)	hsa-miR-103a-3p:SUN2:3' UTR:8mer (Perfect match)	chr22:38734785:38734835:-:hsa-miR-103a-3p:SUN2:3' UTR:8mer (Perfect match)	control	NA	NA	38734806	lost	5.399	-10.4	0.12			SHMT2	0.0394539
chr2	20448027	20448090	+	RHOB	ENSG00000143878.10	CDS	hsa-miR-29a-3p	3.55	0.594	7mer A1 (Perfect match)	hsa-miR-29a-3p:RHOB:CDS:7mer A1 (Perfect match)	chr2:20448027:20448090:+:hsa-miR-29a-3p:RHOB:CDS:7mer A1 (Perfect match)	control	NA	NA	20448052	lost	7.715	-3.8	0.02			NIFK-AS1	0.0395012
chr3	170396640	170396763	+	SKIL	ENSG00000136603.14	3' UTR	hsa-miR-30a-5p	3.013	0.693	7mer A1 (Perfect match)	hsa-miR-30a-5p:SKIL:3' UTR:7mer A1 (Perfect match)	chr3:170396640:170396763:+:hsa-miR-30a-5p:SKIL:3' UTR:7mer A1 (Perfect match)	control	NA	NA	170396682	lost	5.676	-0.1	0.12			ATG3	0.0396097
chr6	43614771	43614829	+	POLH	ENSG00000170734.12	3' UTR	hsa-miR-425-5p	4.366	0.644	8mer (Perfect match)	hsa-miR-425-5p:POLH:3' UTR:8mer (Perfect match)	chr6:43614771:43614829:+:hsa-miR-425-5p:POLH:3' UTR:8mer (Perfect match)	control	NA	NA	43614810	lost	-0.993	-7.9	0.12			RPE	0.0397627
chr2	200911186	200911273	-	ORC2	ENSG00000115942.9	3' UTR	hsa-miR-30c-5p	3.326	0.545	8mer (Perfect match)	hsa-miR-30c-5p:ORC2:3' UTR:8mer (Perfect match)	chr2:200911186:200911273:-:hsa-miR-30c-5p:ORC2:3' UTR:8mer (Perfect match)	control	NA	NA	200911221	lost	2.379	-7.3	0.12			TADA2A	0.0397721
chr11	32105093	32105192	+	RCN1	ENSG00000049449.10	3' UTR	hsa-miR-23a-3p	4.606	0.693	8mer (Perfect match)	hsa-miR-23a-3p:RCN1:3' UTR:8mer (Perfect match)	chr11:32105093:32105192:+:hsa-miR-23a-3p:RCN1:3' UTR:8mer (Perfect match)	control	NA	NA	32105123	lost	1.953	-3.7	0.12			PIGW	0.0398804
chr12	65964489	65964626	+	HMGA2	ENSG00000149948.14	3' UTR	hsa-let-7b-5p	4.13	0.644	7mer m8 (Perfect match)	hsa-let-7b-5p:HMGA2:3' UTR:7mer m8 (Perfect match)	chr12:65964489:65964626:+:hsa-let-7b-5p:HMGA2:3' UTR:7mer m8 (Perfect match)	control	NA	NA	65964554	lost	5.433	-14.3	0.12			TTC28-AS1	0.0399012
chrX	123908347	123908453	+	XIAP	ENSG00000101966.14	3' UTR	hsa-miR-93-5p	4.545	0.693	7mer A1 (Perfect match)	hsa-miR-93-5p:XIAP:3' UTR:7mer A1 (Perfect match)	chrX:123908347:123908453:+:hsa-miR-93-5p:XIAP:3' UTR:7mer A1 (Perfect match)	control	NA	NA	123908414	lost	1.414	-1.1	0.11			CREB1	0.0402373
chr2	121218063	121218135	-	TFCP2L1	ENSG00000115112.8	3' UTR	hsa-miR-24-3p	5.671	0.673	8mer (Perfect match)	hsa-miR-24-3p:TFCP2L1:3' UTR:8mer (Perfect match)	chr2:121218063:121218135:-:hsa-miR-24-3p:TFCP2L1:3' UTR:8mer (Perfect match)	control	NA	NA	121218099	lost	0.468	-15.37	0.11			ENSG00000229272	0.0402732
chr10	58395273	58395365	+	TFAM	ENSG00000108064.11	3' UTR	hsa-miR-23a-3p	3.852	0.733	8mer (Perfect match)	hsa-miR-23a-3p:TFAM:3' UTR:8mer (Perfect match)	chr10:58395273:58395365:+:hsa-miR-23a-3p:TFAM:3' UTR:8mer (Perfect match)	control	NA	NA	58395321	lost	0.537	-12.8	0.11			SUCO	0.0402753
chr2	179109534	179109630	-	SESTD1	ENSG00000187231.14	3' UTR	hsa-miR-29b-3p	3.079	0.554	8mer (Perfect match)	hsa-miR-29b-3p:SESTD1:3' UTR:8mer (Perfect match)	chr2:179109534:179109630:-:hsa-miR-29b-3p:SESTD1:3' UTR:8mer (Perfect match)	control	NA	NA	179109588	lost	7.153	-10.9	0.11			ZNF599	0.0405189
chr3	50325055	50325132	-	TUSC2	ENSG00000114383.10	3' UTR	hsa-miR-23a-3p	7.575	0.881	8mer (Perfect match)	NA	NA	limd1ko	hsa-miR-23a-3p:TUSC2:3' UTR:8mer (Perfect match)	chr3:50325055:50325132:-:hsa-miR-23a-3p:TUSC2:3' UTR:8mer (Perfect match)	50325100	kept	4.093	-4.4	0.11			DAD1	0.0405389
chr13	29509483	29509593	-	SLC7A1	ENSG00000139514.13	3' UTR	hsa-miR-23a-3p	10.126	0.98	8mer (Perfect match)	hsa-miR-23a-3p:SLC7A1:3' UTR:8mer (Perfect match)	chr13:29509483:29509593:-:hsa-miR-23a-3p:SLC7A1:3' UTR:8mer (Perfect match)	control	NA	NA	29509553	kept	4.3	-6.6	0.11			SRSF6	0.040602
chr10	58191815	58191908	-	IPMK	ENSG00000151151.6	3' UTR	hsa-miR-20a-5p	4.442	0.733	7mer A1 (Perfect match)	hsa-miR-20a-5p:IPMK:3' UTR:7mer A1 (Perfect match)	chr10:58191815:58191908:-:hsa-miR-20a-5p:IPMK:3' UTR:7mer A1 (Perfect match)	control	NA	NA	58191870	lost	4.432	0.1	0.11			OSER1-DT	0.0406238
chr7	139565100	139565204	-	HIPK2	ENSG00000064393.16	3' UTR	hsa-let-7d-5p	3.133	0.594	7mer A1 (Perfect match)	hsa-let-7d-5p:HIPK2:3' UTR:7mer A1 (Perfect match)	chr7:139565100:139565204:-:hsa-let-7d-5p:HIPK2:3' UTR:7mer A1 (Perfect match)	control	NA	NA	139565144	lost	6.11	-6.4	0.11			RASAL2-AS1	0.0407932
chr20	5546803	5546916	-	GPCPD1	ENSG00000125772.14	3' UTR	hsa-miR-30b-5p	4.774	0.703	7mer m8 (Perfect match)	hsa-miR-30b-5p:GPCPD1:3' UTR:7mer m8 (Perfect match)	chr20:5546803:5546916:-:hsa-miR-30b-5p:GPCPD1:3' UTR:7mer m8 (Perfect match)	control	NA	NA	5546871	kept	3.335	-4.2	0.11			RTN4	0.0408286
chrX	132214127	132214182	-	RAP2C	ENSG00000123728.10	CDS	hsa-miR-423-3p	4.396	0.792	8mer (Perfect match)	hsa-miR-423-3p:RAP2C:CDS:8mer (Perfect match)	chrX:132214127:132214182:-:hsa-miR-423-3p:RAP2C:CDS:8mer (Perfect match)	control	NA	NA	132214136	lost	6.68	-10.34	0.79			TRIM24	0.0408721
chr2	65088566	65088645	-	RAB1A	ENSG00000138069.18	CDS	hsa-miR-22-3p	3.192	0.683	7mer m8 (Perfect match)	hsa-miR-22-3p:RAB1A:CDS:7mer m8 (Perfect match)	chr2:65088566:65088645:-:hsa-miR-22-3p:RAB1A:CDS:7mer m8 (Perfect match)	control	NA	NA	65088601	lost	-0.492	-11.9	0.02			GPX8	0.0409125
chr8	103332735	103332764	+	FZD6	ENSG00000164930.12	3' UTR	hsa-miR-101-3p	3.159	0.604	8mer (Perfect match)	hsa-miR-101-3p:FZD6:3' UTR:8mer (Perfect match)	chr8:103332735:103332764:+:hsa-miR-101-3p:FZD6:3' UTR:8mer (Perfect match)	control	NA	NA	103332755	lost	1.377	-7.6	0.11			CD55	0.0410159
chr1	54851048	54851132	-	DHCR24	ENSG00000116133.13	3' UTR	hsa-miR-191-5p	12.061	0.96	7mer m8 (Perfect match)	hsa-miR-191-5p:DHCR24:3' UTR:7mer m8 (Perfect match)	chr1:54851048:54851132:-:hsa-miR-191-5p:DHCR24:3' UTR:7mer m8 (Perfect match)	control	NA	NA	54851094	kept	0.471	-8.8	0.11			RPS6KB1	0.0410757
chr2	171557520	171557606	+	CYBRD1	ENSG00000071967.12	3' UTR	hsa-miR-20a-5p	4.239	0.713	7mer m8 (Perfect match)	hsa-miR-20a-5p:CYBRD1:3' UTR:7mer m8 (Perfect match)	chr2:171557520:171557606:+:hsa-miR-20a-5p:CYBRD1:3' UTR:7mer m8 (Perfect match)	control	NA	NA	171557576	lost	0.196	-6	0.11			DDX42	0.0411487
chr12	57822813	57822863	-	CTDSP2	ENSG00000175215.11	3' UTR	hsa-miR-191-5p	3.753	0.733	7mer m8 (Perfect match)	hsa-miR-191-5p:CTDSP2:3' UTR:7mer m8 (Perfect match)	chr12:57822813:57822863:-:hsa-miR-191-5p:CTDSP2:3' UTR:7mer m8 (Perfect match)	control	NA	NA	57822837	lost	2.352	-2.9	0.11			BLZF1	0.0412993
chr15	49126992	49127071	-	COPS2	ENSG00000166200.15	3' UTR	hsa-miR-181a-5p	10.524	0.96	7mer m8 (Perfect match)	hsa-miR-181a-5p:COPS2:3' UTR:7mer m8 (Perfect match)	chr15:49126992:49127071:-:hsa-miR-181a-5p:COPS2:3' UTR:7mer m8 (Perfect match)	control	NA	NA	49127058_49127013	lost	Not_unique	0.2	0.11			CYB5R4	0.0413099
chr8	47737204	47737308	-	CEBPD	ENSG00000221869.5	3' UTR	hsa-let-7b-5p	8.263	0.871	7mer A1 (Perfect match)	hsa-let-7b-5p:CEBPD:3' UTR:7mer A1 (Perfect match)	chr8:47737204:47737308:-:hsa-let-7b-5p:CEBPD:3' UTR:7mer A1 (Perfect match)	control	NA	NA	47737268	lost	3.257	-10	0.11			ENSG00000289858	0.041427
chr15	40090338	40090457	-	BMF	ENSG00000104081.14	3' UTR	hsa-miR-29b-3p	7.02	0.822	8mer (Perfect match)	hsa-miR-29b-3p:BMF:3' UTR:8mer (Perfect match)	chr15:40090338:40090457:-:hsa-miR-29b-3p:BMF:3' UTR:8mer (Perfect match)	control	NA	NA	40090396	kept	3.778	-7.67	0.11			MANEAL	0.0414289
chr7	64709166	64709258	+	ZNF107	ENSG00000196247.13	3' UTR	hsa-miR-23b-3p	4.043	0.703	8mer (Perfect match)	hsa-miR-23b-3p:ZNF107:3' UTR:8mer (Perfect match)	chr7:64709166:64709258:+:hsa-miR-23b-3p:ZNF107:3' UTR:8mer (Perfect match)	control	NA	NA	64709218	kept	-4.711	-11.6	0.1			GMPPA	0.041517
chr5	150795813	150795890	+	SMIM3	ENSG00000256235.3	3' UTR	hsa-let-7a-5p	3.71	0.743	8mer (Perfect match)	hsa-let-7a-5p:SMIM3:3' UTR:8mer (Perfect match)	chr5:150795813:150795890:+:hsa-let-7a-5p:SMIM3:3' UTR:8mer (Perfect match)	control	NA	NA	150795847	lost	1.667	-4.99	0.1			KHDC1-AS1	0.0415451
chr10	71820275	71820329	-	PSAP	ENSG00000197746.15	CDS	hsa-miR-30a-5p	3.538	0.653	7mer m8 (Perfect match)	NA	NA	limd1ko	hsa-miR-30a-5p:PSAP:CDS:7mer m8 (Perfect match)	chr10:71820275:71820329:-:hsa-miR-30a-5p:PSAP:CDS:7mer m8 (Perfect match)	71820303	gained	0.141	-6.9	0.98			ZNF473	0.0415727
chr11	9589048	9589104	+	WEE1	ENSG00000166483.12	3' UTR	hsa-miR-106b-5p	4.304	0.782	7mer m8 (Perfect match)	hsa-miR-106b-5p:WEE1:3' UTR:7mer m8 (Perfect match)	chr11:9589048:9589104:+:hsa-miR-106b-5p:WEE1:3' UTR:7mer m8 (Perfect match)	control	NA	NA	9589088	lost	5.592	-19.7	0.1			MAN2C1	0.0415928
chr9	36339301	36339402	-	RNF38	ENSG00000137075.18	3' UTR	hsa-miR-27a-3p	3.326	0.634	7mer m8 (Perfect match)	hsa-miR-27a-3p:RNF38:3' UTR:7mer m8 (Perfect match)	chr9:36339301:36339402:-:hsa-miR-27a-3p:RNF38:3' UTR:7mer m8 (Perfect match)	control	NA	NA	36339358	lost	5.827	-8.5	0.1			TAB1	0.0416009
chr5	95788768	95788861	+	RHOBTB3	ENSG00000164292.13	CDS	hsa-let-7a-5p	8.177	0.911	8mer (Perfect match)	hsa-let-7a-5p:RHOBTB3:CDS:8mer (Perfect match)	chr5:95788768:95788861:+:hsa-let-7a-5p:RHOBTB3:CDS:8mer (Perfect match)	control	NA	NA	95788821	kept	2.593	-11.6	0.06			SMARCC1	0.0416838
chr14	90043886	90043984	+	TDP1	ENSG00000042088.14	3' UTR	hsa-miR-320a-3p	5.323	0.812	7mer m8 (Perfect match)	hsa-miR-320a-3p:TDP1:3' UTR:7mer m8 (Perfect match)	chr14:90043886:90043984:+:hsa-miR-320a-3p:TDP1:3' UTR:7mer m8 (Perfect match)	control	NA	NA	90043935	lost	-0.705	-7.9	0.1			MTRF1L	0.0417322
chr2	241352440	241352534	+	SEPTIN2	ENSG00000168385.18	3' UTR	hsa-miR-15a-5p	3.414	0.574	8mer (Perfect match)	hsa-miR-15a-5p:SEPTIN2:3' UTR:8mer (Perfect match)	chr2:241352440:241352534:+:hsa-miR-15a-5p:SEPTIN2:3' UTR:8mer (Perfect match)	control	NA	NA	241352485	lost	0.98	-7.1	0.1			ANKRD16	0.0417344
chr13	39013382	39013487	-	PROSER1	ENSG00000120685.20	CDS	hsa-miR-24-3p	5.111	0.653	7mer m8 (Perfect match)	hsa-miR-24-3p:PROSER1:CDS:7mer m8 (Perfect match)	chr13:39013382:39013487:-:hsa-miR-24-3p:PROSER1:CDS:7mer m8 (Perfect match)	control	NA	NA	39013420	lost	5.179	-10.6	0.06			TPRKB	0.0417432
chr10	63621396	63621507	+	REEP3	ENSG00000165476.14	3' UTR	hsa-miR-20a-5p	3.3	0.673	7mer m8 (Perfect match)	hsa-miR-20a-5p:REEP3:3' UTR:7mer m8 (Perfect match)	chr10:63621396:63621507:+:hsa-miR-20a-5p:REEP3:3' UTR:7mer m8 (Perfect match)	control	NA	NA	63621438	lost	4.513	-10.9	0.1			MRPS25	0.0418615
chr19	1257699	1257780	+	MIDN	ENSG00000167470.14	3' UTR	hsa-miR-106b-5p	11.839	0.941	8mer (Perfect match)	hsa-miR-106b-5p:MIDN:3' UTR:8mer (Perfect match)	chr19:1257699:1257780:+:hsa-miR-106b-5p:MIDN:3' UTR:8mer (Perfect match)	control	NA	NA	1257733	kept	3.322	-4.8	0.1			TST	0.041914
chr10	71816761	71816846	-	PSAP	ENSG00000197746.15	3' UTR	hsa-miR-27a-3p	5.61	0.842	7mer m8 (Perfect match)	hsa-miR-27a-3p:PSAP:3' UTR:7mer m8 (Perfect match)	chr10:71816761:71816846:-:hsa-miR-27a-3p:PSAP:3' UTR:7mer m8 (Perfect match)	control	NA	NA	71816817	lost	-2.656	-8.7	0.1			SNX24	0.0419609
chr3	184710585	184710668	-	MAGEF1	ENSG00000177383.5	3' UTR	hsa-miR-27b-3p	4.158	0.584	7mer m8 (Perfect match)	hsa-miR-27b-3p:MAGEF1:3' UTR:7mer m8 (Perfect match)	chr3:184710585:184710668:-:hsa-miR-27b-3p:MAGEF1:3' UTR:7mer m8 (Perfect match)	control	NA	NA	184710628	lost	-0.673	-4.5	0.1			TRIQK	0.0420266
chr1	225402970	225403029	-	LBR	ENSG00000143815.15	3' UTR	hsa-miR-27a-3p	3.694	0.644	8mer (Perfect match)	hsa-miR-27a-3p:LBR:3' UTR:8mer (Perfect match)	chr1:225402970:225403029:-:hsa-miR-27a-3p:LBR:3' UTR:8mer (Perfect match)	control	NA	NA	225403004	lost	2.582	-2.4	0.1			LPCAT3	0.0420301
chr17	7854340	7854395	+	KDM6B	ENSG00000132510.11	3' UTR	hsa-miR-101-3p	5.266	0.752	8mer (Perfect match)	hsa-miR-101-3p:KDM6B:3' UTR:8mer (Perfect match)	chr17:7854340:7854395:+:hsa-miR-101-3p:KDM6B:3' UTR:8mer (Perfect match)	control	NA	NA	7854373	lost	3.343	-6.8	0.1			DBN1	0.0422784
chr5	138468695	138468764	+	EGR1	ENSG00000120738.8	3' UTR	hsa-miR-191-5p	6.576	0.752	8mer (Perfect match)	NA	NA	limd1ko	hsa-miR-191-5p:EGR1:3' UTR:8mer (Perfect match)	chr5:138468695:138468764:+:hsa-miR-191-5p:EGR1:3' UTR:8mer (Perfect match)	138468723	gained	6.492	-5.6	0.1			ARHGEF11	0.0424504
chr12	110731769	110731836	-	PPP1CC	ENSG00000186298.12	CDS	hsa-miR-26b-5p	15.135	0.95	7mer A1 (Perfect match)	hsa-miR-26b-5p:PPP1CC:CDS:7mer A1 (Perfect match)	chr12:110731769:110731836:-:hsa-miR-26b-5p:PPP1CC:CDS:7mer A1 (Perfect match)	control	NA	NA	110731790	kept	7.986	-0.8	0.54			VCL	0.0424926
chr12	110731769	110731836	-	PPP1CC	ENSG00000186298.12	CDS	hsa-miR-26a-5p	63.79	0.98	7mer A1 (Perfect match)	hsa-miR-26a-5p:PPP1CC:CDS:7mer A1 (Perfect match)	chr12:110731769:110731836:-:hsa-miR-26a-5p:PPP1CC:CDS:7mer A1 (Perfect match)	control	NA	NA	110731790	kept	7.986	0.1	0.03			PRKRA	0.042514
chr12	110731774	110731802	-	PPP1CC	ENSG00000186298.12	CDS	hsa-miR-26a-5p	23.7	0.96	7mer A1 (Perfect match)	NA	NA	limd1ko	hsa-miR-26a-5p:PPP1CC:CDS:7mer A1 (Perfect match)	chr12:110731774:110731802:-:hsa-miR-26a-5p:PPP1CC:CDS:7mer A1 (Perfect match)	110731790	kept	7.986	-4.3	0			PRORP	0.0425885
chr12	110731774	110731802	-	PPP1CC	ENSG00000186298.12	CDS	hsa-miR-26b-5p	8.188	0.941	7mer A1 (Perfect match)	NA	NA	limd1ko	hsa-miR-26b-5p:PPP1CC:CDS:7mer A1 (Perfect match)	chr12:110731774:110731802:-:hsa-miR-26b-5p:PPP1CC:CDS:7mer A1 (Perfect match)	110731790	kept	7.986	-4.3	0			WDR36	0.042621
chr1	47377351	47377426	+	CMPK1	ENSG00000162368.15	3' UTR	hsa-miR-484	7.285	0.881	7mer m8 (Perfect match)	hsa-miR-484:CMPK1:3' UTR:7mer m8 (Perfect match)	chr1:47377351:47377426:+:hsa-miR-484:CMPK1:3' UTR:7mer m8 (Perfect match)	control	NA	NA	47377391	kept	0.638	-20.1	0.1			OGA	0.0427277
chr7	106660043	106660136	-	CCDC71L	ENSG00000253276.5	3' UTR	hsa-miR-30a-5p	7.325	0.911	8mer (Perfect match)	NA	NA	limd1ko	hsa-miR-30a-5p:CCDC71L:3' UTR:8mer (Perfect match)	chr7:106660043:106660136:-:hsa-miR-30a-5p:CCDC71L:3' UTR:8mer (Perfect match)	106660099	kept	5.343	-9.2	0.1			C1orf109	0.0427937
chr17	79833167	79833270	-	CBX4	ENSG00000141582.15	3' UTR	hsa-miR-21-5p	4.751	0.792	7mer m8 (Perfect match)	hsa-miR-21-5p:CBX4:3' UTR:7mer m8 (Perfect match)	chr17:79833167:79833270:-:hsa-miR-21-5p:CBX4:3' UTR:7mer m8 (Perfect match)	control	NA	NA	79833209	lost	5.942	-9.8	0.1			DNLZ	0.042828
chr11	57700254	57700334	+	ZDHHC5	ENSG00000156599.11	3' UTR	hsa-miR-92a-3p	4.153	0.673	7mer m8 (Perfect match)	hsa-miR-92a-3p:ZDHHC5:3' UTR:7mer m8 (Perfect match)	chr11:57700254:57700334:+:hsa-miR-92a-3p:ZDHHC5:3' UTR:7mer m8 (Perfect match)	control	NA	NA	57700301	lost	4.427	-5.7	0.09			HNRNPU	0.0428457
chr7	139298359	139298427	+	UBN2	ENSG00000157741.15	3' UTR	hsa-miR-26a-5p	3.194	0.594	7mer A1 (Perfect match)	hsa-miR-26a-5p:UBN2:3' UTR:7mer A1 (Perfect match)	chr7:139298359:139298427:+:hsa-miR-26a-5p:UBN2:3' UTR:7mer A1 (Perfect match)	control	NA	NA	139298397	lost	2.248	-3.84	0.09			CHKB	0.0429328
chr16	75443442	75443564	-	TMEM170A	ENSG00000166822.13	3' UTR	hsa-miR-103a-3p	4.382	0.713	8mer (Perfect match)	hsa-miR-103a-3p:TMEM170A:3' UTR:8mer (Perfect match)	chr16:75443442:75443564:-:hsa-miR-103a-3p:TMEM170A:3' UTR:8mer (Perfect match)	control	NA	NA	75443528	lost	1.869	-9.5	0.09			ATP7B	0.0430349
chr8	17567301	17567407	+	SLC7A2	ENSG00000003989.18	3' UTR	hsa-miR-22-3p	6.478	0.931	8mer (Perfect match)	hsa-miR-22-3p:SLC7A2:3' UTR:8mer (Perfect match)	chr8:17567301:17567407:+:hsa-miR-22-3p:SLC7A2:3' UTR:8mer (Perfect match)	control	NA	NA	17567370	lost	0.932	-10.5	0.09			NUDT5	0.0431082
chr2	65022212	65022283	+	SLC1A4	ENSG00000115902.11	3' UTR	hsa-miR-31-5p	3.665	0.634	8mer (Perfect match)	hsa-miR-31-5p:SLC1A4:3' UTR:8mer (Perfect match)	chr2:65022212:65022283:+:hsa-miR-31-5p:SLC1A4:3' UTR:8mer (Perfect match)	control	NA	NA	65022254	lost	-0.161	-6.7	0.09			DCTN4	0.0432415
chr1	28281235	28281333	+	SESN2	ENSG00000130766.5	3' UTR	hsa-miR-23b-3p	5.563	0.822	8mer (Perfect match)	hsa-miR-23b-3p:SESN2:3' UTR:8mer (Perfect match)	chr1:28281235:28281333:+:hsa-miR-23b-3p:SESN2:3' UTR:8mer (Perfect match)	control	NA	NA	28281282	kept	2.699	-12.5	0.09			ARHGAP33	0.0433383
chr17	27312569	27312668	+	WSB1	ENSG00000109046.15	3' UTR	hsa-miR-27a-3p	3.683	0.515	8mer (Perfect match)	hsa-miR-27a-3p:WSB1:3' UTR:8mer (Perfect match)	chr17:27312569:27312668:+:hsa-miR-27a-3p:WSB1:3' UTR:8mer (Perfect match)	control	NA	NA	27312594	lost	3.014	-8.04	0.09			ENSG00000289486	0.043341
chr11	117170659	117170778	+	PAFAH1B2	ENSG00000168092.14	3' UTR	hsa-miR-30a-5p	4.193	0.693	8mer (Perfect match)	hsa-miR-30a-5p:PAFAH1B2:3' UTR:8mer (Perfect match)	chr11:117170659:117170778:+:hsa-miR-30a-5p:PAFAH1B2:3' UTR:8mer (Perfect match)	control	NA	NA	117170692	lost	1.335	-2.5	0.09			PIK3C2A	0.0434262
chr12	49097475	49097546	-	LMBR1L	ENSG00000139636.16	3' UTR	hsa-miR-24-3p	10.169	0.95	8mer (Perfect match)	hsa-miR-24-3p:LMBR1L:3' UTR:8mer (Perfect match)	chr12:49097475:49097546:-:hsa-miR-24-3p:LMBR1L:3' UTR:8mer (Perfect match)	control	NA	NA	49097515	kept	5.188	-4.9	0.09			MEF2C-AS1	0.0435468
chr14	52778081	52778172	-	GNPNAT1	ENSG00000100522.10	3' UTR	hsa-miR-27a-3p	3.956	0.693	7mer A1 (Perfect match)	hsa-miR-27a-3p:GNPNAT1:3' UTR:7mer A1 (Perfect match)	chr14:52778081:52778172:-:hsa-miR-27a-3p:GNPNAT1:3' UTR:7mer A1 (Perfect match)	control	NA	NA	52778131	lost	0.163	-5.1	0.09			ACTR6	0.0436115
chr17	75063982	75064096	+	KCTD2	ENSG00000180901.11	3' UTR	hsa-miR-25-3p	3.583	0.644	8mer (Perfect match)	hsa-miR-25-3p:KCTD2:3' UTR:8mer (Perfect match)	chr17:75063982:75064096:+:hsa-miR-25-3p:KCTD2:3' UTR:8mer (Perfect match)	control	NA	NA	75064041	lost	0.191	-2.95	0.09			CLINT1	0.0436472
chr20	5546803	5546916	-	GPCPD1	ENSG00000125772.14	3' UTR	hsa-miR-30c-5p	14.011	0.98	7mer m8 (Perfect match)	hsa-miR-30c-5p:GPCPD1:3' UTR:7mer m8 (Perfect match)	chr20:5546803:5546916:-:hsa-miR-30c-5p:GPCPD1:3' UTR:7mer m8 (Perfect match)	control	NA	NA	5546871	kept	3.335	-3.9	0.09			NUDT16	0.0436898
chr4	139058469	139058580	-	ELF2	ENSG00000109381.21	3' UTR	hsa-miR-29a-3p	3.097	0.525	8mer (Perfect match)	hsa-miR-29a-3p:ELF2:3' UTR:8mer (Perfect match)	chr4:139058469:139058580:-:hsa-miR-29a-3p:ELF2:3' UTR:8mer (Perfect match)	control	NA	NA	139058533	lost	5.412	-6.3	0.09			SF3B1	0.0436931
chr8	23022037	23022087	-	TNFRSF10B	ENSG00000120889.13	3' UTR	hsa-miR-125b-5p	6.341	0.812	7mer m8 (Perfect match)	hsa-miR-125b-5p:TNFRSF10B:3' UTR:7mer m8 (Perfect match)	chr8:23022037:23022087:-:hsa-miR-125b-5p:TNFRSF10B:3' UTR:7mer m8 (Perfect match)	control	NA	NA	23022064	lost	-0.691	-8.9	0.08			STK19	0.0437016
chr15	65383101	65383197	-	IGDCC4	ENSG00000103742.12	3' UTR	hsa-let-7a-5p	5.062	0.782	8mer (Perfect match)	hsa-let-7a-5p:IGDCC4:3' UTR:8mer (Perfect match)	chr15:65383101:65383197:-:hsa-let-7a-5p:IGDCC4:3' UTR:8mer (Perfect match)	control	NA	NA	65383159	lost	3.668	-12.3	0.08			PSMB5	0.0437708
chr10	70423695	70423756	+	EIF4EBP2	ENSG00000148730.7	3' UTR	hsa-miR-23a-3p	3.826	0.703	8mer (Perfect match)	hsa-miR-23a-3p:EIF4EBP2:3' UTR:8mer (Perfect match)	chr10:70423695:70423756:+:hsa-miR-23a-3p:EIF4EBP2:3' UTR:8mer (Perfect match)	control	NA	NA	70423739	lost	3.913	-10.9	0.08			ANKRD37	0.0437934
chr10	71817267	71817346	-	PSAP	ENSG00000197746.15	3' UTR	hsa-miR-221-3p	3.135	0.535	7mer A1 (Perfect match)	hsa-miR-221-3p:PSAP:3' UTR:7mer A1 (Perfect match)	chr10:71817267:71817346:-:hsa-miR-221-3p:PSAP:3' UTR:7mer A1 (Perfect match)	control	NA	NA	71817294	lost	1.842	-5.2	0.08			DFFA	0.04395
chr13	49207787	49207892	+	FNDC3A	ENSG00000102531.16	3' UTR	hsa-miR-27a-3p	5.644	0.782	7mer A1 (Perfect match)	hsa-miR-27a-3p:FNDC3A:3' UTR:7mer A1 (Perfect match)	chr13:49207787:49207892:+:hsa-miR-27a-3p:FNDC3A:3' UTR:7mer A1 (Perfect match)	control	NA	NA	49207838	lost	no_score	-4.2	0.08			METTL4	0.0440753
chr7	64521313	64521387	-	ZNF680	ENSG00000173041.12	CDS	hsa-miR-23a-3p	3.363	0.663	7mer m8 (Perfect match)	NA	NA	limd1ko	hsa-miR-23a-3p:ZNF680:CDS:7mer m8 (Perfect match)	chr7:64521313:64521387:-:hsa-miR-23a-3p:ZNF680:CDS:7mer m8 (Perfect match)	64521360	kept	-2.136	-11.9	0			ICMT	0.0441072
chr3	120396276	120396339	-	FSTL1	ENSG00000163430.12	3' UTR	hsa-miR-29a-3p	3.63	0.752	7mer A1 (Perfect match)	hsa-miR-29a-3p:FSTL1:3' UTR:7mer A1 (Perfect match)	chr3:120396276:120396339:-:hsa-miR-29a-3p:FSTL1:3' UTR:7mer A1 (Perfect match)	control	NA	NA	120396303	lost	4.83	-6.9	0.08			PPM1H	0.0441282
chr6	63694611	63694719	+	PHF3	ENSG00000118482.12	CDS	hsa-miR-22-3p	3.442	0.733	8mer (Perfect match)	hsa-miR-22-3p:PHF3:CDS:8mer (Perfect match)	chr6:63694611:63694719:+:hsa-miR-22-3p:PHF3:CDS:8mer (Perfect match)	control	NA	NA	63694642	lost	3.086	-9.5	0.55			CZIB	0.0441494
chr6	53003936	53004022	-	CILK1	ENSG00000112144.16	3' UTR	hsa-miR-30c-5p	5.587	0.812	8mer (Perfect match)	hsa-miR-30c-5p:CILK1:3' UTR:8mer (Perfect match)	chr6:53003936:53004022:-:hsa-miR-30c-5p:CILK1:3' UTR:8mer (Perfect match)	control	NA	NA	53003981	lost	2.309	-5.8	0.08			USO1	0.0441985
chr15	40956038	40956131	+	CHAC1	ENSG00000128965.13	3' UTR	hsa-miR-16-5p	6.163	0.772	8mer (Perfect match)	hsa-miR-16-5p:CHAC1:3' UTR:8mer (Perfect match)	chr15:40956038:40956131:+:hsa-miR-16-5p:CHAC1:3' UTR:8mer (Perfect match)	control	NA	NA	40956084	kept	3.425	-11.35	0.08			GTF2B	0.0443193
chr2	134956796	134956894	+	CCNT2	ENSG00000082258.13	3' UTR	hsa-miR-29a-3p	4.033	0.713	8mer (Perfect match)	hsa-miR-29a-3p:CCNT2:3' UTR:8mer (Perfect match)	chr2:134956796:134956894:+:hsa-miR-29a-3p:CCNT2:3' UTR:8mer (Perfect match)	control	NA	NA	134956853	lost	3.959	-6.1	0.08			UTP18	0.0444238
chr1	179844986	179845062	-	TOR1AIP2	ENSG00000169905.13	3' UTR	hsa-miR-21-5p	3.656	0.723	8mer (Perfect match)	hsa-miR-21-5p:TOR1AIP2:3' UTR:8mer (Perfect match)	chr1:179844986:179845062:-:hsa-miR-21-5p:TOR1AIP2:3' UTR:8mer (Perfect match)	control	NA	NA	179845027	lost	0.217	-3.35	0.07			CSTF3	0.0444518
chr9	36123827	36123897	+	RECK	ENSG00000122707.12	3' UTR	hsa-miR-15a-5p	3.882	0.505	8mer (Perfect match)	hsa-miR-15a-5p:RECK:3' UTR:8mer (Perfect match)	chr9:36123827:36123897:+:hsa-miR-15a-5p:RECK:3' UTR:8mer (Perfect match)	control	NA	NA	36123862	lost	3.469	-5.6	0.07			TPK1	0.0445101
chr8	17551830	17551923	+	SLC7A2	ENSG00000003989.18	CDS	hsa-let-7a-5p	4.127	0.752	7mer m8 (Perfect match)	hsa-let-7a-5p:SLC7A2:CDS:7mer m8 (Perfect match)	chr8:17551830:17551923:+:hsa-let-7a-5p:SLC7A2:CDS:7mer m8 (Perfect match)	control	NA	NA	17551885	kept	-0.416	-12.5	0.42			NACC2	0.0445234
chr1	204403604	204403703	-	PPP1R15B	ENSG00000158615.10	3' UTR	hsa-miR-29b-3p	3.727	0.624	7mer m8 (Perfect match)	hsa-miR-29b-3p:PPP1R15B:3' UTR:7mer m8 (Perfect match)	chr1:204403604:204403703:-:hsa-miR-29b-3p:PPP1R15B:3' UTR:7mer m8 (Perfect match)	control	NA	NA	204403674	kept	2.888	-10.1	0.07			SEC11C	0.0445253
chr5	177297625	177297707	+	NSD1	ENSG00000165671.22	3' UTR	hsa-miR-27b-3p	3.807	0.733	8mer (Perfect match)	hsa-miR-27b-3p:NSD1:3' UTR:8mer (Perfect match)	chr5:177297625:177297707:+:hsa-miR-27b-3p:NSD1:3' UTR:8mer (Perfect match)	control	NA	NA	177297655	lost	5.606	-4	0.07			ZNF687	0.0445479
chr5	32788399	32788447	+	NPR3	ENSG00000113389.16	3' UTR	hsa-miR-26a-5p	3.38	0.624	8mer (Perfect match)	hsa-miR-26a-5p:NPR3:3' UTR:8mer (Perfect match)	chr5:32788399:32788447:+:hsa-miR-26a-5p:NPR3:3' UTR:8mer (Perfect match)	control	NA	NA	32788428	lost	2.322	-8.3	0.07			CLHC1	0.0445547
chr8	61502965	61503060	-	ASPH	ENSG00000198363.18	3' UTR	hsa-miR-27a-3p	4.238	0.723	8mer (Perfect match)	hsa-miR-27a-3p:ASPH:3' UTR:8mer (Perfect match)	chr8:61502965:61503060:-:hsa-miR-27a-3p:ASPH:3' UTR:8mer (Perfect match)	control	NA	NA	61503013	lost	2.138	-12	0.07			CLIP1	0.0445556
chr4	119498569	119498601	-	PDE5A	ENSG00000138735.16	CDS	hsa-miR-30c-5p	8.947	0.802	6mer (Perfect match)	hsa-miR-30c-5p:PDE5A:CDS:6mer (Perfect match)	chr4:119498569:119498601:-:hsa-miR-30c-5p:PDE5A:CDS:6mer (Perfect match)	control	NA	NA	119498570	lost	1.738	-4.64	0			KCTD1	0.044563
chr3	167697002	167697050	-	PDCD10	ENSG00000114209.15	CDS	hsa-miR-22-3p	4.288	0.673	7mer m8 (Perfect match)	NA	NA	limd1ko	hsa-miR-22-3p:PDCD10:CDS:7mer m8 (Perfect match)	chr3:167697002:167697050:-:hsa-miR-22-3p:PDCD10:CDS:7mer m8 (Perfect match)	167697022	kept	0.375	-20.9	0			NRG3	0.0445744
chr3	167697005	167697052	-	PDCD10	ENSG00000114209.15	CDS	hsa-miR-22-3p	6.459	0.881	7mer m8 (Perfect match)	hsa-miR-22-3p:PDCD10:CDS:7mer m8 (Perfect match)	chr3:167697005:167697052:-:hsa-miR-22-3p:PDCD10:CDS:7mer m8 (Perfect match)	control	NA	NA	167697022	kept	0.375	-20.9	0			CAPN10	0.0445775
chr1	23962524	23962638	+	PNRC2	ENSG00000189266.13	3' UTR	hsa-miR-23a-3p	6.514	0.931	8mer (Perfect match)	hsa-miR-23a-3p:PNRC2:3' UTR:8mer (Perfect match)	chr1:23962524:23962638:+:hsa-miR-23a-3p:PNRC2:3' UTR:8mer (Perfect match)	control	NA	NA	23962614	lost	1.794	-5.89	0.07			C1orf131	0.0446215
chr4	165342984	165343084	+	MSMO1	ENSG00000052802.13	3' UTR	hsa-miR-19b-3p	6.763	0.851	7mer m8 (Perfect match)	NA	NA	limd1ko	hsa-miR-19b-3p:MSMO1:3' UTR:7mer m8 (Perfect match)	chr4:165342984:165343084:+:hsa-miR-19b-3p:MSMO1:3' UTR:7mer m8 (Perfect match)	165343035	kept	1.343	-7.8	0.07			CLCN6	0.0446264
chr19	2038662	2038720	-	MKNK2	ENSG00000099875.16	3' UTR	hsa-miR-125b-5p	4.827	0.822	7mer m8 (Perfect match)	hsa-miR-125b-5p:MKNK2:3' UTR:7mer m8 (Perfect match)	chr19:2038662:2038720:-:hsa-miR-125b-5p:MKNK2:3' UTR:7mer m8 (Perfect match)	control	NA	NA	2038704	lost	0.586	-10.29	0.07			PPP1R2	0.0446423
chr9	124352034	124352102	+	NEK6	ENSG00000119408.17	3' UTR	hsa-miR-27a-3p	3.201	0.584	8mer (Perfect match)	hsa-miR-27a-3p:NEK6:3' UTR:8mer (Perfect match)	chr9:124352034:124352102:+:hsa-miR-27a-3p:NEK6:3' UTR:8mer (Perfect match)	control	NA	NA	124352056	lost	no_score	-3.3	0.07			YAF2	0.0446609
chr1	222665807	222665910	+	MIA3	ENSG00000154305.18	3' UTR	hsa-miR-25-3p	4.281	0.683	8mer (Perfect match)	hsa-miR-25-3p:MIA3:3' UTR:8mer (Perfect match)	chr1:222665807:222665910:+:hsa-miR-25-3p:MIA3:3' UTR:8mer (Perfect match)	control	NA	NA	222665852	lost	3.466	-5.9	0.07			NOL6	0.0447034
chr5	172768264	172768393	-	DUSP1	ENSG00000120129.6	3' UTR	hsa-miR-101-3p	11.123	0.851	8mer (Perfect match)	hsa-miR-101-3p:DUSP1:3' UTR:8mer (Perfect match)	chr5:172768264:172768393:-:hsa-miR-101-3p:DUSP1:3' UTR:8mer (Perfect match)	control	NA	NA	172768302	lost	5.194	-3.8	0.07			AQR	0.0447071
chr5	173134672	173134829	+	CREBRF	ENSG00000164463.12	3' UTR	hsa-miR-19b-3p	3.265	0.663	8mer (Perfect match)	hsa-miR-19b-3p:CREBRF:3' UTR:8mer (Perfect match)	chr5:173134672:173134829:+:hsa-miR-19b-3p:CREBRF:3' UTR:8mer (Perfect match)	control	NA	NA	173134710	lost	7.453	-3.5	0.07			KCNIP1	0.0447083
chr9	34551610	34551703	-	CNTFR	ENSG00000122756.15	3' UTR	hsa-miR-21-5p	3.225	0.663	7mer m8 (Perfect match)	NA	NA	limd1ko	hsa-miR-21-5p:CNTFR:3' UTR:7mer m8 (Perfect match)	chr9:34551610:34551703:-:hsa-miR-21-5p:CNTFR:3' UTR:7mer m8 (Perfect match)	34551673	gained	2.981	-4.84	0.07			RHBDD3	0.0447541
chr7	90414886	90414945	+	CLDN12	ENSG00000157224.16	3' UTR	hsa-miR-125b-5p	3.036	0.624	7mer A1 (Perfect match)	hsa-miR-125b-5p:CLDN12:3' UTR:7mer A1 (Perfect match)	chr7:90414886:90414945:+:hsa-miR-125b-5p:CLDN12:3' UTR:7mer A1 (Perfect match)	control	NA	NA	90414901	lost	1.238	-10.6	0.07			RAET1E-AS1	0.0447599
chr20	50192580	50192632	+	CEBPB	ENSG00000172216.6	3' UTR	hsa-miR-191-5p	3.809	0.743	7mer m8 (Perfect match)	hsa-miR-191-5p:CEBPB:3' UTR:7mer m8 (Perfect match)	chr20:50192580:50192632:+:hsa-miR-191-5p:CEBPB:3' UTR:7mer m8 (Perfect match)	control	NA	NA	50192621	lost	3.221	-2.35	0.07			RBM26	0.0447846
chr14	96532539	96532618	+	PAPOLA	ENSG00000090060.19	CDS	hsa-miR-31-5p	7.354	0.822	7mer A1 (Perfect match)	hsa-miR-31-5p:PAPOLA:CDS:7mer A1 (Perfect match)	chr14:96532539:96532618:+:hsa-miR-31-5p:PAPOLA:CDS:7mer A1 (Perfect match)	control	NA	NA	96532585	lost	7.83	-7.1	0.33			LRRC8E	0.0450424
chr5	168568647	168568738	-	PANK3	ENSG00000120137.7	CDS	hsa-miR-29b-3p	6.147	0.802	7mer m8 (Perfect match)	hsa-miR-29b-3p:PANK3:CDS:7mer m8 (Perfect match)	chr5:168568647:168568738:-:hsa-miR-29b-3p:PANK3:CDS:7mer m8 (Perfect match)	control	NA	NA	168568695_168568673	kept	Not_unique	-9.9	0.35			CCDC61	0.0450539
chr5	168568647	168568738	-	PANK3	ENSG00000120137.7	CDS	hsa-miR-29a-3p	6.167	0.891	7mer m8 (Perfect match)	hsa-miR-29a-3p:PANK3:CDS:7mer m8 (Perfect match)	chr5:168568647:168568738:-:hsa-miR-29a-3p:PANK3:CDS:7mer m8 (Perfect match)	control	NA	NA	168568695_168568673	kept	Not_unique	-16.1	0.29			SELENOH	0.045233
chr8	123220021	123220088	-	C8orf76	ENSG00000189376.12	3' UTR	hsa-miR-101-3p	3.623	0.653	8mer (Perfect match)	hsa-miR-101-3p:C8orf76:3' UTR:8mer (Perfect match)	chr8:123220021:123220088:-:hsa-miR-101-3p:C8orf76:3' UTR:8mer (Perfect match)	control	NA	NA	123220064	lost	0.266	-10	0.07			IARS1	0.0452595
chr2	199928174	199928264	+	C2orf69	ENSG00000178074.6	3' UTR	hsa-miR-181a-5p	3.87	0.673	8mer (Perfect match)	hsa-miR-181a-5p:C2orf69:3' UTR:8mer (Perfect match)	chr2:199928174:199928264:+:hsa-miR-181a-5p:C2orf69:3' UTR:8mer (Perfect match)	control	NA	NA	199928242	lost	2.188	-4.07	0.07			HOMEZ	0.0452774
chr5	168568662	168568726	-	PANK3	ENSG00000120137.7	CDS	hsa-miR-29a-3p	4.763	0.772	7mer m8 (Perfect match)	NA	NA	limd1ko	hsa-miR-29a-3p:PANK3:CDS:7mer m8 (Perfect match)	chr5:168568662:168568726:-:hsa-miR-29a-3p:PANK3:CDS:7mer m8 (Perfect match)	168568695_168568673	kept	Not_unique	-16.1	0			NAA60	0.0455244
chr5	168568662	168568726	-	PANK3	ENSG00000120137.7	CDS	hsa-miR-29b-3p	4.65	0.752	7mer m8 (Perfect match)	NA	NA	limd1ko	hsa-miR-29b-3p:PANK3:CDS:7mer m8 (Perfect match)	chr5:168568662:168568726:-:hsa-miR-29b-3p:PANK3:CDS:7mer m8 (Perfect match)	168568695_168568673	kept	Not_unique	-9.9	0			ARCN1	0.0455562
chr12	56597008	56597064	-	BAZ2A	ENSG00000076108.12	3' UTR	hsa-miR-100-5p	3.826	0.693	8mer (Perfect match)	hsa-miR-100-5p:BAZ2A:3' UTR:8mer (Perfect match)	chr12:56597008:56597064:-:hsa-miR-100-5p:BAZ2A:3' UTR:8mer (Perfect match)	control	NA	NA	56597042	lost	3.132	-5.1	0.07			OR8J1	0.0457703
chr8	100709458	100709540	-	PABPC1	ENSG00000070756.17	CDS	hsa-miR-22-3p	6.224	0.891	8mer (Perfect match)	hsa-miR-22-3p:PABPC1:CDS:8mer (Perfect match)	chr8:100709458:100709540:-:hsa-miR-22-3p:PABPC1:CDS:8mer (Perfect match)	control	NA	NA	100709468	lost	2.676	-15.54	0.48			METTL25B	0.0457738
chr7	99631124	99631239	+	ZSCAN25	ENSG00000197037.11	3' UTR	hsa-miR-31-5p	3.831	0.663	7mer m8 (Perfect match)	hsa-miR-31-5p:ZSCAN25:3' UTR:7mer m8 (Perfect match)	chr7:99631124:99631239:+:hsa-miR-31-5p:ZSCAN25:3' UTR:7mer m8 (Perfect match)	control	NA	NA	99631185	lost	1.119	-28.8	0.06			CIZ1	0.045807
chr7	94667921	94667954	+	PEG10	ENSG00000242265.6	3' UTR	hsa-let-7a-5p	5.006	0.772	7mer A1 (Perfect match)	hsa-let-7a-5p:PEG10:3' UTR:7mer A1 (Perfect match)	chr7:94667921:94667954:+:hsa-let-7a-5p:PEG10:3' UTR:7mer A1 (Perfect match)	control	NA	NA	94667942	lost	3.139	-3	0.06			KIAA1958	0.0458154
chr8	100709556	100709622	-	PABPC1	ENSG00000070756.17	CDS	hsa-miR-222-3p	3.347	0.535	7mer m8 (Perfect match)	hsa-miR-222-3p:PABPC1:CDS:7mer m8 (Perfect match)	chr8:100709556:100709622:-:hsa-miR-222-3p:PABPC1:CDS:7mer m8 (Perfect match)	control	NA	NA	100709607	lost	9.935	-8.84	0.17			ARID2	0.04585
chr17	81843960	81844086	-	P4HB	ENSG00000185624.16	CDS	hsa-miR-27a-3p	4.892	0.762	7mer A1 (Perfect match)	hsa-miR-27a-3p:P4HB:CDS:7mer A1 (Perfect match)	chr17:81843960:81844086:-:hsa-miR-27a-3p:P4HB:CDS:7mer A1 (Perfect match)	control	NA	NA	81844026	lost	2.134	-3.49	0.18			PPWD1	0.0458682
chr17	18324058	18324129	+	SMCR8	ENSG00000176994.11	3' UTR	hsa-let-7a-5p	9.263	0.921	7mer m8 (Perfect match)	NA	NA	limd1ko	hsa-let-7a-5p:SMCR8:3' UTR:7mer m8 (Perfect match)	chr17:18324058:18324129:+:hsa-let-7a-5p:SMCR8:3' UTR:7mer m8 (Perfect match)	18324088	kept	1.417	-10.1	0.06			AP2M1	0.0460716
chr15	41300567	41300653	+	OIP5-AS1	ENSG00000247556.6	Other	hsa-miR-7-5p	3.965	0.594	8mer (Perfect match)	hsa-miR-7-5p:OIP5-AS1:Other:8mer (Perfect match)	chr15:41300567:41300653:+:hsa-miR-7-5p:OIP5-AS1:Other:8mer (Perfect match)	control	NA	NA	41300598	lost	6.039	-3.8	0.15			ARL1	0.0460874
chr15	41300499	41300526	+	OIP5-AS1	ENSG00000247556.6	Other	hsa-miR-92a-3p	32.326	0.98	8mer (Perfect match)	NA	NA	limd1ko	hsa-miR-92a-3p:OIP5-AS1:Other:8mer (Perfect match)	chr15:41300499:41300526:+:hsa-miR-92a-3p:OIP5-AS1:Other:8mer (Perfect match)	41300510	kept	6.091	-8.9	0			SNX17	0.0461316
chr15	41300499	41300526	+	OIP5-AS1	ENSG00000247556.6	Other	hsa-miR-92b-3p	6.65	0.881	8mer (Perfect match)	NA	NA	limd1ko	hsa-miR-92b-3p:OIP5-AS1:Other:8mer (Perfect match)	chr15:41300499:41300526:+:hsa-miR-92b-3p:OIP5-AS1:Other:8mer (Perfect match)	41300510	kept	6.091	-9.7	0			CNGB3	0.046155
chr15	41300499	41300526	+	OIP5-AS1	ENSG00000247556.6	Other	hsa-miR-25-3p	6.15	0.772	8mer (Perfect match)	NA	NA	limd1ko	hsa-miR-25-3p:OIP5-AS1:Other:8mer (Perfect match)	chr15:41300499:41300526:+:hsa-miR-25-3p:OIP5-AS1:Other:8mer (Perfect match)	41300510	kept	6.091	-9	0			PCCA	0.0462106
chr15	41300500	41300527	+	OIP5-AS1	ENSG00000247556.6	Other	hsa-miR-92a-3p	42.566	0.99	8mer (Perfect match)	hsa-miR-92a-3p:OIP5-AS1:Other:8mer (Perfect match)	chr15:41300500:41300527:+:hsa-miR-92a-3p:OIP5-AS1:Other:8mer (Perfect match)	control	NA	NA	41300510	kept	6.091	-5.7	0			TMEM165	0.0462422
chr15	41300500	41300527	+	OIP5-AS1	ENSG00000247556.6	Other	hsa-miR-92b-3p	7.383	0.802	8mer (Perfect match)	hsa-miR-92b-3p:OIP5-AS1:Other:8mer (Perfect match)	chr15:41300500:41300527:+:hsa-miR-92b-3p:OIP5-AS1:Other:8mer (Perfect match)	control	NA	NA	41300510	kept	6.091	-6.5	0			RAB3GAP2	0.0463054
chr15	41300500	41300527	+	OIP5-AS1	ENSG00000247556.6	Other	hsa-miR-25-3p	4.823	0.782	8mer (Perfect match)	hsa-miR-25-3p:OIP5-AS1:Other:8mer (Perfect match)	chr15:41300500:41300527:+:hsa-miR-25-3p:OIP5-AS1:Other:8mer (Perfect match)	control	NA	NA	41300510	kept	6.091	-5.4	0			FARP2	0.0463073
chrX	23984542	23984621	-	KLHL15	ENSG00000174010.10	3' UTR	hsa-miR-21-5p	3.192	0.703	8mer (Perfect match)	hsa-miR-21-5p:KLHL15:3' UTR:8mer (Perfect match)	chrX:23984542:23984621:-:hsa-miR-21-5p:KLHL15:3' UTR:8mer (Perfect match)	control	NA	NA	23984596	lost	3.357	1.7	0.06			MED25	0.0463401
chr6	73197739	73197831	+	KCNQ5	ENSG00000185760.18	3' UTR	hsa-miR-181b-5p	5.424	0.703	8mer (Perfect match)	hsa-miR-181b-5p:KCNQ5:3' UTR:8mer (Perfect match)	chr6:73197739:73197831:+:hsa-miR-181b-5p:KCNQ5:3' UTR:8mer (Perfect match)	control	NA	NA	73197802	lost	3.141	-5.4	0.06			CNEP1R1	0.046346
chr6	18225606	18225692	-	DEK	ENSG00000124795.17	3' UTR	hsa-miR-181a-5p	3.173	0.584	7mer A1 (Perfect match)	hsa-miR-181a-5p:DEK:3' UTR:7mer A1 (Perfect match)	chr6:18225606:18225692:-:hsa-miR-181a-5p:DEK:3' UTR:7mer A1 (Perfect match)	control	NA	NA	18225641	lost	5.645	2.26	0.06			CCT7	0.0463625
chr11	77616342	77616462	-	CLNS1A	ENSG00000074201.9	3' UTR	hsa-miR-21-5p	4.573	0.832	7mer A1 (Perfect match)	hsa-miR-21-5p:CLNS1A:3' UTR:7mer A1 (Perfect match)	chr11:77616342:77616462:-:hsa-miR-21-5p:CLNS1A:3' UTR:7mer A1 (Perfect match)	control	NA	NA	77616397	lost	0.808	0.05	0.06			GRAMD1B	0.0463846
chr2	29182761	29182856	+	CLIP4	ENSG00000115295.21	3' UTR	hsa-miR-106b-5p	5.189	0.792	7mer m8 (Perfect match)	hsa-miR-106b-5p:CLIP4:3' UTR:7mer m8 (Perfect match)	chr2:29182761:29182856:+:hsa-miR-106b-5p:CLIP4:3' UTR:7mer m8 (Perfect match)	control	NA	NA	29182788_29182806	lost	Not_unique	-6.2	0.06			MRPL20	0.0464823
chr2	134954733	134954814	+	CCNT2	ENSG00000082258.13	3' UTR	hsa-miR-16-5p	3.437	0.574	7mer m8 (Perfect match)	hsa-miR-16-5p:CCNT2:3' UTR:7mer m8 (Perfect match)	chr2:134954733:134954814:+:hsa-miR-16-5p:CCNT2:3' UTR:7mer m8 (Perfect match)	control	NA	NA	134954778	lost	7.642	-11	0.06			MRPL3	0.0465425
chr10	118682658	118682757	-	CACUL1	ENSG00000151893.15	3' UTR	hsa-miR-19b-3p	3.993	0.663	8mer (Perfect match)	hsa-miR-19b-3p:CACUL1:3' UTR:8mer (Perfect match)	chr10:118682658:118682757:-:hsa-miR-19b-3p:CACUL1:3' UTR:8mer (Perfect match)	control	NA	NA	118682700	lost	2.379	-13.6	0.06			MRPL42	0.0465495
chr2	43222457	43222571	-	ZFP36L2	ENSG00000152518.8	3' UTR	hsa-miR-181a-5p	8.138	0.911	8mer (Perfect match)	hsa-miR-181a-5p:ZFP36L2:3' UTR:8mer (Perfect match)	chr2:43222457:43222571:-:hsa-miR-181a-5p:ZFP36L2:3' UTR:8mer (Perfect match)	control	NA	NA	43222530	kept	8.458	-2.2	0.05			USP10	0.0466159
chrX	123908347	123908453	+	XIAP	ENSG00000101966.14	3' UTR	hsa-miR-17-5p	5.665	0.891	7mer A1 (Perfect match)	hsa-miR-17-5p:XIAP:3' UTR:7mer A1 (Perfect match)	chrX:123908347:123908453:+:hsa-miR-17-5p:XIAP:3' UTR:7mer A1 (Perfect match)	control	NA	NA	123908414	lost	1.414	0.1	0.05			DNAAF9	0.0466434
chr11	10797293	10797381	-	EIF4G2	ENSG00000110321.19	3' UTR	hsa-let-7a-5p	3.748	0.574	7mer m8 (Perfect match)	hsa-let-7a-5p:EIF4G2:3' UTR:7mer m8 (Perfect match)	chr11:10797293:10797381:-:hsa-let-7a-5p:EIF4G2:3' UTR:7mer m8 (Perfect match)	control	NA	NA	10797331	lost	3.963	-3.09	0.05			SRSF9	0.046672
chr6	3019499	3019566	+	NQO2	ENSG00000124588.22	CDS	hsa-miR-320a-3p	3.539	0.693	7mer m8 (Perfect match)	hsa-miR-320a-3p:NQO2:CDS:7mer m8 (Perfect match)	chr6:3019499:3019566:+:hsa-miR-320a-3p:NQO2:CDS:7mer m8 (Perfect match)	control	NA	NA	3019532	lost	0.848	-16.3	0.02			PHC2	0.046699
chr3	30693956	30694026	+	TGFBR2	ENSG00000163513.19	3' UTR	hsa-miR-23a-3p	3.634	0.574	8mer (Perfect match)	hsa-miR-23a-3p:TGFBR2:3' UTR:8mer (Perfect match)	chr3:30693956:30694026:+:hsa-miR-23a-3p:TGFBR2:3' UTR:8mer (Perfect match)	control	NA	NA	30693988	lost	3.883	-3.8	0.05			TRMT12	0.0467194
chr20	36047459	36047542	-	NORAD	ENSG00000260032.2	Other	hsa-miR-155-5p	6.565	0.782	7mer m8 (Perfect match)	hsa-miR-155-5p:NORAD:Other:7mer m8 (Perfect match)	chr20:36047459:36047542:-:hsa-miR-155-5p:NORAD:Other:7mer m8 (Perfect match)	control	NA	NA	36047503	lost	-0.746	-4.3	0.37			CPNE3	0.046844
chr14	102500011	102500112	+	TECPR2	ENSG00000196663.16	3' UTR	hsa-miR-92a-3p	3.343	0.693	7mer m8 (Perfect match)	hsa-miR-92a-3p:TECPR2:3' UTR:7mer m8 (Perfect match)	chr14:102500011:102500112:+:hsa-miR-92a-3p:TECPR2:3' UTR:7mer m8 (Perfect match)	control	NA	NA	102500058	lost	0.913	-5.5	0.05			SOX12	0.0469732
chr14	52006532	52006614	-	NID2	ENSG00000087303.19	CDS	hsa-miR-21-5p	7.35	0.941	7mer A1 (Perfect match)	hsa-miR-21-5p:NID2:CDS:7mer A1 (Perfect match)	chr14:52006532:52006614:-:hsa-miR-21-5p:NID2:CDS:7mer A1 (Perfect match)	control	NA	NA	52006571	kept	5.324	-10	0.36			FAR1	0.0470592
chr14	52006534	52006614	-	NID2	ENSG00000087303.19	CDS	hsa-miR-21-5p	5.838	0.851	7mer A1 (Perfect match)	NA	NA	limd1ko	hsa-miR-21-5p:NID2:CDS:7mer A1 (Perfect match)	chr14:52006534:52006614:-:hsa-miR-21-5p:NID2:CDS:7mer A1 (Perfect match)	52006571	kept	5.324	-10	0			SAFB	0.0471118
chr16	31040006	31040078	+	STX4	ENSG00000103496.15	3' UTR	hsa-miR-22-3p	3.095	0.535	7mer m8 (Perfect match)	hsa-miR-22-3p:STX4:3' UTR:7mer m8 (Perfect match)	chr16:31040006:31040078:+:hsa-miR-22-3p:STX4:3' UTR:7mer m8 (Perfect match)	control	NA	NA	31040049	lost	-0.076	-17.6	0.05			KLHDC10	0.0471947
chr1	179355558	179355642	+	SOAT1	ENSG00000057252.13	3' UTR	hsa-miR-92a-3p	7.54	0.812	7mer m8 (Perfect match)	hsa-miR-92a-3p:SOAT1:3' UTR:7mer m8 (Perfect match)	chr1:179355558:179355642:+:hsa-miR-92a-3p:SOAT1:3' UTR:7mer m8 (Perfect match)	control	NA	NA	179355600	kept	0.7	-8.7	0.05			BDP1	0.0472397
chr14	69459369	69459417	+	SLC39A9	ENSG00000029364.12	3' UTR	hsa-miR-28-3p	3.456	0.614	7mer A1 (Perfect match)	hsa-miR-28-3p:SLC39A9:3' UTR:7mer A1 (Perfect match)	chr14:69459369:69459417:+:hsa-miR-28-3p:SLC39A9:3' UTR:7mer A1 (Perfect match)	control	NA	NA	69459396	lost	0.273	-5.7	0.05			TRIB3	0.0472668
chr3	140979709	140979818	+	SLC25A36	ENSG00000114120.14	3' UTR	hsa-miR-23a-3p	3.956	0.703	7mer A1 (Perfect match)	hsa-miR-23a-3p:SLC25A36:3' UTR:7mer A1 (Perfect match)	chr3:140979709:140979818:+:hsa-miR-23a-3p:SLC25A36:3' UTR:7mer A1 (Perfect match)	control	NA	NA	140979745_140979815	lost	Not_unique	-9.8	0.05			GNG11	0.0473162
chr9	36337927	36338026	-	RNF38	ENSG00000137075.18	3' UTR	hsa-miR-21-5p	3.343	0.703	7mer m8 (Perfect match)	hsa-miR-21-5p:RNF38:3' UTR:7mer m8 (Perfect match)	chr9:36337927:36338026:-:hsa-miR-21-5p:RNF38:3' UTR:7mer m8 (Perfect match)	control	NA	NA	36337965	lost	1.695	-3.85	0.05			MRPL9	0.0473653
chr1	198320092	198320149	+	NEK7	ENSG00000151414.15	3' UTR	hsa-miR-23a-3p	3.114	0.644	8mer (Perfect match)	hsa-miR-23a-3p:NEK7:3' UTR:8mer (Perfect match)	chr1:198320092:198320149:+:hsa-miR-23a-3p:NEK7:3' UTR:8mer (Perfect match)	control	NA	NA	198320118_198320139	lost	Not_unique	-7	0.05			ZNF343	0.0474843
chr8	51819807	51819878	-	PCMTD1	ENSG00000168300.14	3' UTR	hsa-miR-92a-3p	4.314	0.693	8mer (Perfect match)	hsa-miR-92a-3p:PCMTD1:3' UTR:8mer (Perfect match)	chr8:51819807:51819878:-:hsa-miR-92a-3p:PCMTD1:3' UTR:8mer (Perfect match)	control	NA	NA	51819833	lost	4.481	-10.9	0.05			ANKS1A	0.0475631
chr5	83581545	83581624	+	VCAN	ENSG00000038427.16	3' UTR	hsa-miR-23a-3p	4.327	0.673	7mer m8 (Perfect match)	hsa-miR-23a-3p:VCAN:3' UTR:7mer m8 (Perfect match)	chr5:83581545:83581624:+:hsa-miR-23a-3p:VCAN:3' UTR:7mer m8 (Perfect match)	control	NA	NA	83581592	lost	0.603	-7.4	0.05			ARIH2OS	0.0475963
chr1	100082917	100083022	+	MFSD14A	ENSG00000156875.14	3' UTR	hsa-miR-26a-5p	3.324	0.594	7mer A1 (Perfect match)	hsa-miR-26a-5p:MFSD14A:3' UTR:7mer A1 (Perfect match)	chr1:100082917:100083022:+:hsa-miR-26a-5p:MFSD14A:3' UTR:7mer A1 (Perfect match)	control	NA	NA	100082960	lost	4.688	-2.3	0.05			TAF1A	0.0476052
chr6	29945484	29945545	+	HLA-A	ENSG00000206503.13	3' UTR	hsa-miR-26a-5p	3.413	0.614	7mer A1 (Perfect match)	hsa-miR-26a-5p:HLA-A:3' UTR:7mer A1 (Perfect match)	chr6:29945484:29945545:+:hsa-miR-26a-5p:HLA-A:3' UTR:7mer A1 (Perfect match)	control	NA	NA	29945518	lost	1	-11.4	0.05			ISG20L2	0.0477202
chr13	49207787	49207892	+	FNDC3A	ENSG00000102531.16	3' UTR	hsa-miR-27b-3p	4.828	0.653	7mer A1 (Perfect match)	hsa-miR-27b-3p:FNDC3A:3' UTR:7mer A1 (Perfect match)	chr13:49207787:49207892:+:hsa-miR-27b-3p:FNDC3A:3' UTR:7mer A1 (Perfect match)	control	NA	NA	49207838	lost	no_score	-4.2	0.05			TMEM214	0.0477918
chr6	131948993	131949054	-	CCN2	ENSG00000118523.6	3' UTR	hsa-miR-181a-5p	3.955	0.604	7mer A1 (Perfect match)	hsa-miR-181a-5p:CCN2:3' UTR:7mer A1 (Perfect match)	chr6:131948993:131949054:-:hsa-miR-181a-5p:CCN2:3' UTR:7mer A1 (Perfect match)	control	NA	NA	131949018	lost	1.66	-3.77	0.05			PEX7	0.0478299
chr15	89785051	89785108	-	ANPEP	ENSG00000166825.15	3' UTR	hsa-miR-125b-5p	3.586	0.743	8mer (Perfect match)	hsa-miR-125b-5p:ANPEP:3' UTR:8mer (Perfect match)	chr15:89785051:89785108:-:hsa-miR-125b-5p:ANPEP:3' UTR:8mer (Perfect match)	control	NA	NA	89785075	lost	1.793	-14.5	0.05			ZNF385A	0.047912
chr19	23358730	23358866	-	ZNF91	ENSG00000167232.14	3' UTR	hsa-miR-23b-3p	6.834	0.851	8mer (Perfect match)	hsa-miR-23b-3p:ZNF91:3' UTR:8mer (Perfect match)	chr19:23358730:23358866:-:hsa-miR-23b-3p:ZNF91:3' UTR:8mer (Perfect match)	control	NA	NA	23358774_23358765	kept	Not_unique	-12.4	0.04			MRPL22	0.048
chr6	43784811	43784883	+	VEGFA	ENSG00000112715.26	3' UTR	hsa-miR-16-5p	6.964	0.891	8mer (Perfect match)	hsa-miR-16-5p:VEGFA:3' UTR:8mer (Perfect match)	chr6:43784811:43784883:+:hsa-miR-16-5p:VEGFA:3' UTR:8mer (Perfect match)	control	NA	NA	43784844	kept	4.761	-8.64	0.04			CCDC15	0.0481639
chr1	229602595	229602671	-	TAF5L	ENSG00000135801.11	CDS	hsa-let-7a-5p	3.362	0.752	7mer m8 (Perfect match)	hsa-let-7a-5p:TAF5L:CDS:7mer m8 (Perfect match)	chr1:229602595:229602671:-:hsa-let-7a-5p:TAF5L:CDS:7mer m8 (Perfect match)	control	NA	NA	229602630	lost	2.697	-13.9	0.52			SF3B2	0.0481763
chr22	41433573	41433653	-	TOB2	ENSG00000183864.5	3' UTR	hsa-miR-25-3p	3.411	0.594	8mer (Perfect match)	hsa-miR-25-3p:TOB2:3' UTR:8mer (Perfect match)	chr22:41433573:41433653:-:hsa-miR-25-3p:TOB2:3' UTR:8mer (Perfect match)	control	NA	NA	41433624	lost	6.046	-7.3	0.04			EFCAB7	0.0481784
chr12	49764806	49764914	+	TMBIM6	ENSG00000139644.13	3' UTR	hsa-miR-27b-3p	28.404	0.99	8mer (Perfect match)	hsa-miR-27b-3p:TMBIM6:3' UTR:8mer (Perfect match)	chr12:49764806:49764914:+:hsa-miR-27b-3p:TMBIM6:3' UTR:8mer (Perfect match)	control	NA	NA	49764851	kept	3.215	-9.8	0.04			MRPL33	0.0482262
chr10	104028553	104028628	+	SLK	ENSG00000065613.15	3' UTR	hsa-let-7a-5p	3.649	0.673	7mer m8 (Perfect match)	hsa-let-7a-5p:SLK:3' UTR:7mer m8 (Perfect match)	chr10:104028553:104028628:+:hsa-let-7a-5p:SLK:3' UTR:7mer m8 (Perfect match)	control	NA	NA	104028595	lost	2.534	-7.24	0.04			ANKRD40	0.0482665
chrX	71465246	71465334	+	TAF1	ENSG00000147133.17	3' UTR	hsa-miR-101-3p	5.599	0.881	7mer m8 (Perfect match)	hsa-miR-101-3p:TAF1:3' UTR:7mer m8 (Perfect match)	chrX:71465246:71465334:+:hsa-miR-101-3p:TAF1:3' UTR:7mer m8 (Perfect match)	control	NA	NA	71465277	lost	0.909	-9.9	0.04			ZBTB3	0.0482715
chr10	79354362	79354472	+	PPIF	ENSG00000108179.14	3' UTR	hsa-miR-27a-3p	3.347	0.634	8mer (Perfect match)	hsa-miR-27a-3p:PPIF:3' UTR:8mer (Perfect match)	chr10:79354362:79354472:+:hsa-miR-27a-3p:PPIF:3' UTR:8mer (Perfect match)	control	NA	NA	79354425	lost	1.525	-10.5	0.04			NADK2	0.0483659
chr12	64716512	64716588	-	GNS	ENSG00000135677.11	3' UTR	hsa-miR-27a-3p	3.512	0.515	8mer (Perfect match)	hsa-miR-27a-3p:GNS:3' UTR:8mer (Perfect match)	chr12:64716512:64716588:-:hsa-miR-27a-3p:GNS:3' UTR:8mer (Perfect match)	control	NA	NA	64716560	lost	3.056	-5.6	0.04			RICTOR	0.0483845
chr2	160272282	160272348	-	RBMS1	ENSG00000153250.21	3' UTR	hsa-miR-31-5p	4.953	0.772	7mer A1 (Perfect match)	hsa-miR-31-5p:RBMS1:3' UTR:7mer A1 (Perfect match)	chr2:160272282:160272348:-:hsa-miR-31-5p:RBMS1:3' UTR:7mer A1 (Perfect match)	control	NA	NA	160272316	lost	7.661	-13.3	0.04			UCK2	0.0486156
chr1	67411069	67411146	-	SERBP1	ENSG00000142864.15	3' UTR	hsa-miR-27a-3p	4.008	0.752	8mer (Perfect match)	hsa-miR-27a-3p:SERBP1:3' UTR:8mer (Perfect match)	chr1:67411069:67411146:-:hsa-miR-27a-3p:SERBP1:3' UTR:8mer (Perfect match)	control	NA	NA	67411112	lost	3.262	-3.39	0.04			PPP1R2B	0.0487071
chr1	85252213	85252296	-	C1orf52	ENSG00000162642.14	3' UTR	hsa-miR-27a-3p	8.559	0.861	8mer (Perfect match)	hsa-miR-27a-3p:C1orf52:3' UTR:8mer (Perfect match)	chr1:85252213:85252296:-:hsa-miR-27a-3p:C1orf52:3' UTR:8mer (Perfect match)	control	NA	NA	85252269	kept	3.317	-4.8	0.04			UBQLN1	0.0488018
chr9	120603549	120603634	-	MEGF9	ENSG00000106780.9	3' UTR	hsa-miR-27a-3p	8.997	0.842	8mer (Perfect match)	hsa-miR-27a-3p:MEGF9:3' UTR:8mer (Perfect match)	chr9:120603549:120603634:-:hsa-miR-27a-3p:MEGF9:3' UTR:8mer (Perfect match)	control	NA	NA	120603600	kept	0.983	-5.34	0.04			DEXI	0.0488904
chr14	24438146	24438258	+	KHNYN	ENSG00000100441.10	3' UTR	hsa-miR-125b-5p	4.258	0.772	7mer m8 (Perfect match)	hsa-miR-125b-5p:KHNYN:3' UTR:7mer m8 (Perfect match)	chr14:24438146:24438258:+:hsa-miR-125b-5p:KHNYN:3' UTR:7mer m8 (Perfect match)	control	NA	NA	24438181	lost	1.595	-11.4	0.04			MARCHF6	0.0488953
chr7	20410187	20410339	+	ITGB8	ENSG00000105855.10	3' UTR	hsa-miR-106b-5p	4.323	0.663	8mer (Perfect match)	hsa-miR-106b-5p:ITGB8:3' UTR:8mer (Perfect match)	chr7:20410187:20410339:+:hsa-miR-106b-5p:ITGB8:3' UTR:8mer (Perfect match)	control	NA	NA	20410234_20410302	lost	Not_unique	-11.3	0.04			TMEM251	0.0489427
chr15	78498282	78498399	+	IREB2	ENSG00000136381.13	3' UTR	hsa-miR-29a-3p	5.061	0.772	8mer (Perfect match)	hsa-miR-29a-3p:IREB2:3' UTR:8mer (Perfect match)	chr15:78498282:78498399:+:hsa-miR-29a-3p:IREB2:3' UTR:8mer (Perfect match)	control	NA	NA	78498337	lost	4.543	-9	0.04			HGS	0.0491805
chr5	43289863	43289958	-	HMGCS1	ENSG00000112972.15	3' UTR	hsa-miR-29a-3p	9.254	0.891	7mer m8 (Perfect match)	hsa-miR-29a-3p:HMGCS1:3' UTR:7mer m8 (Perfect match)	chr5:43289863:43289958:-:hsa-miR-29a-3p:HMGCS1:3' UTR:7mer m8 (Perfect match)	control	NA	NA	43289916	kept	3.936	-3.54	0.04			DHX9	0.0492074
chr3	124970392	124970526	-	HEG1	ENSG00000173706.14	3' UTR	hsa-miR-27b-3p	3.237	0.505	8mer (Perfect match)	hsa-miR-27b-3p:HEG1:3' UTR:8mer (Perfect match)	chr3:124970392:124970526:-:hsa-miR-27b-3p:HEG1:3' UTR:8mer (Perfect match)	control	NA	NA	124970439	kept	3.953	-11.4	0.04			PALS2	0.049235
chr20	5546803	5546916	-	GPCPD1	ENSG00000125772.14	3' UTR	hsa-miR-29a-3p	3.899	0.535	8mer (Perfect match)	hsa-miR-29a-3p:GPCPD1:3' UTR:8mer (Perfect match)	chr20:5546803:5546916:-:hsa-miR-29a-3p:GPCPD1:3' UTR:8mer (Perfect match)	control	NA	NA	5546845	lost	6.097	-12.07	0.04			ZNF217	0.0493168
chr3	50258701	50258812	+	GNAI2	ENSG00000114353.17	3' UTR	hsa-miR-30a-5p	9.033	0.931	8mer (Perfect match)	hsa-miR-30a-5p:GNAI2:3' UTR:8mer (Perfect match)	chr3:50258701:50258812:+:hsa-miR-30a-5p:GNAI2:3' UTR:8mer (Perfect match)	control	NA	NA	50258754	kept	2.449	-10.74	0.04			DYRK4	0.0493898
chr1	109929619	109929757	+	CSF1	ENSG00000184371.14	3' UTR	hsa-miR-27b-3p	5.287	0.832	8mer (Perfect match)	hsa-miR-27b-3p:CSF1:3' UTR:8mer (Perfect match)	chr1:109929619:109929757:+:hsa-miR-27b-3p:CSF1:3' UTR:8mer (Perfect match)	control	NA	NA	109929648	lost	no_score	-7.8	0.04			PPHLN1	0.0493949
chr7	137879817	137879903	-	CREB3L2	ENSG00000182158.16	3' UTR	hsa-miR-92a-3p	7.107	0.812	7mer m8 (Perfect match)	hsa-miR-92a-3p:CREB3L2:3' UTR:7mer m8 (Perfect match)	chr7:137879817:137879903:-:hsa-miR-92a-3p:CREB3L2:3' UTR:7mer m8 (Perfect match)	control	NA	NA	137879877	kept	2.283	-12.9	0.04			PITPNA-AS1	0.0494858
chr11	63762148	63762255	-	ZFTA	ENSG00000188070.9	3' UTR	hsa-miR-21-5p	5.013	0.723	7mer m8 (Perfect match)	NA	NA	limd1ko	hsa-miR-21-5p:ZFTA:3' UTR:7mer m8 (Perfect match)	chr11:63762148:63762255:-:hsa-miR-21-5p:ZFTA:3' UTR:7mer m8 (Perfect match)	63762206	kept	3.29	-2.9	0.03			BRF1	0.0495064
chr6	43784686	43784774	+	VEGFA	ENSG00000112715.26	3' UTR	hsa-miR-20a-5p	4.639	0.842	7mer m8 (Perfect match)	hsa-miR-20a-5p:VEGFA:3' UTR:7mer m8 (Perfect match)	chr6:43784686:43784774:+:hsa-miR-20a-5p:VEGFA:3' UTR:7mer m8 (Perfect match)	control	NA	NA	43784745	lost	4.792	-9.3	0.03			RPP40	0.0495342
chr5	83581545	83581624	+	VCAN	ENSG00000038427.16	3' UTR	hsa-miR-23b-3p	3.362	0.733	7mer m8 (Perfect match)	hsa-miR-23b-3p:VCAN:3' UTR:7mer m8 (Perfect match)	chr5:83581545:83581624:+:hsa-miR-23b-3p:VCAN:3' UTR:7mer m8 (Perfect match)	control	NA	NA	83581592	lost	0.603	-7.4	0.03			CDK12	0.0495532
chrX	107713510	107713585	-	TSC22D3	ENSG00000157514.18	3' UTR	hsa-miR-29b-3p	3.177	0.624	7mer m8 (Perfect match)	hsa-miR-29b-3p:TSC22D3:3' UTR:7mer m8 (Perfect match)	chrX:107713510:107713585:-:hsa-miR-29b-3p:TSC22D3:3' UTR:7mer m8 (Perfect match)	control	NA	NA	107713556	lost	4.171	-5.3	0.03			MAPK1IP1L	0.0496021
chr12	31992921	31992997	+	RESF1	ENSG00000174718.12	3' UTR	hsa-miR-23a-3p	3.798	0.703	7mer A1 (Perfect match)	hsa-miR-23a-3p:RESF1:3' UTR:7mer A1 (Perfect match)	chr12:31992921:31992997:+:hsa-miR-23a-3p:RESF1:3' UTR:7mer A1 (Perfect match)	control	NA	NA	31992954	lost	4.41	-10.6	0.03			EFCAB11	0.049603
chr19	2037704	2037787	-	MKNK2	ENSG00000099875.16	CDS	hsa-miR-27b-3p	13.788	0.931	8mer (Perfect match)	NA	NA	limd1ko	hsa-miR-27b-3p:MKNK2:CDS:8mer (Perfect match)	chr19:2037704:2037787:-:hsa-miR-27b-3p:MKNK2:CDS:8mer (Perfect match)	2037747	gained	3.632	-6.1	0			RP2	0.0496158
chr19	2037704	2037787	-	MKNK2	ENSG00000099875.16	CDS	hsa-miR-27a-3p	3.863	0.723	8mer (Perfect match)	NA	NA	limd1ko	hsa-miR-27a-3p:MKNK2:CDS:8mer (Perfect match)	chr19:2037704:2037787:-:hsa-miR-27a-3p:MKNK2:CDS:8mer (Perfect match)	2037747	gained	3.632	-6.1	0			NAP1L1	0.0498836
chr12	56241617	56241718	-	ANKRD52	ENSG00000139645.11	3' UTR	hsa-let-7a-5p	3.739	0.733	7mer A1 (Perfect match)	hsa-let-7a-5p:ANKRD52:3' UTR:7mer A1 (Perfect match)	chr12:56241617:56241718:-:hsa-let-7a-5p:ANKRD52:3' UTR:7mer A1 (Perfect match)	control	NA	NA	56241678	lost	4.653	-6.8	0.03			TSPO	0.0499847
chr9	121340317	121340395	-	STOM	ENSG00000148175.13	3' UTR	hsa-miR-26a-5p	3.716	0.604	7mer m8 (Perfect match)	hsa-miR-26a-5p:STOM:3' UTR:7mer m8 (Perfect match)	chr9:121340317:121340395:-:hsa-miR-26a-5p:STOM:3' UTR:7mer m8 (Perfect match)	control	NA	NA	121340372	lost	0.135	-4.54	0.03			RAB24	0.0500039
chr9	96321036	96321126	-	SLC35D2	ENSG00000130958.13	3' UTR	hsa-let-7a-5p	4.113	0.762	8mer (Perfect match)	NA	NA	limd1ko	hsa-let-7a-5p:SLC35D2:3' UTR:8mer (Perfect match)	chr9:96321036:96321126:-:hsa-let-7a-5p:SLC35D2:3' UTR:8mer (Perfect match)	96321095	kept	2.604	-5.2	0.03			SPATA5L1	0.0500139
chr11	114251832	114251931	+	ZBTB16	ENSG00000109906.15	3' UTR	hsa-let-7a-5p	7.588	0.921	7mer A1 (Perfect match)	hsa-let-7a-5p:ZBTB16:3' UTR:7mer A1 (Perfect match)	chr11:114251832:114251931:+:hsa-let-7a-5p:ZBTB16:3' UTR:7mer A1 (Perfect match)	control	NA	NA	114251875	kept	6.144	-0.57	0.03			TPST1	0.050052
chr12	46359764	46359849	-	SLC38A2	ENSG00000134294.14	3' UTR	hsa-miR-30c-5p	4.526	0.752	8mer (Perfect match)	hsa-miR-30c-5p:SLC38A2:3' UTR:8mer (Perfect match)	chr12:46359764:46359849:-:hsa-miR-30c-5p:SLC38A2:3' UTR:8mer (Perfect match)	control	NA	NA	46359820	lost	1.493	-4.8	0.03			VPS33A	0.0500862
chr9	71685114	71685193	-	CEMIP2	ENSG00000135048.14	3' UTR	hsa-miR-23a-3p	4.094	0.703	8mer (Perfect match)	hsa-miR-23a-3p:CEMIP2:3' UTR:8mer (Perfect match)	chr9:71685114:71685193:-:hsa-miR-23a-3p:CEMIP2:3' UTR:8mer (Perfect match)	control	NA	NA	71685156	lost	5.781	-7.8	0.03			SSNA1	0.0501739
chr19	1258309	1258348	+	MIDN	ENSG00000167470.14	3' UTR	hsa-miR-27a-3p	3.909	0.782	7mer A1 (Perfect match)	hsa-miR-27a-3p:MIDN:3' UTR:7mer A1 (Perfect match)	chr19:1258309:1258348:+:hsa-miR-27a-3p:MIDN:3' UTR:7mer A1 (Perfect match)	control	NA	NA	1258328	lost	1.72	-5.6	0.03			HM13	0.0501921
chr17	2384773	2384848	-	MNT	ENSG00000070444.15	3' UTR	hsa-miR-378a-3p	4.899	0.663	7mer A1 (Perfect match)	hsa-miR-378a-3p:MNT:3' UTR:7mer A1 (Perfect match)	chr17:2384773:2384848:-:hsa-miR-378a-3p:MNT:3' UTR:7mer A1 (Perfect match)	control	NA	NA	2384811	lost	0.958	-4.15	0.03			TOR1A	0.0502072
chr14	75470299	75470398	+	JDP2	ENSG00000140044.13	3' UTR	hsa-miR-101-3p	5.109	0.822	8mer (Perfect match)	hsa-miR-101-3p:JDP2:3' UTR:8mer (Perfect match)	chr14:75470299:75470398:+:hsa-miR-101-3p:JDP2:3' UTR:8mer (Perfect match)	control	NA	NA	75470343	lost	2.088	-5.94	0.03			RPS26	0.0502227
chr12	108568979	108569053	+	ISCU	ENSG00000136003.16	3' UTR	hsa-miR-210-3p	5.604	0.713	8mer (Perfect match)	hsa-miR-210-3p:ISCU:3' UTR:8mer (Perfect match)	chr12:108568979:108569053:+:hsa-miR-210-3p:ISCU:3' UTR:8mer (Perfect match)	control	NA	NA	108569033	lost	1.259	-9.3	0.03			APPL1	0.0502502
chr13	109755653	109755736	-	IRS2	ENSG00000185950.9	3' UTR	hsa-miR-30a-5p	3.899	0.713	7mer m8 (Perfect match)	hsa-miR-30a-5p:IRS2:3' UTR:7mer m8 (Perfect match)	chr13:109755653:109755736:-:hsa-miR-30a-5p:IRS2:3' UTR:7mer m8 (Perfect match)	control	NA	NA	109755687	lost	1.942	-10.1	0.03			TM9SF3	0.0502681
chr7	139572689	139572824	-	HIPK2	ENSG00000064393.16	3' UTR	hsa-miR-33a-5p	3.113	0.743	8mer (Perfect match)	NA	NA	limd1ko	hsa-miR-33a-5p:HIPK2:3' UTR:8mer (Perfect match)	chr7:139572689:139572824:-:hsa-miR-33a-5p:HIPK2:3' UTR:8mer (Perfect match)	139572796	kept	1.335	-11.7	0.03			RBM23	0.0502883
chr3	119825159	119825227	-	GSK3B	ENSG00000082701.17	3' UTR	hsa-miR-29a-3p	3.22	0.535	7mer m8 (Perfect match)	hsa-miR-29a-3p:GSK3B:3' UTR:7mer m8 (Perfect match)	chr3:119825159:119825227:-:hsa-miR-29a-3p:GSK3B:3' UTR:7mer m8 (Perfect match)	control	NA	NA	119825194	lost	5.242	-2.8	0.03			CPSF4	0.0503251
chr3	16227990	16228057	+	GALNT15	ENSG00000131386.20	3' UTR	hsa-miR-24-3p	4.238	0.673	7mer A1 (Perfect match)	hsa-miR-24-3p:GALNT15:3' UTR:7mer A1 (Perfect match)	chr3:16227990:16228057:+:hsa-miR-24-3p:GALNT15:3' UTR:7mer A1 (Perfect match)	control	NA	NA	16228010	lost	-0.35	-0.9	0.03			ACTR10	0.0503942
chr3	120394431	120394500	-	FSTL1	ENSG00000163430.12	3' UTR	hsa-miR-181b-5p	3.192	0.673	7mer m8 (Perfect match)	hsa-miR-181b-5p:FSTL1:3' UTR:7mer m8 (Perfect match)	chr3:120394431:120394500:-:hsa-miR-181b-5p:FSTL1:3' UTR:7mer m8 (Perfect match)	control	NA	NA	120394465	lost	1.679	-6.5	0.03			PDZD8	0.0505612
chr13	49208419	49208516	+	FNDC3A	ENSG00000102531.16	3' UTR	hsa-miR-19b-3p	3.42	0.614	7mer m8 (Perfect match)	hsa-miR-19b-3p:FNDC3A:3' UTR:7mer m8 (Perfect match)	chr13:49208419:49208516:+:hsa-miR-19b-3p:FNDC3A:3' UTR:7mer m8 (Perfect match)	control	NA	NA	49208452	lost	5.239	-4.94	0.03			KLHL29	0.0506629
chr1	203308790	203308854	+	BTG2	ENSG00000159388.6	3' UTR	hsa-miR-92a-3p	4.001	0.713	8mer (Perfect match)	hsa-miR-92a-3p:BTG2:3' UTR:8mer (Perfect match)	chr1:203308790:203308854:+:hsa-miR-92a-3p:BTG2:3' UTR:8mer (Perfect match)	control	NA	NA	203308814	lost	4.165	-12.3	0.03			BCLAF1	0.05068
chr9	104784112	104784191	-	ABCA1	ENSG00000165029.17	3' UTR	hsa-miR-33a-5p	4.103	0.535	8mer (Perfect match)	hsa-miR-33a-5p:ABCA1:3' UTR:8mer (Perfect match)	chr9:104784112:104784191:-:hsa-miR-33a-5p:ABCA1:3' UTR:8mer (Perfect match)	control	NA	NA	104784174_104784159	lost	Not_unique	-5.69	0.03			ENSG00000285572	0.0509596
chr12	54369516	54369593	-	ZNF385A	ENSG00000161642.18	3' UTR	hsa-miR-138-5p	3.289	0.644	8mer (Perfect match)	hsa-miR-138-5p:ZNF385A:3' UTR:8mer (Perfect match)	chr12:54369516:54369593:-:hsa-miR-138-5p:ZNF385A:3' UTR:8mer (Perfect match)	control	NA	NA	54369562	lost	4.46	-18.5	0.02			IPO8	0.050981
chr20	299342	299429	+	ZCCHC3	ENSG00000247315.4	3' UTR	hsa-miR-21-5p	9.503	0.95	7mer m8 (Perfect match)	hsa-miR-21-5p:ZCCHC3:3' UTR:7mer m8 (Perfect match)	chr20:299342:299429:+:hsa-miR-21-5p:ZCCHC3:3' UTR:7mer m8 (Perfect match)	control	NA	NA	299394	kept	1.719	0.15	0.02			RBBP4	0.0510385
chr1	8013536	8013605	-	ERRFI1	ENSG00000116285.13	CDS	hsa-let-7a-5p	7.168	0.881	7mer A1 (Perfect match)	hsa-let-7a-5p:ERRFI1:CDS:7mer A1 (Perfect match)	chr1:8013536:8013605:-:hsa-let-7a-5p:ERRFI1:CDS:7mer A1 (Perfect match)	control	NA	NA	8013573	kept	3.233	-5.59	0.55			PRPF3	0.0510464
chr7	64832883	64832947	+	ZNF138	ENSG00000197008.10	3' UTR	hsa-miR-23a-3p	3.275	0.653	8mer (Perfect match)	hsa-miR-23a-3p:ZNF138:3' UTR:8mer (Perfect match)	chr7:64832883:64832947:+:hsa-miR-23a-3p:ZNF138:3' UTR:8mer (Perfect match)	control	NA	NA	64832927	lost	0.097	-13.5	0.02			HTATSF1	0.0510972
chr22	40323441	40323549	+	TNRC6B	ENSG00000100354.21	3' UTR	hsa-miR-26a-5p	7.766	0.881	8mer (Perfect match)	hsa-miR-26a-5p:TNRC6B:3' UTR:8mer (Perfect match)	chr22:40323441:40323549:+:hsa-miR-26a-5p:TNRC6B:3' UTR:8mer (Perfect match)	control	NA	NA	40323485	kept	no_score	-7	0.02			ENSG00000272180	0.0512413
chr7	5307380	5307452	-	TNRC18	ENSG00000182095.15	3' UTR	hsa-miR-29a-3p	3.314	0.604	7mer m8 (Perfect match)	hsa-miR-29a-3p:TNRC18:3' UTR:7mer m8 (Perfect match)	chr7:5307380:5307452:-:hsa-miR-29a-3p:TNRC18:3' UTR:7mer m8 (Perfect match)	control	NA	NA	5307430	lost	2.762	-4.8	0.02			NRBF2	0.0512559
chr5	72910320	72910428	+	TNPO1	ENSG00000083312.19	3' UTR	hsa-miR-27b-3p	3.84	0.762	8mer (Perfect match)	hsa-miR-27b-3p:TNPO1:3' UTR:8mer (Perfect match)	chr5:72910320:72910428:+:hsa-miR-27b-3p:TNPO1:3' UTR:8mer (Perfect match)	control	NA	NA	72910366	lost	no_score	-11	0.02			TCEA1	0.0512665
chr8	22603516	22603589	+	C8orf58	ENSG00000241852.11	3' UTR	hsa-miR-23a-3p	5.021	0.832	8mer (Perfect match)	hsa-miR-23a-3p:C8orf58:3' UTR:8mer (Perfect match)	chr8:22603516:22603589:+:hsa-miR-23a-3p:C8orf58:3' UTR:8mer (Perfect match)	control	NA	NA	22603561	lost	2.471	-8.2	0.02			FBXO7	0.0513017
chr1	203309243	203309301	+	BTG2	ENSG00000159388.6	3' UTR	hsa-miR-27a-3p	3.489	0.703	7mer A1 (Perfect match)	hsa-miR-27a-3p:BTG2:3' UTR:7mer A1 (Perfect match)	chr1:203309243:203309301:+:hsa-miR-27a-3p:BTG2:3' UTR:7mer A1 (Perfect match)	control	NA	NA	203309275	lost	no_score	-5.55	0.02			SNHG5	0.0514111
chr3	16228171	16228249	+	GALNT15	ENSG00000131386.20	3' UTR	hsa-let-7a-5p	4.971	0.673	7mer m8 (Perfect match)	hsa-let-7a-5p:GALNT15:3' UTR:7mer m8 (Perfect match)	chr3:16228171:16228249:+:hsa-let-7a-5p:GALNT15:3' UTR:7mer m8 (Perfect match)	control	NA	NA	16228204	kept	1.576	-5.5	0.02			SCYL3	0.0514578
chr1	204538231	204538307	+	MDM4	ENSG00000198625.14	CDS	hsa-let-7b-5p	6.134	0.812	8mer (Perfect match)	hsa-let-7b-5p:MDM4:CDS:8mer (Perfect match)	chr1:204538231:204538307:+:hsa-let-7b-5p:MDM4:CDS:8mer (Perfect match)	control	NA	NA	204538279	lost	5.045	-6.6	0.2			ZBTB18	0.0515315
chr1	205302442	205302544	-	NUAK2	ENSG00000163545.11	3' UTR	hsa-miR-26a-5p	3.05	0.604	7mer A1 (Perfect match)	hsa-miR-26a-5p:NUAK2:3' UTR:7mer A1 (Perfect match)	chr1:205302442:205302544:-:hsa-miR-26a-5p:NUAK2:3' UTR:7mer A1 (Perfect match)	control	NA	NA	205302479	lost	0.895	-7.6	0.02			HINFP	0.0515863
chr3	150459468	150459536	+	TSC22D2	ENSG00000196428.13	3' UTR	hsa-miR-27a-3p	3.581	0.545	7mer A1 (Perfect match)	hsa-miR-27a-3p:TSC22D2:3' UTR:7mer A1 (Perfect match)	chr3:150459468:150459536:+:hsa-miR-27a-3p:TSC22D2:3' UTR:7mer A1 (Perfect match)	control	NA	NA	150459505	lost	no_score	-2.6	0.02			SFT2D2	0.0515912
chr1	150576751	150576780	-	MCL1	ENSG00000143384.14	3' UTR	hsa-miR-26a-5p	3.326	0.614	7mer m8 (Perfect match)	hsa-miR-26a-5p:MCL1:3' UTR:7mer m8 (Perfect match)	chr1:150576751:150576780:-:hsa-miR-26a-5p:MCL1:3' UTR:7mer m8 (Perfect match)	control	NA	NA	150576759	lost	0.742	-4.2	0.02			H1-10	0.051638
chr3	152462897	152462970	+	MBNL1	ENSG00000152601.18	3' UTR	hsa-miR-181a-5p	3.013	0.554	7mer m8 (Perfect match)	hsa-miR-181a-5p:MBNL1:3' UTR:7mer m8 (Perfect match)	chr3:152462897:152462970:+:hsa-miR-181a-5p:MBNL1:3' UTR:7mer m8 (Perfect match)	control	NA	NA	152462951	lost	5.493	-15.3	0.02			C14orf93	0.0517064
chr2	84906477	84906564	+	TMSB10	ENSG00000034510.6	3' UTR	hsa-miR-27a-3p	5.893	0.752	8mer (Perfect match)	hsa-miR-27a-3p:TMSB10:3' UTR:8mer (Perfect match)	chr2:84906477:84906564:+:hsa-miR-27a-3p:TMSB10:3' UTR:8mer (Perfect match)	control	NA	NA	84906525	lost	2.763	-7.84	0.02			GOLGA5	0.0517694
chr12	54395278	54395325	-	ITGA5	ENSG00000161638.11	3' UTR	hsa-miR-25-3p	3.519	0.574	8mer (Perfect match)	hsa-miR-25-3p:ITGA5:3' UTR:8mer (Perfect match)	chr12:54395278:54395325:-:hsa-miR-25-3p:ITGA5:3' UTR:8mer (Perfect match)	control	NA	NA	54395298	lost	4.375	-11.3	0.02			RNF121	0.051826
chr13	109754623	109754721	-	IRS2	ENSG00000185950.9	3' UTR	hsa-miR-181a-5p	11.497	0.97	8mer (Perfect match)	hsa-miR-181a-5p:IRS2:3' UTR:8mer (Perfect match)	chr13:109754623:109754721:-:hsa-miR-181a-5p:IRS2:3' UTR:8mer (Perfect match)	control	NA	NA	109754654	kept	5.14	-12	0.02			LPAR1	0.0519095
chr7	139571966	139572064	-	HIPK2	ENSG00000064393.16	3' UTR	hsa-miR-222-3p	11.357	0.95	8mer (Perfect match)	hsa-miR-222-3p:HIPK2:3' UTR:8mer (Perfect match)	chr7:139571966:139572064:-:hsa-miR-222-3p:HIPK2:3' UTR:8mer (Perfect match)	control	NA	NA	139572030	kept	5.222	-9.9	0.02			TERF1	0.0519564
chr7	8086810	8086878	+	GLCCI1	ENSG00000106415.13	3' UTR	hsa-miR-21-5p	4.149	0.574	7mer m8 (Perfect match)	hsa-miR-21-5p:GLCCI1:3' UTR:7mer m8 (Perfect match)	chr7:8086810:8086878:+:hsa-miR-21-5p:GLCCI1:3' UTR:7mer m8 (Perfect match)	control	NA	NA	8086847	lost	4.14	-6.5	0.02			RNF115	0.0521021
chr4	173321738	173321837	+	GALNT7	ENSG00000109586.12	3' UTR	hsa-miR-103a-3p	4.495	0.554	7mer A1 (Perfect match)	hsa-miR-103a-3p:GALNT7:3' UTR:7mer A1 (Perfect match)	chr4:173321738:173321837:+:hsa-miR-103a-3p:GALNT7:3' UTR:7mer A1 (Perfect match)	control	NA	NA	173321795	lost	3.751	-12.5	0.02			ZNF629	0.0521935
chr13	110150167	110150359	-	COL4A1	ENSG00000187498.16	3' UTR	hsa-miR-29a-3p	11.505	0.911	8mer (Perfect match)	hsa-miR-29a-3p:COL4A1:3' UTR:8mer (Perfect match)	chr13:110150167:110150359:-:hsa-miR-29a-3p:COL4A1:3' UTR:8mer (Perfect match)	control	NA	NA	110150327	kept	6.633	-8.3	0.02			COMMD6	0.0522619
chr13	110150167	110150359	-	COL4A1	ENSG00000187498.16	3' UTR	hsa-miR-29b-3p	4.653	0.832	8mer (Perfect match)	hsa-miR-29b-3p:COL4A1:3' UTR:8mer (Perfect match)	chr13:110150167:110150359:-:hsa-miR-29b-3p:COL4A1:3' UTR:8mer (Perfect match)	control	NA	NA	110150327	kept	6.633	-10.7	0.02			GIT2	0.0522939
chr1	85252213	85252296	-	C1orf52	ENSG00000162642.14	3' UTR	hsa-miR-27b-3p	5.469	0.743	8mer (Perfect match)	hsa-miR-27b-3p:C1orf52:3' UTR:8mer (Perfect match)	chr1:85252213:85252296:-:hsa-miR-27b-3p:C1orf52:3' UTR:8mer (Perfect match)	control	NA	NA	85252269	kept	3.317	-4.8	0.02			ZNF300	0.0523364
chr15	59663185	59663265	-	BNIP2	ENSG00000140299.14	3' UTR	hsa-miR-21-5p	3.093	0.683	8mer (Perfect match)	hsa-miR-21-5p:BNIP2:3' UTR:8mer (Perfect match)	chr15:59663185:59663265:-:hsa-miR-21-5p:BNIP2:3' UTR:8mer (Perfect match)	control	NA	NA	59663235	lost	0.534	-6.2	0.02			KBTBD7	0.0523767
chr15	40091447	40091484	-	BMF	ENSG00000104081.14	3' UTR	hsa-miR-191-5p	3.515	0.653	7mer A1 (Perfect match)	hsa-miR-191-5p:BMF:3' UTR:7mer A1 (Perfect match)	chr15:40091447:40091484:-:hsa-miR-191-5p:BMF:3' UTR:7mer A1 (Perfect match)	control	NA	NA	40091463	lost	-1.609	-7.3	0.02			DISP1	0.0523982
chr2	43222893	43222998	-	ZFP36L2	ENSG00000152518.8	3' UTR	hsa-miR-221-3p	6.416	0.762	8mer (Perfect match)	hsa-miR-221-3p:ZFP36L2:3' UTR:8mer (Perfect match)	chr2:43222893:43222998:-:hsa-miR-221-3p:ZFP36L2:3' UTR:8mer (Perfect match)	control	NA	NA	43222936	lost	8.98	-4.3	0.01			TARID	0.0524812
chr12	57002155	57002209	-	ZBTB39	ENSG00000166860.3	3' UTR	hsa-miR-22-3p	3.753	0.653	8mer (Perfect match)	hsa-miR-22-3p:ZBTB39:3' UTR:8mer (Perfect match)	chr12:57002155:57002209:-:hsa-miR-22-3p:ZBTB39:3' UTR:8mer (Perfect match)	control	NA	NA	57002180	lost	1.287	-10.3	0.01			VMP1	0.052583
chr3	10150441	10150565	+	VHL	ENSG00000134086.9	3' UTR	hsa-miR-331-3p	3.154	0.614	8mer (Perfect match)	hsa-miR-331-3p:VHL:3' UTR:8mer (Perfect match)	chr3:10150441:10150565:+:hsa-miR-331-3p:VHL:3' UTR:8mer (Perfect match)	control	NA	NA	10150501	lost	0.559	-17.5	0.01			ADAL	0.0526034
chr17	78853128	78853200	-	TIMP2	ENSG00000035862.12	3' UTR	hsa-miR-191-5p	3.18	0.584	7mer m8 (Perfect match)	hsa-miR-191-5p:TIMP2:3' UTR:7mer m8 (Perfect match)	chr17:78853128:78853200:-:hsa-miR-191-5p:TIMP2:3' UTR:7mer m8 (Perfect match)	control	NA	NA	78853160	lost	3.504	-2.69	0.01			CRIP2	0.0526271
chr2	74105960	74106050	+	TET3	ENSG00000187605.16	3' UTR	hsa-miR-29b-3p	3.038	0.564	8mer (Perfect match)	NA	NA	limd1ko	hsa-miR-29b-3p:TET3:3' UTR:8mer (Perfect match)	chr2:74105960:74106050:+:hsa-miR-29b-3p:TET3:3' UTR:8mer (Perfect match)	74105990_74106037	kept	Not_unique	-11.2	0.01			BRAP	0.052631
chr10	68692196	68692310	+	TET1	ENSG00000138336.9	3' UTR	hsa-miR-21-5p	6.204	0.802	7mer m8 (Perfect match)	hsa-miR-21-5p:TET1:3' UTR:7mer m8 (Perfect match)	chr10:68692196:68692310:+:hsa-miR-21-5p:TET1:3' UTR:7mer m8 (Perfect match)	control	NA	NA	68692250	lost	2.004	-5.95	0.01			TMEM181	0.0526542
chr10	19747766	19747799	+	MALRD1	ENSG00000204740.11	Other	hsa-miR-21-5p	151.684	0.98	8mer (Perfect match)	hsa-miR-21-5p:MALRD1:Other:8mer (Perfect match)	chr10:19747766:19747799:+:hsa-miR-21-5p:MALRD1:Other:8mer (Perfect match)	control	NA	NA	19747775	kept	5.615	-7.5	0.08			ADRM1	0.0526677
chr10	19747766	19747798	+	MALRD1	ENSG00000204740.11	Other	hsa-miR-21-5p	93.854	0.99	8mer (Perfect match)	NA	NA	limd1ko	hsa-miR-21-5p:MALRD1:Other:8mer (Perfect match)	chr10:19747766:19747798:+:hsa-miR-21-5p:MALRD1:Other:8mer (Perfect match)	19747775	kept	5.615	-7.5	0			PTPRN2	0.0527814
chr11	65504371	65504468	+	MALAT1	ENSG00000251562.10	Other	hsa-miR-16-5p	16.101	0.95	7mer A1 (Perfect match)	NA	NA	limd1ko	hsa-miR-16-5p:MALAT1:Other:7mer A1 (Perfect match)	chr11:65504371:65504468:+:hsa-miR-16-5p:MALAT1:Other:7mer A1 (Perfect match)	65504410	kept	2.219	-4.3	0			LRRC57	0.0529376
chr11	65504373	65504485	+	MALAT1	ENSG00000251562.10	Other	hsa-miR-16-5p	19.672	0.96	7mer A1 (Perfect match)	hsa-miR-16-5p:MALAT1:Other:7mer A1 (Perfect match)	chr11:65504373:65504485:+:hsa-miR-16-5p:MALAT1:Other:7mer A1 (Perfect match)	control	NA	NA	65504410	kept	2.219	-4.3	0			SLC30A6	0.0529686
chr11	65504373	65504485	+	MALAT1	ENSG00000251562.10	Other	hsa-miR-15a-5p	7.797	0.871	7mer A1 (Perfect match)	hsa-miR-15a-5p:MALAT1:Other:7mer A1 (Perfect match)	chr11:65504373:65504485:+:hsa-miR-15a-5p:MALAT1:Other:7mer A1 (Perfect match)	control	NA	NA	65504410	kept	2.219	-8.64	0			PFDN1	0.0530551
chr11	65504373	65504485	+	MALAT1	ENSG00000251562.10	Other	hsa-miR-15b-5p	7.162	0.792	7mer A1 (Perfect match)	hsa-miR-15b-5p:MALAT1:Other:7mer A1 (Perfect match)	chr11:65504373:65504485:+:hsa-miR-15b-5p:MALAT1:Other:7mer A1 (Perfect match)	control	NA	NA	65504410	kept	2.219	-3.74	0			NFE2L1	0.0531232
chr6	81746212	81746289	-	TENT5A	ENSG00000112773.16	3' UTR	hsa-miR-21-5p	3.253	0.634	7mer m8 (Perfect match)	hsa-miR-21-5p:TENT5A:3' UTR:7mer m8 (Perfect match)	chr6:81746212:81746289:-:hsa-miR-21-5p:TENT5A:3' UTR:7mer m8 (Perfect match)	control	NA	NA	81746251	lost	1.993	-6.09	0.01			GLG1	0.053134
chr8	47737204	47737308	-	CEBPD	ENSG00000221869.5	3' UTR	hsa-let-7a-5p	33.267	0.95	7mer A1 (Perfect match)	hsa-let-7a-5p:CEBPD:3' UTR:7mer A1 (Perfect match)	chr8:47737204:47737308:-:hsa-let-7a-5p:CEBPD:3' UTR:7mer A1 (Perfect match)	control	NA	NA	47737268	lost	3.257	-4.4	0.01			DEPDC4	0.0532637
chr12	8941721	8941840	-	M6PR	ENSG00000003056.8	CDS	hsa-miR-17-5p	3.869	0.762	8mer (Perfect match)	hsa-miR-17-5p:M6PR:CDS:8mer (Perfect match)	chr12:8941721:8941840:-:hsa-miR-17-5p:M6PR:CDS:8mer (Perfect match)	control	NA	NA	8941808	lost	0.136	-11.3	0.24			PSME4	0.0532937
chr9	12821755	12821835	+	LURAP1L	ENSG00000153714.6	CDS	hsa-miR-92a-3p	3.938	0.683	7mer m8 (Perfect match)	NA	NA	limd1ko	hsa-miR-92a-3p:LURAP1L:CDS:7mer m8 (Perfect match)	chr9:12821755:12821835:+:hsa-miR-92a-3p:LURAP1L:CDS:7mer m8 (Perfect match)	12821792	kept	2.717	-7.8	0			BNIP2	0.0532973
chr9	12821756	12821853	+	LURAP1L	ENSG00000153714.6	CDS	hsa-miR-92a-3p	9.269	0.891	7mer m8 (Perfect match)	hsa-miR-92a-3p:LURAP1L:CDS:7mer m8 (Perfect match)	chr9:12821756:12821853:+:hsa-miR-92a-3p:LURAP1L:CDS:7mer m8 (Perfect match)	control	NA	NA	12821792	kept	2.717	-7.8	0			BLCAP	0.0532979
chr7	5069011	5069122	+	RBAK	ENSG00000146587.18	3' UTR	hsa-miR-29a-3p	3.44	0.624	7mer m8 (Perfect match)	hsa-miR-29a-3p:RBAK:3' UTR:7mer m8 (Perfect match)	chr7:5069011:5069122:+:hsa-miR-29a-3p:RBAK:3' UTR:7mer m8 (Perfect match)	control	NA	NA	5069045_5069075	lost	Not_unique	-7.7	0.01			SLC16A14	0.0533314
chr15	55829461	55829539	-	NEDD4	ENSG00000069869.17	3' UTR	hsa-miR-27a-3p	4.172	0.545	8mer (Perfect match)	hsa-miR-27a-3p:NEDD4:3' UTR:8mer (Perfect match)	chr15:55829461:55829539:-:hsa-miR-27a-3p:NEDD4:3' UTR:8mer (Perfect match)	control	NA	NA	55829510	lost	3.726	-4.7	0.01			TMEM265	0.0534178
chr9	128917882	128918014	+	LRRC8A	ENSG00000136802.12	3' UTR	hsa-miR-191-5p	4.033	0.752	7mer A1 (Perfect match)	hsa-miR-191-5p:LRRC8A:3' UTR:7mer A1 (Perfect match)	chr9:128917882:128918014:+:hsa-miR-191-5p:LRRC8A:3' UTR:7mer A1 (Perfect match)	control	NA	NA	128917980	lost	2.181	-1.35	0.01			RPL22L1	0.0534842
chr12	57158556	57158624	+	LRP1	ENSG00000123384.14	CDS	hsa-let-7b-5p	4.134	0.644	8mer (Perfect match)	hsa-let-7b-5p:LRP1:CDS:8mer (Perfect match)	chr12:57158556:57158624:+:hsa-let-7b-5p:LRP1:CDS:8mer (Perfect match)	control	NA	NA	57158586	lost	0.07	-23.6	0.02			NSUN5	0.0535085
chr20	5546803	5546916	-	GPCPD1	ENSG00000125772.14	3' UTR	hsa-miR-30a-5p	4.404	0.733	7mer m8 (Perfect match)	hsa-miR-30a-5p:GPCPD1:3' UTR:7mer m8 (Perfect match)	chr20:5546803:5546916:-:hsa-miR-30a-5p:GPCPD1:3' UTR:7mer m8 (Perfect match)	control	NA	NA	5546871	kept	3.335	0.1	0.01			LINC-PINT	0.0535972
chr12	58872476	58872584	-	LRIG3	ENSG00000139263.12	CDS	hsa-let-7b-5p	3.812	0.673	8mer (Perfect match)	hsa-let-7b-5p:LRIG3:CDS:8mer (Perfect match)	chr12:58872476:58872584:-:hsa-let-7b-5p:LRIG3:CDS:8mer (Perfect match)	control	NA	NA	58872533	kept	4.74	-13.7	0			XRN1	0.0536005
chr19	39408143	39408226	+	ZFP36	ENSG00000128016.7	CDS	hsa-let-7a-5p	25.077	0.97	7mer m8 (Perfect match)	NA	NA	limd1ko	hsa-let-7a-5p:ZFP36:CDS:7mer m8 (Perfect match)	chr19:39408143:39408226:+:hsa-let-7a-5p:ZFP36:CDS:7mer m8 (Perfect match)	39408174	kept	2.158	-5.9	0			PSMD11	0.0536683
chr7	100582309	100582367	-	LRCH4	ENSG00000077454.17	CDS	hsa-let-7b-5p	5.375	0.832	8mer (Perfect match)	hsa-let-7b-5p:LRCH4:CDS:8mer (Perfect match)	chr7:100582309:100582367:-:hsa-let-7b-5p:LRCH4:CDS:8mer (Perfect match)	control	NA	NA	100582323	lost	0.926	-7.7	0.53			HSDL1	0.0536709
chr17	79833167	79833270	-	CBX4	ENSG00000141582.15	3' UTR	hsa-miR-16-5p	6.063	0.782	8mer (Perfect match)	hsa-miR-16-5p:CBX4:3' UTR:8mer (Perfect match)	chr17:79833167:79833270:-:hsa-miR-16-5p:CBX4:3' UTR:8mer (Perfect match)	control	NA	NA	79833234	lost	5.942	-11.29	0.01			ERRFI1-DT	0.0538406
chr20	49246740	49246819	-	ZNFX1	ENSG00000124201.15	3' UTR	hsa-miR-20a-5p	19.898	0.98	8mer (Perfect match)	hsa-miR-20a-5p:ZNFX1:3' UTR:8mer (Perfect match)	chr20:49246740:49246819:-:hsa-miR-20a-5p:ZNFX1:3' UTR:8mer (Perfect match)	control	NA	NA	49246777	kept	4.258	-5.6	0			IFT81	0.0538727
chr19	23358739	23358840	-	ZNF91	ENSG00000167232.14	3' UTR	hsa-miR-16-5p	18.063	0.871	7mer m8 (Perfect match)	NA	NA	limd1ko	hsa-miR-16-5p:ZNF91:3' UTR:7mer m8 (Perfect match)	chr19:23358739:23358840:-:hsa-miR-16-5p:ZNF91:3' UTR:7mer m8 (Perfect match)	23358794	kept	-6.71	-10	0			PSMD13	0.0539801
chr19	23358739	23358840	-	ZNF91	ENSG00000167232.14	3' UTR	hsa-miR-15a-5p	6.513	0.782	7mer m8 (Perfect match)	NA	NA	limd1ko	hsa-miR-15a-5p:ZNF91:3' UTR:7mer m8 (Perfect match)	chr19:23358739:23358840:-:hsa-miR-15a-5p:ZNF91:3' UTR:7mer m8 (Perfect match)	23358794	kept	-6.71	-8.3	0			PIP5K1A	0.0540782
chr19	23358739	23358840	-	ZNF91	ENSG00000167232.14	3' UTR	hsa-miR-15b-5p	5.113	0.832	7mer m8 (Perfect match)	NA	NA	limd1ko	hsa-miR-15b-5p:ZNF91:3' UTR:7mer m8 (Perfect match)	chr19:23358739:23358840:-:hsa-miR-15b-5p:ZNF91:3' UTR:7mer m8 (Perfect match)	23358794	kept	-6.71	-6.1	0			ZNF524	0.0541498
chr5	38481505	38481604	-	LIFR	ENSG00000113594.10	CDS	hsa-miR-21-5p	5.155	0.723	7mer m8 (Perfect match)	hsa-miR-21-5p:LIFR:CDS:7mer m8 (Perfect match)	chr5:38481505:38481604:-:hsa-miR-21-5p:LIFR:CDS:7mer m8 (Perfect match)	control	NA	NA	38481554	kept	2.824	-6.2	0			PRRC1	0.0542004
chr19	23358739	23358840	-	ZNF91	ENSG00000167232.14	3' UTR	hsa-miR-23b-3p	3.438	0.564	8mer (Perfect match)	NA	NA	limd1ko	hsa-miR-23b-3p:ZNF91:3' UTR:8mer (Perfect match)	chr19:23358739:23358840:-:hsa-miR-23b-3p:ZNF91:3' UTR:8mer (Perfect match)	23358774_23358765	kept	Not_unique	-12.4	0			YIF1A	0.0542817
chr7	64521072	64521141	-	ZNF680	ENSG00000173041.12	3' UTR	hsa-miR-23b-3p	4.072	0.614	8mer (Perfect match)	hsa-miR-23b-3p:ZNF680:3' UTR:8mer (Perfect match)	chr7:64521072:64521141:-:hsa-miR-23b-3p:ZNF680:3' UTR:8mer (Perfect match)	control	NA	NA	64521108	kept	-6.07	-15	0			PIGK	0.0543367
chr20	53567645	53567685	-	ZNF217	ENSG00000171940.14	3' UTR	hsa-miR-24-3p	3.788	0.634	8mer (Perfect match)	NA	NA	limd1ko	hsa-miR-24-3p:ZNF217:3' UTR:8mer (Perfect match)	chr20:53567645:53567685:-:hsa-miR-24-3p:ZNF217:3' UTR:8mer (Perfect match)	53567676	kept	no_score	-11.7	0			PPP1R11	0.0544202
chr14	67746744	67746805	-	ZFYVE26	ENSG00000072121.17	3' UTR	hsa-miR-106b-5p	3.325	0.505	8mer (Perfect match)	NA	NA	limd1ko	hsa-miR-106b-5p:ZFYVE26:3' UTR:8mer (Perfect match)	chr14:67746744:67746805:-:hsa-miR-106b-5p:ZFYVE26:3' UTR:8mer (Perfect match)	67746771	kept	no_score	-7	0			ENSG00000230648	0.054684
chr11	63762149	63762248	-	ZFTA	ENSG00000188070.9	3' UTR	hsa-miR-21-5p	8.267	0.95	7mer m8 (Perfect match)	hsa-miR-21-5p:ZFTA:3' UTR:7mer m8 (Perfect match)	chr11:63762149:63762248:-:hsa-miR-21-5p:ZFTA:3' UTR:7mer m8 (Perfect match)	control	NA	NA	63762206	kept	3.29	-2.9	0			PXMP2	0.0547304
chr2	43222898	43222987	-	ZFP36L2	ENSG00000152518.8	3' UTR	hsa-miR-27b-3p	3.863	0.693	7mer m8 (Perfect match)	NA	NA	limd1ko	hsa-miR-27b-3p:ZFP36L2:3' UTR:7mer m8 (Perfect match)	chr2:43222898:43222987:-:hsa-miR-27b-3p:ZFP36L2:3' UTR:7mer m8 (Perfect match)	43222962	kept	7.184	-4.6	0			HACE1	0.0548741
chr8	97851387	97851468	+	LAPTM4B	ENSG00000104341.17	CDS	hsa-miR-27a-3p	4.459	0.614	8mer (Perfect match)	hsa-miR-27a-3p:LAPTM4B:CDS:8mer (Perfect match)	chr8:97851387:97851468:+:hsa-miR-27a-3p:LAPTM4B:CDS:8mer (Perfect match)	control	NA	NA	97851430	lost	2.762	-12.9	0.22			NUDT9	0.0550005
chr2	43222498	43222549	-	ZFP36L2	ENSG00000152518.8	3' UTR	hsa-miR-181a-5p	3.9	0.802	8mer (Perfect match)	NA	NA	limd1ko	hsa-miR-181a-5p:ZFP36L2:3' UTR:8mer (Perfect match)	chr2:43222498:43222549:-:hsa-miR-181a-5p:ZFP36L2:3' UTR:8mer (Perfect match)	43222530	kept	8.458	-2.5	0			RPL36	0.0550605
chr1	183116578	183116650	+	LAMC1	ENSG00000135862.6	CDS	hsa-miR-181b-5p	3.59	0.624	8mer (Perfect match)	hsa-miR-181b-5p:LAMC1:CDS:8mer (Perfect match)	chr1:183116578:183116650:+:hsa-miR-181b-5p:LAMC1:CDS:8mer (Perfect match)	control	NA	NA	183116616	lost	1.156	-7.1	0.19			RNF169	0.0550908
chr14	68788612	68788701	-	ZFP36L1	ENSG00000185650.10	3' UTR	hsa-miR-29a-3p	24.638	0.97	8mer (Perfect match)	NA	NA	limd1ko	hsa-miR-29a-3p:ZFP36L1:3' UTR:8mer (Perfect match)	chr14:68788612:68788701:-:hsa-miR-29a-3p:ZFP36L1:3' UTR:8mer (Perfect match)	68788675	kept	5.356	-7.4	0			ZFHX3-AS1	0.0551739
chr14	68788612	68788701	-	ZFP36L1	ENSG00000185650.10	3' UTR	hsa-miR-29b-3p	15.351	0.97	8mer (Perfect match)	NA	NA	limd1ko	hsa-miR-29b-3p:ZFP36L1:3' UTR:8mer (Perfect match)	chr14:68788612:68788701:-:hsa-miR-29b-3p:ZFP36L1:3' UTR:8mer (Perfect match)	68788675	kept	5.356	-10.9	0			POLR2C	0.0553024
chr19	39408992	39409063	+	ZFP36	ENSG00000128016.7	3' UTR	hsa-miR-27b-3p	10.738	0.95	7mer A1 (Perfect match)	NA	NA	limd1ko	hsa-miR-27b-3p:ZFP36:3' UTR:7mer A1 (Perfect match)	chr19:39408992:39409063:+:hsa-miR-27b-3p:ZFP36:3' UTR:7mer A1 (Perfect match)	39409028	kept	1.147	-7.4	0			TMEM9	0.0553162
chr19	39409021	39409058	+	ZFP36	ENSG00000128016.7	3' UTR	hsa-miR-27b-3p	10.149	0.901	7mer A1 (Perfect match)	hsa-miR-27b-3p:ZFP36:3' UTR:7mer A1 (Perfect match)	chr19:39409021:39409058:+:hsa-miR-27b-3p:ZFP36:3' UTR:7mer A1 (Perfect match)	control	NA	NA	39409028	kept	1.147	-8	0			DRAM2	0.0553256
chr19	39409099	39409197	+	ZFP36	ENSG00000128016.7	3' UTR	hsa-miR-29a-3p	6.245	0.842	7mer m8 (Perfect match)	hsa-miR-29a-3p:ZFP36:3' UTR:7mer m8 (Perfect match)	chr19:39409099:39409197:+:hsa-miR-29a-3p:ZFP36:3' UTR:7mer m8 (Perfect match)	control	NA	NA	39409123	kept	1.233	-8.89	0			EMP3	0.0554512
chr19	39409099	39409133	+	ZFP36	ENSG00000128016.7	3' UTR	hsa-miR-29b-3p	3.15	0.683	7mer m8 (Perfect match)	NA	NA	limd1ko	hsa-miR-29b-3p:ZFP36:3' UTR:7mer m8 (Perfect match)	chr19:39409099:39409133:+:hsa-miR-29b-3p:ZFP36:3' UTR:7mer m8 (Perfect match)	39409123	kept	1.233	-8.89	0			TAGAP-AS1	0.0554703
chr20	299366	299428	+	ZCCHC3	ENSG00000247315.4	3' UTR	hsa-miR-21-5p	5.113	0.762	7mer m8 (Perfect match)	NA	NA	limd1ko	hsa-miR-21-5p:ZCCHC3:3' UTR:7mer m8 (Perfect match)	chr20:299366:299428:+:hsa-miR-21-5p:ZCCHC3:3' UTR:7mer m8 (Perfect match)	299394	kept	1.719	0.15	0			RAC1	0.0554719
chr3	114319070	114319146	-	ZBTB20	ENSG00000181722.17	3' UTR	hsa-miR-103a-3p	14.667	0.97	8mer (Perfect match)	hsa-miR-103a-3p:ZBTB20:3' UTR:8mer (Perfect match)	chr3:114319070:114319146:-:hsa-miR-103a-3p:ZBTB20:3' UTR:8mer (Perfect match)	control	NA	NA	114319115	kept	6.901	-5.29	0			DUSP12	0.0554902
chr11	114252939	114252996	+	ZBTB16	ENSG00000109906.15	3' UTR	hsa-miR-26a-5p	4.798	0.733	7mer A1 (Perfect match)	hsa-miR-26a-5p:ZBTB16:3' UTR:7mer A1 (Perfect match)	chr11:114252939:114252996:+:hsa-miR-26a-5p:ZBTB16:3' UTR:7mer A1 (Perfect match)	control	NA	NA	114252987	lost	6.526	1.1	0			ATP1B3	0.0555838
chr19	39408163	39408227	+	ZFP36	ENSG00000128016.7	CDS	hsa-let-7a-5p	23.184	0.98	7mer m8 (Perfect match)	hsa-let-7a-5p:ZFP36:CDS:7mer m8 (Perfect match)	chr19:39408163:39408227:+:hsa-let-7a-5p:ZFP36:CDS:7mer m8 (Perfect match)	control	NA	NA	39408174	kept	2.158	-8.2	0			MAVS	0.0556248
chr11	114255291	114255377	+	ZBTB16	ENSG00000109906.15	3' UTR	hsa-let-7f-5p	16.419	0.98	8mer (Perfect match)	hsa-let-7f-5p:ZBTB16:3' UTR:8mer (Perfect match)	chr11:114255291:114255377:+:hsa-let-7f-5p:ZBTB16:3' UTR:8mer (Perfect match)	control	NA	NA	114255327	lost	6.905	-8.4	0			DENND2B	0.0557427
chr11	114255291	114255377	+	ZBTB16	ENSG00000109906.15	3' UTR	hsa-let-7b-5p	7.996	0.871	8mer (Perfect match)	hsa-let-7b-5p:ZBTB16:3' UTR:8mer (Perfect match)	chr11:114255291:114255377:+:hsa-let-7b-5p:ZBTB16:3' UTR:8mer (Perfect match)	control	NA	NA	114255327	lost	6.905	-9.3	0			RSRC2	0.0557691
chr11	114255291	114255377	+	ZBTB16	ENSG00000109906.15	3' UTR	hsa-let-7g-5p	5.278	0.743	8mer (Perfect match)	hsa-let-7g-5p:ZBTB16:3' UTR:8mer (Perfect match)	chr11:114255291:114255377:+:hsa-let-7g-5p:ZBTB16:3' UTR:8mer (Perfect match)	control	NA	NA	114255327	lost	6.905	-9.6	0			COPB2-DT	0.0557723
chr11	114255291	114255377	+	ZBTB16	ENSG00000109906.15	3' UTR	hsa-let-7d-5p	3.824	0.584	8mer (Perfect match)	hsa-let-7d-5p:ZBTB16:3' UTR:8mer (Perfect match)	chr11:114255291:114255377:+:hsa-let-7d-5p:ZBTB16:3' UTR:8mer (Perfect match)	control	NA	NA	114255327	lost	6.905	-12	0			GATAD1	0.055817
chr1	207048794	207048869	-	YOD1	ENSG00000180667.11	3' UTR	hsa-miR-30c-5p	4.938	0.782	7mer A1 (Perfect match)	NA	NA	limd1ko	hsa-miR-30c-5p:YOD1:3' UTR:7mer A1 (Perfect match)	chr1:207048794:207048869:-:hsa-miR-30c-5p:YOD1:3' UTR:7mer A1 (Perfect match)	207048841	kept	5.205	0.16	0			CD81-AS1	0.0558325
chr12	105168362	105168426	+	WASHC4	ENSG00000136051.15	3' UTR	hsa-miR-103a-3p	5.688	0.792	8mer (Perfect match)	NA	NA	limd1ko	hsa-miR-103a-3p:WASHC4:3' UTR:8mer (Perfect match)	chr12:105168362:105168426:+:hsa-miR-103a-3p:WASHC4:3' UTR:8mer (Perfect match)	105168409	kept	4.427	-19.1	0			MAST2	0.055848
chr12	105168363	105168450	+	WASHC4	ENSG00000136051.15	3' UTR	hsa-miR-103a-3p	6.45	0.822	8mer (Perfect match)	hsa-miR-103a-3p:WASHC4:3' UTR:8mer (Perfect match)	chr12:105168363:105168450:+:hsa-miR-103a-3p:WASHC4:3' UTR:8mer (Perfect match)	control	NA	NA	105168409	kept	4.427	-19.1	0			CCNT2	0.0559032
chrX	151408961	151409028	+	VMA21	ENSG00000160131.14	3' UTR	hsa-miR-18a-5p	13.324	0.96	8mer (Perfect match)	hsa-miR-18a-5p:VMA21:3' UTR:8mer (Perfect match)	chrX:151408961:151409028:+:hsa-miR-18a-5p:VMA21:3' UTR:8mer (Perfect match)	control	NA	NA	151409002	kept	3.067	-12.6	0			RCOR1	0.055953
chr6	43784814	43784876	+	VEGFA	ENSG00000112715.26	3' UTR	hsa-miR-16-5p	4.075	0.812	8mer (Perfect match)	NA	NA	limd1ko	hsa-miR-16-5p:VEGFA:3' UTR:8mer (Perfect match)	chr6:43784814:43784876:+:hsa-miR-16-5p:VEGFA:3' UTR:8mer (Perfect match)	43784844	kept	4.761	-8.64	0			HSD17B10	0.0559852
chr10	32037508	32037593	-	KIF5B	ENSG00000170759.11	CDS	hsa-miR-221-3p	3.043	0.644	8mer (Perfect match)	hsa-miR-221-3p:KIF5B:CDS:8mer (Perfect match)	chr10:32037508:32037593:-:hsa-miR-221-3p:KIF5B:CDS:8mer (Perfect match)	control	NA	NA	32037528	lost	9.994	-10.59	0.09			CNTN1	0.0560039
chr12	131921774	131921823	+	ULK1	ENSG00000177169.10	3' UTR	hsa-miR-320a-3p	4.15	0.842	7mer m8 (Perfect match)	NA	NA	limd1ko	hsa-miR-320a-3p:ULK1:3' UTR:7mer m8 (Perfect match)	chr12:131921774:131921823:+:hsa-miR-320a-3p:ULK1:3' UTR:7mer m8 (Perfect match)	131921822	kept	0.582	-18.1	0			CNPPD1	0.0562551
chr1	162523151	162523232	+	UHMK1	ENSG00000152332.16	3' UTR	hsa-miR-19b-3p	3.113	0.733	7mer A1 (Perfect match)	NA	NA	limd1ko	hsa-miR-19b-3p:UHMK1:3' UTR:7mer A1 (Perfect match)	chr1:162523151:162523232:+:hsa-miR-19b-3p:UHMK1:3' UTR:7mer A1 (Perfect match)	162523181	kept	3.262	-10.4	0			FUCA1	0.0562774
chr9	111933577	111933661	+	UGCG	ENSG00000148154.10	3' UTR	hsa-miR-28-3p	6.172	0.901	7mer A1 (Perfect match)	hsa-miR-28-3p:UGCG:3' UTR:7mer A1 (Perfect match)	chr9:111933577:111933661:+:hsa-miR-28-3p:UGCG:3' UTR:7mer A1 (Perfect match)	control	NA	NA	111933626	kept	5.411	-5.4	0			NCOR2	0.0562964
chr4	6862032	6862115	+	KIAA0232	ENSG00000170871.12	CDS	hsa-miR-92a-3p	3.825	0.782	8mer (Perfect match)	NA	NA	limd1ko	hsa-miR-92a-3p:KIAA0232:CDS:8mer (Perfect match)	chr4:6862032:6862115:+:hsa-miR-92a-3p:KIAA0232:CDS:8mer (Perfect match)	6862079	kept	7.684	-14.2	0			FBXL15	0.0563471
chr4	6862034	6862124	+	KIAA0232	ENSG00000170871.12	CDS	hsa-miR-92a-3p	8.51	0.861	8mer (Perfect match)	hsa-miR-92a-3p:KIAA0232:CDS:8mer (Perfect match)	chr4:6862034:6862124:+:hsa-miR-92a-3p:KIAA0232:CDS:8mer (Perfect match)	control	NA	NA	6862079	kept	7.684	-14.2	0			WDR37	0.0563593
chr9	111933595	111933646	+	UGCG	ENSG00000148154.10	3' UTR	hsa-miR-28-3p	4.4	0.832	7mer A1 (Perfect match)	NA	NA	limd1ko	hsa-miR-28-3p:UGCG:3' UTR:7mer A1 (Perfect match)	chr9:111933595:111933646:+:hsa-miR-28-3p:UGCG:3' UTR:7mer A1 (Perfect match)	111933626	kept	5.411	-5.4	0			LMBRD1	0.0563965
chr1	145992608	145992678	-	TXNIP	ENSG00000265972.6	3' UTR	hsa-miR-20a-5p	10.768	0.832	7mer m8 (Perfect match)	hsa-miR-20a-5p:TXNIP:3' UTR:7mer m8 (Perfect match)	chr1:145992608:145992678:-:hsa-miR-20a-5p:TXNIP:3' UTR:7mer m8 (Perfect match)	control	NA	NA	145992653	kept	no_score	-9.6	0			ASIC2	0.0566375
chr1	175160449	175160541	-	KIAA0040	ENSG00000235750.10	CDS	hsa-miR-22-3p	4.575	0.733	8mer (Perfect match)	NA	NA	limd1ko	hsa-miR-22-3p:KIAA0040:CDS:8mer (Perfect match)	chr1:175160449:175160541:-:hsa-miR-22-3p:KIAA0040:CDS:8mer (Perfect match)	175160508	kept	0.832	-9.7	0.57			EDEM3	0.0567051
chr1	175160450	175160528	-	KIAA0040	ENSG00000235750.10	CDS	hsa-miR-22-3p	4.585	0.545	8mer (Perfect match)	hsa-miR-22-3p:KIAA0040:CDS:8mer (Perfect match)	chr1:175160450:175160528:-:hsa-miR-22-3p:KIAA0040:CDS:8mer (Perfect match)	control	NA	NA	175160508	kept	0.832	-9.7	0			RHOF	0.0569641
chr1	145992615	145992747	-	TXNIP	ENSG00000265972.6	3' UTR	hsa-miR-17-5p	3.325	0.584	7mer m8 (Perfect match)	NA	NA	limd1ko	hsa-miR-17-5p:TXNIP:3' UTR:7mer m8 (Perfect match)	chr1:145992615:145992747:-:hsa-miR-17-5p:TXNIP:3' UTR:7mer m8 (Perfect match)	145992653	kept	no_score	-11.3	0			TMTC3	0.0570037
chr22	40323452	40323528	+	TNRC6B	ENSG00000100354.21	3' UTR	hsa-miR-26a-5p	4.688	0.772	8mer (Perfect match)	NA	NA	limd1ko	hsa-miR-26a-5p:TNRC6B:3' UTR:8mer (Perfect match)	chr22:40323452:40323528:+:hsa-miR-26a-5p:TNRC6B:3' UTR:8mer (Perfect match)	40323485	kept	no_score	-7	0			MIGA1	0.0570702
chr16	72787482	72787577	-	ZFHX3	ENSG00000140836.17	CDS	hsa-let-7a-5p	9.913	0.95	7mer m8 (Perfect match)	NA	NA	limd1ko	hsa-let-7a-5p:ZFHX3:CDS:7mer m8 (Perfect match)	chr16:72787482:72787577:-:hsa-let-7a-5p:ZFHX3:CDS:7mer m8 (Perfect match)	72787556_72787516	kept	Not_unique	-11.5	0			TRAF3IP2	0.0570713
chr17	50358499	50358541	+	XYLT2	ENSG00000015532.10	CDS	hsa-let-7a-5p	7.725	0.941	7mer m8 (Perfect match)	NA	NA	limd1ko	hsa-let-7a-5p:XYLT2:CDS:7mer m8 (Perfect match)	chr17:50358499:50358541:+:hsa-let-7a-5p:XYLT2:CDS:7mer m8 (Perfect match)	50358531	kept	0.861	-12	0			DCAF13	0.0571444
chr16	3022062	3022101	+	TNFRSF12A	ENSG00000006327.14	3' UTR	hsa-miR-19b-3p	21.24	0.98	8mer (Perfect match)	hsa-miR-19b-3p:TNFRSF12A:3' UTR:8mer (Perfect match)	chr16:3022062:3022101:+:hsa-miR-19b-3p:TNFRSF12A:3' UTR:8mer (Perfect match)	control	NA	NA	3022099	kept	3.606	-7.09	0			COPS9	0.0572468
chr16	3022062	3022101	+	TNFRSF12A	ENSG00000006327.14	3' UTR	hsa-miR-19a-3p	10.672	0.921	8mer (Perfect match)	hsa-miR-19a-3p:TNFRSF12A:3' UTR:8mer (Perfect match)	chr16:3022062:3022101:+:hsa-miR-19a-3p:TNFRSF12A:3' UTR:8mer (Perfect match)	control	NA	NA	3022099	kept	3.606	-7.25	0			DDX46	0.0572838
chr16	3022065	3022155	+	TNFRSF12A	ENSG00000006327.14	3' UTR	hsa-miR-19b-3p	41.751	0.97	8mer (Perfect match)	NA	NA	limd1ko	hsa-miR-19b-3p:TNFRSF12A:3' UTR:8mer (Perfect match)	chr16:3022065:3022155:+:hsa-miR-19b-3p:TNFRSF12A:3' UTR:8mer (Perfect match)	3022099	kept	3.606	-7.09	0			CYB5R1	0.0573637
chr16	3022065	3022155	+	TNFRSF12A	ENSG00000006327.14	3' UTR	hsa-miR-19a-3p	14.125	0.941	8mer (Perfect match)	NA	NA	limd1ko	hsa-miR-19a-3p:TNFRSF12A:3' UTR:8mer (Perfect match)	chr16:3022065:3022155:+:hsa-miR-19a-3p:TNFRSF12A:3' UTR:8mer (Perfect match)	3022099	kept	3.606	-7.25	0			PRR12	0.0575764
chr8	23021859	23021929	-	TNFRSF10B	ENSG00000120889.13	3' UTR	hsa-miR-30a-5p	5.038	0.554	8mer (Perfect match)	NA	NA	limd1ko	hsa-miR-30a-5p:TNFRSF10B:3' UTR:8mer (Perfect match)	chr8:23021859:23021929:-:hsa-miR-30a-5p:TNFRSF10B:3' UTR:8mer (Perfect match)	23021900	kept	-0.846	0.1	0			CWF19L1	0.0576059
chr8	23021859	23021929	-	TNFRSF10B	ENSG00000120889.13	3' UTR	hsa-miR-30c-5p	4.075	0.802	8mer (Perfect match)	NA	NA	limd1ko	hsa-miR-30c-5p:TNFRSF10B:3' UTR:8mer (Perfect match)	chr8:23021859:23021929:-:hsa-miR-30c-5p:TNFRSF10B:3' UTR:8mer (Perfect match)	23021900	kept	-0.846	-0.49	0			LRRC59	0.0576307
chr8	23021653	23021721	-	TNFRSF10B	ENSG00000120889.13	3' UTR	hsa-miR-30c-5p	5.113	0.743	8mer (Perfect match)	NA	NA	limd1ko	hsa-miR-30c-5p:TNFRSF10B:3' UTR:8mer (Perfect match)	chr8:23021653:23021721:-:hsa-miR-30c-5p:TNFRSF10B:3' UTR:8mer (Perfect match)	23021690	kept	0.307	-2.7	0			CTNNA2	0.0577565
chr16	75627923	75627982	-	KARS1	ENSG00000065427.15	CDS	hsa-miR-221-3p	4.474	0.743	8mer (Perfect match)	hsa-miR-221-3p:KARS1:CDS:8mer (Perfect match)	chr16:75627923:75627982:-:hsa-miR-221-3p:KARS1:CDS:8mer (Perfect match)	control	NA	NA	75627941	lost	1.449	-12.5	0.13			NOP56	0.0578274
chr17	50358522	50358542	+	XYLT2	ENSG00000015532.10	CDS	hsa-let-7a-5p	5.208	0.802	7mer m8 (Perfect match)	hsa-let-7a-5p:XYLT2:CDS:7mer m8 (Perfect match)	chr17:50358522:50358542:+:hsa-let-7a-5p:XYLT2:CDS:7mer m8 (Perfect match)	control	NA	NA	50358531	kept	0.861	-13.2	0			GABARAP	0.057828
chr19	12792387	12792469	+	JUNB	ENSG00000171223.6	CDS	hsa-let-7b-5p	14.785	0.941	7mer m8 (Perfect match)	hsa-let-7b-5p:JUNB:CDS:7mer m8 (Perfect match)	chr19:12792387:12792469:+:hsa-let-7b-5p:JUNB:CDS:7mer m8 (Perfect match)	control	NA	NA	12792419	kept	0.539	-8.6	0			DPH2	0.0578314
chr3	47736048	47736127	-	SMARCC1	ENSG00000173473.11	CDS	hsa-let-7a-5p	6.27	0.871	8mer (Perfect match)	hsa-let-7a-5p:SMARCC1:CDS:8mer (Perfect match)	chr3:47736048:47736127:-:hsa-let-7a-5p:SMARCC1:CDS:8mer (Perfect match)	control	NA	NA	47736094	kept	3.513	-3.3	0			USP24	0.0578366
chr8	23021653	23021721	-	TNFRSF10B	ENSG00000120889.13	3' UTR	hsa-miR-30a-5p	3.788	0.723	8mer (Perfect match)	NA	NA	limd1ko	hsa-miR-30a-5p:TNFRSF10B:3' UTR:8mer (Perfect match)	chr8:23021653:23021721:-:hsa-miR-30a-5p:TNFRSF10B:3' UTR:8mer (Perfect match)	23021690	kept	0.307	-5.8	0			SERTAD3	0.057865
chr2	96248652	96248731	-	TMEM127	ENSG00000135956.9	3' UTR	hsa-miR-22-3p	3.65	0.515	8mer (Perfect match)	NA	NA	limd1ko	hsa-miR-22-3p:TMEM127:3' UTR:8mer (Perfect match)	chr2:96248652:96248731:-:hsa-miR-22-3p:TMEM127:3' UTR:8mer (Perfect match)	96248705	kept	0.255	-12.89	0			AP1S2	0.0578821
chr6	15496320	15496416	+	JARID2	ENSG00000008083.14	CDS	hsa-miR-125b-5p	3.322	0.505	8mer (Perfect match)	hsa-miR-125b-5p:JARID2:CDS:8mer (Perfect match)	chr6:15496320:15496416:+:hsa-miR-125b-5p:JARID2:CDS:8mer (Perfect match)	control	NA	NA	15496356	lost	5.939	-8.9	0.14			SDHAF1	0.0579801
chr1	93152644	93152732	-	TMED5	ENSG00000117500.13	3' UTR	hsa-miR-27b-3p	9.526	0.941	7mer m8 (Perfect match)	NA	NA	limd1ko	hsa-miR-27b-3p:TMED5:3' UTR:7mer m8 (Perfect match)	chr1:93152644:93152732:-:hsa-miR-27b-3p:TMED5:3' UTR:7mer m8 (Perfect match)	93152703	kept	2.894	-8.2	0			ZNF850	0.0579845
chr14	75134365	75134432	-	TMED10	ENSG00000170348.9	3' UTR	hsa-miR-30c-5p	3.438	0.782	8mer (Perfect match)	NA	NA	limd1ko	hsa-miR-30c-5p:TMED10:3' UTR:8mer (Perfect match)	chr14:75134365:75134432:-:hsa-miR-30c-5p:TMED10:3' UTR:8mer (Perfect match)	75134393	kept	2.56	-4.9	0			VPS29	0.0579952
chr12	49764810	49764908	+	TMBIM6	ENSG00000139644.13	3' UTR	hsa-miR-27b-3p	18.388	0.98	8mer (Perfect match)	NA	NA	limd1ko	hsa-miR-27b-3p:TMBIM6:3' UTR:8mer (Perfect match)	chr12:49764810:49764908:+:hsa-miR-27b-3p:TMBIM6:3' UTR:8mer (Perfect match)	49764851	kept	3.215	-9.8	0			RNF185	0.0580742
chr15	39595813	39595906	+	THBS1	ENSG00000137801.11	3' UTR	hsa-miR-194-5p	16.089	0.95	8mer (Perfect match)	hsa-miR-194-5p:THBS1:3' UTR:8mer (Perfect match)	chr15:39595813:39595906:+:hsa-miR-194-5p:THBS1:3' UTR:8mer (Perfect match)	control	NA	NA	39595886	kept	0.226	-17.2	0			SF3B4	0.0582822
chr15	39595825	39595913	+	THBS1	ENSG00000137801.11	3' UTR	hsa-miR-194-5p	8.188	0.881	8mer (Perfect match)	NA	NA	limd1ko	hsa-miR-194-5p:THBS1:3' UTR:8mer (Perfect match)	chr15:39595825:39595913:+:hsa-miR-194-5p:THBS1:3' UTR:8mer (Perfect match)	39595886	kept	0.226	-17.2	0			PHF2	0.0585098
chr15	39596604	39596657	+	THBS1	ENSG00000137801.11	3' UTR	hsa-miR-151a-3p	10.475	0.881	8mer (Perfect match)	NA	NA	limd1ko	hsa-miR-151a-3p:THBS1:3' UTR:8mer (Perfect match)	chr15:39596604:39596657:+:hsa-miR-151a-3p:THBS1:3' UTR:8mer (Perfect match)	39596630	kept	0.468	-19.4	0			HNRNPF	0.0588052
chr15	39596853	39596938	+	THBS1	ENSG00000137801.11	3' UTR	hsa-let-7b-5p	3.325	0.564	7mer A1 (Perfect match)	NA	NA	limd1ko	hsa-let-7b-5p:THBS1:3' UTR:7mer A1 (Perfect match)	chr15:39596853:39596938:+:hsa-let-7b-5p:THBS1:3' UTR:7mer A1 (Perfect match)	39596892	kept	7.133	-8	0			NECAP1	0.0588868
chr17	50090079	50090195	+	ITGA3	ENSG00000005884.18	CDS	hsa-miR-181a-5p	8.501	0.861	8mer (Perfect match)	hsa-miR-181a-5p:ITGA3:CDS:8mer (Perfect match)	chr17:50090079:50090195:+:hsa-miR-181a-5p:ITGA3:CDS:8mer (Perfect match)	control	NA	NA	50090154	kept	1.155	-4.7	0.27			SYTL3	0.0589862
chr17	50090108	50090192	+	ITGA3	ENSG00000005884.18	CDS	hsa-miR-181a-5p	6.4	0.703	8mer (Perfect match)	NA	NA	limd1ko	hsa-miR-181a-5p:ITGA3:CDS:8mer (Perfect match)	chr17:50090108:50090192:+:hsa-miR-181a-5p:ITGA3:CDS:8mer (Perfect match)	50090154	kept	1.155	-4.7	0			PI4KA	0.0590638
chr17	50068162	50068258	+	ITGA3	ENSG00000005884.18	CDS	hsa-miR-25-3p	5.399	0.842	8mer (Perfect match)	hsa-miR-25-3p:ITGA3:CDS:8mer (Perfect match)	chr17:50068162:50068258:+:hsa-miR-25-3p:ITGA3:CDS:8mer (Perfect match)	control	NA	NA	50068199	lost	1.378	-8.4	0.06			FKBP14	0.0590737
chr15	39596887	39596958	+	THBS1	ENSG00000137801.11	3' UTR	hsa-let-7f-5p	26.523	0.851	No seed match	hsa-let-7f-5p:THBS1:3' UTR:No seed match	chr15:39596887:39596958:+:hsa-let-7f-5p:THBS1:3' UTR:No seed match	control	NA	NA	39596892	kept	7.133	-9.3	0			DNAJB11	0.059098
chr15	39596887	39596958	+	THBS1	ENSG00000137801.11	3' UTR	hsa-let-7b-5p	11.306	0.911	No seed match	hsa-let-7b-5p:THBS1:3' UTR:No seed match	chr15:39596887:39596958:+:hsa-let-7b-5p:THBS1:3' UTR:No seed match	control	NA	NA	39596892	kept	7.133	-9.3	0			EIF2B3	0.0591501
chr15	39596887	39596958	+	THBS1	ENSG00000137801.11	3' UTR	hsa-let-7e-5p	3.854	0.733	No seed match	hsa-let-7e-5p:THBS1:3' UTR:No seed match	chr15:39596887:39596958:+:hsa-let-7e-5p:THBS1:3' UTR:No seed match	control	NA	NA	39596892	kept	7.133	-9.3	0			ZC2HC1A	0.0591694
chr15	39596132	39596185	+	THBS1	ENSG00000137801.11	3' UTR	hsa-miR-222-3p	5.288	0.564	8mer (Perfect match)	NA	NA	limd1ko	hsa-miR-222-3p:THBS1:3' UTR:8mer (Perfect match)	chr15:39596132:39596185:+:hsa-miR-222-3p:THBS1:3' UTR:8mer (Perfect match)	39596161_39596176	kept	Not_unique	-14.1	0			SPEN	0.059173
chr15	39596138	39596189	+	THBS1	ENSG00000137801.11	3' UTR	hsa-miR-222-3p	12.41	0.95	8mer (Perfect match)	hsa-miR-222-3p:THBS1:3' UTR:8mer (Perfect match)	chr15:39596138:39596189:+:hsa-miR-222-3p:THBS1:3' UTR:8mer (Perfect match)	control	NA	NA	39596161_39596176	kept	Not_unique	-14.1	0			PRUNE2	0.0591958
chr3	47736062	47736126	-	SMARCC1	ENSG00000173473.11	CDS	hsa-let-7a-5p	3.363	0.624	8mer (Perfect match)	NA	NA	limd1ko	hsa-let-7a-5p:SMARCC1:CDS:8mer (Perfect match)	chr3:47736062:47736126:-:hsa-let-7a-5p:SMARCC1:CDS:8mer (Perfect match)	47736094	kept	3.513	-3.3	0			KPNB1	0.0593449
chr1	91683383	91683470	-	TGFBR3	ENSG00000069702.11	3' UTR	hsa-miR-16-5p	3.325	0.564	7mer m8 (Perfect match)	NA	NA	limd1ko	hsa-miR-16-5p:TGFBR3:3' UTR:7mer m8 (Perfect match)	chr1:91683383:91683470:-:hsa-miR-16-5p:TGFBR3:3' UTR:7mer m8 (Perfect match)	91683420	kept	6.213	-7.1	0			CDC16	0.0595804
chr1	91683389	91683474	-	TGFBR3	ENSG00000069702.11	3' UTR	hsa-miR-16-5p	3.864	0.515	7mer m8 (Perfect match)	hsa-miR-16-5p:TGFBR3:3' UTR:7mer m8 (Perfect match)	chr1:91683389:91683474:-:hsa-miR-16-5p:TGFBR3:3' UTR:7mer m8 (Perfect match)	control	NA	NA	91683420	kept	6.213	-7.1	0			SRP54	0.0596514
chr8	17551851	17551916	+	SLC7A2	ENSG00000003989.18	CDS	hsa-let-7a-5p	3.188	0.663	7mer m8 (Perfect match)	NA	NA	limd1ko	hsa-let-7a-5p:SLC7A2:CDS:7mer m8 (Perfect match)	chr8:17551851:17551916:+:hsa-let-7a-5p:SLC7A2:CDS:7mer m8 (Perfect match)	17551885	kept	-0.416	-12.5	0			SLF2	0.0597155
chr1	91680693	91680769	-	TGFBR3	ENSG00000069702.11	3' UTR	hsa-let-7f-5p	6.17	0.792	8mer (Perfect match)	hsa-let-7f-5p:TGFBR3:3' UTR:8mer (Perfect match)	chr1:91680693:91680769:-:hsa-let-7f-5p:TGFBR3:3' UTR:8mer (Perfect match)	control	NA	NA	91680739	kept	6.409	-9.77	0			WDR31	0.0597833
chr15	78476272	78476361	+	IREB2	ENSG00000136381.13	CDS	hsa-miR-29b-3p	3.093	0.673	8mer (Perfect match)	hsa-miR-29b-3p:IREB2:CDS:8mer (Perfect match)	chr15:78476272:78476361:+:hsa-miR-29b-3p:IREB2:CDS:8mer (Perfect match)	control	NA	NA	78476304	lost	3.152	-7.85	0.08			TIMM8B	0.0598701
chr15	78476272	78476361	+	IREB2	ENSG00000136381.13	CDS	hsa-miR-29a-3p	5.793	0.772	8mer (Perfect match)	hsa-miR-29a-3p:IREB2:CDS:8mer (Perfect match)	chr15:78476272:78476361:+:hsa-miR-29a-3p:IREB2:CDS:8mer (Perfect match)	control	NA	NA	78476304	lost	3.152	-11.8	0.06			PDXDC2P-NPIPB14P	0.0599361
chr1	91680693	91680769	-	TGFBR3	ENSG00000069702.11	3' UTR	hsa-let-7g-5p	5.529	0.812	8mer (Perfect match)	hsa-let-7g-5p:TGFBR3:3' UTR:8mer (Perfect match)	chr1:91680693:91680769:-:hsa-let-7g-5p:TGFBR3:3' UTR:8mer (Perfect match)	control	NA	NA	91680739	kept	6.409	-9.07	0			RTEL1	0.060031
chr1	91680700	91680775	-	TGFBR3	ENSG00000069702.11	3' UTR	hsa-let-7f-5p	4.363	0.644	8mer (Perfect match)	NA	NA	limd1ko	hsa-let-7f-5p:TGFBR3:3' UTR:8mer (Perfect match)	chr1:91680700:91680775:-:hsa-let-7f-5p:TGFBR3:3' UTR:8mer (Perfect match)	91680739	kept	6.409	-9.77	0			HMG20A	0.0600338
chr7	64521318	64521421	-	ZNF680	ENSG00000173041.12	CDS	hsa-miR-23a-3p	13.198	0.911	7mer m8 (Perfect match)	hsa-miR-23a-3p:ZNF680:CDS:7mer m8 (Perfect match)	chr7:64521318:64521421:-:hsa-miR-23a-3p:ZNF680:CDS:7mer m8 (Perfect match)	control	NA	NA	64521360	kept	-2.136	-11.9	0			PRKDC	0.0600416
chr1	227655438	227655505	+	ZNF678	ENSG00000181450.18	CDS	hsa-miR-23a-3p	3.65	0.703	8mer (Perfect match)	NA	NA	limd1ko	hsa-miR-23a-3p:ZNF678:CDS:8mer (Perfect match)	chr1:227655438:227655505:+:hsa-miR-23a-3p:ZNF678:CDS:8mer (Perfect match)	227655473	kept	-4.504	-14.4	0			TENT2	0.0600552
chr3	30692060	30692092	+	TGFBR2	ENSG00000163513.19	3' UTR	hsa-miR-219a-5p	3.767	0.604	8mer (Perfect match)	hsa-miR-219a-5p:TGFBR2:3' UTR:8mer (Perfect match)	chr3:30692060:30692092:+:hsa-miR-219a-5p:TGFBR2:3' UTR:8mer (Perfect match)	control	NA	NA	30692079	kept	0.556	-7.2	0			DCAF8	0.0603323
chr3	30692062	30692095	+	TGFBR2	ENSG00000163513.19	3' UTR	hsa-miR-219a-5p	3.975	0.515	8mer (Perfect match)	NA	NA	limd1ko	hsa-miR-219a-5p:TGFBR2:3' UTR:8mer (Perfect match)	chr3:30692062:30692095:+:hsa-miR-219a-5p:TGFBR2:3' UTR:8mer (Perfect match)	30692079	kept	0.556	-6.6	0			GNL2	0.0603693
chr3	30691778	30691834	+	TGFBR2	ENSG00000163513.19	3' UTR	hsa-miR-21-5p	13.557	0.97	7mer m8 (Perfect match)	hsa-miR-21-5p:TGFBR2:3' UTR:7mer m8 (Perfect match)	chr3:30691778:30691834:+:hsa-miR-21-5p:TGFBR2:3' UTR:7mer m8 (Perfect match)	control	NA	NA	30691811	kept	3.343	-5.4	0			TMX4	0.0604341
chr3	30691781	30691836	+	TGFBR2	ENSG00000163513.19	3' UTR	hsa-miR-21-5p	7.125	0.891	7mer m8 (Perfect match)	NA	NA	limd1ko	hsa-miR-21-5p:TGFBR2:3' UTR:7mer m8 (Perfect match)	chr3:30691781:30691836:+:hsa-miR-21-5p:TGFBR2:3' UTR:7mer m8 (Perfect match)	30691811	kept	3.343	-5.4	0			RFT1	0.0605234
chr3	30691834	30691912	+	TGFBR2	ENSG00000163513.19	3' UTR	hsa-miR-106b-5p	18.632	0.97	8mer (Perfect match)	hsa-miR-106b-5p:TGFBR2:3' UTR:8mer (Perfect match)	chr3:30691834:30691912:+:hsa-miR-106b-5p:TGFBR2:3' UTR:8mer (Perfect match)	control	NA	NA	30691873	kept	6.52	-4.5	0			EML4	0.0605373
chr3	30691834	30691912	+	TGFBR2	ENSG00000163513.19	3' UTR	hsa-miR-20a-5p	14.759	0.98	8mer (Perfect match)	hsa-miR-20a-5p:TGFBR2:3' UTR:8mer (Perfect match)	chr3:30691834:30691912:+:hsa-miR-20a-5p:TGFBR2:3' UTR:8mer (Perfect match)	control	NA	NA	30691873	kept	6.52	-9	0			RB1CC1	0.0606203
chr3	30691834	30691912	+	TGFBR2	ENSG00000163513.19	3' UTR	hsa-miR-93-5p	11.297	0.941	8mer (Perfect match)	hsa-miR-93-5p:TGFBR2:3' UTR:8mer (Perfect match)	chr3:30691834:30691912:+:hsa-miR-93-5p:TGFBR2:3' UTR:8mer (Perfect match)	control	NA	NA	30691873	kept	6.52	-5.6	0			PLK4	0.0606374
chr3	30691834	30691912	+	TGFBR2	ENSG00000163513.19	3' UTR	hsa-miR-17-5p	10.95	0.941	8mer (Perfect match)	hsa-miR-17-5p:TGFBR2:3' UTR:8mer (Perfect match)	chr3:30691834:30691912:+:hsa-miR-17-5p:TGFBR2:3' UTR:8mer (Perfect match)	control	NA	NA	30691873	kept	6.52	-6.8	0			DIS3L2	0.0606438
chr5	95788773	95788858	+	RHOBTB3	ENSG00000164292.13	CDS	hsa-let-7a-5p	5.763	0.861	8mer (Perfect match)	NA	NA	limd1ko	hsa-let-7a-5p:RHOBTB3:CDS:8mer (Perfect match)	chr5:95788773:95788858:+:hsa-let-7a-5p:RHOBTB3:CDS:8mer (Perfect match)	95788821	kept	2.593	-11.6	0			AFDN	0.0606548
chr3	30691836	30691910	+	TGFBR2	ENSG00000163513.19	3' UTR	hsa-miR-106b-5p	11.863	0.891	8mer (Perfect match)	NA	NA	limd1ko	hsa-miR-106b-5p:TGFBR2:3' UTR:8mer (Perfect match)	chr3:30691836:30691910:+:hsa-miR-106b-5p:TGFBR2:3' UTR:8mer (Perfect match)	30691873	kept	6.52	-4.5	0			SLC38A10	0.0607187
chr3	30691836	30691910	+	TGFBR2	ENSG00000163513.19	3' UTR	hsa-miR-20a-5p	11.125	0.931	8mer (Perfect match)	NA	NA	limd1ko	hsa-miR-20a-5p:TGFBR2:3' UTR:8mer (Perfect match)	chr3:30691836:30691910:+:hsa-miR-20a-5p:TGFBR2:3' UTR:8mer (Perfect match)	30691873	kept	6.52	-9	0			CARF	0.0608025
chr3	30691836	30691910	+	TGFBR2	ENSG00000163513.19	3' UTR	hsa-miR-17-5p	6.65	0.931	8mer (Perfect match)	NA	NA	limd1ko	hsa-miR-17-5p:TGFBR2:3' UTR:8mer (Perfect match)	chr3:30691836:30691910:+:hsa-miR-17-5p:TGFBR2:3' UTR:8mer (Perfect match)	30691873	kept	6.52	-6.8	0			CTSB	0.0608394
chr3	30691836	30691910	+	TGFBR2	ENSG00000163513.19	3' UTR	hsa-miR-93-5p	5.575	0.842	8mer (Perfect match)	NA	NA	limd1ko	hsa-miR-93-5p:TGFBR2:3' UTR:8mer (Perfect match)	chr3:30691836:30691910:+:hsa-miR-93-5p:TGFBR2:3' UTR:8mer (Perfect match)	30691873	kept	6.52	-5.6	0			ZBTB8OS	0.0608461
chr2	74105962	74106050	+	TET3	ENSG00000187605.16	3' UTR	hsa-miR-29a-3p	12.949	0.96	8mer (Perfect match)	hsa-miR-29a-3p:TET3:3' UTR:8mer (Perfect match)	chr2:74105962:74106050:+:hsa-miR-29a-3p:TET3:3' UTR:8mer (Perfect match)	control	NA	NA	74105990_74106037	kept	Not_unique	-8.6	0			FXR1	0.0608718
chr2	74105962	74106050	+	TET3	ENSG00000187605.16	3' UTR	hsa-miR-29b-3p	5.78	0.861	8mer (Perfect match)	hsa-miR-29b-3p:TET3:3' UTR:8mer (Perfect match)	chr2:74105962:74106050:+:hsa-miR-29b-3p:TET3:3' UTR:8mer (Perfect match)	control	NA	NA	74105990_74106037	kept	Not_unique	-11.2	0			SNX14	0.0608745
chr3	177025409	177025470	-	TBL1XR1	ENSG00000177565.18	3' UTR	hsa-miR-181a-5p	12.8	0.98	7mer m8 (Perfect match)	NA	NA	limd1ko	hsa-miR-181a-5p:TBL1XR1:3' UTR:7mer m8 (Perfect match)	chr3:177025409:177025470:-:hsa-miR-181a-5p:TBL1XR1:3' UTR:7mer m8 (Perfect match)	177025461	kept	8.947	-5.1	0			ZBTB7C	0.0609151
chr7	874470	874574	+	SUN1	ENSG00000164828.18	3' UTR	hsa-miR-29a-3p	3.14	0.663	7mer m8 (Perfect match)	hsa-miR-29a-3p:SUN1:3' UTR:7mer m8 (Perfect match)	chr7:874470:874574:+:hsa-miR-29a-3p:SUN1:3' UTR:7mer m8 (Perfect match)	control	NA	NA	874527	kept	3.176	-13.67	0			ECPAS	0.0609602
chr7	874503	874586	+	SUN1	ENSG00000164828.18	3' UTR	hsa-miR-29a-3p	3.363	0.683	7mer m8 (Perfect match)	NA	NA	limd1ko	hsa-miR-29a-3p:SUN1:3' UTR:7mer m8 (Perfect match)	chr7:874503:874586:+:hsa-miR-29a-3p:SUN1:3' UTR:7mer m8 (Perfect match)	874527	kept	3.176	-13.67	0			PITPNA	0.0609683
chr9	121340320	121340389	-	STOM	ENSG00000148175.13	3' UTR	hsa-miR-31-5p	8.763	0.901	7mer m8 (Perfect match)	NA	NA	limd1ko	hsa-miR-31-5p:STOM:3' UTR:7mer m8 (Perfect match)	chr9:121340320:121340389:-:hsa-miR-31-5p:STOM:3' UTR:7mer m8 (Perfect match)	121340353	kept	0.861	-18.2	0			OSBP	0.0609766
chr1	36340549	36340618	-	STK40	ENSG00000196182.11	3' UTR	hsa-miR-31-5p	9.263	0.921	8mer (Perfect match)	NA	NA	limd1ko	hsa-miR-31-5p:STK40:3' UTR:8mer (Perfect match)	chr1:36340549:36340618:-:hsa-miR-31-5p:STK40:3' UTR:8mer (Perfect match)	36340597_36340558	kept	Not_unique	-4.94	0			PEMT	0.0610689
chr5	173317175	173317246	-	STC2	ENSG00000113739.11	3' UTR	hsa-miR-425-5p	26.713	0.98	7mer m8 (Perfect match)	hsa-miR-425-5p:STC2:3' UTR:7mer m8 (Perfect match)	chr5:173317175:173317246:-:hsa-miR-425-5p:STC2:3' UTR:7mer m8 (Perfect match)	control	NA	NA	173317239	lost	0.26	-10.3	0			ZNF655	0.061081
chr11	2139175	2139240	-	IGF2	ENSG00000167244.22	5' UTR	hsa-miR-503-5p	3.435	0.703	7mer m8 (Perfect match)	hsa-miR-503-5p:IGF2:5' UTR:7mer m8 (Perfect match)	chr11:2139175:2139240:-:hsa-miR-503-5p:IGF2:5' UTR:7mer m8 (Perfect match)	control	NA	NA	2139233	lost	0.678	-13.2	0			TAF12	0.0610814
chr5	173317317	173317390	-	STC2	ENSG00000113739.11	3' UTR	hsa-miR-181a-5p	29.355	0.97	8mer (Perfect match)	hsa-miR-181a-5p:STC2:3' UTR:8mer (Perfect match)	chr5:173317317:173317390:-:hsa-miR-181a-5p:STC2:3' UTR:8mer (Perfect match)	control	NA	NA	173317384	kept	1.358	-7.7	0			PRR14L	0.0611056
chr11	2139144	2139175	-	IGF2	ENSG00000167244.22	5' UTR	hsa-let-7f-5p	3.701	0.604	8mer (Perfect match)	hsa-let-7f-5p:IGF2:5' UTR:8mer (Perfect match)	chr11:2139144:2139175:-:hsa-let-7f-5p:IGF2:5' UTR:8mer (Perfect match)	control	NA	NA	2139152	kept	0.852	-9.74	0			NXT1	0.0612195
chr12	58872476	58872584	-	LRIG3	ENSG00000139263.12	CDS	hsa-let-7a-5p	11.786	0.921	8mer (Perfect match)	hsa-let-7a-5p:LRIG3:CDS:8mer (Perfect match)	chr12:58872476:58872584:-:hsa-let-7a-5p:LRIG3:CDS:8mer (Perfect match)	control	NA	NA	58872533	kept	4.74	-13.8	0			PDIK1L	0.0612485
chr11	2135397	2135475	-	IGF2	ENSG00000167244.22	CDS	hsa-miR-16-5p	60.901	0.99	7mer m8 (Perfect match)	hsa-miR-16-5p:IGF2:CDS:7mer m8 (Perfect match)	chr11:2135397:2135475:-:hsa-miR-16-5p:IGF2:CDS:7mer m8 (Perfect match)	control	NA	NA	2135449	lost	0.988	-5.2	0			PNISR-AS1	0.0613281
chr11	2135397	2135475	-	IGF2	ENSG00000167244.22	CDS	hsa-miR-15a-5p	13.074	0.931	7mer m8 (Perfect match)	hsa-miR-15a-5p:IGF2:CDS:7mer m8 (Perfect match)	chr11:2135397:2135475:-:hsa-miR-15a-5p:IGF2:CDS:7mer m8 (Perfect match)	control	NA	NA	2135449	lost	0.988	-6.5	0			GOPC	0.0613687
chr11	2135397	2135475	-	IGF2	ENSG00000167244.22	CDS	hsa-miR-15b-5p	11.756	0.931	7mer m8 (Perfect match)	hsa-miR-15b-5p:IGF2:CDS:7mer m8 (Perfect match)	chr11:2135397:2135475:-:hsa-miR-15b-5p:IGF2:CDS:7mer m8 (Perfect match)	control	NA	NA	2135449	lost	0.988	-10.5	0			SMARCAD1	0.0614348
chr11	2133529	2133582	-	IGF2	ENSG00000167244.22	CDS	hsa-miR-1908-5p	8.087	0.842	8mer (Perfect match)	hsa-miR-1908-5p:IGF2:CDS:8mer (Perfect match)	chr11:2133529:2133582:-:hsa-miR-1908-5p:IGF2:CDS:8mer (Perfect match)	control	NA	NA	2133559	kept	3.383	-20	0.1			OTUB1	0.061584
chr11	2133532	2133577	-	IGF2	ENSG00000167244.22	CDS	hsa-miR-1908-5p	4.075	0.723	8mer (Perfect match)	NA	NA	limd1ko	hsa-miR-1908-5p:IGF2:CDS:8mer (Perfect match)	chr11:2133532:2133577:-:hsa-miR-1908-5p:IGF2:CDS:8mer (Perfect match)	2133559	kept	3.383	-20	0			METAP1	0.0616064
chr5	173317317	173317390	-	STC2	ENSG00000113739.11	3' UTR	hsa-miR-181b-5p	6.645	0.842	8mer (Perfect match)	hsa-miR-181b-5p:STC2:3' UTR:8mer (Perfect match)	chr5:173317317:173317390:-:hsa-miR-181b-5p:STC2:3' UTR:8mer (Perfect match)	control	NA	NA	173317384	kept	1.358	-7.5	0			LHFPL3	0.0616554
chr5	173317322	173317425	-	STC2	ENSG00000113739.11	3' UTR	hsa-miR-181a-5p	25.939	0.941	8mer (Perfect match)	NA	NA	limd1ko	hsa-miR-181a-5p:STC2:3' UTR:8mer (Perfect match)	chr5:173317322:173317425:-:hsa-miR-181a-5p:STC2:3' UTR:8mer (Perfect match)	173317384	kept	1.358	-12.6	0			FSD1L	0.061665
chr12	58872487	58872604	-	LRIG3	ENSG00000139263.12	CDS	hsa-let-7a-5p	12.375	0.931	8mer (Perfect match)	NA	NA	limd1ko	hsa-let-7a-5p:LRIG3:CDS:8mer (Perfect match)	chr12:58872487:58872604:-:hsa-let-7a-5p:LRIG3:CDS:8mer (Perfect match)	58872533	kept	4.74	-13.8	0			TMEM138	0.0618483
chr5	173317322	173317425	-	STC2	ENSG00000113739.11	3' UTR	hsa-miR-181b-5p	7.263	0.861	8mer (Perfect match)	NA	NA	limd1ko	hsa-miR-181b-5p:STC2:3' UTR:8mer (Perfect match)	chr5:173317322:173317425:-:hsa-miR-181b-5p:STC2:3' UTR:8mer (Perfect match)	173317384	kept	1.358	-15.9	0			ARHGAP5	0.0619582
chr21	33432218	33432291	+	IFNGR2	ENSG00000159128.16	CDS	hsa-miR-30c-5p	3.013	0.653	8mer (Perfect match)	hsa-miR-30c-5p:IFNGR2:CDS:8mer (Perfect match)	chr21:33432218:33432291:+:hsa-miR-30c-5p:IFNGR2:CDS:8mer (Perfect match)	control	NA	NA	33432246	lost	1.838	-5	0.32			PRKCSH	0.0620863
chr5	173317175	173317246	-	STC2	ENSG00000113739.11	3' UTR	hsa-miR-24-3p	26.385	0.97	8mer (Perfect match)	hsa-miR-24-3p:STC2:3' UTR:8mer (Perfect match)	chr5:173317175:173317246:-:hsa-miR-24-3p:STC2:3' UTR:8mer (Perfect match)	control	NA	NA	173317217	kept	no_score	-10.37	0			MYBL2	0.0620884
chr5	173317182	173317244	-	STC2	ENSG00000113739.11	3' UTR	hsa-miR-24-3p	15.4	0.941	8mer (Perfect match)	NA	NA	limd1ko	hsa-miR-24-3p:STC2:3' UTR:8mer (Perfect match)	chr5:173317182:173317244:-:hsa-miR-24-3p:STC2:3' UTR:8mer (Perfect match)	173317217	kept	no_score	-10.37	0			AKT2	0.062192
chr11	126263342	126263423	-	SRPRA	ENSG00000182934.12	3' UTR	hsa-miR-16-5p	3.225	0.594	8mer (Perfect match)	NA	NA	limd1ko	hsa-miR-16-5p:SRPRA:3' UTR:8mer (Perfect match)	chr11:126263342:126263423:-:hsa-miR-16-5p:SRPRA:3' UTR:8mer (Perfect match)	126263405	kept	4.333	-12.4	0			SPG11	0.0622181
chr18	47176223	47176286	-	IER3IP1	ENSG00000134049.6	CDS	hsa-miR-103a-3p	5.608	0.772	7mer A1 (Perfect match)	hsa-miR-103a-3p:IER3IP1:CDS:7mer A1 (Perfect match)	chr18:47176223:47176286:-:hsa-miR-103a-3p:IER3IP1:CDS:7mer A1 (Perfect match)	control	NA	NA	47176250	lost	6.502	-6	0.14			PRIMPOL	0.0622492
chr11	126263364	126263444	-	SRPRA	ENSG00000182934.12	3' UTR	hsa-miR-16-5p	4.262	0.693	8mer (Perfect match)	hsa-miR-16-5p:SRPRA:3' UTR:8mer (Perfect match)	chr11:126263364:126263444:-:hsa-miR-16-5p:SRPRA:3' UTR:8mer (Perfect match)	control	NA	NA	126263405	kept	4.333	-12.4	0			GTPBP2	0.0622619
chr1	11054700	11054771	-	SRM	ENSG00000116649.10	3' UTR	hsa-miR-103a-3p	3.325	0.614	7mer m8 (Perfect match)	NA	NA	limd1ko	hsa-miR-103a-3p:SRM:3' UTR:7mer m8 (Perfect match)	chr1:11054700:11054771:-:hsa-miR-103a-3p:SRM:3' UTR:7mer m8 (Perfect match)	11054728	gained	0.966	-11.2	0			SLC25A28	0.0622748
chr12	12915853	12915969	+	hsa-mir-614	MI0003627	miRNA	hsa-miR-31-5p	4.25	0.644	8mer (Perfect match)	NA	NA	limd1ko	hsa-miR-31-5p:hsa-mir-614:miRNA:8mer (Perfect match)	chr12:12915853:12915969:+:hsa-miR-31-5p:hsa-mir-614:miRNA:8mer (Perfect match)	12915898	gained	0.073	-4.2	0			SEC23A	0.062289
chr12	63823199	63823250	+	hsa-mir-10527	MI0033674	miRNA	hsa-miR-22-3p	49.637	0.99	8mer (Perfect match)	hsa-miR-22-3p:hsa-mir-10527:miRNA:8mer (Perfect match)	chr12:63823199:63823250:+:hsa-miR-22-3p:hsa-mir-10527:miRNA:8mer (Perfect match)	control	NA	NA	63823246	kept	0.622	-15.54	0			GGNBP2	0.0623146
chr12	63823209	63823248	+	hsa-mir-10527	MI0033674	miRNA	hsa-miR-22-3p	18.726	0.98	8mer (Perfect match)	NA	NA	limd1ko	hsa-miR-22-3p:hsa-mir-10527:miRNA:8mer (Perfect match)	chr12:63823209:63823248:+:hsa-miR-22-3p:hsa-mir-10527:miRNA:8mer (Perfect match)	63823246	kept	0.622	-15.54	0			IMPDH2	0.0624025
chr4	176332091	176332145	+	SPCS3	ENSG00000129128.13	3' UTR	hsa-miR-28-5p	6.731	0.584	7mer A1 (Perfect match)	hsa-miR-28-5p:SPCS3:3' UTR:7mer A1 (Perfect match)	chr4:176332091:176332145:+:hsa-miR-28-5p:SPCS3:3' UTR:7mer A1 (Perfect match)	control	NA	NA	176332127	kept	0.503	-23.3	0			DDX6	0.0624478
chr7	26196922	26197016	-	HNRNPA2B1	ENSG00000122566.22	CDS	hsa-miR-27a-3p	6.327	0.822	8mer (Perfect match)	hsa-miR-27a-3p:HNRNPA2B1:CDS:8mer (Perfect match)	chr7:26196922:26197016:-:hsa-miR-27a-3p:HNRNPA2B1:CDS:8mer (Perfect match)	control	NA	NA	26196984	lost	7.859	-12.7	0.55			PEX6	0.0624664
chr4	176332097	176332165	+	SPCS3	ENSG00000129128.13	3' UTR	hsa-miR-28-5p	5.075	0.733	7mer A1 (Perfect match)	NA	NA	limd1ko	hsa-miR-28-5p:SPCS3:3' UTR:7mer A1 (Perfect match)	chr4:176332097:176332165:+:hsa-miR-28-5p:SPCS3:3' UTR:7mer A1 (Perfect match)	176332127	kept	0.503	-23.3	0			DHX34	0.0625547
chr5	151663385	151663442	-	SPARC	ENSG00000113140.11	3' UTR	hsa-miR-29a-3p	15.96	0.97	7mer A1 (Perfect match)	hsa-miR-29a-3p:SPARC:3' UTR:7mer A1 (Perfect match)	chr5:151663385:151663442:-:hsa-miR-29a-3p:SPARC:3' UTR:7mer A1 (Perfect match)	control	NA	NA	151663429	lost	6.899	-8.6	0			ING5	0.0625853
chr5	151663385	151663442	-	SPARC	ENSG00000113140.11	3' UTR	hsa-miR-29b-3p	10.32	0.911	7mer A1 (Perfect match)	hsa-miR-29b-3p:SPARC:3' UTR:7mer A1 (Perfect match)	chr5:151663385:151663442:-:hsa-miR-29b-3p:SPARC:3' UTR:7mer A1 (Perfect match)	control	NA	NA	151663429	lost	6.899	-9.4	0			ATP5IF1	0.0625917
chr17	7848879	7848966	+	KDM6B	ENSG00000132510.11	CDS	hsa-let-7a-5p	4.013	0.644	8mer (Perfect match)	NA	NA	limd1ko	hsa-let-7a-5p:KDM6B:CDS:8mer (Perfect match)	chr17:7848879:7848966:+:hsa-let-7a-5p:KDM6B:CDS:8mer (Perfect match)	7848909	kept	1.908	-9.6	0			MIATNB	0.0626043
chr19	12792382	12792461	+	JUNB	ENSG00000171223.6	CDS	hsa-let-7a-5p	4.588	0.772	7mer m8 (Perfect match)	NA	NA	limd1ko	hsa-let-7a-5p:JUNB:CDS:7mer m8 (Perfect match)	chr19:12792382:12792461:+:hsa-let-7a-5p:JUNB:CDS:7mer m8 (Perfect match)	12792419	kept	0.539	-5.6	0			ABCA10	0.0628336
chr5	151663431	151663492	-	SPARC	ENSG00000113140.11	3' UTR	hsa-miR-29a-3p	27.001	0.98	7mer A1 (Perfect match)	NA	NA	limd1ko	hsa-miR-29a-3p:SPARC:3' UTR:7mer A1 (Perfect match)	chr5:151663431:151663492:-:hsa-miR-29a-3p:SPARC:3' UTR:7mer A1 (Perfect match)	151663462	kept	6.899	-0.4	0			TIMP2	0.0629798
chr5	151663431	151663492	-	SPARC	ENSG00000113140.11	3' UTR	hsa-miR-29b-3p	17.888	0.96	7mer A1 (Perfect match)	NA	NA	limd1ko	hsa-miR-29b-3p:SPARC:3' UTR:7mer A1 (Perfect match)	chr5:151663431:151663492:-:hsa-miR-29b-3p:SPARC:3' UTR:7mer A1 (Perfect match)	151663462	kept	6.899	-4.57	0			OMA1	0.0631417
chr5	151663442	151663497	-	SPARC	ENSG00000113140.11	3' UTR	hsa-miR-29a-3p	22.615	0.98	7mer A1 (Perfect match)	hsa-miR-29a-3p:SPARC:3' UTR:7mer A1 (Perfect match)	chr5:151663442:151663497:-:hsa-miR-29a-3p:SPARC:3' UTR:7mer A1 (Perfect match)	control	NA	NA	151663462	kept	6.899	-0.4	0			ZFP62	0.063235
chr5	151663442	151663497	-	SPARC	ENSG00000113140.11	3' UTR	hsa-miR-29b-3p	15.432	0.98	7mer A1 (Perfect match)	hsa-miR-29b-3p:SPARC:3' UTR:7mer A1 (Perfect match)	chr5:151663442:151663497:-:hsa-miR-29b-3p:SPARC:3' UTR:7mer A1 (Perfect match)	control	NA	NA	151663462	kept	6.899	-4.57	0			STK3	0.0632867
chr19	12792387	12792469	+	JUNB	ENSG00000171223.6	CDS	hsa-let-7a-5p	14.131	0.96	7mer m8 (Perfect match)	hsa-let-7a-5p:JUNB:CDS:7mer m8 (Perfect match)	chr19:12792387:12792469:+:hsa-let-7a-5p:JUNB:CDS:7mer m8 (Perfect match)	control	NA	NA	12792419	kept	0.539	-5.6	0			SART3	0.063459
chr1	179355559	179355640	+	SOAT1	ENSG00000057252.13	3' UTR	hsa-miR-92a-3p	4.15	0.743	7mer m8 (Perfect match)	NA	NA	limd1ko	hsa-miR-92a-3p:SOAT1:3' UTR:7mer m8 (Perfect match)	chr1:179355559:179355640:+:hsa-miR-92a-3p:SOAT1:3' UTR:7mer m8 (Perfect match)	179355600	kept	0.7	-8.7	0			MOAP1	0.063509
chr11	6394907	6394967	+	SMPD1	ENSG00000166311.10	3' UTR	hsa-miR-103a-3p	3.075	0.743	7mer m8 (Perfect match)	NA	NA	limd1ko	hsa-miR-103a-3p:SMPD1:3' UTR:7mer m8 (Perfect match)	chr11:6394907:6394967:+:hsa-miR-103a-3p:SMPD1:3' UTR:7mer m8 (Perfect match)	6394918_6394943_6394959	kept	Not_unique	-2.9	0			MAPKAPK5-AS1	0.0635796
chr11	6394912	6394977	+	SMPD1	ENSG00000166311.10	3' UTR	hsa-miR-103a-3p	3.525	0.653	7mer m8 (Perfect match)	hsa-miR-103a-3p:SMPD1:3' UTR:7mer m8 (Perfect match)	chr11:6394912:6394977:+:hsa-miR-103a-3p:SMPD1:3' UTR:7mer m8 (Perfect match)	control	NA	NA	6394918_6394943_6394959	kept	Not_unique	-2.9	0			CUTC	0.0635897
chr17	18324058	18324125	+	SMCR8	ENSG00000176994.11	3' UTR	hsa-let-7d-5p	6.367	0.861	7mer m8 (Perfect match)	hsa-let-7d-5p:SMCR8:3' UTR:7mer m8 (Perfect match)	chr17:18324058:18324125:+:hsa-let-7d-5p:SMCR8:3' UTR:7mer m8 (Perfect match)	control	NA	NA	18324088	kept	1.417	-9.5	0			ODF2L	0.0636124
chr16	87830579	87830641	-	SLC7A5	ENSG00000103257.9	3' UTR	hsa-miR-29b-3p	8.084	0.911	7mer m8 (Perfect match)	hsa-miR-29b-3p:SLC7A5:3' UTR:7mer m8 (Perfect match)	chr16:87830579:87830641:-:hsa-miR-29b-3p:SLC7A5:3' UTR:7mer m8 (Perfect match)	control	NA	NA	87830621	lost	-0.685	-9.5	0			DMWD	0.0636514
chr16	87830579	87830641	-	SLC7A5	ENSG00000103257.9	3' UTR	hsa-miR-29a-3p	7.591	0.881	7mer m8 (Perfect match)	hsa-miR-29a-3p:SLC7A5:3' UTR:7mer m8 (Perfect match)	chr16:87830579:87830641:-:hsa-miR-29a-3p:SLC7A5:3' UTR:7mer m8 (Perfect match)	control	NA	NA	87830621	lost	-0.685	-11.1	0			KCTD17	0.0636674
chr12	46359971	46360049	-	SLC38A2	ENSG00000134294.14	3' UTR	hsa-miR-26a-5p	9.338	0.931	7mer m8 (Perfect match)	NA	NA	limd1ko	hsa-miR-26a-5p:SLC38A2:3' UTR:7mer m8 (Perfect match)	chr12:46359971:46360049:-:hsa-miR-26a-5p:SLC38A2:3' UTR:7mer m8 (Perfect match)	46360010	kept	3.194	-8.3	0			CFAP44	0.0637604
chr12	46360710	46360813	-	SLC38A2	ENSG00000134294.14	3' UTR	hsa-miR-26a-5p	12.767	0.97	8mer (Perfect match)	hsa-miR-26a-5p:SLC38A2:3' UTR:8mer (Perfect match)	chr12:46360710:46360813:-:hsa-miR-26a-5p:SLC38A2:3' UTR:8mer (Perfect match)	control	NA	NA	46360766	kept	3.865	-0.5	0			DDX56	0.0640734
chr12	46360710	46360813	-	SLC38A2	ENSG00000134294.14	3' UTR	hsa-miR-26b-5p	3.913	0.693	8mer (Perfect match)	hsa-miR-26b-5p:SLC38A2:3' UTR:8mer (Perfect match)	chr12:46360710:46360813:-:hsa-miR-26b-5p:SLC38A2:3' UTR:8mer (Perfect match)	control	NA	NA	46360766	kept	3.865	-4.9	0			SSBP2	0.0641782
chr12	46360722	46360815	-	SLC38A2	ENSG00000134294.14	3' UTR	hsa-miR-26a-5p	8.838	0.911	8mer (Perfect match)	NA	NA	limd1ko	hsa-miR-26a-5p:SLC38A2:3' UTR:8mer (Perfect match)	chr12:46360722:46360815:-:hsa-miR-26a-5p:SLC38A2:3' UTR:8mer (Perfect match)	46360766	kept	3.865	-0.5	0			TCEANC2	0.0642382
chr12	7919891	7920001	-	SLC2A3	ENSG00000059804.16	3' UTR	hsa-miR-181b-5p	11.143	0.97	8mer (Perfect match)	hsa-miR-181b-5p:SLC2A3:3' UTR:8mer (Perfect match)	chr12:7919891:7920001:-:hsa-miR-181b-5p:SLC2A3:3' UTR:8mer (Perfect match)	control	NA	NA	7919941	kept	1.166	-9.39	0			UCK1	0.0642744
chr12	7919897	7919996	-	SLC2A3	ENSG00000059804.16	3' UTR	hsa-miR-181b-5p	6.188	0.891	8mer (Perfect match)	NA	NA	limd1ko	hsa-miR-181b-5p:SLC2A3:3' UTR:8mer (Perfect match)	chr12:7919897:7919996:-:hsa-miR-181b-5p:SLC2A3:3' UTR:8mer (Perfect match)	7919941	kept	1.166	-9.39	0			DAZAP1	0.064326
chr3	48625798	48625882	-	SLC26A6	ENSG00000225697.13	3' UTR	hsa-miR-125b-5p	7.656	0.941	8mer (Perfect match)	hsa-miR-125b-5p:SLC26A6:3' UTR:8mer (Perfect match)	chr3:48625798:48625882:-:hsa-miR-125b-5p:SLC26A6:3' UTR:8mer (Perfect match)	control	NA	NA	48625859	kept	0.475	-13.97	0			KAT6A	0.064346
chr3	48625800	48625883	-	SLC26A6	ENSG00000225697.13	3' UTR	hsa-miR-125b-5p	3.363	0.703	8mer (Perfect match)	NA	NA	limd1ko	hsa-miR-125b-5p:SLC26A6:3' UTR:8mer (Perfect match)	chr3:48625800:48625883:-:hsa-miR-125b-5p:SLC26A6:3' UTR:8mer (Perfect match)	48625859	kept	0.475	-13.97	0			SGSM2	0.0643802
chr5	149985802	149985898	+	SLC26A2	ENSG00000155850.9	3' UTR	hsa-miR-221-3p	6.075	0.653	7mer A1 (Perfect match)	NA	NA	limd1ko	hsa-miR-221-3p:SLC26A2:3' UTR:7mer A1 (Perfect match)	chr5:149985802:149985898:+:hsa-miR-221-3p:SLC26A2:3' UTR:7mer A1 (Perfect match)	149985850	kept	-0.642	-4.24	0			TBCCD1	0.0644992
chr1	28281237	28281329	+	SESN2	ENSG00000130766.5	3' UTR	hsa-miR-31-5p	10.725	0.921	7mer A1 (Perfect match)	NA	NA	limd1ko	hsa-miR-31-5p:SESN2:3' UTR:7mer A1 (Perfect match)	chr1:28281237:28281329:+:hsa-miR-31-5p:SESN2:3' UTR:7mer A1 (Perfect match)	28281264	kept	0.141	-8.7	0			MLH3	0.0646156
chr1	28281237	28281329	+	SESN2	ENSG00000130766.5	3' UTR	hsa-miR-23b-3p	3.538	0.564	8mer (Perfect match)	NA	NA	limd1ko	hsa-miR-23b-3p:SESN2:3' UTR:8mer (Perfect match)	chr1:28281237:28281329:+:hsa-miR-23b-3p:SESN2:3' UTR:8mer (Perfect match)	28281282	kept	2.699	-12.5	0			KCNQ3	0.0646596
chr19	40440923	40440972	-	SERTAD3	ENSG00000167565.13	3' UTR	hsa-miR-92a-3p	16.751	0.941	8mer (Perfect match)	NA	NA	limd1ko	hsa-miR-92a-3p:SERTAD3:3' UTR:8mer (Perfect match)	chr19:40440923:40440972:-:hsa-miR-92a-3p:SERTAD3:3' UTR:8mer (Perfect match)	40440965	kept	3.573	-10	0			GPATCH8	0.064702
chr11	75572101	75572186	+	SERPINH1	ENSG00000149257.16	3' UTR	hsa-miR-29b-3p	25.288	0.96	7mer A1 (Perfect match)	NA	NA	limd1ko	hsa-miR-29b-3p:SERPINH1:3' UTR:7mer A1 (Perfect match)	chr11:75572101:75572186:+:hsa-miR-29b-3p:SERPINH1:3' UTR:7mer A1 (Perfect match)	75572145	kept	2.133	-12.7	0			ACAD11	0.0647198
chr11	75572101	75572186	+	SERPINH1	ENSG00000149257.16	3' UTR	hsa-miR-29a-3p	23.689	0.98	7mer A1 (Perfect match)	NA	NA	limd1ko	hsa-miR-29a-3p:SERPINH1:3' UTR:7mer A1 (Perfect match)	chr11:75572101:75572186:+:hsa-miR-29a-3p:SERPINH1:3' UTR:7mer A1 (Perfect match)	75572145	kept	2.133	-11.19	0			GPAA1	0.0647374
chr11	75572105	75572206	+	SERPINH1	ENSG00000149257.16	3' UTR	hsa-miR-29b-3p	31.485	0.98	7mer A1 (Perfect match)	hsa-miR-29b-3p:SERPINH1:3' UTR:7mer A1 (Perfect match)	chr11:75572105:75572206:+:hsa-miR-29b-3p:SERPINH1:3' UTR:7mer A1 (Perfect match)	control	NA	NA	75572145	kept	2.133	-12.7	0			IPPK	0.0647584
chr11	75572105	75572206	+	SERPINH1	ENSG00000149257.16	3' UTR	hsa-miR-29a-3p	27.249	0.99	7mer A1 (Perfect match)	hsa-miR-29a-3p:SERPINH1:3' UTR:7mer A1 (Perfect match)	chr11:75572105:75572206:+:hsa-miR-29a-3p:SERPINH1:3' UTR:7mer A1 (Perfect match)	control	NA	NA	75572145	kept	2.133	-11.19	0			WDR61	0.0647937
chr7	101139087	101139148	+	SERPINE1	ENSG00000106366.9	3' UTR	hsa-miR-19b-3p	5.2	0.574	7mer m8 (Perfect match)	hsa-miR-19b-3p:SERPINE1:3' UTR:7mer m8 (Perfect match)	chr7:101139087:101139148:+:hsa-miR-19b-3p:SERPINE1:3' UTR:7mer m8 (Perfect match)	control	NA	NA	101139103	kept	1.029	-8.7	0			NONO	0.0648099
chr7	101139087	101139148	+	SERPINE1	ENSG00000106366.9	3' UTR	hsa-miR-19a-3p	3.249	0.574	7mer m8 (Perfect match)	hsa-miR-19a-3p:SERPINE1:3' UTR:7mer m8 (Perfect match)	chr7:101139087:101139148:+:hsa-miR-19a-3p:SERPINE1:3' UTR:7mer m8 (Perfect match)	control	NA	NA	101139103	kept	1.029	-4.6	0			ACSM3	0.0648416
chr7	101138098	101138127	+	SERPINE1	ENSG00000106366.9	3' UTR	hsa-miR-30c-5p	103.391	0.97	7mer m8 (Perfect match)	NA	NA	limd1ko	hsa-miR-30c-5p:SERPINE1:3' UTR:7mer m8 (Perfect match)	chr7:101138098:101138127:+:hsa-miR-30c-5p:SERPINE1:3' UTR:7mer m8 (Perfect match)	101138110	gained	2.079	-7.6	0			GLB1L	0.0648627
chr7	101138098	101138127	+	SERPINE1	ENSG00000106366.9	3' UTR	hsa-miR-30b-5p	50.026	0.98	7mer m8 (Perfect match)	NA	NA	limd1ko	hsa-miR-30b-5p:SERPINE1:3' UTR:7mer m8 (Perfect match)	chr7:101138098:101138127:+:hsa-miR-30b-5p:SERPINE1:3' UTR:7mer m8 (Perfect match)	101138110	gained	2.079	-7.6	0			LRGUK	0.0649693
chr20	44499428	44499484	-	SERINC3	ENSG00000132824.14	3' UTR	hsa-miR-320a-3p	3.319	0.594	7mer m8 (Perfect match)	hsa-miR-320a-3p:SERINC3:3' UTR:7mer m8 (Perfect match)	chr20:44499428:44499484:-:hsa-miR-320a-3p:SERINC3:3' UTR:7mer m8 (Perfect match)	control	NA	NA	44499450	kept	0.946	-13.1	0			MALT1	0.0650288
chr5	176388895	176388922	+	HIGD2A	ENSG00000146066.3	CDS	hsa-miR-30a-5p	4.639	0.743	8mer (Perfect match)	hsa-miR-30a-5p:HIGD2A:CDS:8mer (Perfect match)	chr5:176388895:176388922:+:hsa-miR-30a-5p:HIGD2A:CDS:8mer (Perfect match)	control	NA	NA	176388906	kept	0.008	-7.3	0.11			SEC24A	0.0653468
chr5	176388895	176388922	+	HIGD2A	ENSG00000146066.3	CDS	hsa-miR-30a-5p	3.075	0.663	8mer (Perfect match)	NA	NA	limd1ko	hsa-miR-30a-5p:HIGD2A:CDS:8mer (Perfect match)	chr5:176388895:176388922:+:hsa-miR-30a-5p:HIGD2A:CDS:8mer (Perfect match)	176388906	kept	0.008	-7.3	0.11			RBM33	0.0654156
chr2	96860508	96860598	-	SEMA4C	ENSG00000168758.11	3' UTR	hsa-miR-19b-3p	7.3	0.861	8mer (Perfect match)	NA	NA	limd1ko	hsa-miR-19b-3p:SEMA4C:3' UTR:8mer (Perfect match)	chr2:96860508:96860598:-:hsa-miR-19b-3p:SEMA4C:3' UTR:8mer (Perfect match)	96860569	kept	1.025	-5.7	0			BRD7	0.0654262
chr21	34791747	34791841	-	RUNX1	ENSG00000159216.19	3' UTR	hsa-miR-27b-3p	6.441	0.683	8mer (Perfect match)	hsa-miR-27b-3p:RUNX1:3' UTR:8mer (Perfect match)	chr21:34791747:34791841:-:hsa-miR-27b-3p:RUNX1:3' UTR:8mer (Perfect match)	control	NA	NA	34791808_34791782	kept	Not_unique	-10.9	0			ZNF513	0.0654661
chr2	54972912	54972988	-	RTN4	ENSG00000115310.19	3' UTR	hsa-miR-16-5p	5.363	0.851	7mer A1 (Perfect match)	NA	NA	limd1ko	hsa-miR-16-5p:RTN4:3' UTR:7mer A1 (Perfect match)	chr2:54972912:54972988:-:hsa-miR-16-5p:RTN4:3' UTR:7mer A1 (Perfect match)	54972947	kept	6.786	-6.7	0			EFCAB13	0.0654794
chr1	227655191	227655251	+	ZNF678	ENSG00000181450.18	CDS	hsa-miR-23a-3p	3.538	0.624	8mer (Perfect match)	NA	NA	limd1ko	hsa-miR-23a-3p:ZNF678:CDS:8mer (Perfect match)	chr1:227655191:227655251:+:hsa-miR-23a-3p:ZNF678:CDS:8mer (Perfect match)	227655221	kept	-3.549	-15.8	0			MED20	0.0655662
chr2	86773469	86773563	+	RMND5A	ENSG00000153561.13	3' UTR	hsa-miR-22-3p	3.619	0.634	7mer A1 (Perfect match)	hsa-miR-22-3p:RMND5A:3' UTR:7mer A1 (Perfect match)	chr2:86773469:86773563:+:hsa-miR-22-3p:RMND5A:3' UTR:7mer A1 (Perfect match)	control	NA	NA	86773493	lost	1.466	-7.7	0			PPOX	0.0656109
chrX	153954427	153954512	-	HCFC1	ENSG00000172534.14	CDS	hsa-let-7b-5p	5.922	0.911	7mer m8 (Perfect match)	hsa-let-7b-5p:HCFC1:CDS:7mer m8 (Perfect match)	chrX:153954427:153954512:-:hsa-let-7b-5p:HCFC1:CDS:7mer m8 (Perfect match)	control	NA	NA	153954476	lost	6.957	-17.3	0.04			MRPS10	0.065622
chr2	86773469	86773563	+	RMND5A	ENSG00000153561.13	3' UTR	hsa-miR-21-5p	3.76	0.743	8mer (Perfect match)	hsa-miR-21-5p:RMND5A:3' UTR:8mer (Perfect match)	chr2:86773469:86773563:+:hsa-miR-21-5p:RMND5A:3' UTR:8mer (Perfect match)	control	NA	NA	86773522	kept	1.933	-3.2	0			AATF	0.0657262
chr2	20449340	20449419	+	RHOB	ENSG00000143878.10	3' UTR	hsa-miR-21-5p	3.326	0.594	7mer m8 (Perfect match)	hsa-miR-21-5p:RHOB:3' UTR:7mer m8 (Perfect match)	chr2:20449340:20449419:+:hsa-miR-21-5p:RHOB:3' UTR:7mer m8 (Perfect match)	control	NA	NA	20449388	lost	4.716	-1.5	0			MED6	0.0657313
chr2	20449339	20449412	+	RHOB	ENSG00000143878.10	3' UTR	hsa-miR-30a-5p	3.15	0.604	8mer (Perfect match)	NA	NA	limd1ko	hsa-miR-30a-5p:RHOB:3' UTR:8mer (Perfect match)	chr2:20449339:20449412:+:hsa-miR-30a-5p:RHOB:3' UTR:8mer (Perfect match)	20449370	kept	4.845	-9.5	0			RBX1	0.0659343
chr2	20449340	20449419	+	RHOB	ENSG00000143878.10	3' UTR	hsa-miR-30c-5p	5.803	0.842	8mer (Perfect match)	hsa-miR-30c-5p:RHOB:3' UTR:8mer (Perfect match)	chr2:20449340:20449419:+:hsa-miR-30c-5p:RHOB:3' UTR:8mer (Perfect match)	control	NA	NA	20449370	kept	4.845	-15.7	0			CCDC43	0.0659472
chr2	20449340	20449419	+	RHOB	ENSG00000143878.10	3' UTR	hsa-miR-30a-5p	4.577	0.752	8mer (Perfect match)	hsa-miR-30a-5p:RHOB:3' UTR:8mer (Perfect match)	chr2:20449340:20449419:+:hsa-miR-30a-5p:RHOB:3' UTR:8mer (Perfect match)	control	NA	NA	20449370	kept	4.845	-9.5	0			ENSG00000285184	0.0660243
chr2	20449340	20449419	+	RHOB	ENSG00000143878.10	3' UTR	hsa-miR-30b-5p	3.972	0.663	8mer (Perfect match)	hsa-miR-30b-5p:RHOB:3' UTR:8mer (Perfect match)	chr2:20449340:20449419:+:hsa-miR-30b-5p:RHOB:3' UTR:8mer (Perfect match)	control	NA	NA	20449370	kept	4.845	-18	0			ERN1	0.06612
chr2	27358689	27358786	+	GTF3C2-AS2	ENSG00000234072.1	Other	hsa-let-7b-5p	4.406	0.713	7mer m8 (Perfect match)	hsa-let-7b-5p:GTF3C2-AS2:Other:7mer m8 (Perfect match)	chr2:27358689:27358786:+:hsa-let-7b-5p:GTF3C2-AS2:Other:7mer m8 (Perfect match)	control	NA	NA	27358728_27358734_27358748_27358756_27358764_27358770	lost	Not_unique	-10.74	0.64			CSNK2A1	0.0661539
chr8	22138068	22138132	-	REEP4	ENSG00000168476.12	3' UTR	hsa-miR-26a-5p	7.338	0.931	7mer m8 (Perfect match)	NA	NA	limd1ko	hsa-miR-26a-5p:REEP4:3' UTR:7mer m8 (Perfect match)	chr8:22138068:22138132:-:hsa-miR-26a-5p:REEP4:3' UTR:7mer m8 (Perfect match)	22138124	gained	0.869	-5.5	0			ZBTB8A	0.066179
chr9	36124142	36124216	+	RECK	ENSG00000122707.12	3' UTR	hsa-miR-21-5p	3.438	0.614	8mer (Perfect match)	NA	NA	limd1ko	hsa-miR-21-5p:RECK:3' UTR:8mer (Perfect match)	chr9:36124142:36124216:+:hsa-miR-21-5p:RECK:3' UTR:8mer (Perfect match)	36124189	kept	2.308	0.83	0			GPX4	0.0661873
chr9	36124149	36124225	+	RECK	ENSG00000122707.12	3' UTR	hsa-miR-21-5p	4.081	0.673	8mer (Perfect match)	hsa-miR-21-5p:RECK:3' UTR:8mer (Perfect match)	chr9:36124149:36124225:+:hsa-miR-21-5p:RECK:3' UTR:8mer (Perfect match)	control	NA	NA	36124189	kept	2.308	0.83	0			UBAC2	0.0662438
chr22	35744093	35744178	-	RBFOX2	ENSG00000100320.24	3' UTR	hsa-miR-92a-3p	8.884	0.911	7mer A1 (Perfect match)	hsa-miR-92a-3p:RBFOX2:3' UTR:7mer A1 (Perfect match)	chr22:35744093:35744178:-:hsa-miR-92a-3p:RBFOX2:3' UTR:7mer A1 (Perfect match)	control	NA	NA	35744143	kept	6.786	-0.5	0			FITM2	0.0662833
chr22	35744093	35744178	-	RBFOX2	ENSG00000100320.24	3' UTR	hsa-miR-92b-3p	5.917	0.832	7mer A1 (Perfect match)	hsa-miR-92b-3p:RBFOX2:3' UTR:7mer A1 (Perfect match)	chr22:35744093:35744178:-:hsa-miR-92b-3p:RBFOX2:3' UTR:7mer A1 (Perfect match)	control	NA	NA	35744143	kept	6.786	-4.7	0			SLC36A4	0.0663319
chr22	35744106	35744182	-	RBFOX2	ENSG00000100320.24	3' UTR	hsa-miR-92a-3p	5.15	0.733	7mer A1 (Perfect match)	NA	NA	limd1ko	hsa-miR-92a-3p:RBFOX2:3' UTR:7mer A1 (Perfect match)	chr22:35744106:35744182:-:hsa-miR-92a-3p:RBFOX2:3' UTR:7mer A1 (Perfect match)	35744143	kept	6.786	-0.5	0			TGS1	0.0663635
chr3	62294915	62294989	+	PTPRG	ENSG00000144724.20	3' UTR	hsa-miR-29a-3p	5.475	0.782	7mer m8 (Perfect match)	NA	NA	limd1ko	hsa-miR-29a-3p:PTPRG:3' UTR:7mer m8 (Perfect match)	chr3:62294915:62294989:+:hsa-miR-29a-3p:PTPRG:3' UTR:7mer m8 (Perfect match)	62294948	kept	0.39	-7.5	0			GEMIN6	0.0663909
chr1	214348924	214348993	-	PTPN14	ENSG00000152104.12	3' UTR	hsa-miR-21-5p	4.188	0.762	7mer m8 (Perfect match)	NA	NA	limd1ko	hsa-miR-21-5p:PTPN14:3' UTR:7mer m8 (Perfect match)	chr1:214348924:214348993:-:hsa-miR-21-5p:PTPN14:3' UTR:7mer m8 (Perfect match)	214348952	kept	3.328	-1.17	0			ENSG00000242588	0.0663923
chr8	30785712	30785760	-	PPP2CB	ENSG00000104695.13	3' UTR	hsa-miR-425-5p	18.675	0.99	7mer A1 (Perfect match)	hsa-miR-425-5p:PPP2CB:3' UTR:7mer A1 (Perfect match)	chr8:30785712:30785760:-:hsa-miR-425-5p:PPP2CB:3' UTR:7mer A1 (Perfect match)	control	NA	NA	30785754	kept	6.391	-6.5	0			SPAG7	0.0664272
chr8	30785722	30785789	-	PPP2CB	ENSG00000104695.13	3' UTR	hsa-miR-425-5p	27.238	0.98	7mer A1 (Perfect match)	NA	NA	limd1ko	hsa-miR-425-5p:PPP2CB:3' UTR:7mer A1 (Perfect match)	chr8:30785722:30785789:-:hsa-miR-425-5p:PPP2CB:3' UTR:7mer A1 (Perfect match)	30785754	kept	6.391	-6.1	0			TRMT11	0.0666524
chr1	204403619	204403703	-	PPP1R15B	ENSG00000158615.10	3' UTR	hsa-miR-29a-3p	3.975	0.624	7mer m8 (Perfect match)	NA	NA	limd1ko	hsa-miR-29a-3p:PPP1R15B:3' UTR:7mer m8 (Perfect match)	chr1:204403619:204403703:-:hsa-miR-29a-3p:PPP1R15B:3' UTR:7mer m8 (Perfect match)	204403674	kept	2.888	-9.4	0			NUP42	0.0666755
chr1	56496432	56496474	-	PLPP3	ENSG00000162407.9	3' UTR	hsa-miR-181a-5p	15.426	0.921	7mer A1 (Perfect match)	NA	NA	limd1ko	hsa-miR-181a-5p:PLPP3:3' UTR:7mer A1 (Perfect match)	chr1:56496432:56496474:-:hsa-miR-181a-5p:PLPP3:3' UTR:7mer A1 (Perfect match)	56496463	kept	8.076	-5.1	0			SPRY2	0.0667239
chr1	56496433	56496505	-	PLPP3	ENSG00000162407.9	3' UTR	hsa-miR-181a-5p	16.838	0.98	7mer A1 (Perfect match)	hsa-miR-181a-5p:PLPP3:3' UTR:7mer A1 (Perfect match)	chr1:56496433:56496505:-:hsa-miR-181a-5p:PLPP3:3' UTR:7mer A1 (Perfect match)	control	NA	NA	56496463	kept	8.076	-0.14	0			SREK1	0.0667925
chr22	49963319	49963411	+	PIM3	ENSG00000198355.5	3' UTR	hsa-miR-26a-5p	5.513	0.881	8mer (Perfect match)	NA	NA	limd1ko	hsa-miR-26a-5p:PIM3:3' UTR:8mer (Perfect match)	chr22:49963319:49963411:+:hsa-miR-26a-5p:PIM3:3' UTR:8mer (Perfect match)	49963368	kept	-0.024	-3.8	0			MYLIP	0.0669137
chr22	49963478	49963568	+	PIM3	ENSG00000198355.5	3' UTR	hsa-miR-33a-5p	3.423	0.673	8mer (Perfect match)	hsa-miR-33a-5p:PIM3:3' UTR:8mer (Perfect match)	chr22:49963478:49963568:+:hsa-miR-33a-5p:PIM3:3' UTR:8mer (Perfect match)	control	NA	NA	49963521	kept	1.809	-13.8	0			IKZF5	0.0669227
chr22	49963497	49963570	+	PIM3	ENSG00000198355.5	3' UTR	hsa-miR-33a-5p	3.113	0.525	8mer (Perfect match)	NA	NA	limd1ko	hsa-miR-33a-5p:PIM3:3' UTR:8mer (Perfect match)	chr22:49963497:49963570:+:hsa-miR-33a-5p:PIM3:3' UTR:8mer (Perfect match)	49963521	kept	1.809	-13.8	0			IFT52	0.0670173
chr6	37174792	37174852	+	PIM1	ENSG00000137193.14	3' UTR	hsa-miR-33a-5p	3.863	0.792	8mer (Perfect match)	NA	NA	limd1ko	hsa-miR-33a-5p:PIM1:3' UTR:8mer (Perfect match)	chr6:37174792:37174852:+:hsa-miR-33a-5p:PIM1:3' UTR:8mer (Perfect match)	37174820_37174831	kept	Not_unique	-17	0			ISCU	0.0670612
chr6	37174804	37174879	+	PIM1	ENSG00000137193.14	3' UTR	hsa-miR-33a-5p	4.491	0.762	8mer (Perfect match)	hsa-miR-33a-5p:PIM1:3' UTR:8mer (Perfect match)	chr6:37174804:37174879:+:hsa-miR-33a-5p:PIM1:3' UTR:8mer (Perfect match)	control	NA	NA	37174820_37174831	kept	Not_unique	-17	0			TMSB4X	0.0671142
chr17	28553620	28553699	-	PIGS	ENSG00000087111.21	3' UTR	hsa-miR-29a-3p	4.9	0.812	7mer m8 (Perfect match)	NA	NA	limd1ko	hsa-miR-29a-3p:PIGS:3' UTR:7mer m8 (Perfect match)	chr17:28553620:28553699:-:hsa-miR-29a-3p:PIGS:3' UTR:7mer m8 (Perfect match)	28553676	kept	-0.062	-11.5	0			TRIM69	0.0672214
chr17	28553627	28553720	-	PIGS	ENSG00000087111.21	3' UTR	hsa-miR-29a-3p	5.702	0.762	7mer m8 (Perfect match)	hsa-miR-29a-3p:PIGS:3' UTR:7mer m8 (Perfect match)	chr17:28553627:28553720:-:hsa-miR-29a-3p:PIGS:3' UTR:7mer m8 (Perfect match)	control	NA	NA	28553676	kept	-0.062	-11.5	0			PUF60	0.0672476
chr7	94668665	94668740	+	PEG10	ENSG00000242265.6	3' UTR	hsa-miR-30a-5p	7.224	0.703	7mer A1 (Perfect match)	hsa-miR-30a-5p:PEG10:3' UTR:7mer A1 (Perfect match)	chr7:94668665:94668740:+:hsa-miR-30a-5p:PEG10:3' UTR:7mer A1 (Perfect match)	control	NA	NA	94668695	kept	-0.215	-1.6	0			LINC00470	0.0672847
chr7	94668665	94668740	+	PEG10	ENSG00000242265.6	3' UTR	hsa-miR-30c-5p	6.126	0.584	7mer A1 (Perfect match)	hsa-miR-30c-5p:PEG10:3' UTR:7mer A1 (Perfect match)	chr7:94668665:94668740:+:hsa-miR-30c-5p:PEG10:3' UTR:7mer A1 (Perfect match)	control	NA	NA	94668695	kept	-0.215	1.6	0			CRNKL1	0.0673609
chr7	94667598	94667652	+	PEG10	ENSG00000242265.6	3' UTR	hsa-miR-27b-3p	82.415	0.96	8mer (Perfect match)	NA	NA	limd1ko	hsa-miR-27b-3p:PEG10:3' UTR:8mer (Perfect match)	chr7:94667598:94667652:+:hsa-miR-27b-3p:PEG10:3' UTR:8mer (Perfect match)	94667633	gained	2.268	-2.5	0			NUBPL	0.0673989
chr1	154944822	154944874	-	PBXIP1	ENSG00000163346.17	3' UTR	hsa-miR-17-5p	13.364	0.97	7mer A1 (Perfect match)	hsa-miR-17-5p:PBXIP1:3' UTR:7mer A1 (Perfect match)	chr1:154944822:154944874:-:hsa-miR-17-5p:PBXIP1:3' UTR:7mer A1 (Perfect match)	control	NA	NA	154944867	kept	-0.572	-5.1	0			IFRD2	0.0674358
chr1	154944822	154944874	-	PBXIP1	ENSG00000163346.17	3' UTR	hsa-miR-20a-5p	12.096	0.921	7mer A1 (Perfect match)	hsa-miR-20a-5p:PBXIP1:3' UTR:7mer A1 (Perfect match)	chr1:154944822:154944874:-:hsa-miR-20a-5p:PBXIP1:3' UTR:7mer A1 (Perfect match)	control	NA	NA	154944867	kept	-0.572	-5.4	0			CASP8	0.0675496
chr1	154944822	154944874	-	PBXIP1	ENSG00000163346.17	3' UTR	hsa-miR-106b-5p	4.71	0.832	7mer A1 (Perfect match)	hsa-miR-106b-5p:PBXIP1:3' UTR:7mer A1 (Perfect match)	chr1:154944822:154944874:-:hsa-miR-106b-5p:PBXIP1:3' UTR:7mer A1 (Perfect match)	control	NA	NA	154944867	kept	-0.572	-5.4	0			STK32C	0.067629
chr11	2139144	2139175	-	IGF2	ENSG00000167244.22	5' UTR	hsa-let-7a-5p	10.806	0.941	8mer (Perfect match)	hsa-let-7a-5p:IGF2:5' UTR:8mer (Perfect match)	chr11:2139144:2139175:-:hsa-let-7a-5p:IGF2:5' UTR:8mer (Perfect match)	control	NA	NA	2139152	kept	0.852	-7.19	0			RBM19	0.0677021
chr11	2139145	2139241	-	IGF2	ENSG00000167244.22	5' UTR	hsa-let-7a-5p	7.325	0.792	8mer (Perfect match)	NA	NA	limd1ko	hsa-let-7a-5p:IGF2:5' UTR:8mer (Perfect match)	chr11:2139145:2139241:-:hsa-let-7a-5p:IGF2:5' UTR:8mer (Perfect match)	2139152	kept	0.852	-7.19	0			SORBS3	0.0677641
chr1	154944822	154944874	-	PBXIP1	ENSG00000163346.17	3' UTR	hsa-miR-93-5p	3.112	0.564	7mer A1 (Perfect match)	hsa-miR-93-5p:PBXIP1:3' UTR:7mer A1 (Perfect match)	chr1:154944822:154944874:-:hsa-miR-93-5p:PBXIP1:3' UTR:7mer A1 (Perfect match)	control	NA	NA	154944867	kept	-0.572	-5.1	0			BMPR1A	0.0677655
chr1	154944826	154944875	-	PBXIP1	ENSG00000163346.17	3' UTR	hsa-miR-17-5p	10.475	0.921	7mer A1 (Perfect match)	NA	NA	limd1ko	hsa-miR-17-5p:PBXIP1:3' UTR:7mer A1 (Perfect match)	chr1:154944826:154944875:-:hsa-miR-17-5p:PBXIP1:3' UTR:7mer A1 (Perfect match)	154944867	kept	-0.572	-5.1	0			POLDIP3	0.0677729
chr1	154944826	154944875	-	PBXIP1	ENSG00000163346.17	3' UTR	hsa-miR-20a-5p	5.938	0.931	7mer A1 (Perfect match)	NA	NA	limd1ko	hsa-miR-20a-5p:PBXIP1:3' UTR:7mer A1 (Perfect match)	chr1:154944826:154944875:-:hsa-miR-20a-5p:PBXIP1:3' UTR:7mer A1 (Perfect match)	154944867	kept	-0.572	-5.4	0			CLN8	0.067827
chr1	154944826	154944875	-	PBXIP1	ENSG00000163346.17	3' UTR	hsa-miR-106b-5p	5.15	0.832	7mer A1 (Perfect match)	NA	NA	limd1ko	hsa-miR-106b-5p:PBXIP1:3' UTR:7mer A1 (Perfect match)	chr1:154944826:154944875:-:hsa-miR-106b-5p:PBXIP1:3' UTR:7mer A1 (Perfect match)	154944867	kept	-0.572	-5.4	0			ZNF697	0.0678524
chr1	154944874	154944911	-	PBXIP1	ENSG00000163346.17	3' UTR	hsa-miR-138-5p	4.055	0.673	7mer m8 (Perfect match)	hsa-miR-138-5p:PBXIP1:3' UTR:7mer m8 (Perfect match)	chr1:154944874:154944911:-:hsa-miR-138-5p:PBXIP1:3' UTR:7mer m8 (Perfect match)	control	NA	NA	154944886	lost	0.344	-12.5	0			CDK4	0.0679531
chr5	168551618	168551686	-	PANK3	ENSG00000120137.7	3' UTR	hsa-miR-31-5p	5.15	0.832	7mer m8 (Perfect match)	NA	NA	limd1ko	hsa-miR-31-5p:PANK3:3' UTR:7mer m8 (Perfect match)	chr5:168551618:168551686:-:hsa-miR-31-5p:PANK3:3' UTR:7mer m8 (Perfect match)	168551645_168551622	kept	Not_unique	-10	0			CCDC18-AS1	0.0679854
chr5	168551619	168551655	-	PANK3	ENSG00000120137.7	3' UTR	hsa-miR-31-5p	4.945	0.733	7mer m8 (Perfect match)	hsa-miR-31-5p:PANK3:3' UTR:7mer m8 (Perfect match)	chr5:168551619:168551655:-:hsa-miR-31-5p:PANK3:3' UTR:7mer m8 (Perfect match)	control	NA	NA	168551645_168551622	kept	Not_unique	-12	0			ZMAT2	0.0681577
chr8	100703186	100703250	-	PABPC1	ENSG00000070756.17	3' UTR	hsa-miR-423-3p	7.938	0.931	8mer (Perfect match)	NA	NA	limd1ko	hsa-miR-423-3p:PABPC1:3' UTR:8mer (Perfect match)	chr8:100703186:100703250:-:hsa-miR-423-3p:PABPC1:3' UTR:8mer (Perfect match)	100703212	kept	6.714	-9.25	0			ENSG00000274414	0.0681951
chr8	100703191	100703251	-	PABPC1	ENSG00000070756.17	3' UTR	hsa-miR-423-3p	7.805	0.941	8mer (Perfect match)	hsa-miR-423-3p:PABPC1:3' UTR:8mer (Perfect match)	chr8:100703191:100703251:-:hsa-miR-423-3p:PABPC1:3' UTR:8mer (Perfect match)	control	NA	NA	100703212	kept	6.714	-9.25	0			RABGAP1L	0.0682033
chr1	205302447	205302544	-	NUAK2	ENSG00000163545.11	3' UTR	hsa-miR-24-3p	11.125	0.931	7mer m8 (Perfect match)	NA	NA	limd1ko	hsa-miR-24-3p:NUAK2:3' UTR:7mer m8 (Perfect match)	chr1:205302447:205302544:-:hsa-miR-24-3p:NUAK2:3' UTR:7mer m8 (Perfect match)	205302514	kept	0.139	-15.19	0			DCUN1D5	0.06832
chr11	61967424	61967532	-	FTH1	ENSG00000167996.16	CDS	hsa-miR-1908-5p	3.113	0.634	7mer m8 (Perfect match)	NA	NA	limd1ko	hsa-miR-1908-5p:FTH1:CDS:7mer m8 (Perfect match)	chr11:61967424:61967532:-:hsa-miR-1908-5p:FTH1:CDS:7mer m8 (Perfect match)	61967483	gained	4.9	-16.3	0			SUPT7L	0.0684959
chr19	50382823	50382918	+	NR1H2	ENSG00000131408.15	3' UTR	hsa-miR-18a-5p	4.225	0.812	7mer m8 (Perfect match)	NA	NA	limd1ko	hsa-miR-18a-5p:NR1H2:3' UTR:7mer m8 (Perfect match)	chr19:50382823:50382918:+:hsa-miR-18a-5p:NR1H2:3' UTR:7mer m8 (Perfect match)	50382882	kept	2.298	-18.5	0			MACROH2A1	0.0686335
chr19	3463687	3463763	+	NFIC	ENSG00000141905.19	3' UTR	hsa-miR-106b-5p	7.05	0.911	7mer m8 (Perfect match)	NA	NA	limd1ko	hsa-miR-106b-5p:NFIC:3' UTR:7mer m8 (Perfect match)	chr19:3463687:3463763:+:hsa-miR-106b-5p:NFIC:3' UTR:7mer m8 (Perfect match)	3463724	kept	2.371	-10.4	0			LRRC49	0.0686766
chr19	3463687	3463763	+	NFIC	ENSG00000141905.19	3' UTR	hsa-miR-17-5p	4.9	0.792	7mer m8 (Perfect match)	NA	NA	limd1ko	hsa-miR-17-5p:NFIC:3' UTR:7mer m8 (Perfect match)	chr19:3463687:3463763:+:hsa-miR-17-5p:NFIC:3' UTR:7mer m8 (Perfect match)	3463724	kept	2.371	-5.9	0			OAZ2	0.068978
chr5	43297015	43297104	-	HMGCS1	ENSG00000112972.15	CDS	hsa-let-7a-5p	3.113	0.772	8mer (Perfect match)	NA	NA	limd1ko	hsa-let-7a-5p:HMGCS1:CDS:8mer (Perfect match)	chr5:43297015:43297104:-:hsa-let-7a-5p:HMGCS1:CDS:8mer (Perfect match)	43297063	kept	4.757	-5	0			ANKRD42	0.069072
chr19	3463689	3463772	+	NFIC	ENSG00000141905.19	3' UTR	hsa-miR-106b-5p	8.769	0.95	7mer m8 (Perfect match)	hsa-miR-106b-5p:NFIC:3' UTR:7mer m8 (Perfect match)	chr19:3463689:3463772:+:hsa-miR-106b-5p:NFIC:3' UTR:7mer m8 (Perfect match)	control	NA	NA	3463724	kept	2.371	-10.4	0			POLR3C	0.069116
chr19	3463689	3463772	+	NFIC	ENSG00000141905.19	3' UTR	hsa-miR-17-5p	8.599	0.901	7mer m8 (Perfect match)	hsa-miR-17-5p:NFIC:3' UTR:7mer m8 (Perfect match)	chr19:3463689:3463772:+:hsa-miR-17-5p:NFIC:3' UTR:7mer m8 (Perfect match)	control	NA	NA	3463724	kept	2.371	-5.9	0			ENSA	0.0691495
chr17	48060875	48060951	+	NFE2L1	ENSG00000082641.16	3' UTR	hsa-miR-16-5p	5.725	0.822	7mer A1 (Perfect match)	NA	NA	limd1ko	hsa-miR-16-5p:NFE2L1:3' UTR:7mer A1 (Perfect match)	chr17:48060875:48060951:+:hsa-miR-16-5p:NFE2L1:3' UTR:7mer A1 (Perfect match)	48060914	kept	4.762	-11.6	0			CCDC28A	0.0691546
chr16	56626985	56627090	+	MT1E	ENSG00000169715.15	3' UTR	hsa-miR-24-3p	17.547	0.97	8mer (Perfect match)	hsa-miR-24-3p:MT1E:3' UTR:8mer (Perfect match)	chr16:56626985:56627090:+:hsa-miR-24-3p:MT1E:3' UTR:8mer (Perfect match)	control	NA	NA	56627050	kept	-1.724	-9	0			TRAK2	0.0692119
chr16	56626996	56627095	+	MT1E	ENSG00000169715.15	3' UTR	hsa-miR-24-3p	7.05	0.921	8mer (Perfect match)	NA	NA	limd1ko	hsa-miR-24-3p:MT1E:3' UTR:8mer (Perfect match)	chr16:56626996:56627095:+:hsa-miR-24-3p:MT1E:3' UTR:8mer (Perfect match)	56627050	kept	-1.724	-9	0			TNFRSF1A	0.0692168
chr4	165342987	165343083	+	MSMO1	ENSG00000052802.13	3' UTR	hsa-miR-106b-5p	6.132	0.614	7mer m8 (Perfect match)	hsa-miR-106b-5p:MSMO1:3' UTR:7mer m8 (Perfect match)	chr4:165342987:165343083:+:hsa-miR-106b-5p:MSMO1:3' UTR:7mer m8 (Perfect match)	control	NA	NA	165343038	kept	0.462	-8.4	0			KCNIP2	0.0693734
chr4	165342987	165343083	+	MSMO1	ENSG00000052802.13	3' UTR	hsa-miR-17-5p	3.286	0.525	7mer m8 (Perfect match)	hsa-miR-17-5p:MSMO1:3' UTR:7mer m8 (Perfect match)	chr4:165342987:165343083:+:hsa-miR-17-5p:MSMO1:3' UTR:7mer m8 (Perfect match)	control	NA	NA	165343038	kept	0.462	-13.3	0			SYVN1	0.0694331
chr4	165342987	165343083	+	MSMO1	ENSG00000052802.13	3' UTR	hsa-miR-19b-3p	12.239	0.911	7mer m8 (Perfect match)	hsa-miR-19b-3p:MSMO1:3' UTR:7mer m8 (Perfect match)	chr4:165342987:165343083:+:hsa-miR-19b-3p:MSMO1:3' UTR:7mer m8 (Perfect match)	control	NA	NA	165343035	kept	1.343	-7.8	0			RNF32-DT	0.0694687
chr4	165342987	165343083	+	MSMO1	ENSG00000052802.13	3' UTR	hsa-miR-19a-3p	4.295	0.733	7mer m8 (Perfect match)	hsa-miR-19a-3p:MSMO1:3' UTR:7mer m8 (Perfect match)	chr4:165342987:165343083:+:hsa-miR-19a-3p:MSMO1:3' UTR:7mer m8 (Perfect match)	control	NA	NA	165343035	kept	1.343	-4.9	0			COQ7	0.0695406
chr2	215409930	215410041	-	FN1	ENSG00000115414.21	CDS	hsa-miR-138-5p	11.779	0.941	8mer (Perfect match)	hsa-miR-138-5p:FN1:CDS:8mer (Perfect match)	chr2:215409930:215410041:-:hsa-miR-138-5p:FN1:CDS:8mer (Perfect match)	control	NA	NA	215409953_215409947	lost	Not_unique	-8.44	1.64			TXNL1	0.0695475
chr19	2038162	2038240	-	MKNK2	ENSG00000099875.16	3' UTR	hsa-miR-26a-5p	6.975	0.891	8mer (Perfect match)	NA	NA	limd1ko	hsa-miR-26a-5p:MKNK2:3' UTR:8mer (Perfect match)	chr19:2038162:2038240:-:hsa-miR-26a-5p:MKNK2:3' UTR:8mer (Perfect match)	2038202	kept	0.817	-3.8	0			RPAIN	0.0697558
chr19	2038162	2038240	-	MKNK2	ENSG00000099875.16	3' UTR	hsa-miR-26b-5p	6.038	0.822	8mer (Perfect match)	NA	NA	limd1ko	hsa-miR-26b-5p:MKNK2:3' UTR:8mer (Perfect match)	chr19:2038162:2038240:-:hsa-miR-26b-5p:MKNK2:3' UTR:8mer (Perfect match)	2038202	kept	0.817	-0.5	0			INTS15	0.069791
chr12	65963274	65963363	+	HMGA2	ENSG00000149948.14	CDS	hsa-let-7a-5p	3.863	0.713	8mer (Perfect match)	NA	NA	limd1ko	hsa-let-7a-5p:HMGA2:CDS:8mer (Perfect match)	chr12:65963274:65963363:+:hsa-let-7a-5p:HMGA2:CDS:8mer (Perfect match)	65963319	kept	5.187	-10.3	0			TP53TG1	0.0703066
chr12	65963283	65963379	+	HMGA2	ENSG00000149948.14	CDS	hsa-let-7a-5p	6.063	0.713	8mer (Perfect match)	hsa-let-7a-5p:HMGA2:CDS:8mer (Perfect match)	chr12:65963283:65963379:+:hsa-let-7a-5p:HMGA2:CDS:8mer (Perfect match)	control	NA	NA	65963319	kept	5.187	-10.3	0			YOD1	0.0703691
chr19	2039494	2039587	-	MKNK2	ENSG00000099875.16	3' UTR	hsa-miR-21-5p	10.663	0.931	7mer A1 (Perfect match)	NA	NA	limd1ko	hsa-miR-21-5p:MKNK2:3' UTR:7mer A1 (Perfect match)	chr19:2039494:2039587:-:hsa-miR-21-5p:MKNK2:3' UTR:7mer A1 (Perfect match)	2039547	kept	1.78	-3	0			NUDCD2	0.0704807
chr1	77877703	77877786	+	MIGA1	ENSG00000180488.16	3' UTR	hsa-miR-130a-3p	3.038	0.574	8mer (Perfect match)	NA	NA	limd1ko	hsa-miR-130a-3p:MIGA1:3' UTR:8mer (Perfect match)	chr1:77877703:77877786:+:hsa-miR-130a-3p:MIGA1:3' UTR:8mer (Perfect match)	77877728	kept	2.165	-7.9	0			HMOX2	0.070546
chr1	77877704	77877795	+	MIGA1	ENSG00000180488.16	3' UTR	hsa-miR-130a-3p	3.685	0.723	8mer (Perfect match)	hsa-miR-130a-3p:MIGA1:3' UTR:8mer (Perfect match)	chr1:77877704:77877795:+:hsa-miR-130a-3p:MIGA1:3' UTR:8mer (Perfect match)	control	NA	NA	77877728	kept	2.165	-7.9	0			GOLPH3-DT	0.0705519
chr19	1257599	1257664	+	MIDN	ENSG00000167470.14	3' UTR	hsa-miR-221-3p	84.88	0.98	8mer (Perfect match)	hsa-miR-221-3p:MIDN:3' UTR:8mer (Perfect match)	chr19:1257599:1257664:+:hsa-miR-221-3p:MIDN:3' UTR:8mer (Perfect match)	control	NA	NA	1257607	kept	0.996	-9.8	0			PGGT1B	0.0705751
chr19	1257599	1257664	+	MIDN	ENSG00000167470.14	3' UTR	hsa-miR-222-3p	8.612	0.871	8mer (Perfect match)	hsa-miR-222-3p:MIDN:3' UTR:8mer (Perfect match)	chr19:1257599:1257664:+:hsa-miR-222-3p:MIDN:3' UTR:8mer (Perfect match)	control	NA	NA	1257607	kept	0.996	-8.9	0			AEN	0.0707084
chr19	1257600	1257648	+	MIDN	ENSG00000167470.14	3' UTR	hsa-miR-221-3p	31.076	0.98	8mer (Perfect match)	NA	NA	limd1ko	hsa-miR-221-3p:MIDN:3' UTR:8mer (Perfect match)	chr19:1257600:1257648:+:hsa-miR-221-3p:MIDN:3' UTR:8mer (Perfect match)	1257607	kept	0.996	-9.8	0			ATOX1	0.0707951
chr7	30617125	30617203	+	GARS1	ENSG00000106105.15	CDS	hsa-let-7a-5p	3.4	0.762	8mer (Perfect match)	NA	NA	limd1ko	hsa-let-7a-5p:GARS1:CDS:8mer (Perfect match)	chr7:30617125:30617203:+:hsa-let-7a-5p:GARS1:CDS:8mer (Perfect match)	30617164_30617170	kept	Not_unique	-7.3	0			RNF19A	0.0708193
chr19	1257600	1257648	+	MIDN	ENSG00000167470.14	3' UTR	hsa-miR-222-3p	3.863	0.653	8mer (Perfect match)	NA	NA	limd1ko	hsa-miR-222-3p:MIDN:3' UTR:8mer (Perfect match)	chr19:1257600:1257648:+:hsa-miR-222-3p:MIDN:3' UTR:8mer (Perfect match)	1257607	kept	0.996	-9.8	0			REXO2	0.070858
chr19	1257706	1257769	+	MIDN	ENSG00000167470.14	3' UTR	hsa-miR-106b-5p	6.325	0.832	8mer (Perfect match)	NA	NA	limd1ko	hsa-miR-106b-5p:MIDN:3' UTR:8mer (Perfect match)	chr19:1257706:1257769:+:hsa-miR-106b-5p:MIDN:3' UTR:8mer (Perfect match)	1257733	kept	3.322	-4.8	0			GCN1	0.0709456
chr19	1257706	1257769	+	MIDN	ENSG00000167470.14	3' UTR	hsa-miR-17-5p	3.113	0.683	8mer (Perfect match)	NA	NA	limd1ko	hsa-miR-17-5p:MIDN:3' UTR:8mer (Perfect match)	chr19:1257706:1257769:+:hsa-miR-17-5p:MIDN:3' UTR:8mer (Perfect match)	1257733	kept	3.322	-6.6	0			SRRD	0.0709556
chr19	1258153	1258180	+	MIDN	ENSG00000167470.14	3' UTR	hsa-miR-24-3p	4.038	0.683	8mer (Perfect match)	NA	NA	limd1ko	hsa-miR-24-3p:MIDN:3' UTR:8mer (Perfect match)	chr19:1258153:1258180:+:hsa-miR-24-3p:MIDN:3' UTR:8mer (Perfect match)	1258167	gained	3.4	-11.7	0			RBM43	0.0712445
chr6	31510587	31510675	+	MICB	ENSG00000204516.10	3' UTR	hsa-let-7b-5p	4.09	0.604	7mer A1 (Perfect match)	hsa-let-7b-5p:MICB:3' UTR:7mer A1 (Perfect match)	chr6:31510587:31510675:+:hsa-let-7b-5p:MICB:3' UTR:7mer A1 (Perfect match)	control	NA	NA	31510662	kept	-0.335	-4.7	0			UBE3C	0.071378
chr5	154054735	154054823	+	MFAP3	ENSG00000037749.13	3' UTR	hsa-miR-29b-3p	3.363	0.663	8mer (Perfect match)	NA	NA	limd1ko	hsa-miR-29b-3p:MFAP3:3' UTR:8mer (Perfect match)	chr5:154054735:154054823:+:hsa-miR-29b-3p:MFAP3:3' UTR:8mer (Perfect match)	154054766	kept	3.407	-11.1	0			INIP	0.0713792
chr1	150575269	150575302	-	MCL1	ENSG00000143384.14	3' UTR	hsa-miR-181a-5p	4.438	0.802	7mer A1 (Perfect match)	NA	NA	limd1ko	hsa-miR-181a-5p:MCL1:3' UTR:7mer A1 (Perfect match)	chr1:150575269:150575302:-:hsa-miR-181a-5p:MCL1:3' UTR:7mer A1 (Perfect match)	150575284	kept	2.542	-4.7	0			HAUS2	0.071388
chr17	28758438	28758512	-	FAM222B	ENSG00000173065.14	CDS	hsa-miR-423-3p	15.994	0.97	8mer (Perfect match)	hsa-miR-423-3p:FAM222B:CDS:8mer (Perfect match)	chr17:28758438:28758512:-:hsa-miR-423-3p:FAM222B:CDS:8mer (Perfect match)	control	NA	NA	28758469	kept	6.045	-28.7	0			C12orf60	0.0713945
chr17	28758442	28758528	-	FAM222B	ENSG00000173065.14	CDS	hsa-miR-423-3p	8.763	0.931	8mer (Perfect match)	NA	NA	limd1ko	hsa-miR-423-3p:FAM222B:CDS:8mer (Perfect match)	chr17:28758442:28758528:-:hsa-miR-423-3p:FAM222B:CDS:8mer (Perfect match)	28758469	kept	6.045	-28.7	0			MFSD3	0.0716087
chr17	28759671	28759777	-	FAM222B	ENSG00000173065.14	CDS	hsa-miR-27a-3p	20.584	0.97	8mer (Perfect match)	hsa-miR-27a-3p:FAM222B:CDS:8mer (Perfect match)	chr17:28759671:28759777:-:hsa-miR-27a-3p:FAM222B:CDS:8mer (Perfect match)	control	NA	NA	28759724	kept	7.478	-6.25	2.32			H3C6	0.071735
chr17	28759671	28759777	-	FAM222B	ENSG00000173065.14	CDS	hsa-miR-27b-3p	4.47	0.653	8mer (Perfect match)	hsa-miR-27b-3p:FAM222B:CDS:8mer (Perfect match)	chr17:28759671:28759777:-:hsa-miR-27b-3p:FAM222B:CDS:8mer (Perfect match)	control	NA	NA	28759724	kept	7.478	-7.75	0.16			CHUK	0.0717483
chr17	28759678	28759764	-	FAM222B	ENSG00000173065.14	CDS	hsa-miR-27a-3p	3.075	0.634	8mer (Perfect match)	NA	NA	limd1ko	hsa-miR-27a-3p:FAM222B:CDS:8mer (Perfect match)	chr17:28759678:28759764:-:hsa-miR-27a-3p:FAM222B:CDS:8mer (Perfect match)	28759724	kept	7.478	-6.25	0			ACAD8	0.0717768
chr17	28759177	28759259	-	FAM222B	ENSG00000173065.14	CDS	hsa-let-7b-5p	3.861	0.653	8mer (Perfect match)	hsa-let-7b-5p:FAM222B:CDS:8mer (Perfect match)	chr17:28759177:28759259:-:hsa-let-7b-5p:FAM222B:CDS:8mer (Perfect match)	control	NA	NA	28759219	kept	9.362	-8.55	0.22			DDX21	0.0718077
chr7	30617155	30617226	+	GARS1	ENSG00000106105.15	CDS	hsa-let-7a-5p	8.701	0.901	8mer (Perfect match)	hsa-let-7a-5p:GARS1:CDS:8mer (Perfect match)	chr7:30617155:30617226:+:hsa-let-7a-5p:GARS1:CDS:8mer (Perfect match)	control	NA	NA	30617164_30617170	kept	Not_unique	-10.5	0			EFR3A	0.0718182
chr1	150576013	150576080	-	MCL1	ENSG00000143384.14	3' UTR	hsa-miR-29a-3p	17.026	0.96	8mer (Perfect match)	NA	NA	limd1ko	hsa-miR-29a-3p:MCL1:3' UTR:8mer (Perfect match)	chr1:150576013:150576080:-:hsa-miR-29a-3p:MCL1:3' UTR:8mer (Perfect match)	150576040	kept	4.44	-10.2	0			FANCC	0.0718439
chr17	28759489	28759556	-	FAM222B	ENSG00000173065.14	CDS	hsa-miR-17-5p	3.47	0.584	8mer (Perfect match)	hsa-miR-17-5p:FAM222B:CDS:8mer (Perfect match)	chr17:28759489:28759556:-:hsa-miR-17-5p:FAM222B:CDS:8mer (Perfect match)	control	NA	NA	28759528	lost	no_score	-10.2	0.2			KYAT3	0.0719248
chr17	28759489	28759556	-	FAM222B	ENSG00000173065.14	CDS	hsa-miR-20a-5p	5.238	0.733	8mer (Perfect match)	hsa-miR-20a-5p:FAM222B:CDS:8mer (Perfect match)	chr17:28759489:28759556:-:hsa-miR-20a-5p:FAM222B:CDS:8mer (Perfect match)	control	NA	NA	28759528	lost	no_score	-10.5	0.04			ZMYM2	0.0719894
chr1	157125491	157125553	-	ETV3	ENSG00000117036.12	CDS	hsa-miR-138-5p	5.076	0.792	8mer (Perfect match)	hsa-miR-138-5p:ETV3:CDS:8mer (Perfect match)	chr1:157125491:157125553:-:hsa-miR-138-5p:ETV3:CDS:8mer (Perfect match)	control	NA	NA	157125519	lost	-0.34	-29.3	0.6			FCMR	0.0720335
chr1	150576013	150576080	-	MCL1	ENSG00000143384.14	3' UTR	hsa-miR-29b-3p	11.913	0.96	8mer (Perfect match)	NA	NA	limd1ko	hsa-miR-29b-3p:MCL1:3' UTR:8mer (Perfect match)	chr1:150576013:150576080:-:hsa-miR-29b-3p:MCL1:3' UTR:8mer (Perfect match)	150576040	kept	4.44	-4.6	0			AAGAB	0.0720764
chr2	46905410	46905458	-	MCFD2	ENSG00000180398.13	3' UTR	hsa-miR-23b-3p	8.324	0.881	7mer m8 (Perfect match)	hsa-miR-23b-3p:MCFD2:3' UTR:7mer m8 (Perfect match)	chr2:46905410:46905458:-:hsa-miR-23b-3p:MCFD2:3' UTR:7mer m8 (Perfect match)	control	NA	NA	46905425	lost	5.272	-3.8	0			CNDP2	0.0720894
chr2	46905368	46905453	-	MCFD2	ENSG00000180398.13	3' UTR	hsa-miR-23b-3p	8.838	0.931	7mer m8 (Perfect match)	NA	NA	limd1ko	hsa-miR-23b-3p:MCFD2:3' UTR:7mer m8 (Perfect match)	chr2:46905368:46905453:-:hsa-miR-23b-3p:MCFD2:3' UTR:7mer m8 (Perfect match)	46905425_46905410	gained	Not_unique	-13.6	0			PKIG	0.0721536
chr5	72207398	72207488	+	MAP1B	ENSG00000131711.15	3' UTR	hsa-miR-27b-3p	3.438	0.564	7mer A1 (Perfect match)	NA	NA	limd1ko	hsa-miR-27b-3p:MAP1B:3' UTR:7mer A1 (Perfect match)	chr5:72207398:72207488:+:hsa-miR-27b-3p:MAP1B:3' UTR:7mer A1 (Perfect match)	72207460	kept	no_score	-5.1	0			SNRNP40	0.072253
chr5	72207399	72207533	+	MAP1B	ENSG00000131711.15	3' UTR	hsa-miR-27b-3p	9.05	0.931	7mer A1 (Perfect match)	hsa-miR-27b-3p:MAP1B:3' UTR:7mer A1 (Perfect match)	chr5:72207399:72207533:+:hsa-miR-27b-3p:MAP1B:3' UTR:7mer A1 (Perfect match)	control	NA	NA	72207460	kept	no_score	-5.1	0			FAM3C	0.072278
chr3	120325055	120325113	-	LRRC58	ENSG00000163428.4	3' UTR	hsa-miR-24-3p	7.863	0.891	7mer m8 (Perfect match)	NA	NA	limd1ko	hsa-miR-24-3p:LRRC58:3' UTR:7mer m8 (Perfect match)	chr3:120325055:120325113:-:hsa-miR-24-3p:LRRC58:3' UTR:7mer m8 (Perfect match)	120325088	kept	0.973	-19	0			STARD7-AS1	0.0724518
chr12	49097480	49097539	-	LMBR1L	ENSG00000139636.16	3' UTR	hsa-miR-24-3p	6.65	0.881	8mer (Perfect match)	NA	NA	limd1ko	hsa-miR-24-3p:LMBR1L:3' UTR:8mer (Perfect match)	chr12:49097480:49097539:-:hsa-miR-24-3p:LMBR1L:3' UTR:8mer (Perfect match)	49097515	kept	5.188	-4.9	0			CFAP61	0.0724951
chr5	38481474	38481592	-	LIFR	ENSG00000113594.10	3' UTR	hsa-miR-21-5p	3.113	0.614	7mer m8 (Perfect match)	NA	NA	limd1ko	hsa-miR-21-5p:LIFR:3' UTR:7mer m8 (Perfect match)	chr5:38481474:38481592:-:hsa-miR-21-5p:LIFR:3' UTR:7mer m8 (Perfect match)	38481554	kept	2.824	-6.2	0			RPRD2	0.0725465
chr1	16125099	16125261	-	EPHA2	ENSG00000142627.13	CDS	hsa-miR-24-3p	7.12	0.871	7mer m8 (Perfect match)	hsa-miR-24-3p:EPHA2:CDS:7mer m8 (Perfect match)	chr1:16125099:16125261:-:hsa-miR-24-3p:EPHA2:CDS:7mer m8 (Perfect match)	control	NA	NA	16125212	lost	0.839	-10.3	0.3			ZDHHC1	0.0725684
chr1	65434045	65434122	+	LEPROT	ENSG00000213625.9	3' UTR	hsa-miR-222-3p	10.688	0.95	7mer m8 (Perfect match)	NA	NA	limd1ko	hsa-miR-222-3p:LEPROT:3' UTR:7mer m8 (Perfect match)	chr1:65434045:65434122:+:hsa-miR-222-3p:LEPROT:3' UTR:7mer m8 (Perfect match)	65434082	kept	-0.315	-5.4	0			UBE2J2	0.0727909
chr1	16125099	16125261	-	EPHA2	ENSG00000142627.13	CDS	hsa-miR-26a-5p	7.395	0.911	8mer (Perfect match)	hsa-miR-26a-5p:EPHA2:CDS:8mer (Perfect match)	chr1:16125099:16125261:-:hsa-miR-26a-5p:EPHA2:CDS:8mer (Perfect match)	control	NA	NA	16125173	kept	1.704	-11.4	0.04			ZBTB7B	0.0728062
chr19	23358739	23358840	-	ZNF91	ENSG00000167232.14	3' UTR	hsa-miR-23a-3p	7.825	0.851	8mer (Perfect match)	NA	NA	limd1ko	hsa-miR-23a-3p:ZNF91:3' UTR:8mer (Perfect match)	chr19:23358739:23358840:-:hsa-miR-23a-3p:ZNF91:3' UTR:8mer (Perfect match)	23358774_23358765	kept	Not_unique	-12	0			IK	0.0728403
chr1	183144224	183144285	+	LAMC1	ENSG00000135862.6	3' UTR	hsa-miR-29a-3p	4.439	0.713	8mer (Perfect match)	hsa-miR-29a-3p:LAMC1:3' UTR:8mer (Perfect match)	chr1:183144224:183144285:+:hsa-miR-29a-3p:LAMC1:3' UTR:8mer (Perfect match)	control	NA	NA	183144259	kept	6.875	-12.1	0			NCS1	0.0728693
chr4	68376611	68376656	+	ENSG00000289942	ENSG00000289942.1	Other	hsa-miR-23a-3p	4.965	0.703	8mer (Perfect match)	hsa-miR-23a-3p:ENSG00000289942:Other:8mer (Perfect match)	chr4:68376611:68376656:+:hsa-miR-23a-3p:ENSG00000289942:Other:8mer (Perfect match)	control	NA	NA	68376624	lost	0.328	-7.7	0.54			MARK2	0.0728905
chr22	31783905	31783978	+	ENSG00000285404|DEPDC5	ENSG00000285404.1||ENSG00000100150.20	CDS	hsa-miR-30a-5p	3.673	0.594	7mer A1 (Perfect match)	hsa-miR-30a-5p:ENSG00000285404|DEPDC5:CDS:7mer A1 (Perfect match)	chr22:31783905:31783978:+:hsa-miR-30a-5p:ENSG00000285404|DEPDC5:CDS:7mer A1 (Perfect match)	control	NA	NA	31783939	lost	1.677	-0.6	0			NECTIN3	0.0729146
chr1	183144224	183144285	+	LAMC1	ENSG00000135862.6	3' UTR	hsa-miR-29b-3p	3.145	0.545	8mer (Perfect match)	hsa-miR-29b-3p:LAMC1:3' UTR:8mer (Perfect match)	chr1:183144224:183144285:+:hsa-miR-29b-3p:LAMC1:3' UTR:8mer (Perfect match)	control	NA	NA	183144259	kept	6.875	-3.44	0			RER1	0.0730053
chr1	183144230	183144301	+	LAMC1	ENSG00000135862.6	3' UTR	hsa-miR-29b-3p	4.688	0.861	8mer (Perfect match)	NA	NA	limd1ko	hsa-miR-29b-3p:LAMC1:3' UTR:8mer (Perfect match)	chr1:183144230:183144301:+:hsa-miR-29b-3p:LAMC1:3' UTR:8mer (Perfect match)	183144259	kept	6.875	-3.44	0			UBIAD1	0.0730185
chr7	17340016	17340097	+	ENSG00000283321|AHR	ENSG00000106546.14||ENSG00000283321.1	CDS	hsa-miR-30a-5p	4.15	0.752	8mer (Perfect match)	NA	NA	limd1ko	hsa-miR-30a-5p:ENSG00000283321|AHR:CDS:8mer (Perfect match)	chr7:17340016:17340097:+:hsa-miR-30a-5p:ENSG00000283321|AHR:CDS:8mer (Perfect match)	17340052	kept	3.874	-3.9	0			NUP43	0.0730252
chr19	20695917	20695958	+	ENSG00000269779|ENSG00000280171	ENSG00000280171.1||ENSG00000269779.1	Other	hsa-miR-23a-3p	3.079	0.614	8mer (Perfect match)	hsa-miR-23a-3p:ENSG00000269779|ENSG00000280171:Other:8mer (Perfect match)	chr19:20695917:20695958:+:hsa-miR-23a-3p:ENSG00000269779|ENSG00000280171:Other:8mer (Perfect match)	control	NA	NA	20695944	lost	-4.3	-14.5	0.1			DHX8	0.0730486
chr19	23597064	23597111	+	ENSG00000268455	ENSG00000268455.1	Other	hsa-miR-23a-3p	3.086	0.584	8mer (Perfect match)	hsa-miR-23a-3p:ENSG00000268455:Other:8mer (Perfect match)	chr19:23597064:23597111:+:hsa-miR-23a-3p:ENSG00000268455:Other:8mer (Perfect match)	control	NA	NA	23597093	lost	-0.986	-14.5	0.17			NIPAL2	0.0730724
chr7	64521072	64521141	-	ZNF680	ENSG00000173041.12	3' UTR	hsa-miR-23a-3p	11.669	0.96	8mer (Perfect match)	hsa-miR-23a-3p:ZNF680:3' UTR:8mer (Perfect match)	chr7:64521072:64521141:-:hsa-miR-23a-3p:ZNF680:3' UTR:8mer (Perfect match)	control	NA	NA	64521108	kept	-6.07	-14.5	0			C16orf95	0.0731703
chr8	33015199	33015248	+	ENSG00000247134	ENSG00000247134.8	Other	hsa-miR-21-5p	9.653	0.96	7mer m8 (Perfect match)	hsa-miR-21-5p:ENSG00000247134:Other:7mer m8 (Perfect match)	chr8:33015199:33015248:+:hsa-miR-21-5p:ENSG00000247134:Other:7mer m8 (Perfect match)	control	NA	NA	33015222	kept	5.628	-11.4	0.03			SETD3	0.0732037
chr8	33015200	33015244	+	ENSG00000247134	ENSG00000247134.8	Other	hsa-miR-21-5p	5.15	0.881	7mer m8 (Perfect match)	NA	NA	limd1ko	hsa-miR-21-5p:ENSG00000247134:Other:7mer m8 (Perfect match)	chr8:33015200:33015244:+:hsa-miR-21-5p:ENSG00000247134:Other:7mer m8 (Perfect match)	33015222	kept	5.628	-11.4	0			HIKESHI	0.073235
chr10	42336234	42336299	-	ENSG00000215146	ENSG00000215146.6	Other	hsa-miR-23a-3p	3.626	0.634	8mer (Perfect match)	hsa-miR-23a-3p:ENSG00000215146:Other:8mer (Perfect match)	chr10:42336234:42336299:-:hsa-miR-23a-3p:ENSG00000215146:Other:8mer (Perfect match)	control	NA	NA	42336270	lost	-4.38	-8	0.34			TLE5	0.0732382
chr10	42336142	42336221	-	ENSG00000215146	ENSG00000215146.6	Other	hsa-miR-23a-3p	6.013	0.871	8mer (Perfect match)	NA	NA	limd1ko	hsa-miR-23a-3p:ENSG00000215146:Other:8mer (Perfect match)	chr10:42336142:42336221:-:hsa-miR-23a-3p:ENSG00000215146:Other:8mer (Perfect match)	42336186	kept	-3.997	-18	0			ARMC10	0.0732558
chr10	42336144	42336234	-	ENSG00000215146	ENSG00000215146.6	Other	hsa-miR-23a-3p	10.568	0.931	8mer (Perfect match)	hsa-miR-23a-3p:ENSG00000215146:Other:8mer (Perfect match)	chr10:42336144:42336234:-:hsa-miR-23a-3p:ENSG00000215146:Other:8mer (Perfect match)	control	NA	NA	42336186	kept	-3.997	-18	0			GCNA	0.0732649
chr10	42336068	42336142	-	ENSG00000215146	ENSG00000215146.6	Other	hsa-miR-23a-3p	5.475	0.861	8mer (Perfect match)	NA	NA	limd1ko	hsa-miR-23a-3p:ENSG00000215146:Other:8mer (Perfect match)	chr10:42336068:42336142:-:hsa-miR-23a-3p:ENSG00000215146:Other:8mer (Perfect match)	42336102	kept	-3.199	-14.5	0			MRPL49	0.0734154
chr10	42336077	42336144	-	ENSG00000215146	ENSG00000215146.6	Other	hsa-miR-23a-3p	6.824	0.901	8mer (Perfect match)	hsa-miR-23a-3p:ENSG00000215146:Other:8mer (Perfect match)	chr10:42336077:42336144:-:hsa-miR-23a-3p:ENSG00000215146:Other:8mer (Perfect match)	control	NA	NA	42336102	kept	-3.199	-14.5	0			PDRG1	0.0734796
chr10	42336386	42336467	-	ENSG00000215146	ENSG00000215146.6	Other	hsa-miR-23a-3p	6.712	0.861	8mer (Perfect match)	hsa-miR-23a-3p:ENSG00000215146:Other:8mer (Perfect match)	chr10:42336386:42336467:-:hsa-miR-23a-3p:ENSG00000215146:Other:8mer (Perfect match)	control	NA	NA	42336438	lost	-2.08	-7.3	1.02			RAB1B	0.0735571
chr10	42337583	42337635	-	ENSG00000215146	ENSG00000215146.6	Other	hsa-miR-23a-3p	4.51	0.792	8mer (Perfect match)	hsa-miR-23a-3p:ENSG00000215146:Other:8mer (Perfect match)	chr10:42337583:42337635:-:hsa-miR-23a-3p:ENSG00000215146:Other:8mer (Perfect match)	control	NA	NA	42337606	lost	-2.067	-11.7	0.07			RNF138	0.0737334
chr10	42337218	42337298	-	ENSG00000215146	ENSG00000215146.6	Other	hsa-miR-23a-3p	6.153	0.762	8mer (Perfect match)	hsa-miR-23a-3p:ENSG00000215146:Other:8mer (Perfect match)	chr10:42337218:42337298:-:hsa-miR-23a-3p:ENSG00000215146:Other:8mer (Perfect match)	control	NA	NA	42337270	lost	-0.969	-14.6	0.14			TNPO1	0.0738199
chr10	42336812	42336881	-	ENSG00000215146	ENSG00000215146.6	Other	hsa-miR-23a-3p	4.475	0.772	8mer (Perfect match)	NA	NA	limd1ko	hsa-miR-23a-3p:ENSG00000215146:Other:8mer (Perfect match)	chr10:42336812:42336881:-:hsa-miR-23a-3p:ENSG00000215146:Other:8mer (Perfect match)	42336855_42336846	kept	Not_unique	-14.5	0			LNX1	0.0740738
chr10	42336815	42336883	-	ENSG00000215146	ENSG00000215146.6	Other	hsa-miR-23a-3p	7.786	0.871	8mer (Perfect match)	hsa-miR-23a-3p:ENSG00000215146:Other:8mer (Perfect match)	chr10:42336815:42336883:-:hsa-miR-23a-3p:ENSG00000215146:Other:8mer (Perfect match)	control	NA	NA	42336855_42336846	kept	Not_unique	-14.5	0			ZFYVE21	0.0740908
chr1	227655275	227655352	+	ZNF678	ENSG00000181450.18	CDS	hsa-miR-23a-3p	4.075	0.624	8mer (Perfect match)	NA	NA	limd1ko	hsa-miR-23a-3p:ZNF678:CDS:8mer (Perfect match)	chr1:227655275:227655352:+:hsa-miR-23a-3p:ZNF678:CDS:8mer (Perfect match)	227655305	kept	-3.105	-14.5	0			HMGN3-AS1	0.0741154
chr6	53269072	53269203	-	ELOVL5	ENSG00000012660.14	CDS	hsa-miR-23b-3p	4.688	0.871	8mer (Perfect match)	NA	NA	limd1ko	hsa-miR-23b-3p:ELOVL5:CDS:8mer (Perfect match)	chr6:53269072:53269203:-:hsa-miR-23b-3p:ELOVL5:CDS:8mer (Perfect match)	53269153	kept	6.336	-6.2	0			GALC	0.074116
chr6	53269072	53269203	-	ELOVL5	ENSG00000012660.14	CDS	hsa-miR-23a-3p	7.825	0.842	8mer (Perfect match)	NA	NA	limd1ko	hsa-miR-23a-3p:ELOVL5:CDS:8mer (Perfect match)	chr6:53269072:53269203:-:hsa-miR-23a-3p:ELOVL5:CDS:8mer (Perfect match)	53269153	kept	6.336	-6.2	0			PIN1	0.074132
chr6	53269108	53269204	-	ELOVL5	ENSG00000012660.14	CDS	hsa-miR-23b-3p	7.734	0.861	8mer (Perfect match)	hsa-miR-23b-3p:ELOVL5:CDS:8mer (Perfect match)	chr6:53269108:53269204:-:hsa-miR-23b-3p:ELOVL5:CDS:8mer (Perfect match)	control	NA	NA	53269153	kept	6.336	-6.2	0			ZNF888	0.0741357
chr14	44928067	44928125	-	KLHL28	ENSG00000179454.14	3' UTR	hsa-miR-29a-3p	4.939	0.743	8mer (Perfect match)	hsa-miR-29a-3p:KLHL28:3' UTR:8mer (Perfect match)	chr14:44928067:44928125:-:hsa-miR-29a-3p:KLHL28:3' UTR:8mer (Perfect match)	control	NA	NA	44928100	kept	5.537	-11.7	0			KTN1	0.0741526
chr15	48411020	48411082	-	FBN1	ENSG00000166147.15	CDS	hsa-let-7a-5p	3.975	0.851	8mer (Perfect match)	NA	NA	limd1ko	hsa-let-7a-5p:FBN1:CDS:8mer (Perfect match)	chr15:48411020:48411082:-:hsa-let-7a-5p:FBN1:CDS:8mer (Perfect match)	48411044	kept	7.981	-9.6	0			SMIM19	0.0741583
chr17	28759188	28759251	-	FAM222B	ENSG00000173065.14	CDS	hsa-let-7a-5p	7.013	0.881	8mer (Perfect match)	NA	NA	limd1ko	hsa-let-7a-5p:FAM222B:CDS:8mer (Perfect match)	chr17:28759188:28759251:-:hsa-let-7a-5p:FAM222B:CDS:8mer (Perfect match)	28759219	kept	9.362	-4.49	0			DIS3L	0.074199
chr1	8013543	8013603	-	ERRFI1	ENSG00000116285.13	CDS	hsa-let-7a-5p	6.9	0.901	7mer A1 (Perfect match)	NA	NA	limd1ko	hsa-let-7a-5p:ERRFI1:CDS:7mer A1 (Perfect match)	chr1:8013543:8013603:-:hsa-let-7a-5p:ERRFI1:CDS:7mer A1 (Perfect match)	8013573	kept	3.233	-5.59	0			ARHGAP42	0.0743747
chr10	3778863	3778926	-	KLF6	ENSG00000067082.15	3' UTR	hsa-miR-22-3p	10.075	0.941	7mer A1 (Perfect match)	hsa-miR-22-3p:KLF6:3' UTR:7mer A1 (Perfect match)	chr10:3778863:3778926:-:hsa-miR-22-3p:KLF6:3' UTR:7mer A1 (Perfect match)	control	NA	NA	3778898	kept	8.681	-5.14	0			MRTFB	0.0745388
chr10	3778869	3778933	-	KLF6	ENSG00000067082.15	3' UTR	hsa-miR-22-3p	6.438	0.921	7mer A1 (Perfect match)	NA	NA	limd1ko	hsa-miR-22-3p:KLF6:3' UTR:7mer A1 (Perfect match)	chr10:3778869:3778933:-:hsa-miR-22-3p:KLF6:3' UTR:7mer A1 (Perfect match)	3778898	kept	8.681	-5.14	0			NDUFAF6	0.0746018
chr1	175159328	175159365	-	KIAA0040	ENSG00000235750.10	3' UTR	hsa-miR-103a-3p	10.225	0.941	7mer A1 (Perfect match)	NA	NA	limd1ko	hsa-miR-103a-3p:KIAA0040:3' UTR:7mer A1 (Perfect match)	chr1:175159328:175159365:-:hsa-miR-103a-3p:KIAA0040:3' UTR:7mer A1 (Perfect match)	175159360	kept	0.754	-11.2	0			BCAP31	0.0746288
chr14	101986493	101986573	+	DYNC1H1	ENSG00000197102.14	CDS	hsa-miR-320a-3p	3.395	0.564	8mer (Perfect match)	hsa-miR-320a-3p:DYNC1H1:CDS:8mer (Perfect match)	chr14:101986493:101986573:+:hsa-miR-320a-3p:DYNC1H1:CDS:8mer (Perfect match)	control	NA	NA	101986548	lost	7.666	-11.6	0.14			METTL2B	0.0746325
chr1	175159332	175159400	-	KIAA0040	ENSG00000235750.10	3' UTR	hsa-miR-103a-3p	9.875	0.851	7mer A1 (Perfect match)	hsa-miR-103a-3p:KIAA0040:3' UTR:7mer A1 (Perfect match)	chr1:175159332:175159400:-:hsa-miR-103a-3p:KIAA0040:3' UTR:7mer A1 (Perfect match)	control	NA	NA	175159360	kept	0.754	-8.5	0			EBPL	0.0747034
chr6	36490861	36490907	+	KCTD20	ENSG00000112078.14	3' UTR	hsa-miR-31-5p	3.288	0.515	8mer (Perfect match)	NA	NA	limd1ko	hsa-miR-31-5p:KCTD20:3' UTR:8mer (Perfect match)	chr6:36490861:36490907:+:hsa-miR-31-5p:KCTD20:3' UTR:8mer (Perfect match)	36490885	kept	1.071	-4.2	0			PES1	0.0748996
chr10	32900827	32900903	-	ITGB1	ENSG00000150093.20	3' UTR	hsa-miR-423-3p	4.225	0.703	8mer (Perfect match)	NA	NA	limd1ko	hsa-miR-423-3p:ITGB1:3' UTR:8mer (Perfect match)	chr10:32900827:32900903:-:hsa-miR-423-3p:ITGB1:3' UTR:8mer (Perfect match)	32900865	kept	0.741	-8.39	0			HS6ST3	0.0749899
chr12	54396106	54396177	-	ITGA5	ENSG00000161638.11	3' UTR	hsa-miR-26a-5p	4.725	0.822	8mer (Perfect match)	NA	NA	limd1ko	hsa-miR-26a-5p:ITGA5:3' UTR:8mer (Perfect match)	chr12:54396106:54396177:-:hsa-miR-26a-5p:ITGA5:3' UTR:8mer (Perfect match)	54396153	kept	1.619	-6.5	0			TMEM179B	0.0750171
chr12	54396116	54396176	-	ITGA5	ENSG00000161638.11	3' UTR	hsa-miR-26a-5p	6.157	0.812	8mer (Perfect match)	hsa-miR-26a-5p:ITGA5:3' UTR:8mer (Perfect match)	chr12:54396116:54396176:-:hsa-miR-26a-5p:ITGA5:3' UTR:8mer (Perfect match)	control	NA	NA	54396153	kept	1.619	-6.5	0			VPS52	0.07505
chr11	11964402	11964473	-	DKK3	ENSG00000050165.19	CDS	hsa-miR-92a-3p	12.807	0.96	8mer (Perfect match)	hsa-miR-92a-3p:DKK3:CDS:8mer (Perfect match)	chr11:11964402:11964473:-:hsa-miR-92a-3p:DKK3:CDS:8mer (Perfect match)	control	NA	NA	11964433	lost	1.264	-11.8	0			NPTN	0.0750687
chr14	95103669	95103729	-	DICER1	ENSG00000100697.17	CDS	hsa-miR-181b-5p	8.381	0.901	8mer (Perfect match)	hsa-miR-181b-5p:DICER1:CDS:8mer (Perfect match)	chr14:95103669:95103729:-:hsa-miR-181b-5p:DICER1:CDS:8mer (Perfect match)	control	NA	NA	95103691	kept	6.783	-19.7	0			TIAL1	0.075136
chr14	95103669	95103729	-	DICER1	ENSG00000100697.17	CDS	hsa-miR-181a-5p	6.803	0.871	8mer (Perfect match)	hsa-miR-181a-5p:DICER1:CDS:8mer (Perfect match)	chr14:95103669:95103729:-:hsa-miR-181a-5p:DICER1:CDS:8mer (Perfect match)	control	NA	NA	95103691	kept	6.783	-14.1	0			ACOT8	0.0751391
chr14	95103673	95103730	-	DICER1	ENSG00000100697.17	CDS	hsa-miR-181b-5p	3.65	0.733	8mer (Perfect match)	NA	NA	limd1ko	hsa-miR-181b-5p:DICER1:CDS:8mer (Perfect match)	chr14:95103673:95103730:-:hsa-miR-181b-5p:DICER1:CDS:8mer (Perfect match)	95103691	kept	6.783	-19.7	0			ATG4B	0.0752149
chr14	95103953	95104040	-	DICER1	ENSG00000100697.17	CDS	hsa-miR-103a-3p	20.851	0.98	8mer (Perfect match)	NA	NA	limd1ko	hsa-miR-103a-3p:DICER1:CDS:8mer (Perfect match)	chr14:95103953:95104040:-:hsa-miR-103a-3p:DICER1:CDS:8mer (Perfect match)	95103998	kept	6.997	-13	0.21			HPS3	0.0754172
chr14	95103956	95104038	-	DICER1	ENSG00000100697.17	CDS	hsa-miR-103a-3p	37.16	0.96	8mer (Perfect match)	hsa-miR-103a-3p:DICER1:CDS:8mer (Perfect match)	chr14:95103956:95104038:-:hsa-miR-103a-3p:DICER1:CDS:8mer (Perfect match)	control	NA	NA	95103998	kept	6.997	-13	0			FRS3	0.0754912
chr10	70404468	70404542	+	EIF4EBP2	ENSG00000148730.7	CDS	hsa-let-7a-5p	3.188	0.683	8mer (Perfect match)	NA	NA	limd1ko	hsa-let-7a-5p:EIF4EBP2:CDS:8mer (Perfect match)	chr10:70404468:70404542:+:hsa-let-7a-5p:EIF4EBP2:CDS:8mer (Perfect match)	70404495	kept	3.901	-9.7	0			TFCP2L1	0.075537
chr14	95103729	95103795	-	DICER1	ENSG00000100697.17	CDS	hsa-let-7f-5p	3.371	0.693	8mer (Perfect match)	hsa-let-7f-5p:DICER1:CDS:8mer (Perfect match)	chr14:95103729:95103795:-:hsa-let-7f-5p:DICER1:CDS:8mer (Perfect match)	control	NA	NA	95103749	lost	9.198	-11.7	0			PRRC2B	0.075567
chr10	70404469	70404550	+	EIF4EBP2	ENSG00000148730.7	CDS	hsa-let-7a-5p	5.554	0.871	8mer (Perfect match)	hsa-let-7a-5p:EIF4EBP2:CDS:8mer (Perfect match)	chr10:70404469:70404550:+:hsa-let-7a-5p:EIF4EBP2:CDS:8mer (Perfect match)	control	NA	NA	70404495	kept	3.901	-9.7	0			FANCL	0.0758089
chr13	109754629	109754704	-	IRS2	ENSG00000185950.9	3' UTR	hsa-miR-181a-5p	6.3	0.881	8mer (Perfect match)	NA	NA	limd1ko	hsa-miR-181a-5p:IRS2:3' UTR:8mer (Perfect match)	chr13:109754629:109754704:-:hsa-miR-181a-5p:IRS2:3' UTR:8mer (Perfect match)	109754654	kept	5.14	-12	0			TLNRD1	0.0758517
chr13	109755795	109755887	-	IRS2	ENSG00000185950.9	3' UTR	hsa-let-7e-5p	5.613	0.772	8mer (Perfect match)	NA	NA	limd1ko	hsa-let-7e-5p:IRS2:3' UTR:8mer (Perfect match)	chr13:109755795:109755887:-:hsa-let-7e-5p:IRS2:3' UTR:8mer (Perfect match)	109755845	kept	5.563	-13.6	0			SMARCD1	0.0758876
chr13	109755795	109755887	-	IRS2	ENSG00000185950.9	3' UTR	hsa-let-7b-5p	4.825	0.723	8mer (Perfect match)	NA	NA	limd1ko	hsa-let-7b-5p:IRS2:3' UTR:8mer (Perfect match)	chr13:109755795:109755887:-:hsa-let-7b-5p:IRS2:3' UTR:8mer (Perfect match)	109755845	kept	5.563	-5.8	0			MAP7	0.0760884
chr13	109755807	109755888	-	IRS2	ENSG00000185950.9	3' UTR	hsa-let-7b-5p	12.041	0.95	8mer (Perfect match)	hsa-let-7b-5p:IRS2:3' UTR:8mer (Perfect match)	chr13:109755807:109755888:-:hsa-let-7b-5p:IRS2:3' UTR:8mer (Perfect match)	control	NA	NA	109755845	kept	5.563	-5.8	0			THAP5	0.0761141
chr13	109755807	109755888	-	IRS2	ENSG00000185950.9	3' UTR	hsa-let-7e-5p	5.918	0.723	8mer (Perfect match)	hsa-let-7e-5p:IRS2:3' UTR:8mer (Perfect match)	chr13:109755807:109755888:-:hsa-let-7e-5p:IRS2:3' UTR:8mer (Perfect match)	control	NA	NA	109755845	kept	5.563	-13.6	0			SCAMP1	0.0761693
chr7	155308638	155308698	+	INSIG1	ENSG00000186480.13	3' UTR	hsa-miR-29a-3p	3.9	0.842	7mer m8 (Perfect match)	NA	NA	limd1ko	hsa-miR-29a-3p:INSIG1:3' UTR:7mer m8 (Perfect match)	chr7:155308638:155308698:+:hsa-miR-29a-3p:INSIG1:3' UTR:7mer m8 (Perfect match)	155308667	kept	4.612	-14.8	0			SATB1-AS1	0.0762547
chr7	155309265	155309346	+	INSIG1	ENSG00000186480.13	3' UTR	hsa-miR-24-3p	3.392	0.614	7mer m8 (Perfect match)	hsa-miR-24-3p:INSIG1:3' UTR:7mer m8 (Perfect match)	chr7:155309265:155309346:+:hsa-miR-24-3p:INSIG1:3' UTR:7mer m8 (Perfect match)	control	NA	NA	155309325	kept	5.495	-6.8	0			BET1L	0.0764664
chr7	155309272	155309353	+	INSIG1	ENSG00000186480.13	3' UTR	hsa-miR-24-3p	4.613	0.851	7mer m8 (Perfect match)	NA	NA	limd1ko	hsa-miR-24-3p:INSIG1:3' UTR:7mer m8 (Perfect match)	chr7:155309272:155309353:+:hsa-miR-24-3p:INSIG1:3' UTR:7mer m8 (Perfect match)	155309325	kept	5.495	-6.8	0			SIAH1	0.0766657
chr7	155309265	155309346	+	INSIG1	ENSG00000186480.13	3' UTR	hsa-miR-92a-3p	4.278	0.634	7mer m8 (Perfect match)	hsa-miR-92a-3p:INSIG1:3' UTR:7mer m8 (Perfect match)	chr7:155309265:155309346:+:hsa-miR-92a-3p:INSIG1:3' UTR:7mer m8 (Perfect match)	control	NA	NA	155309302	kept	5.57	-13.9	0			MPG	0.0767224
chr7	155309272	155309353	+	INSIG1	ENSG00000186480.13	3' UTR	hsa-miR-92a-3p	4.113	0.733	7mer m8 (Perfect match)	NA	NA	limd1ko	hsa-miR-92a-3p:INSIG1:3' UTR:7mer m8 (Perfect match)	chr7:155309272:155309353:+:hsa-miR-92a-3p:INSIG1:3' UTR:7mer m8 (Perfect match)	155309302	kept	5.57	-13.9	0			RAB35	0.076825
chr7	64521073	64521150	-	ZNF680	ENSG00000173041.12	3' UTR	hsa-miR-23a-3p	5.788	0.723	8mer (Perfect match)	NA	NA	limd1ko	hsa-miR-23a-3p:ZNF680:3' UTR:8mer (Perfect match)	chr7:64521073:64521150:-:hsa-miR-23a-3p:ZNF680:3' UTR:8mer (Perfect match)	64521108	kept	-6.07	-14.5	0			DARS1	0.0769501
chr7	45913744	45913834	-	IGFBP3	ENSG00000146674.16	3' UTR	hsa-miR-138-5p	3.65	0.703	7mer A1 (Perfect match)	NA	NA	limd1ko	hsa-miR-138-5p:IGFBP3:3' UTR:7mer A1 (Perfect match)	chr7:45913744:45913834:-:hsa-miR-138-5p:IGFBP3:3' UTR:7mer A1 (Perfect match)	45913775	kept	2.384	-9.7	0			PIGF	0.0769674
chr7	45913744	45913834	-	IGFBP3	ENSG00000146674.16	3' UTR	hsa-miR-19b-3p	49.351	0.98	8mer (Perfect match)	NA	NA	limd1ko	hsa-miR-19b-3p:IGFBP3:3' UTR:8mer (Perfect match)	chr7:45913744:45913834:-:hsa-miR-19b-3p:IGFBP3:3' UTR:8mer (Perfect match)	45913801	kept	2.497	-10.5	0			RAB34	0.0769892
chr7	45913744	45913834	-	IGFBP3	ENSG00000146674.16	3' UTR	hsa-miR-19a-3p	16.013	0.921	8mer (Perfect match)	NA	NA	limd1ko	hsa-miR-19a-3p:IGFBP3:3' UTR:8mer (Perfect match)	chr7:45913744:45913834:-:hsa-miR-19a-3p:IGFBP3:3' UTR:8mer (Perfect match)	45913801	kept	2.497	-11.2	0			SSB	0.077008
chr11	114251837	114251922	+	ZBTB16	ENSG00000109906.15	3' UTR	hsa-let-7a-5p	4.4	0.792	7mer A1 (Perfect match)	NA	NA	limd1ko	hsa-let-7a-5p:ZBTB16:3' UTR:7mer A1 (Perfect match)	chr11:114251837:114251922:+:hsa-let-7a-5p:ZBTB16:3' UTR:7mer A1 (Perfect match)	114251875	kept	6.144	-0.57	0			SLC38A2	0.0770715
chr15	98963013	98963099	+	IGF1R	ENSG00000140443.15	3' UTR	hsa-miR-100-5p	18.888	0.941	8mer (Perfect match)	NA	NA	limd1ko	hsa-miR-100-5p:IGF1R:3' UTR:8mer (Perfect match)	chr15:98963013:98963099:+:hsa-miR-100-5p:IGF1R:3' UTR:8mer (Perfect match)	98963050	gained	5.175	-7.75	0			CSNK1A1L	0.0770723
chr15	98963013	98963099	+	IGF1R	ENSG00000140443.15	3' UTR	hsa-miR-99b-5p	13.838	0.98	8mer (Perfect match)	NA	NA	limd1ko	hsa-miR-99b-5p:IGF1R:3' UTR:8mer (Perfect match)	chr15:98963013:98963099:+:hsa-miR-99b-5p:IGF1R:3' UTR:8mer (Perfect match)	98963050	gained	5.175	-11.6	0			PCNX4	0.077205
chr11	114255291	114255377	+	ZBTB16	ENSG00000109906.15	3' UTR	hsa-let-7a-5p	35.275	0.97	8mer (Perfect match)	hsa-let-7a-5p:ZBTB16:3' UTR:8mer (Perfect match)	chr11:114255291:114255377:+:hsa-let-7a-5p:ZBTB16:3' UTR:8mer (Perfect match)	control	NA	NA	114255327	lost	6.905	-9.5	0			C3orf14	0.0772815
chr19	18178027	18178108	+	IFI30	ENSG00000216490.4	3' UTR	hsa-miR-29a-3p	4.04	0.723	8mer (Perfect match)	hsa-miR-29a-3p:IFI30:3' UTR:8mer (Perfect match)	chr19:18178027:18178108:+:hsa-miR-29a-3p:IFI30:3' UTR:8mer (Perfect match)	control	NA	NA	18178094	kept	1.383	-3.3	0			C1GALT1	0.0773401
chr19	18178042	18178109	+	IFI30	ENSG00000216490.4	3' UTR	hsa-miR-29a-3p	3.688	0.574	8mer (Perfect match)	NA	NA	limd1ko	hsa-miR-29a-3p:IFI30:3' UTR:8mer (Perfect match)	chr19:18178042:18178109:+:hsa-miR-29a-3p:IFI30:3' UTR:8mer (Perfect match)	18178094	kept	1.383	-3.3	0			NUDT18	0.0774175
chr1	23558178	23558229	-	ID3	ENSG00000117318.9	3' UTR	hsa-miR-138-5p	8.419	0.743	7mer m8 (Perfect match)	hsa-miR-138-5p:ID3:3' UTR:7mer m8 (Perfect match)	chr1:23558178:23558229:-:hsa-miR-138-5p:ID3:3' UTR:7mer m8 (Perfect match)	control	NA	NA	23558218	kept	2.271	-12.4	0			MARCHF7	0.0774675
chr1	23558185	23558289	-	ID3	ENSG00000117318.9	3' UTR	hsa-miR-138-5p	4.25	0.921	7mer m8 (Perfect match)	NA	NA	limd1ko	hsa-miR-138-5p:ID3:3' UTR:7mer m8 (Perfect match)	chr1:23558185:23558289:-:hsa-miR-138-5p:ID3:3' UTR:7mer m8 (Perfect match)	23558218	kept	2.271	-13.3	0			RND3	0.0775066
chr5	43289866	43289953	-	HMGCS1	ENSG00000112972.15	3' UTR	hsa-miR-29b-3p	5.15	0.842	7mer m8 (Perfect match)	NA	NA	limd1ko	hsa-miR-29b-3p:HMGCS1:3' UTR:7mer m8 (Perfect match)	chr5:43289866:43289953:-:hsa-miR-29b-3p:HMGCS1:3' UTR:7mer m8 (Perfect match)	43289916	kept	3.936	-5.4	0			HIRA	0.0775431
chr5	43289866	43289953	-	HMGCS1	ENSG00000112972.15	3' UTR	hsa-miR-29a-3p	4.725	0.822	7mer m8 (Perfect match)	NA	NA	limd1ko	hsa-miR-29a-3p:HMGCS1:3' UTR:7mer m8 (Perfect match)	chr5:43289866:43289953:-:hsa-miR-29a-3p:HMGCS1:3' UTR:7mer m8 (Perfect match)	43289916	kept	3.936	-3.54	0			UBLCP1	0.0775674
chr5	75360380	75360438	+	HMGCR	ENSG00000113161.17	3' UTR	hsa-miR-27b-3p	3.475	0.574	7mer A1 (Perfect match)	NA	NA	limd1ko	hsa-miR-27b-3p:HMGCR:3' UTR:7mer A1 (Perfect match)	chr5:75360380:75360438:+:hsa-miR-27b-3p:HMGCR:3' UTR:7mer A1 (Perfect match)	75360408	kept	5.615	-6.6	0			CBLL1	0.0775814
chr7	64709363	64709447	+	ZNF107	ENSG00000196247.13	3' UTR	hsa-miR-23a-3p	5.975	0.901	8mer (Perfect match)	NA	NA	limd1ko	hsa-miR-23a-3p:ZNF107:3' UTR:8mer (Perfect match)	chr7:64709363:64709447:+:hsa-miR-23a-3p:ZNF107:3' UTR:8mer (Perfect match)	64709387	kept	-5.16	-17.1	0			MRPL14	0.0776005
chr7	64709183	64709245	+	ZNF107	ENSG00000196247.13	3' UTR	hsa-miR-23a-3p	3.4	0.762	8mer (Perfect match)	NA	NA	limd1ko	hsa-miR-23a-3p:ZNF107:3' UTR:8mer (Perfect match)	chr7:64709183:64709245:+:hsa-miR-23a-3p:ZNF107:3' UTR:8mer (Perfect match)	64709218	kept	-4.711	-13.5	0			THAP6	0.0776236
chr9	111933493	111933577	+	UGCG	ENSG00000148154.10	3' UTR	hsa-let-7a-5p	4.958	0.832	7mer m8 (Perfect match)	hsa-let-7a-5p:UGCG:3' UTR:7mer m8 (Perfect match)	chr9:111933493:111933577:+:hsa-let-7a-5p:UGCG:3' UTR:7mer m8 (Perfect match)	control	NA	NA	111933522	kept	5.338	-7.85	0			GSTK1	0.0778056
chr7	139571751	139571805	-	HIPK2	ENSG00000064393.16	3' UTR	hsa-miR-423-3p	5.922	0.822	7mer m8 (Perfect match)	hsa-miR-423-3p:HIPK2:3' UTR:7mer m8 (Perfect match)	chr7:139571751:139571805:-:hsa-miR-423-3p:HIPK2:3' UTR:7mer m8 (Perfect match)	control	NA	NA	139571785	kept	0.572	-8.8	0			GDI2	0.0778366
chr7	139571777	139571809	-	HIPK2	ENSG00000064393.16	3' UTR	hsa-miR-423-3p	4.613	0.812	7mer m8 (Perfect match)	NA	NA	limd1ko	hsa-miR-423-3p:HIPK2:3' UTR:7mer m8 (Perfect match)	chr7:139571777:139571809:-:hsa-miR-423-3p:HIPK2:3' UTR:7mer m8 (Perfect match)	139571785	kept	0.572	-8.9	0			TMEM168	0.0780524
chr7	139572774	139572819	-	HIPK2	ENSG00000064393.16	3' UTR	hsa-miR-33a-5p	3.796	0.673	8mer (Perfect match)	hsa-miR-33a-5p:HIPK2:3' UTR:8mer (Perfect match)	chr7:139572774:139572819:-:hsa-miR-33a-5p:HIPK2:3' UTR:8mer (Perfect match)	control	NA	NA	139572796	kept	1.335	-11.7	0			DDX17	0.0781663
chr2	43222898	43222987	-	ZFP36L2	ENSG00000152518.8	3' UTR	hsa-miR-27a-3p	3.363	0.782	7mer m8 (Perfect match)	NA	NA	limd1ko	hsa-miR-27a-3p:ZFP36L2:3' UTR:7mer m8 (Perfect match)	chr2:43222898:43222987:-:hsa-miR-27a-3p:ZFP36L2:3' UTR:7mer m8 (Perfect match)	43222962	kept	7.184	-4.6	0			MFSD2A	0.078184
chr19	39408992	39409063	+	ZFP36	ENSG00000128016.7	3' UTR	hsa-miR-27a-3p	12.163	0.96	7mer A1 (Perfect match)	NA	NA	limd1ko	hsa-miR-27a-3p:ZFP36:3' UTR:7mer A1 (Perfect match)	chr19:39408992:39409063:+:hsa-miR-27a-3p:ZFP36:3' UTR:7mer A1 (Perfect match)	39409028	kept	1.147	-8.3	0			PPP1R14B	0.0784624
chr7	139565110	139565189	-	HIPK2	ENSG00000064393.16	3' UTR	hsa-miR-27b-3p	10.913	0.931	7mer m8 (Perfect match)	NA	NA	limd1ko	hsa-miR-27b-3p:HIPK2:3' UTR:7mer m8 (Perfect match)	chr7:139565110:139565189:-:hsa-miR-27b-3p:HIPK2:3' UTR:7mer m8 (Perfect match)	139565165	kept	2.394	-3.2	0			SLC25A44	0.0784634
chr19	39409021	39409058	+	ZFP36	ENSG00000128016.7	3' UTR	hsa-miR-27a-3p	15.773	0.96	7mer A1 (Perfect match)	hsa-miR-27a-3p:ZFP36:3' UTR:7mer A1 (Perfect match)	chr19:39409021:39409058:+:hsa-miR-27a-3p:ZFP36:3' UTR:7mer A1 (Perfect match)	control	NA	NA	39409028	kept	1.147	-8	0			G3BP1	0.0787501
chr7	139570585	139570673	-	HIPK2	ENSG00000064393.16	3' UTR	hsa-miR-27b-3p	15.48	0.97	7mer A1 (Perfect match)	hsa-miR-27b-3p:HIPK2:3' UTR:7mer A1 (Perfect match)	chr7:139570585:139570673:-:hsa-miR-27b-3p:HIPK2:3' UTR:7mer A1 (Perfect match)	control	NA	NA	139570624	kept	3.258	-1.9	0			MIOS	0.0787584
chr16	72784981	72785043	-	ZFHX3	ENSG00000140836.17	3' UTR	hsa-miR-27a-3p	10.684	0.941	8mer (Perfect match)	hsa-miR-27a-3p:ZFHX3:3' UTR:8mer (Perfect match)	chr16:72784981:72785043:-:hsa-miR-27a-3p:ZFHX3:3' UTR:8mer (Perfect match)	control	NA	NA	72785036	kept	7.275	-10	0			E2F5	0.0787812
chr7	139570590	139570631	-	HIPK2	ENSG00000064393.16	3' UTR	hsa-miR-27b-3p	6.225	0.911	7mer A1 (Perfect match)	NA	NA	limd1ko	hsa-miR-27b-3p:HIPK2:3' UTR:7mer A1 (Perfect match)	chr7:139570590:139570631:-:hsa-miR-27b-3p:HIPK2:3' UTR:7mer A1 (Perfect match)	139570624	kept	3.258	-8	0			FLVCR1	0.0788387
chr6	53269108	53269204	-	ELOVL5	ENSG00000012660.14	CDS	hsa-miR-23a-3p	21.364	0.96	8mer (Perfect match)	hsa-miR-23a-3p:ELOVL5:CDS:8mer (Perfect match)	chr6:53269108:53269204:-:hsa-miR-23a-3p:ELOVL5:CDS:8mer (Perfect match)	control	NA	NA	53269153	kept	6.336	-6.2	0			VANGL1	0.0789442
chr16	72784994	72785042	-	ZFHX3	ENSG00000140836.17	3' UTR	hsa-miR-27a-3p	4.038	0.703	8mer (Perfect match)	NA	NA	limd1ko	hsa-miR-27a-3p:ZFHX3:3' UTR:8mer (Perfect match)	chr16:72784994:72785042:-:hsa-miR-27a-3p:ZFHX3:3' UTR:8mer (Perfect match)	72785036	kept	7.275	-10	0			ZNHIT6	0.0789843
chr1	93152644	93152732	-	TMED5	ENSG00000117500.13	3' UTR	hsa-miR-27a-3p	8.05	0.96	7mer m8 (Perfect match)	NA	NA	limd1ko	hsa-miR-27a-3p:TMED5:3' UTR:7mer m8 (Perfect match)	chr1:93152644:93152732:-:hsa-miR-27a-3p:TMED5:3' UTR:7mer m8 (Perfect match)	93152703	kept	2.894	-7.5	0			ZC3HC1	0.0790474
chr7	139571982	139572064	-	HIPK2	ENSG00000064393.16	3' UTR	hsa-miR-222-3p	6.863	0.842	8mer (Perfect match)	NA	NA	limd1ko	hsa-miR-222-3p:HIPK2:3' UTR:8mer (Perfect match)	chr7:139571982:139572064:-:hsa-miR-222-3p:HIPK2:3' UTR:8mer (Perfect match)	139572030	kept	5.222	-9.9	0			DNAJA2	0.0790806
chr7	139571982	139572064	-	HIPK2	ENSG00000064393.16	3' UTR	hsa-miR-221-3p	3.938	0.762	8mer (Perfect match)	NA	NA	limd1ko	hsa-miR-221-3p:HIPK2:3' UTR:8mer (Perfect match)	chr7:139571982:139572064:-:hsa-miR-221-3p:HIPK2:3' UTR:8mer (Perfect match)	139572030	kept	5.222	-10.6	0			ZFP82	0.0791492
chr9	111933493	111933585	+	UGCG	ENSG00000148154.10	3' UTR	hsa-let-7a-5p	3.613	0.772	7mer m8 (Perfect match)	NA	NA	limd1ko	hsa-let-7a-5p:UGCG:3' UTR:7mer m8 (Perfect match)	chr9:111933493:111933585:+:hsa-let-7a-5p:UGCG:3' UTR:7mer m8 (Perfect match)	111933522	kept	5.338	-7.85	0			TRIM13	0.0791836
chr11	114252960	114253065	+	ZBTB16	ENSG00000109906.15	3' UTR	hsa-miR-23a-3p	4.613	0.851	8mer (Perfect match)	NA	NA	limd1ko	hsa-miR-23a-3p:ZBTB16:3' UTR:8mer (Perfect match)	chr11:114252960:114253065:+:hsa-miR-23a-3p:ZBTB16:3' UTR:8mer (Perfect match)	114253025	kept	4.947	-4.4	0			ARHGAP12	0.0792549
chr12	49764810	49764908	+	TMBIM6	ENSG00000139644.13	3' UTR	hsa-miR-27a-3p	22.926	0.95	8mer (Perfect match)	NA	NA	limd1ko	hsa-miR-27a-3p:TMBIM6:3' UTR:8mer (Perfect match)	chr12:49764810:49764908:+:hsa-miR-27a-3p:TMBIM6:3' UTR:8mer (Perfect match)	49764851	kept	3.215	-9.8	0			PPM1A	0.0793595
chr1	91681598	91681696	-	TGFBR3	ENSG00000069702.11	3' UTR	hsa-miR-27a-3p	5.037	0.851	8mer (Perfect match)	hsa-miR-27a-3p:TGFBR3:3' UTR:8mer (Perfect match)	chr1:91681598:91681696:-:hsa-miR-27a-3p:TGFBR3:3' UTR:8mer (Perfect match)	control	NA	NA	91681640	kept	5.764	-10	0			MAMLD1	0.0793954
chr11	114252996	114253066	+	ZBTB16	ENSG00000109906.15	3' UTR	hsa-miR-23a-3p	8.374	0.931	8mer (Perfect match)	hsa-miR-23a-3p:ZBTB16:3' UTR:8mer (Perfect match)	chr11:114252996:114253066:+:hsa-miR-23a-3p:ZBTB16:3' UTR:8mer (Perfect match)	control	NA	NA	114253025	kept	4.947	-4.4	0			FBXW9	0.0794243
chr2	26289983	26290062	+	HADHB	ENSG00000138029.14	3' UTR	hsa-miR-33a-5p	5.754	0.851	7mer m8 (Perfect match)	hsa-miR-33a-5p:HADHB:3' UTR:7mer m8 (Perfect match)	chr2:26289983:26290062:+:hsa-miR-33a-5p:HADHB:3' UTR:7mer m8 (Perfect match)	control	NA	NA	26290020	kept	4.237	-18.7	0			TRMT13	0.0794526
chr3	50325607	50325660	-	TUSC2	ENSG00000114383.10	3' UTR	hsa-let-7a-5p	8.475	0.911	7mer m8 (Perfect match)	NA	NA	limd1ko	hsa-let-7a-5p:TUSC2:3' UTR:7mer m8 (Perfect match)	chr3:50325607:50325660:-:hsa-let-7a-5p:TUSC2:3' UTR:7mer m8 (Perfect match)	50325629	kept	5.586	-1.7	0			FBXL4	0.0795077
chr11	10770535	10770633	+	CTR9	ENSG00000198730.9	CDS	hsa-miR-27a-3p	4.472	0.693	7mer A1 (Perfect match)	hsa-miR-27a-3p:CTR9:CDS:7mer A1 (Perfect match)	chr11:10770535:10770633:+:hsa-miR-27a-3p:CTR9:CDS:7mer A1 (Perfect match)	control	NA	NA	10770610	lost	no_score	-1.14	0.05			SUGT1	0.0795383
chr20	5546807	5546908	-	GPCPD1	ENSG00000125772.14	3' UTR	hsa-miR-30c-5p	7.725	0.941	7mer m8 (Perfect match)	NA	NA	limd1ko	hsa-miR-30c-5p:GPCPD1:3' UTR:7mer m8 (Perfect match)	chr20:5546807:5546908:-:hsa-miR-30c-5p:GPCPD1:3' UTR:7mer m8 (Perfect match)	5546871	kept	3.335	-3.9	0			SVBP	0.0795529
chr1	91681618	91681722	-	TGFBR3	ENSG00000069702.11	3' UTR	hsa-miR-27a-3p	3.113	0.703	8mer (Perfect match)	NA	NA	limd1ko	hsa-miR-27a-3p:TGFBR3:3' UTR:8mer (Perfect match)	chr1:91681618:91681722:-:hsa-miR-27a-3p:TGFBR3:3' UTR:8mer (Perfect match)	91681640	kept	5.764	-10	0			U2AF2	0.0796369
chr1	172611754	172611822	+	SUCO	ENSG00000094975.14	3' UTR	hsa-miR-27a-3p	8.475	0.901	8mer (Perfect match)	NA	NA	limd1ko	hsa-miR-27a-3p:SUCO:3' UTR:8mer (Perfect match)	chr1:172611754:172611822:+:hsa-miR-27a-3p:SUCO:3' UTR:8mer (Perfect match)	172611798	kept	no_score	-13.2	0			PPIE	0.0796398
chr1	172611793	172611826	+	SUCO	ENSG00000094975.14	3' UTR	hsa-miR-27a-3p	8.131	0.891	No seed match	hsa-miR-27a-3p:SUCO:3' UTR:No seed match	chr1:172611793:172611826:+:hsa-miR-27a-3p:SUCO:3' UTR:No seed match	control	NA	NA	172611798	kept	no_score	-8	0			MLF2	0.0796464
chr21	34791747	34791841	-	RUNX1	ENSG00000159216.19	3' UTR	hsa-miR-27a-3p	18.231	0.95	8mer (Perfect match)	hsa-miR-27a-3p:RUNX1:3' UTR:8mer (Perfect match)	chr21:34791747:34791841:-:hsa-miR-27a-3p:RUNX1:3' UTR:8mer (Perfect match)	control	NA	NA	34791808_34791782	kept	Not_unique	-10.9	0			ZNF75D	0.0796615
chr3	50258710	50258792	+	GNAI2	ENSG00000114353.17	3' UTR	hsa-miR-30a-5p	4.688	0.792	8mer (Perfect match)	NA	NA	limd1ko	hsa-miR-30a-5p:GNAI2:3' UTR:8mer (Perfect match)	chr3:50258710:50258792:+:hsa-miR-30a-5p:GNAI2:3' UTR:8mer (Perfect match)	50258754	kept	2.449	-10.74	0			USP28	0.0797176
chr3	50325055	50325129	-	TUSC2	ENSG00000114383.10	3' UTR	hsa-miR-23a-3p	14.633	0.97	8mer (Perfect match)	hsa-miR-23a-3p:TUSC2:3' UTR:8mer (Perfect match)	chr3:50325055:50325129:-:hsa-miR-23a-3p:TUSC2:3' UTR:8mer (Perfect match)	control	NA	NA	50325100	kept	4.093	-4.4	0			SUSD5	0.0798927
chr2	190963179	190963247	+	GLS	ENSG00000115419.13	3' UTR	hsa-miR-23b-3p	5.203	0.743	7mer m8 (Perfect match)	hsa-miR-23b-3p:GLS:3' UTR:7mer m8 (Perfect match)	chr2:190963179:190963247:+:hsa-miR-23b-3p:GLS:3' UTR:7mer m8 (Perfect match)	control	NA	NA	190963191	kept	6.631	-5.6	0			TSFM	0.0800363
chr2	74106942	74107031	+	TET3	ENSG00000187605.16	3' UTR	hsa-miR-23a-3p	3.363	0.752	8mer (Perfect match)	NA	NA	limd1ko	hsa-miR-23a-3p:TET3:3' UTR:8mer (Perfect match)	chr2:74106942:74107031:+:hsa-miR-23a-3p:TET3:3' UTR:8mer (Perfect match)	74106967	kept	2.526	-2.94	0			DNAJC4	0.080115
chr7	100681527	100681589	-	GIGYF1	ENSG00000146830.11	3' UTR	hsa-miR-18a-5p	4.438	0.683	8mer (Perfect match)	NA	NA	limd1ko	hsa-miR-18a-5p:GIGYF1:3' UTR:8mer (Perfect match)	chr7:100681527:100681589:-:hsa-miR-18a-5p:GIGYF1:3' UTR:8mer (Perfect match)	100681570	kept	4.5	-16.3	0			ILKAP	0.0801498
chr7	100679720	100679810	-	GIGYF1	ENSG00000146830.11	3' UTR	hsa-miR-30c-5p	42.164	0.98	8mer (Perfect match)	NA	NA	limd1ko	hsa-miR-30c-5p:GIGYF1:3' UTR:8mer (Perfect match)	chr7:100679720:100679810:-:hsa-miR-30c-5p:GIGYF1:3' UTR:8mer (Perfect match)	100679755	kept	5.534	-24.3	0			PRR3	0.0801985
chr9	35737025	35737083	-	GBA2	ENSG00000070610.14	3' UTR	hsa-miR-24-3p	15.802	0.95	7mer A1 (Perfect match)	hsa-miR-24-3p:GBA2:3' UTR:7mer A1 (Perfect match)	chr9:35737025:35737083:-:hsa-miR-24-3p:GBA2:3' UTR:7mer A1 (Perfect match)	control	NA	NA	35737078	kept	3.345	-11.3	0			CHD1-DT	0.080208
chr9	35737036	35737116	-	GBA2	ENSG00000070610.14	3' UTR	hsa-miR-24-3p	14.313	0.96	8mer (Perfect match)	NA	NA	limd1ko	hsa-miR-24-3p:GBA2:3' UTR:8mer (Perfect match)	chr9:35737036:35737116:-:hsa-miR-24-3p:GBA2:3' UTR:8mer (Perfect match)	35737078	kept	3.345	-24.3	0			RITA1	0.0802393
chr17	30466200	30466270	+	CPD	ENSG00000108582.12	CDS	hsa-miR-15a-5p	3.897	0.564	7mer m8 (Perfect match)	hsa-miR-15a-5p:CPD:CDS:7mer m8 (Perfect match)	chr17:30466200:30466270:+:hsa-miR-15a-5p:CPD:CDS:7mer m8 (Perfect match)	control	NA	NA	30466228	kept	3.356	-7.2	0.68			EDRF1	0.0803213
chr17	30466204	30466263	+	CPD	ENSG00000108582.12	CDS	hsa-miR-15a-5p	3.9	0.713	7mer m8 (Perfect match)	NA	NA	limd1ko	hsa-miR-15a-5p:CPD:CDS:7mer m8 (Perfect match)	chr17:30466204:30466263:+:hsa-miR-15a-5p:CPD:CDS:7mer m8 (Perfect match)	30466228	kept	3.356	-7.2	0			MFSD12	0.0803999
chr1	93152644	93152732	-	TMED5	ENSG00000117500.13	3' UTR	hsa-let-7a-5p	3.4	0.673	7mer m8 (Perfect match)	NA	NA	limd1ko	hsa-let-7a-5p:TMED5:3' UTR:7mer m8 (Perfect match)	chr1:93152644:93152732:-:hsa-let-7a-5p:TMED5:3' UTR:7mer m8 (Perfect match)	93152687	kept	5.519	-6.1	0			KPNA4	0.0804357
chr15	39596853	39596938	+	THBS1	ENSG00000137801.11	3' UTR	hsa-let-7a-5p	26.225	0.96	7mer A1 (Perfect match)	NA	NA	limd1ko	hsa-let-7a-5p:THBS1:3' UTR:7mer A1 (Perfect match)	chr15:39596853:39596938:+:hsa-let-7a-5p:THBS1:3' UTR:7mer A1 (Perfect match)	39596892	kept	7.133	-8	0			AP2A2	0.0804553
chr8	103332208	103332258	+	FZD6	ENSG00000164930.12	3' UTR	hsa-miR-16-5p	3.288	0.624	7mer m8 (Perfect match)	NA	NA	limd1ko	hsa-miR-16-5p:FZD6:3' UTR:7mer m8 (Perfect match)	chr8:103332208:103332258:+:hsa-miR-16-5p:FZD6:3' UTR:7mer m8 (Perfect match)	103332236	gained	1.159	-5.8	0			PPP1R16A	0.0805018
chr19	48966797	48966842	+	FTL	ENSG00000087086.15	3' UTR	hsa-miR-320a-3p	4.587	0.733	7mer m8 (Perfect match)	hsa-miR-320a-3p:FTL:3' UTR:7mer m8 (Perfect match)	chr19:48966797:48966842:+:hsa-miR-320a-3p:FTL:3' UTR:7mer m8 (Perfect match)	control	NA	NA	48966826	kept	-0.146	-4	0			DUSP22	0.0805093
chr19	48966799	48966851	+	FTL	ENSG00000087086.15	3' UTR	hsa-miR-320a-3p	3.325	0.673	7mer m8 (Perfect match)	NA	NA	limd1ko	hsa-miR-320a-3p:FTL:3' UTR:7mer m8 (Perfect match)	chr19:48966799:48966851:+:hsa-miR-320a-3p:FTL:3' UTR:7mer m8 (Perfect match)	48966826	kept	-0.146	-4	0			CD63-AS1	0.0805329
chr3	172398172	172398243	+	FNDC3B	ENSG00000075420.13	3' UTR	hsa-miR-92a-3p	4.708	0.792	8mer (Perfect match)	hsa-miR-92a-3p:FNDC3B:3' UTR:8mer (Perfect match)	chr3:172398172:172398243:+:hsa-miR-92a-3p:FNDC3B:3' UTR:8mer (Perfect match)	control	NA	NA	172398213	kept	4.81	-15.4	0			IREB2	0.0806558
chr13	110512183	110512263	+	COL4A2	ENSG00000134871.19	CDS	hsa-miR-29a-3p	3.756	0.703	7mer m8 (Perfect match)	hsa-miR-29a-3p:COL4A2:CDS:7mer m8 (Perfect match)	chr13:110512183:110512263:+:hsa-miR-29a-3p:COL4A2:CDS:7mer m8 (Perfect match)	control	NA	NA	110512225	lost	5.735	-9.79	0.3			KLHL17	0.0806834
chr3	172398174	172398244	+	FNDC3B	ENSG00000075420.13	3' UTR	hsa-miR-92a-3p	3.65	0.644	8mer (Perfect match)	NA	NA	limd1ko	hsa-miR-92a-3p:FNDC3B:3' UTR:8mer (Perfect match)	chr3:172398174:172398244:+:hsa-miR-92a-3p:FNDC3B:3' UTR:8mer (Perfect match)	172398213	kept	4.81	-15.4	0			PARG	0.080728
chr21	34791757	34791842	-	RUNX1	ENSG00000159216.19	3' UTR	hsa-miR-27a-3p	8.188	0.921	8mer (Perfect match)	NA	NA	limd1ko	hsa-miR-27a-3p:RUNX1:3' UTR:8mer (Perfect match)	chr21:34791757:34791842:-:hsa-miR-27a-3p:RUNX1:3' UTR:8mer (Perfect match)	34791808_34791782	kept	Not_unique	-10.9	0			RDH10	0.0807755
chr14	75646812	75646893	+	FLVCR2	ENSG00000119686.10	3' UTR	hsa-miR-26a-5p	6.475	0.861	7mer A1 (Perfect match)	NA	NA	limd1ko	hsa-miR-26a-5p:FLVCR2:3' UTR:7mer A1 (Perfect match)	chr14:75646812:75646893:+:hsa-miR-26a-5p:FLVCR2:3' UTR:7mer A1 (Perfect match)	75646859	kept	no_score	-1.09	0			HLTF	0.0808516
chr14	75646813	75646900	+	FLVCR2	ENSG00000119686.10	3' UTR	hsa-miR-26a-5p	6.988	0.842	7mer A1 (Perfect match)	hsa-miR-26a-5p:FLVCR2:3' UTR:7mer A1 (Perfect match)	chr14:75646813:75646900:+:hsa-miR-26a-5p:FLVCR2:3' UTR:7mer A1 (Perfect match)	control	NA	NA	75646859	kept	no_score	-1.09	0			LINS1	0.0808871
chr16	30947882	30947936	+	FBXL19	ENSG00000099364.18	3' UTR	hsa-miR-22-3p	3.628	0.604	8mer (Perfect match)	hsa-miR-22-3p:FBXL19:3' UTR:8mer (Perfect match)	chr16:30947882:30947936:+:hsa-miR-22-3p:FBXL19:3' UTR:8mer (Perfect match)	control	NA	NA	30947903	lost	2.417	-13.4	0			C14orf119	0.0809837
chr6	75205777	75205885	-	COL12A1	ENSG00000111799.22	5' UTR	hsa-miR-423-3p	3.343	0.703	8mer (Perfect match)	hsa-miR-423-3p:COL12A1:5' UTR:8mer (Perfect match)	chr6:75205777:75205885:-:hsa-miR-423-3p:COL12A1:5' UTR:8mer (Perfect match)	control	NA	NA	75205844	lost	0.561	-18.2	0.07			NR2C1	0.0809907
chr15	39596887	39596958	+	THBS1	ENSG00000137801.11	3' UTR	hsa-let-7a-5p	40.486	0.97	No seed match	hsa-let-7a-5p:THBS1:3' UTR:No seed match	chr15:39596887:39596958:+:hsa-let-7a-5p:THBS1:3' UTR:No seed match	control	NA	NA	39596892	kept	7.133	-9.3	0			CDK7	0.0810515
chr15	48410286	48410368	-	FBN1	ENSG00000166147.15	3' UTR	hsa-miR-29a-3p	4.113	0.782	7mer m8 (Perfect match)	NA	NA	limd1ko	hsa-miR-29a-3p:FBN1:3' UTR:7mer m8 (Perfect match)	chr15:48410286:48410368:-:hsa-miR-29a-3p:FBN1:3' UTR:7mer m8 (Perfect match)	48410313	kept	8.855	-11	0			NSRP1	0.0810616
chr15	48410286	48410368	-	FBN1	ENSG00000166147.15	3' UTR	hsa-miR-29b-3p	3.575	0.812	7mer m8 (Perfect match)	NA	NA	limd1ko	hsa-miR-29b-3p:FBN1:3' UTR:7mer m8 (Perfect match)	chr15:48410286:48410368:-:hsa-miR-29b-3p:FBN1:3' UTR:7mer m8 (Perfect match)	48410313	kept	8.855	-13	0			SCAMP4	0.0811128
chr1	27823530	27823585	+	STX12	ENSG00000117758.14	3' UTR	hsa-miR-23a-3p	3.075	0.752	8mer (Perfect match)	NA	NA	limd1ko	hsa-miR-23a-3p:STX12:3' UTR:8mer (Perfect match)	chr1:27823530:27823585:+:hsa-miR-23a-3p:STX12:3' UTR:8mer (Perfect match)	27823557	kept	2.379	-8.3	0			RAB32	0.0811486
chr12	13083298	13083374	+	FAM234B	ENSG00000084444.14	3' UTR	hsa-miR-23b-3p	8.293	0.901	8mer (Perfect match)	hsa-miR-23b-3p:FAM234B:3' UTR:8mer (Perfect match)	chr12:13083298:13083374:+:hsa-miR-23b-3p:FAM234B:3' UTR:8mer (Perfect match)	control	NA	NA	13083340	kept	3.072	-4.7	0			MTHFSD	0.0811621
chr12	13083300	13083387	+	FAM234B	ENSG00000084444.14	3' UTR	hsa-miR-23b-3p	5.15	0.822	8mer (Perfect match)	NA	NA	limd1ko	hsa-miR-23b-3p:FAM234B:3' UTR:8mer (Perfect match)	chr12:13083300:13083387:+:hsa-miR-23b-3p:FAM234B:3' UTR:8mer (Perfect match)	13083340	kept	3.072	-4.7	0			TENT4A	0.0812088
chr13	29509500	29509590	-	SLC7A1	ENSG00000139514.13	3' UTR	hsa-miR-23a-3p	6.688	0.832	8mer (Perfect match)	NA	NA	limd1ko	hsa-miR-23a-3p:SLC7A1:3' UTR:8mer (Perfect match)	chr13:29509500:29509590:-:hsa-miR-23a-3p:SLC7A1:3' UTR:8mer (Perfect match)	29509553	kept	4.3	-6.6	0			ING4	0.0814184
chr1	91680693	91680769	-	TGFBR3	ENSG00000069702.11	3' UTR	hsa-let-7a-5p	23.941	0.97	8mer (Perfect match)	hsa-let-7a-5p:TGFBR3:3' UTR:8mer (Perfect match)	chr1:91680693:91680769:-:hsa-let-7a-5p:TGFBR3:3' UTR:8mer (Perfect match)	control	NA	NA	91680739	kept	6.409	-9.77	0			TRAPPC10	0.0816576
chr5	138506701	138506771	-	ETF1	ENSG00000120705.13	3' UTR	hsa-miR-26a-5p	5.038	0.723	7mer A1 (Perfect match)	NA	NA	limd1ko	hsa-miR-26a-5p:ETF1:3' UTR:7mer A1 (Perfect match)	chr5:138506701:138506771:-:hsa-miR-26a-5p:ETF1:3' UTR:7mer A1 (Perfect match)	138506736	kept	3.314	-16	0			TP53BP2	0.0816976
chr1	91680700	91680775	-	TGFBR3	ENSG00000069702.11	3' UTR	hsa-let-7a-5p	23.014	0.96	8mer (Perfect match)	NA	NA	limd1ko	hsa-let-7a-5p:TGFBR3:3' UTR:8mer (Perfect match)	chr1:91680700:91680775:-:hsa-let-7a-5p:TGFBR3:3' UTR:8mer (Perfect match)	91680739	kept	6.409	-9.77	0			INTS6-AS1	0.0817243
chr19	44974432	44974516	+	CLPTM1	ENSG00000104853.16	CDS	hsa-miR-93-5p	4.554	0.802	8mer (Perfect match)	hsa-miR-93-5p:CLPTM1:CDS:8mer (Perfect match)	chr19:44974432:44974516:+:hsa-miR-93-5p:CLPTM1:CDS:8mer (Perfect match)	control	NA	NA	44974474	lost	0.897	-0.5	0.27			TAF11	0.0817438
chr19	44974432	44974516	+	CLPTM1	ENSG00000104853.16	CDS	hsa-miR-17-5p	4.252	0.594	8mer (Perfect match)	hsa-miR-17-5p:CLPTM1:CDS:8mer (Perfect match)	chr19:44974432:44974516:+:hsa-miR-17-5p:CLPTM1:CDS:8mer (Perfect match)	control	NA	NA	44974474	lost	0.897	-1.7	0.04			SMAD2	0.0817538
chr17	18324058	18324125	+	SMCR8	ENSG00000176994.11	3' UTR	hsa-let-7a-5p	14.515	0.96	7mer m8 (Perfect match)	hsa-let-7a-5p:SMCR8:3' UTR:7mer m8 (Perfect match)	chr17:18324058:18324125:+:hsa-let-7a-5p:SMCR8:3' UTR:7mer m8 (Perfect match)	control	NA	NA	18324088	kept	1.417	-10.1	0			REV3L	0.0818332
chr9	96321037	96321121	-	SLC35D2	ENSG00000130958.13	3' UTR	hsa-let-7a-5p	7.487	0.921	8mer (Perfect match)	hsa-let-7a-5p:SLC35D2:3' UTR:8mer (Perfect match)	chr9:96321037:96321121:-:hsa-let-7a-5p:SLC35D2:3' UTR:8mer (Perfect match)	control	NA	NA	96321095	kept	2.604	-5.2	0			PTPN11	0.0818853
chr10	100151746	100151858	-	ERLIN1	ENSG00000107566.14	3' UTR	hsa-miR-30c-5p	9.838	0.921	8mer (Perfect match)	NA	NA	limd1ko	hsa-miR-30c-5p:ERLIN1:3' UTR:8mer (Perfect match)	chr10:100151746:100151858:-:hsa-miR-30c-5p:ERLIN1:3' UTR:8mer (Perfect match)	100151782	kept	4.478	-7.4	0			NOL8	0.0821498
chr1	16125108	16125204	-	EPHA2	ENSG00000142627.13	3' UTR	hsa-miR-26a-5p	3.863	0.812	8mer (Perfect match)	NA	NA	limd1ko	hsa-miR-26a-5p:EPHA2:3' UTR:8mer (Perfect match)	chr1:16125108:16125204:-:hsa-miR-26a-5p:EPHA2:3' UTR:8mer (Perfect match)	16125173	kept	1.704	-11.4	0			FPGS	0.0821544
chr20	25226338	25226400	+	ENTPD6	ENSG00000197586.13	3' UTR	hsa-miR-24-3p	5.969	0.891	7mer m8 (Perfect match)	hsa-miR-24-3p:ENTPD6:3' UTR:7mer m8 (Perfect match)	chr20:25226338:25226400:+:hsa-miR-24-3p:ENTPD6:3' UTR:7mer m8 (Perfect match)	control	NA	NA	25226387	kept	1.119	-10.79	0			SIRT7	0.0822228
chr20	25226362	25226459	+	ENTPD6	ENSG00000197586.13	3' UTR	hsa-miR-24-3p	3.325	0.653	7mer m8 (Perfect match)	NA	NA	limd1ko	hsa-miR-24-3p:ENTPD6:3' UTR:7mer m8 (Perfect match)	chr20:25226362:25226459:+:hsa-miR-24-3p:ENTPD6:3' UTR:7mer m8 (Perfect match)	25226387	kept	1.119	-10.79	0			NOL10	0.0823738
chr11	2131863	2131897	-	ENSG00000284779|IGF2	ENSG00000167244.22||ENSG00000284779.3	3' UTR	hsa-miR-210-3p	3.517	0.564	7mer m8 (Perfect match)	hsa-miR-210-3p:ENSG00000284779|IGF2:3' UTR:7mer m8 (Perfect match)	chr11:2131863:2131897:-:hsa-miR-210-3p:ENSG00000284779|IGF2:3' UTR:7mer m8 (Perfect match)	control	NA	NA	2131879_2131866	lost	Not_unique	-20.1	0			RAB11FIP3	0.0823975
chr11	2131927	2132017	-	ENSG00000284779|IGF2	ENSG00000167244.22||ENSG00000284779.3	3' UTR	hsa-miR-210-3p	4.99	0.802	7mer m8 (Perfect match)	hsa-miR-210-3p:ENSG00000284779|IGF2:3' UTR:7mer m8 (Perfect match)	chr11:2131927:2132017:-:hsa-miR-210-3p:ENSG00000284779|IGF2:3' UTR:7mer m8 (Perfect match)	control	NA	NA	2131988_2131973_2131929	lost	Not_unique	-20.5	0			ENSG00000273329	0.0824912
chr22	30285266	30285366	-	ENSG00000248751|CASTOR1	ENSG00000248751.6||ENSG00000239282.8	3' UTR	hsa-miR-24-3p	3.043	0.614	8mer (Perfect match)	hsa-miR-24-3p:ENSG00000248751|CASTOR1:3' UTR:8mer (Perfect match)	chr22:30285266:30285366:-:hsa-miR-24-3p:ENSG00000248751|CASTOR1:3' UTR:8mer (Perfect match)	control	NA	NA	30285301	lost	0.114	-13.5	0			RAB14	0.0825665
chr12	46358345	46358432	-	SLC38A2	ENSG00000134294.14	3' UTR	hsa-miR-23a-3p	11.28	0.911	7mer m8 (Perfect match)	hsa-miR-23a-3p:SLC38A2:3' UTR:7mer m8 (Perfect match)	chr12:46358345:46358432:-:hsa-miR-23a-3p:SLC38A2:3' UTR:7mer m8 (Perfect match)	control	NA	NA	46358402_46358377	kept	Not_unique	-5.84	0			SRBD1	0.0826231
chr2	96860508	96860598	-	SEMA4C	ENSG00000168758.11	3' UTR	hsa-let-7a-5p	3.4	0.762	8mer (Perfect match)	NA	NA	limd1ko	hsa-let-7a-5p:SEMA4C:3' UTR:8mer (Perfect match)	chr2:96860508:96860598:-:hsa-let-7a-5p:SEMA4C:3' UTR:8mer (Perfect match)	96860553	kept	2.703	-13.7	0			CCDC66	0.082766
chr15	55619522	55619583	-	PRTG	ENSG00000166450.13	3' UTR	hsa-let-7a-5p	3.572	0.644	7mer A1 (Perfect match)	hsa-let-7a-5p:PRTG:3' UTR:7mer A1 (Perfect match)	chr15:55619522:55619583:-:hsa-let-7a-5p:PRTG:3' UTR:7mer A1 (Perfect match)	control	NA	NA	55619552	lost	0.467	-6.1	0			MRPL17	0.0829488
chr7	108574149	108574316	+	DNAJB9	ENSG00000128590.5	3' UTR	hsa-miR-25-3p	3.188	0.644	8mer (Perfect match)	NA	NA	limd1ko	hsa-miR-25-3p:DNAJB9:3' UTR:8mer (Perfect match)	chr7:108574149:108574316:+:hsa-miR-25-3p:DNAJB9:3' UTR:8mer (Perfect match)	108574232	kept	1.618	-5.5	0			CEBPG	0.0829703
chr7	108574195	108574344	+	DNAJB9	ENSG00000128590.5	3' UTR	hsa-miR-25-3p	5.152	0.723	8mer (Perfect match)	hsa-miR-25-3p:DNAJB9:3' UTR:8mer (Perfect match)	chr7:108574195:108574344:+:hsa-miR-25-3p:DNAJB9:3' UTR:8mer (Perfect match)	control	NA	NA	108574232	kept	1.618	-5.5	0			LRRC63	0.0830225
chr15	55619575	55619621	-	PRTG	ENSG00000166450.13	3' UTR	hsa-let-7a-5p	3.325	0.782	8mer (Perfect match)	NA	NA	limd1ko	hsa-let-7a-5p:PRTG:3' UTR:8mer (Perfect match)	chr15:55619575:55619621:-:hsa-let-7a-5p:PRTG:3' UTR:8mer (Perfect match)	55619594	gained	7.977	-9.1	0			BICRA	0.0830607
chr1	54851076	54851130	-	DHCR24	ENSG00000116133.13	3' UTR	hsa-miR-191-5p	6.188	0.673	7mer m8 (Perfect match)	NA	NA	limd1ko	hsa-miR-191-5p:DHCR24:3' UTR:7mer m8 (Perfect match)	chr1:54851076:54851130:-:hsa-miR-191-5p:DHCR24:3' UTR:7mer m8 (Perfect match)	54851094	kept	0.471	-8.8	0			MAPK8	0.0830774
chr10	68983537	68983629	+	DDX21	ENSG00000165732.14	3' UTR	hsa-miR-29a-3p	7.31	0.822	7mer m8 (Perfect match)	hsa-miR-29a-3p:DDX21:3' UTR:7mer m8 (Perfect match)	chr10:68983537:68983629:+:hsa-miR-29a-3p:DDX21:3' UTR:7mer m8 (Perfect match)	control	NA	NA	68983593	kept	0.106	-5.69	0			DPY30	0.0830908
chr14	95103729	95103795	-	DICER1	ENSG00000100697.17	CDS	hsa-let-7a-5p	6.214	0.822	8mer (Perfect match)	hsa-let-7a-5p:DICER1:CDS:8mer (Perfect match)	chr14:95103729:95103795:-:hsa-let-7a-5p:DICER1:CDS:8mer (Perfect match)	control	NA	NA	95103749	lost	9.198	-18.3	0			CHN2	0.0831041
chr14	95103611	95103673	-	DICER1	ENSG00000100697.17	CDS	hsa-let-7a-5p	6.263	0.901	8mer (Perfect match)	NA	NA	limd1ko	hsa-let-7a-5p:DICER1:CDS:8mer (Perfect match)	chr14:95103611:95103673:-:hsa-let-7a-5p:DICER1:CDS:8mer (Perfect match)	95103641	kept	9.317	-4.5	0			DHX29	0.0832015
chr10	68983537	68983629	+	DDX21	ENSG00000165732.14	3' UTR	hsa-miR-29b-3p	5.858	0.525	7mer m8 (Perfect match)	hsa-miR-29b-3p:DDX21:3' UTR:7mer m8 (Perfect match)	chr10:68983537:68983629:+:hsa-miR-29b-3p:DDX21:3' UTR:7mer m8 (Perfect match)	control	NA	NA	68983593	kept	0.106	-9.09	0			ASIC1	0.0832816
chr10	68983554	68983635	+	DDX21	ENSG00000165732.14	3' UTR	hsa-miR-29b-3p	5.55	0.871	7mer m8 (Perfect match)	NA	NA	limd1ko	hsa-miR-29b-3p:DDX21:3' UTR:7mer m8 (Perfect match)	chr10:68983554:68983635:+:hsa-miR-29b-3p:DDX21:3' UTR:7mer m8 (Perfect match)	68983593	kept	0.106	-9.09	0			YWHAG	0.0833005
chr10	68983554	68983635	+	DDX21	ENSG00000165732.14	3' UTR	hsa-miR-29a-3p	3.613	0.703	7mer m8 (Perfect match)	NA	NA	limd1ko	hsa-miR-29a-3p:DDX21:3' UTR:7mer m8 (Perfect match)	chr10:68983554:68983635:+:hsa-miR-29a-3p:DDX21:3' UTR:7mer m8 (Perfect match)	68983593	kept	0.106	-5.69	0			SNRPG	0.0833171
chr10	72275372	72275423	+	DDIT4	ENSG00000168209.6	3' UTR	hsa-miR-101-3p	5.832	0.812	8mer (Perfect match)	hsa-miR-101-3p:DDIT4:3' UTR:8mer (Perfect match)	chr10:72275372:72275423:+:hsa-miR-101-3p:DDIT4:3' UTR:8mer (Perfect match)	control	NA	NA	72275402	lost	0.75	-13.8	0			CLPB	0.0833502
chr10	72275363	72275419	+	DDIT4	ENSG00000168209.6	3' UTR	hsa-miR-221-3p	9.263	0.941	7mer A1 (Perfect match)	NA	NA	limd1ko	hsa-miR-221-3p:DDIT4:3' UTR:7mer A1 (Perfect match)	chr10:72275363:72275419:+:hsa-miR-221-3p:DDIT4:3' UTR:7mer A1 (Perfect match)	72275405	kept	0.81	-6.04	0			PRPSAP2	0.0835501
chr10	72275363	72275419	+	DDIT4	ENSG00000168209.6	3' UTR	hsa-miR-222-3p	5.9	0.713	7mer A1 (Perfect match)	NA	NA	limd1ko	hsa-miR-222-3p:DDIT4:3' UTR:7mer A1 (Perfect match)	chr10:72275363:72275419:+:hsa-miR-222-3p:DDIT4:3' UTR:7mer A1 (Perfect match)	72275405	kept	0.81	-4.95	0			MAP3K4	0.0836701
chr10	72275372	72275423	+	DDIT4	ENSG00000168209.6	3' UTR	hsa-miR-221-3p	18.442	0.941	7mer A1 (Perfect match)	hsa-miR-221-3p:DDIT4:3' UTR:7mer A1 (Perfect match)	chr10:72275372:72275423:+:hsa-miR-221-3p:DDIT4:3' UTR:7mer A1 (Perfect match)	control	NA	NA	72275405	kept	0.81	-6.04	0			EIF4B	0.0837628
chr10	72275372	72275423	+	DDIT4	ENSG00000168209.6	3' UTR	hsa-miR-222-3p	14.357	0.98	7mer A1 (Perfect match)	hsa-miR-222-3p:DDIT4:3' UTR:7mer A1 (Perfect match)	chr10:72275372:72275423:+:hsa-miR-222-3p:DDIT4:3' UTR:7mer A1 (Perfect match)	control	NA	NA	72275405	kept	0.81	-4.95	0			PARP1	0.0838243
chr14	95103620	95103669	-	DICER1	ENSG00000100697.17	CDS	hsa-let-7a-5p	4.366	0.812	8mer (Perfect match)	hsa-let-7a-5p:DICER1:CDS:8mer (Perfect match)	chr14:95103620:95103669:-:hsa-let-7a-5p:DICER1:CDS:8mer (Perfect match)	control	NA	NA	95103641	kept	9.317	-4.5	0			NAPA	0.0838414
chr10	72275686	72275773	+	DDIT4	ENSG00000168209.6	3' UTR	hsa-miR-181a-5p	39.876	0.97	8mer (Perfect match)	NA	NA	limd1ko	hsa-miR-181a-5p:DDIT4:3' UTR:8mer (Perfect match)	chr10:72275686:72275773:+:hsa-miR-181a-5p:DDIT4:3' UTR:8mer (Perfect match)	72275739	kept	0.81	-4.6	0			THAP3	0.0840056
chr10	72275686	72275773	+	DDIT4	ENSG00000168209.6	3' UTR	hsa-miR-181b-5p	6.9	0.891	8mer (Perfect match)	NA	NA	limd1ko	hsa-miR-181b-5p:DDIT4:3' UTR:8mer (Perfect match)	chr10:72275686:72275773:+:hsa-miR-181b-5p:DDIT4:3' UTR:8mer (Perfect match)	72275739	kept	0.81	-4.4	0			SH2B1	0.0840801
chr10	72275711	72275779	+	DDIT4	ENSG00000168209.6	3' UTR	hsa-miR-181a-5p	83.211	0.98	8mer (Perfect match)	hsa-miR-181a-5p:DDIT4:3' UTR:8mer (Perfect match)	chr10:72275711:72275779:+:hsa-miR-181a-5p:DDIT4:3' UTR:8mer (Perfect match)	control	NA	NA	72275739	kept	0.81	-4.6	0			HNRNPC	0.0840865
chr10	72275711	72275779	+	DDIT4	ENSG00000168209.6	3' UTR	hsa-miR-181b-5p	7.391	0.95	8mer (Perfect match)	hsa-miR-181b-5p:DDIT4:3' UTR:8mer (Perfect match)	chr10:72275711:72275779:+:hsa-miR-181b-5p:DDIT4:3' UTR:8mer (Perfect match)	control	NA	NA	72275739	kept	0.81	-4.4	0			ARIH2	0.0841167
chr10	72275711	72275779	+	DDIT4	ENSG00000168209.6	3' UTR	hsa-miR-181c-5p	3.838	0.693	8mer (Perfect match)	hsa-miR-181c-5p:DDIT4:3' UTR:8mer (Perfect match)	chr10:72275711:72275779:+:hsa-miR-181c-5p:DDIT4:3' UTR:8mer (Perfect match)	control	NA	NA	72275739	kept	0.81	0.2	0			TNFAIP8L3	0.0841275
chr10	72275799	72275818	+	DDIT4	ENSG00000168209.6	3' UTR	hsa-miR-22-3p	4.65	0.822	7mer m8 (Perfect match)	NA	NA	limd1ko	hsa-miR-22-3p:DDIT4:3' UTR:7mer m8 (Perfect match)	chr10:72275799:72275818:+:hsa-miR-22-3p:DDIT4:3' UTR:7mer m8 (Perfect match)	72275810	kept	1.897	-19.3	0			BTF3-DT	0.0841797
chr10	72275686	72275773	+	DDIT4	ENSG00000168209.6	3' UTR	hsa-miR-22-3p	69.452	0.97	8mer (Perfect match)	NA	NA	limd1ko	hsa-miR-22-3p:DDIT4:3' UTR:8mer (Perfect match)	chr10:72275686:72275773:+:hsa-miR-22-3p:DDIT4:3' UTR:8mer (Perfect match)	72275718	kept	2.037	-12.7	0			PTPN9	0.0843246
chr10	72275711	72275779	+	DDIT4	ENSG00000168209.6	3' UTR	hsa-miR-22-3p	126.087	0.98	8mer (Perfect match)	hsa-miR-22-3p:DDIT4:3' UTR:8mer (Perfect match)	chr10:72275711:72275779:+:hsa-miR-22-3p:DDIT4:3' UTR:8mer (Perfect match)	control	NA	NA	72275718	kept	2.037	-14.7	0			UBE4B	0.0843634
chr10	72275848	72275969	+	DDIT4	ENSG00000168209.6	3' UTR	hsa-miR-30a-5p	22.563	0.97	8mer (Perfect match)	NA	NA	limd1ko	hsa-miR-30a-5p:DDIT4:3' UTR:8mer (Perfect match)	chr10:72275848:72275969:+:hsa-miR-30a-5p:DDIT4:3' UTR:8mer (Perfect match)	72275935	kept	4.245	-13.49	0			NUDT21	0.0844485
chr10	72275848	72275969	+	DDIT4	ENSG00000168209.6	3' UTR	hsa-miR-30c-5p	12.263	0.921	8mer (Perfect match)	NA	NA	limd1ko	hsa-miR-30c-5p:DDIT4:3' UTR:8mer (Perfect match)	chr10:72275848:72275969:+:hsa-miR-30c-5p:DDIT4:3' UTR:8mer (Perfect match)	72275935	kept	4.245	-1.89	0			PPP6C	0.0845083
chr10	72275848	72275969	+	DDIT4	ENSG00000168209.6	3' UTR	hsa-miR-30d-5p	5.938	0.861	8mer (Perfect match)	NA	NA	limd1ko	hsa-miR-30d-5p:DDIT4:3' UTR:8mer (Perfect match)	chr10:72275848:72275969:+:hsa-miR-30d-5p:DDIT4:3' UTR:8mer (Perfect match)	72275935	kept	4.245	-12.2	0			POLR3D	0.0845266
chr10	72275848	72275969	+	DDIT4	ENSG00000168209.6	3' UTR	hsa-miR-30e-5p	5.538	0.802	8mer (Perfect match)	NA	NA	limd1ko	hsa-miR-30e-5p:DDIT4:3' UTR:8mer (Perfect match)	chr10:72275848:72275969:+:hsa-miR-30e-5p:DDIT4:3' UTR:8mer (Perfect match)	72275935	kept	4.245	-10.8	0			UNK	0.0845634
chr10	72275447	72275476	+	DDIT4	ENSG00000168209.6	3' UTR	hsa-miR-221-3p	9.263	0.901	7mer A1 (Perfect match)	NA	NA	limd1ko	hsa-miR-221-3p:DDIT4:3' UTR:7mer A1 (Perfect match)	chr10:72275447:72275476:+:hsa-miR-221-3p:DDIT4:3' UTR:7mer A1 (Perfect match)	72275458	kept	4.732	-7.8	0			PSMD4	0.0845874
chr10	72275447	72275476	+	DDIT4	ENSG00000168209.6	3' UTR	hsa-miR-222-3p	3.113	0.614	7mer A1 (Perfect match)	NA	NA	limd1ko	hsa-miR-222-3p:DDIT4:3' UTR:7mer A1 (Perfect match)	chr10:72275447:72275476:+:hsa-miR-222-3p:DDIT4:3' UTR:7mer A1 (Perfect match)	72275458	kept	4.732	-9.2	0			ALDH3A2	0.0846095
chr6	117548572	117548653	+	DCBLD1	ENSG00000164465.19	3' UTR	hsa-miR-30a-5p	7.768	0.95	8mer (Perfect match)	hsa-miR-30a-5p:DCBLD1:3' UTR:8mer (Perfect match)	chr6:117548572:117548653:+:hsa-miR-30a-5p:DCBLD1:3' UTR:8mer (Perfect match)	control	NA	NA	117548608	kept	3.106	-2.3	0			SUSD2	0.0848064
chr6	117548572	117548653	+	DCBLD1	ENSG00000164465.19	3' UTR	hsa-miR-30d-5p	3.572	0.673	8mer (Perfect match)	hsa-miR-30d-5p:DCBLD1:3' UTR:8mer (Perfect match)	chr6:117548572:117548653:+:hsa-miR-30d-5p:DCBLD1:3' UTR:8mer (Perfect match)	control	NA	NA	117548608	kept	3.106	-5.07	0			SDCBP2-AS1	0.0850517
chr6	117548572	117548653	+	DCBLD1	ENSG00000164465.19	3' UTR	hsa-miR-30e-5p	3.475	0.634	8mer (Perfect match)	hsa-miR-30e-5p:DCBLD1:3' UTR:8mer (Perfect match)	chr6:117548572:117548653:+:hsa-miR-30e-5p:DCBLD1:3' UTR:8mer (Perfect match)	control	NA	NA	117548608	kept	3.106	-2.3	0			ATP1A1-AS1	0.0851038
chr6	117548578	117548654	+	DCBLD1	ENSG00000164465.19	3' UTR	hsa-miR-30a-5p	6.475	0.881	8mer (Perfect match)	NA	NA	limd1ko	hsa-miR-30a-5p:DCBLD1:3' UTR:8mer (Perfect match)	chr6:117548578:117548654:+:hsa-miR-30a-5p:DCBLD1:3' UTR:8mer (Perfect match)	117548608	kept	3.106	-2.3	0			CISD3	0.0851503
chr2	38067865	38067938	-	CYP1B1	ENSG00000138061.12	3' UTR	hsa-miR-31-3p	5.763	0.901	8mer (Perfect match)	NA	NA	limd1ko	hsa-miR-31-3p:CYP1B1:3' UTR:8mer (Perfect match)	chr2:38067865:38067938:-:hsa-miR-31-3p:CYP1B1:3' UTR:8mer (Perfect match)	38067911	kept	0.412	-6.9	0			NAT10	0.0851621
chr2	38067869	38067970	-	CYP1B1	ENSG00000138061.12	3' UTR	hsa-miR-31-3p	15.427	0.96	8mer (Perfect match)	hsa-miR-31-3p:CYP1B1:3' UTR:8mer (Perfect match)	chr2:38067869:38067970:-:hsa-miR-31-3p:CYP1B1:3' UTR:8mer (Perfect match)	control	NA	NA	38067911	kept	0.412	-6.9	0			TGFBR1	0.0851648
chr11	3001013	3001137	-	CARS1	ENSG00000110619.18	CDS	hsa-miR-30a-5p	3.265	0.634	8mer (Perfect match)	hsa-miR-30a-5p:CARS1:CDS:8mer (Perfect match)	chr11:3001013:3001137:-:hsa-miR-30a-5p:CARS1:CDS:8mer (Perfect match)	control	NA	NA	3001024	lost	2.263	-1.9	0.29			SLC39A10	0.0851935
chr19	12938644	12938741	+	CALR	ENSG00000179218.15	CDS	hsa-miR-16-5p	3.642	0.614	8mer (Perfect match)	hsa-miR-16-5p:CALR:CDS:8mer (Perfect match)	chr19:12938644:12938741:+:hsa-miR-16-5p:CALR:CDS:8mer (Perfect match)	control	NA	NA	12938687_12938702	kept	Not_unique	-7.17	0.6			ZDHHC8	0.0852112
chr19	12938649	12938739	+	CALR	ENSG00000179218.15	CDS	hsa-miR-16-5p	3.113	0.743	8mer (Perfect match)	NA	NA	limd1ko	hsa-miR-16-5p:CALR:CDS:8mer (Perfect match)	chr19:12938649:12938739:+:hsa-miR-16-5p:CALR:CDS:8mer (Perfect match)	12938687_12938702	kept	Not_unique	-7.17	0			PRKAB1	0.0852357
chr2	38067970	38068040	-	CYP1B1	ENSG00000138061.12	3' UTR	hsa-miR-27b-3p	89.714	0.98	7mer A1 (Perfect match)	hsa-miR-27b-3p:CYP1B1:3' UTR:7mer A1 (Perfect match)	chr2:38067970:38068040:-:hsa-miR-27b-3p:CYP1B1:3' UTR:7mer A1 (Perfect match)	control	NA	NA	38067973	lost	5.129	-3.29	0			FUNDC1	0.0853207
chr7	94667598	94667652	+	PEG10	ENSG00000242265.6	3' UTR	hsa-miR-27a-3p	149.34	0.95	8mer (Perfect match)	NA	NA	limd1ko	hsa-miR-27a-3p:PEG10:3' UTR:8mer (Perfect match)	chr7:94667598:94667652:+:hsa-miR-27a-3p:PEG10:3' UTR:8mer (Perfect match)	94667633	gained	2.268	-3.6	0			EFTUD2	0.0853646
chr11	1753379	1753470	-	CTSD	ENSG00000117984.15	3' UTR	hsa-miR-574-5p	7.263	0.931	7mer m8 (Perfect match)	NA	NA	limd1ko	hsa-miR-574-5p:CTSD:3' UTR:7mer m8 (Perfect match)	chr11:1753379:1753470:-:hsa-miR-574-5p:CTSD:3' UTR:7mer m8 (Perfect match)	1753406	kept	0.299	-27.2	0			MINPP1	0.0853648
chr12	76047193	76047298	-	NAP1L1	ENSG00000187109.15	3' UTR	hsa-let-7a-5p	4.038	0.624	8mer (Perfect match)	NA	NA	limd1ko	hsa-let-7a-5p:NAP1L1:3' UTR:8mer (Perfect match)	chr12:76047193:76047298:-:hsa-let-7a-5p:NAP1L1:3' UTR:8mer (Perfect match)	76047222	kept	4.469	-11.9	0			DDX54	0.0853947
chr1	41012344	41012411	+	CTPS1	ENSG00000171793.17	3' UTR	hsa-miR-320a-3p	3.938	0.693	7mer m8 (Perfect match)	NA	NA	limd1ko	hsa-miR-320a-3p:CTPS1:3' UTR:7mer m8 (Perfect match)	chr1:41012344:41012411:+:hsa-miR-320a-3p:CTPS1:3' UTR:7mer m8 (Perfect match)	41012393	kept	-0.045	-4.4	0			MAF1	0.085404
chr1	41012378	41012415	+	CTPS1	ENSG00000171793.17	3' UTR	hsa-miR-320a-3p	5.94	0.891	7mer m8 (Perfect match)	hsa-miR-320a-3p:CTPS1:3' UTR:7mer m8 (Perfect match)	chr1:41012378:41012415:+:hsa-miR-320a-3p:CTPS1:3' UTR:7mer m8 (Perfect match)	control	NA	NA	41012393	kept	-0.045	-4.7	0			ZC3H12C	0.0854107
chr9	120603573	120603632	-	MEGF9	ENSG00000106780.9	3' UTR	hsa-miR-27a-3p	4.938	0.772	8mer (Perfect match)	NA	NA	limd1ko	hsa-miR-27a-3p:MEGF9:3' UTR:8mer (Perfect match)	chr9:120603573:120603632:-:hsa-miR-27a-3p:MEGF9:3' UTR:8mer (Perfect match)	120603600	kept	0.983	-5.34	0			CFAP97	0.0854183
chr7	137879845	137879903	-	CREB3L2	ENSG00000182158.16	3' UTR	hsa-miR-92a-3p	3.65	0.762	7mer m8 (Perfect match)	NA	NA	limd1ko	hsa-miR-92a-3p:CREB3L2:3' UTR:7mer m8 (Perfect match)	chr7:137879845:137879903:-:hsa-miR-92a-3p:CREB3L2:3' UTR:7mer m8 (Perfect match)	137879877	kept	2.283	-12.9	0			ADGRA3	0.0854419
chr10	92049294	92049325	-	CPEB3	ENSG00000107864.15	3' UTR	hsa-miR-26a-5p	3.793	0.505	7mer A1 (Perfect match)	hsa-miR-26a-5p:CPEB3:3' UTR:7mer A1 (Perfect match)	chr10:92049294:92049325:-:hsa-miR-26a-5p:CPEB3:3' UTR:7mer A1 (Perfect match)	control	NA	NA	92049315	kept	7.642	-4.7	0			TACC1	0.0854841
chr6	24708813	24708905	-	C6orf62	ENSG00000112308.13	CDS	hsa-miR-24-3p	14.827	0.941	7mer m8 (Perfect match)	hsa-miR-24-3p:C6orf62:CDS:7mer m8 (Perfect match)	chr6:24708813:24708905:-:hsa-miR-24-3p:C6orf62:CDS:7mer m8 (Perfect match)	control	NA	NA	24708854	kept	9.898	-17.8	0.35			MSRB2	0.085607
chr6	24708833	24708892	-	C6orf62	ENSG00000112308.13	CDS	hsa-miR-24-3p	6.325	0.772	7mer m8 (Perfect match)	NA	NA	limd1ko	hsa-miR-24-3p:C6orf62:CDS:7mer m8 (Perfect match)	chr6:24708833:24708892:-:hsa-miR-24-3p:C6orf62:CDS:7mer m8 (Perfect match)	24708854	kept	9.898	-17.8	0			CCDC126	0.0857774
chr15	49126993	49127059	-	COPS2	ENSG00000166200.15	3' UTR	hsa-miR-181a-5p	5.363	0.832	7mer m8 (Perfect match)	NA	NA	limd1ko	hsa-miR-181a-5p:COPS2:3' UTR:7mer m8 (Perfect match)	chr15:49126993:49127059:-:hsa-miR-181a-5p:COPS2:3' UTR:7mer m8 (Perfect match)	49127013	gained	4.022	0.2	0			PRPF8	0.0858134
chr3	99798713	99798794	+	COL8A1	ENSG00000144810.16	3' UTR	hsa-miR-29a-3p	3.575	0.663	8mer (Perfect match)	NA	NA	limd1ko	hsa-miR-29a-3p:COL8A1:3' UTR:8mer (Perfect match)	chr3:99798713:99798794:+:hsa-miR-29a-3p:COL8A1:3' UTR:8mer (Perfect match)	99798766	gained	5.411	-4.5	0			SDHAF2	0.0858266
chr13	110150002	110150118	-	COL4A1	ENSG00000187498.16	3' UTR	hsa-miR-29a-3p	4.688	0.812	7mer A1 (Perfect match)	NA	NA	limd1ko	hsa-miR-29a-3p:COL4A1:3' UTR:7mer A1 (Perfect match)	chr13:110150002:110150118:-:hsa-miR-29a-3p:COL4A1:3' UTR:7mer A1 (Perfect match)	110150050	kept	4.039	-6.3	0			RELL1	0.0858567
chr13	110150003	110150119	-	COL4A1	ENSG00000187498.16	3' UTR	hsa-miR-29a-3p	5.245	0.832	7mer A1 (Perfect match)	hsa-miR-29a-3p:COL4A1:3' UTR:7mer A1 (Perfect match)	chr13:110150003:110150119:-:hsa-miR-29a-3p:COL4A1:3' UTR:7mer A1 (Perfect match)	control	NA	NA	110150050	kept	4.039	-6.3	0			UBE2M	0.0858959
chr13	110150276	110150351	-	COL4A1	ENSG00000187498.16	3' UTR	hsa-miR-29a-3p	6.438	0.911	8mer (Perfect match)	NA	NA	limd1ko	hsa-miR-29a-3p:COL4A1:3' UTR:8mer (Perfect match)	chr13:110150276:110150351:-:hsa-miR-29a-3p:COL4A1:3' UTR:8mer (Perfect match)	110150327	kept	6.633	-8.3	0			NCOA3	0.0859708
chr1	102877639	102877722	-	COL11A1	ENSG00000060718.22	3' UTR	hsa-miR-29a-3p	6.875	0.644	7mer m8 (Perfect match)	NA	NA	limd1ko	hsa-miR-29a-3p:COL11A1:3' UTR:7mer m8 (Perfect match)	chr1:102877639:102877722:-:hsa-miR-29a-3p:COL11A1:3' UTR:7mer m8 (Perfect match)	102877691	kept	5.565	-6.7	0			UBE4A	0.0859839
chr1	102877656	102877725	-	COL11A1	ENSG00000060718.22	3' UTR	hsa-miR-29a-3p	6.553	0.713	7mer m8 (Perfect match)	hsa-miR-29a-3p:COL11A1:3' UTR:7mer m8 (Perfect match)	chr1:102877656:102877725:-:hsa-miR-29a-3p:COL11A1:3' UTR:7mer m8 (Perfect match)	control	NA	NA	102877691	kept	5.565	-6.7	0			ENSG00000283696	0.0861498
chr1	102877656	102877725	-	COL11A1	ENSG00000060718.22	3' UTR	hsa-miR-29b-3p	3.046	0.594	7mer m8 (Perfect match)	hsa-miR-29b-3p:COL11A1:3' UTR:7mer m8 (Perfect match)	chr1:102877656:102877725:-:hsa-miR-29b-3p:COL11A1:3' UTR:7mer m8 (Perfect match)	control	NA	NA	102877691	kept	5.565	-4.9	0			TTC39B	0.0863684
chr1	28281237	28281329	+	SESN2	ENSG00000130766.5	3' UTR	hsa-miR-23a-3p	5.613	0.802	8mer (Perfect match)	NA	NA	limd1ko	hsa-miR-23a-3p:SESN2:3' UTR:8mer (Perfect match)	chr1:28281237:28281329:+:hsa-miR-23a-3p:SESN2:3' UTR:8mer (Perfect match)	28281282	kept	2.699	-9.4	0			TMEM123	0.0864142
chr9	124351226	124351287	+	NEK6	ENSG00000119408.17	3' UTR	hsa-miR-23a-3p	4.038	0.604	8mer (Perfect match)	NA	NA	limd1ko	hsa-miR-23a-3p:NEK6:3' UTR:8mer (Perfect match)	chr9:124351226:124351287:+:hsa-miR-23a-3p:NEK6:3' UTR:8mer (Perfect match)	124351257	kept	no_score	-0.3	0			RPA1	0.0864755
[truncated: 113 more rows]
