# Supplementary material for: The AGO2 adaptor LIMD1 expands the functional and evolutionary reach of microRNA targeting
Source: Sci Adv. 2026 Jul 23;12(30):eaed6875. doi: 10.1126/sciadv.aed6875 (PMC13394485; doi:10.1126/sciadv.aed6875)
Supplement: Supplementary file 2 — Supplementary Excel files S1 to S5 [file sciadv.aed6875_supplementary_excel_files_s1_to_s5.zip › aed6875_supplementary_excel_file_3.xlsx]

## Sheet: LIMD1 KO v Ctrl DESeq2 Results
BCC117 LIMD1KO vs Cas9 DE contrast results - DE genes with padj < 0.05 & |log2FC| > 1 were considered statistically significant.
gene_id	gene_name	baseMean	log2FoldChange	lfcSE	stat	pvalue	padj	norm.read.count.RNAseq_SAEC_Cas_C2	norm.read.count.RNAseq_SAEC_Cas_C3	norm.read.count.RNAseq_SAEC_Cas_C4	norm.read.count.RNAseq_SAEC_LIMD1_KO_C2	norm.read.count.RNAseq_SAEC_LIMD1_KO_C10	norm.read.count.RNAseq_SAEC_LIMD1_KO_C20
ENSG00000060982	BCAT1	2607.78	8.56824	0.360125	23.7924	4.00289e-125	5.13571e-121	7.24	22.9	10.5	4690	6090	4830
ENSG00000286385	ENSG00000286385	636.986	7.97214	0.425808	18.7224	3.25259e-78	2.08653e-74	8.28	5.72	1.05	1360	1290	1160
ENSG00000166415	WDR72	553.84	7.35362	0.399262	18.418	9.41589e-76	4.02686e-72	6.21	8.58	5.26	1060	1300	940
ENSG00000147889	CDKN2A	1131.3	-3.49931	0.19418	-18.021	1.33423e-72	4.27953e-69	2240	2060	1940	161	166	224
ENSG00000090376	IRAK3	376.895	7.11227	0.457081	15.5602	1.35686e-54	3.48169e-51	11.4	2.86	2.1	705	737	803
ENSG00000167785	ZNF558	282.701	-7.56741	0.530709	-14.259	3.93815e-46	8.42109e-43	614	538	536	5.27	1.9	1.92
ENSG00000145681	HAPLN1	2873.11	8.43262	0.593415	14.2103	7.9053e-46	1.44893e-42	5.17	16.2	28.4	9380	3080	4730
ENSG00000094963	FMO2	1075.84	5.09538	0.38027	13.3994	6.09929e-41	9.78174e-38	101	39.1	43.1	2210	2030	2040
ENSG00000166206	GABRB3	515.58	-4.47083	0.34188	-13.0772	4.4474e-39	6.34002e-36	1090	896	972	23.2	56.2	53.6
ENSG00000091129	NRCAM	687.711	5.53647	0.427774	12.9425	2.59087e-38	3.32409e-35	35.2	27.7	24.2	727	1360	1960
ENSG00000113319	RASGRF2	540.803	4.87991	0.385742	12.6507	1.10844e-36	1.29285e-33	17.6	46.7	42.1	809	1230	1100
ENSG00000174669	SLC29A2	723.794	2.41985	0.191627	12.628	1.48045e-36	1.58285e-33	260	236	187	1300	1110	1250
ENSG00000107104	KANK1	859.197	-3.72632	0.305438	-12.1999	3.11081e-34	3.07013e-31	1800	1230	1770	159	119	84.3
ENSG00000072657	TRHDE	1008.12	5.31033	0.476883	11.1355	8.42737e-29	7.72308e-26	44.5	84.9	18.9	1770	1850	2280
ENSG00000128591	FLNC	3224.44	3.09208	0.282247	10.9552	6.27241e-28	5.36501e-25	713	628	689	8120	4270	4930
ENSG00000127528	KLF2	247.977	-2.9754	0.272267	-10.9282	8.44713e-28	6.77355e-25	549	405	366	59.1	55.2	53.6
ENSG00000133019	CHRM3	129.477	3.08785	0.283986	10.8733	1.5457e-27	1.16655e-24	25.9	30.5	25.3	212	230	253
ENSG00000105726	ATP13A1	7966.59	-1.20788	0.111846	-10.7995	3.45978e-27	2.46606e-24	11300	11700	10400	4650	4650	5140
ENSG00000151025	GPR158	163.956	4.37071	0.40915	10.6824	1.23027e-26	8.30754e-24	12.4	18.1	14.7	217	319	402
ENSG00000184292	TACSTD2	270.588	-7.84257	0.73453	-10.677	1.30431e-26	8.36715e-24	640	518	459	7.38	0	0
ENSG00000143416	SELENBP1	737.836	-1.81225	0.170691	-10.6172	2.47989e-26	1.51509e-23	1320	1110	1020	340	312	330
ENSG00000091592	NLRP1	357.113	-4.87812	0.463969	-10.5139	7.4551e-26	4.34768e-23	356	927	789	29.5	16.2	24.9
ENSG00000103227	LMF1	259.401	-3.50542	0.338213	-10.3645	3.59474e-25	2.00524e-22	521	396	515	25.3	53.3	46.9
ENSG00000184564	SLITRK6	4118.94	-2.61026	0.252797	-10.3255	5.4023e-25	2.88798e-22	8480	6410	6340	1360	1280	837
ENSG00000099810	MTAP	794.794	-8.00785	0.77947	-10.2734	9.28279e-25	4.76393e-22	1570	1670	1510	16.9	0.952	0.958
ENSG00000108821	COL1A1	21964.8	-3.74691	0.36862	-10.1647	2.85021e-24	1.40647e-21	21200	42100	59400	3040	3330	2760
ENSG00000185338	SOCS1	215.6	-4.46832	0.444708	-10.0478	9.39859e-24	4.46607e-21	246	485	506	14.8	25.7	15.3
ENSG00000082482	KCNK2	351.606	-4.95607	0.493506	-10.0426	9.90495e-24	4.53859e-21	471	594	979	31.6	9.52	24.9
ENSG00000136859	ANGPTL2	542.596	4.84949	0.484711	10.0049	1.45035e-23	6.41656e-21	14.5	29.6	65.2	1120	1020	1000
ENSG00000105643	ARRDC2	2974.48	-1.90784	0.19093	-9.99234	1.64653e-23	7.04167e-21	4190	4160	5740	1220	1180	1360
ENSG00000050344	NFE2L3	123.212	-3.32051	0.332675	-9.98124	1.84151e-23	7.6215e-21	208	256	207	26.4	16.2	24.9
ENSG00000125378	BMP4	2722.65	-2.50334	0.251146	-9.96764	2.11194e-23	8.46755e-21	4560	4700	4630	1070	581	801
ENSG00000013016	EHD3	366.632	-3.25918	0.330779	-9.85305	6.64952e-23	2.58525e-20	793	693	506	45.3	81.9	80.5
ENSG00000005007	UPF1	4054.74	-1.03215	0.105334	-9.7988	1.13935e-22	4.29937e-20	5720	5020	5590	2670	2670	2650
ENSG00000069535	MAOB	530.492	6.33775	0.655893	9.66278	4.33929e-22	1.59066e-19	3.1	21.9	13.7	465	1540	1140
ENSG00000203805	PLPP4	136.361	-6.51004	0.674064	-9.6579	4.55078e-22	1.62185e-19	388	272	149	3.16	2.86	2.87
ENSG00000099204	ABLIM1	3105.53	2.36883	0.245869	9.6345	5.7171e-22	1.98244e-19	1170	1040	810	5620	6050	3940
ENSG00000146477	SLC22A3	217.805	5.83417	0.605963	9.62793	6.09455e-22	2.05771e-19	16.6	1.91	4.21	393	464	426
ENSG00000115604	IL18R1	4558.08	2.39257	0.248949	9.61069	7.20641e-22	2.37072e-19	1270	1890	1220	7600	6360	9010
ENSG00000246223	LINC01550	139.265	4.49058	0.470612	9.54199	1.40111e-21	4.49407e-19	20.7	7.63	7.37	311	261	228
ENSG00000236333	TRHDE-AS1	226.259	5.62898	0.59328	9.4879	2.35741e-21	7.37697e-19	10.3	15.3	1.05	366	551	414
ENSG00000008086	CDKL5	161.437	-3.93506	0.424456	-9.27084	1.84694e-20	5.51576e-18	247	363	299	9.49	26.7	23
ENSG00000179715	PCED1B	315.859	-2.73531	0.295047	-9.27074	1.84862e-20	5.51576e-18	449	552	646	105	61.9	80.5
ENSG00000143786	CNIH3	610.278	-2.88439	0.314697	-9.16564	4.92555e-20	1.43625e-17	1140	1120	960	211	103	124
ENSG00000139211	AMIGO2	1464.99	-3.65075	0.399687	-9.13402	6.59999e-20	1.88173e-17	1770	2050	4320	272	170	206
ENSG00000182261	NLRP10	233.692	-3.31368	0.367111	-9.02636	1.77477e-19	4.95007e-17	440	330	504	53.8	25.7	48.9
ENSG00000100078	PLA2G3	304.28	9.81679	1.10784	8.86122	7.91465e-19	2.16053e-16	0	0.954	1.05	732	344	748
ENSG00000109107	ALDOC	1866.64	1.1083	0.125559	8.8269	1.07617e-18	2.87652e-16	1120	1190	1240	2760	2350	2540
ENSG00000142910	TINAGL1	179.642	4.47461	0.508579	8.79826	1.38958e-18	3.63843e-16	6.21	19.1	21	464	236	331
ENSG00000170214	ADRA1B	280.426	-1.95483	0.222394	-8.78995	1.49631e-18	3.83954e-16	393	445	499	125	97.1	123
ENSG00000173918	C1QTNF1	1647.3	1.81666	0.206979	8.77703	1.67851e-18	4.22261e-16	746	736	703	3020	1980	2710
ENSG00000163362	INAVA	269.983	-1.98506	0.227985	-8.70694	3.12176e-18	7.70235e-16	354	441	498	113	107	107
ENSG00000176387	HSD11B2	364.521	8.06224	0.927487	8.69256	3.54362e-18	8.57824e-16	1.03	1.91	5.26	139	723	1320
ENSG00000163171	CDC42EP3	7447.62	-1.27739	0.148747	-8.58768	8.87419e-18	2.10844e-15	8940	11200	11500	4380	4200	4480
ENSG00000140521	POLG	1710.11	-1.25252	0.149251	-8.39205	4.77751e-17	1.11446e-14	2120	2470	2630	1040	1060	932
ENSG00000205726	ITSN1	1517.58	-1.20516	0.143861	-8.37723	5.41885e-17	1.2415e-14	1940	2340	2070	856	986	912
ENSG00000114854	TNNC1	221.134	4.48189	0.53923	8.31166	9.43733e-17	2.12423e-14	29	15.3	12.6	689	323	259
ENSG00000115318	LOXL3	588.04	-4.02395	0.485604	-8.28647	1.16655e-16	2.58049e-14	477	1750	1090	59.1	60.9	84.3
ENSG00000127948	POR	5364.68	1.49114	0.180286	8.27099	1.32848e-16	2.88888e-14	2480	3150	2810	7320	7150	9270
ENSG00000068120	COASY	2765.85	1.03765	0.125713	8.25412	1.53026e-16	3.2722e-14	1640	1930	1870	3870	3510	3780
ENSG00000140563	MCTP2	272.905	3.21219	0.392833	8.17697	2.91066e-16	6.12192e-14	63.1	67.7	28.4	508	383	587
ENSG00000183208	GDPGP1	185.199	-1.67823	0.207295	-8.09587	5.68573e-16	1.17658e-13	303	271	273	91.7	80.9	92
ENSG00000153253	SCN3A	613.017	-3.55875	0.44759	-7.95092	1.85136e-15	3.7703e-13	1280	605	1510	69.6	76.1	142
ENSG00000011028	MRC2	4857.38	-2.1315	0.269115	-7.92039	2.36768e-15	4.74645e-13	5720	7820	10200	1530	2140	1740
ENSG00000136235	GPNMB	6181	2.09536	0.26698	7.84837	4.21477e-15	8.31931e-13	3180	1790	2070	10400	11100	8550
ENSG00000105085	MED26	849.054	-1.43239	0.183093	-7.82328	5.14629e-15	9.85476e-13	1460	1180	1080	434	455	488
ENSG00000149177	PTPRJ	1400.95	-2.33887	0.29892	-7.8244	5.10084e-15	9.85476e-13	1970	2080	2970	517	315	556
ENSG00000198203	SULT1C2	242.891	5.26462	0.673204	7.82025	5.2719e-15	9.94683e-13	6.21	6.67	24.2	810	276	334
ENSG00000105048	TNNT1	65.5569	-4.24085	0.543845	-7.79791	6.29415e-15	1.17035e-12	173	114	86.3	7.38	5.71	6.71
ENSG00000143153	ATP1B1	15794.3	1.56928	0.20144	7.79033	6.68367e-15	1.22502e-12	6060	9250	8580	22400	24000	24500
ENSG00000131914	LIN28A	149.53	5.36088	0.689155	7.77893	7.3142e-15	1.32171e-12	4.14	6.67	10.5	536	141	199
ENSG00000162591	MEGF6	221.597	-5.43596	0.702818	-7.73453	1.03785e-14	1.84939e-12	219	240	840	15.8	4.76	9.58
ENSG00000141524	TMC6	456.472	4.63558	0.600903	7.71435	1.21597e-14	2.13711e-12	8.28	54.4	43.1	1230	682	726
ENSG00000105656	ELL	922.367	-1.67043	0.216875	-7.70228	1.33663e-14	2.31743e-12	1760	1290	1160	440	454	429
ENSG00000170961	HAS2	3339.07	-2.40887	0.313728	-7.67823	1.61297e-14	2.75925e-12	6900	5770	4180	1090	715	1370
ENSG00000127533	F2RL3	499.511	-5.70938	0.744037	-7.67352	1.6734e-14	2.82496e-12	1890	753	299	17.9	6.66	31.6
ENSG00000124813	RUNX2	5529.42	-1.38145	0.181118	-7.62736	2.39615e-14	3.99254e-12	9640	7690	6640	3120	3060	3020
ENSG00000249992	TMEM158	3815.3	-2.05944	0.270894	-7.60238	2.9073e-14	4.78213e-12	4500	6720	7240	1120	1720	1600
ENSG00000172819	RARG	582.197	-2.19273	0.288835	-7.59165	3.15868e-14	5.12985e-12	714	1040	1110	154	241	232
ENSG00000171843	MLLT3	564.911	-1.12617	0.148801	-7.56833	3.78053e-14	6.06303e-12	846	769	710	368	352	345
ENSG00000102098	SCML2	100.451	-5.38811	0.719774	-7.48584	7.10902e-14	1.12603e-11	111	214	264	9.49	3.81	0.958
ENSG00000114923	SLC4A3	120.58	1.95625	0.261885	7.46988	8.02704e-14	1.25594e-11	41.4	57.2	49.5	188	192	195
ENSG00000125257	ABCC4	10830.8	-1.46847	0.198329	-7.4042	1.31947e-13	2.03961e-11	18800	13700	15200	6170	4810	6270
ENSG00000165821	SALL2	97.3116	-5.16965	0.698749	-7.39844	1.37796e-13	2.10467e-11	335	140	92.6	5.27	3.81	6.71
ENSG00000159200	RCAN1	1765.92	-1.40468	0.190456	-7.37537	1.63889e-13	2.47376e-11	2300	2480	2910	1130	836	937
ENSG00000183775	KCTD16	152.442	-2.02209	0.27481	-7.35812	1.86512e-13	2.7825e-11	239	262	233	63.3	45.7	71.9
ENSG00000150768	DLAT	3021.27	1.09142	0.148502	7.3495	1.98947e-13	2.9339e-11	1750	1810	2230	4070	4250	4020
ENSG00000172985	SH3RF3	3479.87	-2.45285	0.337832	-7.26057	3.85477e-13	5.62007e-11	5500	6380	5780	599	1150	1480
ENSG00000114270	COL7A1	3128.57	-1.06225	0.146363	-7.25761	3.93979e-13	5.67949e-11	4120	3900	4680	1850	2220	2010
ENSG00000126778	SIX1	1171.42	-0.724121	0.0998548	-7.25174	4.11461e-13	5.8656e-11	1430	1470	1480	863	896	892
ENSG00000182670	TTC3	1939.11	-0.968332	0.13358	-7.24908	4.19602e-13	5.91592e-11	2520	2700	2480	1450	1300	1190
ENSG00000173156	RHOD	74.5231	7.20849	0.994643	7.24731	4.25122e-13	5.9286e-11	0	2.86	0	93.9	180	171
ENSG00000181896	ZNF101	375.018	-1.42766	0.197329	-7.23495	4.65688e-13	6.42449e-11	558	527	556	172	198	240
ENSG00000273812	LINC02970	39.9562	-5.29793	0.737084	-7.18769	6.58948e-13	8.99393e-11	77.6	67.7	88.4	3.16	1.9	0.958
ENSG00000101224	CDC25B	4928.84	1.19652	0.166531	7.18495	6.72301e-13	9.0796e-11	3250	2870	2870	7980	5940	6680
ENSG00000184508	HDDC3	508.835	-1.39261	0.194968	-7.14274	9.14885e-13	1.22271e-10	867	662	682	293	293	256
ENSG00000067715	SYT1	436.467	-2.01996	0.283028	-7.13699	9.53989e-13	1.26182e-10	672	786	643	233	156	129
ENSG00000189283	FHIT	802.527	1.95734	0.274589	7.12827	1.01642e-12	1.33068e-10	317	408	261	1020	1590	1220
ENSG00000196547	MAN2A2	1510.07	-1.31888	0.185835	-7.09702	1.27473e-12	1.652e-10	1890	2080	2490	982	773	838
ENSG00000177409	SAMD9L	146.331	-2.30727	0.325386	-7.09087	1.33271e-12	1.70987e-10	213	266	251	32.7	60	54.6
ENSG00000225614	ZNF469	545.957	-1.34854	0.1908	-7.06781	1.57399e-12	1.99944e-10	750	789	813	287	368	268
ENSG00000107165	TYRP1	108.552	6.99915	0.998236	7.01152	2.35743e-12	2.96528e-10	1.03	1.91	2.1	46.4	272	328
ENSG00000167535	CACNB3	314.597	-1.83856	0.263331	-6.98193	2.91152e-12	3.62668e-10	586	427	462	165	140	108
ENSG00000155760	FZD7	3331.19	-2.14374	0.307663	-6.96782	3.21894e-12	3.97106e-10	4260	5050	6990	1600	861	1220
ENSG00000142156	COL6A1	60.9798	-4.5505	0.65324	-6.96604	3.25982e-12	3.98319e-10	135	86.8	129	8.44	0.952	5.75
ENSG00000159228	CBR1	748.282	-1.10814	0.159927	-6.92905	4.23681e-12	5.12814e-10	900	1030	1140	452	494	476
ENSG00000227088	ENSG00000227088	201.58	3.92672	0.567697	6.91693	4.61548e-12	5.53427e-10	9.31	42	23.2	244	512	379
ENSG00000021762	OSBPL5	3416.67	1.71287	0.249358	6.86914	6.45892e-12	7.67296e-10	2170	1330	1290	5150	5200	5360
ENSG00000286522	H3C2	4638.87	0.77736	0.113773	6.83254	8.34248e-12	9.81964e-10	3600	3100	3560	5900	5970	5710
ENSG00000105135	ILVBL	3275.9	-0.753447	0.110303	-6.83067	8.45161e-12	9.85766e-10	4230	3960	4140	2440	2270	2610
ENSG00000167676	PLIN4	981.905	2.66952	0.391642	6.81621	9.34706e-12	1.08039e-09	135	319	346	1300	1940	1850
ENSG00000120708	TGFBI	6960.54	4.63354	0.681312	6.8009	1.03965e-11	1.19096e-09	102	624	891	6850	15100	18200
ENSG00000126368	NR1D1	334.082	1.44338	0.213023	6.77569	1.2381e-11	1.40574e-09	185	195	158	568	463	435
ENSG00000213186	TRIM59	585.182	-1.2027	0.178743	-6.72867	1.71218e-11	1.92695e-09	705	903	840	364	377	323
ENSG00000123159	GIPC1	1876.93	-1.469	0.218815	-6.71344	1.90087e-11	2.12071e-09	3490	2240	2540	1060	997	932
ENSG00000170006	TMEM154	773.05	-1.65762	0.247208	-6.70537	2.00895e-11	2.22197e-09	1390	1000	1130	287	385	444
ENSG00000151150	ANK3	1296.46	-2.50486	0.373953	-6.69834	2.10798e-11	2.31157e-09	3500	1720	1400	405	356	404
ENSG00000234745	HLA-B	3096.37	-1.60585	0.239869	-6.69472	2.16088e-11	2.34949e-09	5040	3840	5100	1750	1140	1700
ENSG00000004399	PLXND1	6571.16	1.54631	0.231437	6.68134	2.36766e-11	2.5356e-09	2570	3560	3920	10100	8090	11200
ENSG00000140553	UNC45A	1869.01	-1.14427	0.171269	-6.6811	2.37157e-11	2.5356e-09	2700	2200	2820	1310	1080	1100
ENSG00000118402	ELOVL4	179.174	-2.62403	0.3931	-6.67521	2.46872e-11	2.61766e-09	281	364	279	75.9	32.4	42.2
ENSG00000056558	TRAF1	697.421	-2.07733	0.312686	-6.64351	3.06308e-11	3.22126e-09	1120	924	1340	198	229	374
ENSG00000115526	CHST10	536.3	-1.33325	0.200781	-6.64035	3.12938e-11	3.26422e-09	802	629	872	307	325	283
ENSG00000188039	NWD1	52.8353	-4.16359	0.629318	-6.61604	3.6894e-11	3.81734e-09	150	83.9	66.3	5.27	3.81	7.66
ENSG00000123136	DDX39A	999.634	-0.944707	0.142905	-6.61071	3.82486e-11	3.92584e-09	1460	1230	1260	715	691	645
ENSG00000198521	ZNF43	368.696	-1.12688	0.170676	-6.60245	4.04421e-11	4.11803e-09	525	461	532	214	230	250
ENSG00000176340	COX8A	8309.25	0.895612	0.135868	6.59179	4.34559e-11	4.39007e-09	6180	5600	5660	10600	12100	9740
ENSG00000150764	DIXDC1	870.5	-1.29863	0.197118	-6.58807	4.45591e-11	4.46636e-09	1260	1110	1340	540	408	561
ENSG00000184056	VPS33B	603.647	-0.905541	0.138389	-6.54345	6.01153e-11	5.97891e-09	735	787	840	438	422	401
ENSG00000117152	RGS4	830.768	-2.73968	0.419769	-6.52664	6.72608e-11	6.63812e-09	2170	855	1310	183	164	302
ENSG00000119411	BSPRY	82.3724	2.44392	0.375375	6.5106	7.4852e-11	7.33092e-09	18.6	28.6	29.5	125	170	122
ENSG00000182752	PAPPA	7028.94	2.46357	0.37851	6.5086	7.58566e-11	7.37303e-09	1080	2860	2540	12500	9640	13500
ENSG00000069812	HES2	561.996	-3.67032	0.566648	-6.47725	9.34105e-11	9.01095e-09	1040	749	1340	156	32.4	57.5
ENSG00000131697	NPHP4	404.861	-1.18896	0.183603	-6.47572	9.43591e-11	9.03454e-09	508	563	618	258	218	264
ENSG00000159556	ISL2	48.8377	7.17537	1.11075	6.45993	1.0475e-10	9.95514e-09	0	1.91	0	99.1	87.6	104
ENSG00000091483	FH	1444.96	0.720668	0.111742	6.44938	1.12308e-10	1.05949e-08	1070	1160	1050	1870	1730	1790
ENSG00000179528	LBX2	157.988	-2.80889	0.435754	-6.44603	1.14818e-10	1.07526e-08	265	323	241	64.3	25.7	28.7
ENSG00000145536	ADAMTS16	112.239	-2.66806	0.413982	-6.44485	1.15713e-10	1.0758e-08	207	208	167	15.8	36.2	39.3
ENSG00000105705	SUGP1	1051.33	-0.963815	0.149842	-6.4322	1.25769e-10	1.16087e-08	1560	1270	1340	685	758	695
ENSG00000187017	ESPN	117.099	-5.53054	0.862551	-6.41184	1.43775e-10	1.31759e-08	41.4	242	404	6.33	4.76	3.83
ENSG00000165061	ZMAT4	68.4216	-2.86202	0.447904	-6.3898	1.66108e-10	1.51146e-08	141	90.6	129	21.1	10.5	18.2
ENSG00000070159	PTPN3	164.65	5.05826	0.792227	6.38486	1.71551e-10	1.55e-08	21.7	1.91	5.26	162	367	429
ENSG00000233822	H2BC15	1473.09	1.04026	0.163368	6.36759	1.92025e-10	1.72285e-08	965	837	1090	2160	1890	1900
ENSG00000186832	KRT16	126.837	-5.56062	0.873883	-6.36312	1.97699e-10	1.76144e-08	547	82	116	5.27	2.86	7.66
ENSG00000187554	TLR5	158.148	-2.86358	0.45016	-6.36126	2.00109e-10	1.77062e-08	294	277	264	16.9	40.9	56.5
ENSG00000135454	B4GALNT1	169.211	-2.49968	0.393636	-6.35024	2.14985e-10	1.88922e-08	350	298	215	34.8	44.7	72.8
ENSG00000233559	LINC00513	458.086	3.40607	0.536564	6.34794	2.18223e-10	1.90463e-08	79.7	77.2	80	1590	418	508
ENSG00000132109	TRIM21	252.733	-1.15552	0.182071	-6.34654	2.20216e-10	1.90903e-08	366	363	317	163	149	157
ENSG00000075643	MOCOS	1380.41	1.90235	0.300093	6.33922	2.30935e-10	1.98852e-08	817	401	530	1900	2310	2330
ENSG00000144645	OSBPL10	2755.58	-2.22997	0.352607	-6.32422	2.54519e-10	2.17698e-08	3320	3800	6510	660	1040	1210
ENSG00000100206	DMC1	55.8335	3.74565	0.592956	6.3169	2.66857e-10	2.2674e-08	12.4	7.63	3.16	136	79	96.8
ENSG00000105662	CRTC1	924.494	-1.72148	0.272682	-6.31314	2.73438e-10	2.30803e-08	1690	1200	1370	307	526	457
ENSG00000049192	ADAMTS6	344.261	-2.65007	0.420416	-6.30345	2.91102e-10	2.42522e-08	901	351	529	114	71.4	98.7
ENSG00000105255	FSD1	159.91	-2.82045	0.447424	-6.30375	2.90527e-10	2.42522e-08	438	217	185	47.5	34.3	37.4
ENSG00000136848	DAB2IP	440.53	-3.04271	0.483016	-6.29939	2.98817e-10	2.46821e-08	457	686	1210	52.7	104	129
ENSG00000150907	FOXO1	2428.13	1.99482	0.316702	6.29872	3.0011e-10	2.46821e-08	597	1230	1100	3240	4630	3770
ENSG00000197766	CFD	1753.08	3.11601	0.495317	6.29093	3.15574e-10	2.57886e-08	249	389	449	1200	3590	4650
ENSG00000160211	G6PD	9838.4	1.11877	0.177959	6.28671	3.24254e-10	2.63302e-08	6130	6840	5640	15800	11500	13100
ENSG00000184922	FMNL1	3726.34	-0.710669	0.113263	-6.27449	3.50783e-10	2.83053e-08	4440	4810	4630	2880	2600	2990
ENSG00000132334	PTPRE	486.115	-1.39833	0.222948	-6.272	3.56436e-10	2.85817e-08	876	626	612	284	250	268
ENSG00000134242	PTPN22	658.774	-1.98191	0.316399	-6.26395	3.75347e-10	2.99112e-08	1060	1030	1070	301	158	340
ENSG00000134508	CABLES1	2147.61	-2.02162	0.323016	-6.25859	3.8848e-10	3.07667e-08	4830	2260	3250	793	1030	727
ENSG00000182141	ZNF708	232.761	-1.50546	0.240613	-6.25676	3.93052e-10	3.09378e-08	387	336	310	97	133	133
ENSG00000117226	GBP3	397.063	-1.91049	0.305462	-6.25441	3.99009e-10	3.12151e-08	586	600	697	117	152	231
ENSG00000178078	STAP2	73.6144	-2.70274	0.433203	-6.23897	4.40475e-10	3.42502e-08	102	167	114	14.8	18.1	25.9
ENSG00000075239	ACAT1	2781.96	0.711322	0.114364	6.21978	4.97838e-10	3.84774e-08	2040	2050	2240	3690	3390	3280
ENSG00000162777	DENND2D	178.182	-2.78157	0.447808	-6.21151	5.24769e-10	4.03161e-08	179	386	368	30.6	60.9	44.1
ENSG00000003436	TFPI	14937.1	1.41841	0.228574	6.20546	5.45355e-10	4.16482e-08	8970	7900	7530	27100	16300	21900
ENSG00000153822	KCNJ16	268.968	4.16162	0.671097	6.20123	5.60252e-10	4.25327e-08	11.4	26.7	47.4	854	479	195
ENSG00000115325	DOK1	1559.43	-1.37217	0.222357	-6.17103	6.7847e-10	5.12045e-08	2000	2650	2100	1060	721	829
ENSG00000143369	ECM1	1218.14	1.31205	0.212754	6.16696	6.96143e-10	5.22311e-08	842	675	581	1870	1480	1850
ENSG00000108179	PPIF	3585.95	0.917176	0.149036	6.15407	7.55185e-10	5.63315e-08	2290	2510	2640	4300	5330	4430
ENSG00000110841	PPFIBP1	2052.15	-0.692565	0.112556	-6.15307	7.59993e-10	5.63625e-08	2510	2470	2630	1450	1590	1660
ENSG00000174600	CMKLR1	174.022	-4.41182	0.717324	-6.15038	7.72971e-10	5.69955e-08	166	148	684	9.49	15.2	22
ENSG00000197461	PDGFA	1027.97	-1.46304	0.239187	-6.11671	9.55275e-10	7.00353e-08	1330	1660	1530	550	414	677
ENSG00000172159	FRMD3	1286.01	-2.40774	0.39429	-6.10652	1.01826e-09	7.42292e-08	1310	2660	2520	267	381	576
ENSG00000162631	NTNG1	241.506	5.69172	0.934121	6.09313	1.10725e-09	8.02598e-08	2.07	20	5.26	86.5	779	557
ENSG00000244274	DBNDD2	451.062	-1.70361	0.279758	-6.08958	1.1321e-09	8.16001e-08	576	654	840	274	184	178
ENSG00000065361	ERBB3	184.396	-3.36046	0.55213	-6.08637	1.155e-09	8.27861e-08	591	259	158	39	27.6	31.6
ENSG00000182022	CHST15	5001.23	-1.12717	0.185633	-6.07204	1.26299e-09	9.0023e-08	7430	7650	5510	2970	3000	3450
ENSG00000228274	ENSG00000228274	198.436	-1.42948	0.23554	-6.06897	1.28733e-09	9.12514e-08	296	263	309	94.9	128	98.7
ENSG00000115363	EVA1A	224.384	-2.9645	0.489175	-6.0602	1.35957e-09	9.58419e-08	263	599	331	73.8	28.6	50.8
ENSG00000197122	SRC	329.391	-3.90825	0.6452	-6.05743	1.38317e-09	9.69734e-08	138	843	872	43.2	42.8	37.4
ENSG00000198053	SIRPA	590.845	-2.61866	0.432489	-6.05486	1.40536e-09	9.7993e-08	970	1010	1070	72.8	173	250
ENSG00000159231	CBR3	242.65	-2.03204	0.336121	-6.04556	1.4889e-09	1.03258e-07	312	413	445	130	66.6	90.1
ENSG00000116183	PAPPA2	403.262	-4.00646	0.663719	-6.03638	1.57608e-09	1.08715e-07	1520	223	531	33.7	56.2	51.7
ENSG00000132002	DNAJB1	1577.1	-1.63301	0.271181	-6.02184	1.72445e-09	1.18314e-07	3300	1810	2040	779	789	739
ENSG00000100360	IFT27	213.972	-2.73661	0.455138	-6.01269	1.82467e-09	1.24524e-07	485	373	258	88.6	42.8	36.4
ENSG00000184162	NR2C2AP	318.085	-0.93048	0.155574	-5.98095	2.2184e-09	1.50593e-07	415	406	430	232	215	210
ENSG00000103490	PYCARD	52.6129	-6.72374	1.12542	-5.97444	2.30885e-09	1.55908e-07	31	166	116	1.05	0.952	0.958
ENSG00000139329	LUM	307.138	-7.01089	1.17413	-5.97113	2.35612e-09	1.58267e-07	1490	25.7	313	9.49	1.9	2.87
ENSG00000205426	KRT81	23613.5	-6.97281	1.16927	-5.96338	2.47075e-09	1.65103e-07	2210	65500	72900	533	260	327
ENSG00000196109	ZNF676	227.942	-5.60883	0.941285	-5.9587	2.54254e-09	1.6902e-07	719	29.6	591	7.38	10.5	9.58
ENSG00000087245	MMP2	22947.4	-1.05341	0.177165	-5.94595	2.74855e-09	1.80841e-07	26900	34200	31800	13800	13500	17400
ENSG00000120594	PLXDC2	3868.9	-1.64132	0.276037	-5.94603	2.74725e-09	1.80841e-07	5530	5430	6620	2620	1560	1450
ENSG00000084636	COL16A1	131.954	-2.87738	0.485347	-5.92851	3.05692e-09	2.00104e-07	176	223	298	32.7	15.2	46.9
ENSG00000176438	SYNE3	664.501	1.85985	0.3145	5.91367	3.34561e-09	2.17889e-07	280	371	209	1310	783	1030
ENSG00000105810	CDK6	4070.87	-0.897666	0.152297	-5.89419	3.76527e-09	2.43982e-07	5400	5230	5270	3320	2680	2540
ENSG00000074181	NOTCH3	1973.98	-7.60325	1.29218	-5.88404	4.00378e-09	2.58133e-07	420	4720	6640	46.4	10.5	3.83
ENSG00000106823	ECM2	1059.18	-0.725428	0.123522	-5.87287	4.28325e-09	2.74771e-07	1360	1240	1370	768	848	779
ENSG00000100342	APOL1	93.2237	-2.54821	0.434202	-5.86872	4.39162e-09	2.80321e-07	176	188	114	38	18.1	25.9
ENSG00000188613	NANOS1	2385.18	-2.9518	0.504878	-5.84657	5.01821e-09	3.18731e-07	7580	2560	2540	352	755	531
ENSG00000129933	MAU2	3141.98	-0.95964	0.164266	-5.842	5.15785e-09	3.25986e-07	4900	3670	3880	2150	2200	2050
ENSG00000130477	UNC13A	254.573	-1.67735	0.287369	-5.83693	5.31721e-09	3.3441e-07	444	374	346	86.5	128	149
ENSG00000110435	PDHX	1858.15	0.530186	0.0908948	5.83296	5.44523e-09	3.40792e-07	1480	1540	1540	2160	2180	2240
ENSG00000009694	TENM1	643.393	5.61701	0.963387	5.83048	5.52668e-09	3.4421e-07	19.7	35.3	22.1	47.5	1690	2050
ENSG00000206538	VGLL3	3553.41	-2.27483	0.390389	-5.82709	5.64026e-09	3.49587e-07	9700	3560	4420	1160	1190	1300
ENSG00000166797	CIAO2A	3027.44	0.871396	0.149981	5.81003	6.24608e-09	3.85275e-07	1840	2210	2370	3870	4140	3740
ENSG00000089639	GMIP	256.395	-2.22384	0.383357	-5.80098	6.59303e-09	4.0473e-07	644	331	293	91.7	94.2	85.3
ENSG00000125266	EFNB2	3720.8	-0.96806	0.167031	-5.79568	6.80451e-09	4.15723e-07	5170	5500	4110	2550	2340	2660
ENSG00000132470	ITGB4	26562.5	-0.792202	0.136755	-5.79285	6.92021e-09	4.20788e-07	36900	32600	31500	20600	17400	20300
ENSG00000181754	AMIGO1	136.791	-1.32393	0.228853	-5.78508	7.2477e-09	4.38623e-07	185	202	199	86.5	77.1	70.9
ENSG00000157823	AP3S2	589.782	-1.29358	0.223669	-5.78343	7.31913e-09	4.38806e-07	1050	688	779	351	350	324
ENSG00000185133	INPP5J	325.122	1.45697	0.251906	5.78377	7.30429e-09	4.38806e-07	192	138	190	408	565	456
ENSG00000198728	LDB1	4367.83	0.674764	0.116757	5.7792	7.50574e-09	4.47901e-07	3120	3380	3590	5420	5630	5060
ENSG00000105127	AKAP8	928.738	-0.962303	0.166583	-5.77672	7.61704e-09	4.52438e-07	1280	1100	1300	566	712	611
ENSG00000171757	LRRC34	70.6812	3.32071	0.576479	5.76033	8.39484e-09	4.9634e-07	4.14	12.4	22.1	128	125	133
ENSG00000114378	HYAL1	162.888	3.5356	0.614628	5.75242	8.79762e-09	5.17768e-07	12.4	42.9	22.1	134	363	403
ENSG00000184838	PRR16	1765.67	-0.912417	0.158692	-5.74961	8.94471e-09	5.24021e-07	2460	2480	1980	1120	1290	1260
ENSG00000163815	CLEC3B	163.056	-2.70409	0.471748	-5.73207	9.92126e-09	5.7859e-07	200	263	385	53.8	21.9	54.6
ENSG00000006015	REX1BD	520.211	-1.37302	0.239837	-5.72481	1.03552e-08	6.01165e-07	962	636	653	288	308	273
ENSG00000196277	GRM7	98.361	3.7378	0.653319	5.72124	1.05746e-08	6.11138e-07	10.3	18.1	12.6	61.2	252	236
ENSG00000206075	SERPINB5	121.779	-6.34453	1.11048	-5.7133	1.10803e-08	6.37491e-07	12.4	344	365	3.16	3.81	1.92
ENSG00000105245	NUMBL	1828.34	-0.552741	0.0967605	-5.71247	1.11349e-08	6.3777e-07	2270	2140	2110	1520	1460	1470
ENSG00000082269	FAM135A	1285.61	0.775211	0.135845	5.70658	1.15267e-08	6.57277e-07	851	1010	985	1720	1590	1560
ENSG00000160961	ZNF333	604.377	-1.02113	0.179219	-5.69765	1.2147e-08	6.89585e-07	853	725	852	343	422	432
ENSG00000172086	KRCC1	778.757	-1.06328	0.186672	-5.69597	1.22675e-08	6.93355e-07	1050	1170	947	431	573	508
ENSG00000131389	SLC6A6	1343.34	-1.11943	0.196761	-5.68926	1.27594e-08	7.17994e-07	1920	1620	1980	832	709	999
ENSG00000107719	PALD1	612.74	-3.83801	0.675514	-5.68162	1.33428e-08	7.44298e-07	2170	652	613	151	51.4	38.3
ENSG00000126860	EVI2A	130.042	-1.85367	0.326243	-5.68186	1.33234e-08	7.44298e-07	183	230	198	74.9	41.9	52.7
ENSG00000171236	LRG1	53.7256	2.60302	0.458764	5.67398	1.39519e-08	7.74902e-07	18.6	14.3	12.6	98.1	65.7	113
ENSG00000106688	SLC1A1	680.898	-1.57604	0.278177	-5.6656	1.4651e-08	8.10226e-07	959	993	1110	418	227	382
ENSG00000106804	C5	313.535	-1.0422	0.184236	-5.65689	1.54143e-08	8.48776e-07	465	396	406	188	202	225
ENSG00000101695	RNF125	109.13	-2.41008	0.426591	-5.64964	1.60786e-08	8.81577e-07	143	236	172	49.6	31.4	23
ENSG00000082212	ME2	2073.04	0.535944	0.0950149	5.64063	1.6943e-08	9.25018e-07	1720	1670	1680	2460	2550	2360
ENSG00000134516	DOCK2	106.428	3.09087	0.548392	5.63624	1.73805e-08	9.4488e-07	16.6	20	30.5	306	104	162
ENSG00000146701	MDH2	9208.98	0.758332	0.134622	5.63306	1.77044e-08	9.58428e-07	5920	7280	7320	11500	11600	11600
ENSG00000114166	KAT2B	383.508	-1.40801	0.250354	-5.62407	1.86508e-08	1.00542e-06	615	414	643	194	210	225
ENSG00000129910	CDH15	64.1031	-4.28164	0.761897	-5.61971	1.91274e-08	1.0268e-06	47.6	87.7	230	7.38	6.66	4.79
ENSG00000174206	KICS2	571.721	0.730496	0.13018	5.61143	2.00663e-08	1.07271e-06	433	416	442	677	718	745
ENSG00000115204	MPV17	3740.77	0.508731	0.0908114	5.60206	2.11821e-08	1.12766e-06	3070	3000	3200	4340	4550	4290
ENSG00000120053	GOT1	4260.91	1.02217	0.182657	5.59611	2.19209e-08	1.16217e-06	2410	2690	3340	5130	5850	6160
ENSG00000204682	MIR1915HG	238.216	-1.531	0.27372	-5.59332	2.2277e-08	1.17619e-06	333	328	401	97	157	113
ENSG00000122378	PRXL2A	2502.34	7.61658	1.36226	5.59113	2.25591e-08	1.1862e-06	1.03	68.7	6.31	3850	5480	5610
ENSG00000072041	SLC6A15	2878.67	2.45629	0.439567	5.58797	2.2974e-08	1.20309e-06	1570	569	526	4700	4550	5360
ENSG00000123143	PKN1	6691.23	-2.00918	0.361295	-5.56105	2.68157e-08	1.39856e-06	13700	9540	8950	4080	2030	1880
ENSG00000165795	NDRG2	67.3333	3.18044	0.572044	5.55978	2.70113e-08	1.40306e-06	9.31	18.1	12.6	63.3	170	130
ENSG00000168679	SLC16A4	198.784	-3.49775	0.629781	-5.55391	2.79344e-08	1.44515e-06	136	708	253	36.9	30.5	29.7
ENSG00000205413	SAMD9	376.31	-1.35777	0.244599	-5.55099	2.8406e-08	1.46365e-06	632	509	483	165	239	230
ENSG00000112695	COX7A2	5033.83	0.83058	0.150076	5.53439	3.12321e-08	1.59645e-06	3740	3670	3470	6350	7360	5620
ENSG00000187239	FNBP1	1915.05	-0.861403	0.155632	-5.53488	3.11443e-08	1.59645e-06	2200	2560	2660	1520	1300	1260
ENSG00000065268	WDR18	1715.94	-1.09311	0.197669	-5.53002	3.20193e-08	1.63019e-06	2790	2050	2170	1220	1120	949
ENSG00000130313	PGLS	1165.62	-1.8595	0.336965	-5.51836	3.42178e-08	1.73524e-06	2700	1390	1400	472	608	430
ENSG00000129173	E2F8	190.775	1.4983	0.271834	5.51182	3.55146e-08	1.79391e-06	98.3	80.1	121	324	246	276
ENSG00000148735	PLEKHS1	31.6728	-3.20601	0.581753	-5.51094	3.56923e-08	1.79581e-06	53.8	51.5	66.3	3.16	8.57	6.71
ENSG00000171462	DLK2	186.508	-1.38165	0.250831	-5.5083	3.62315e-08	1.81582e-06	219	305	284	102	114	93.9
ENSG00000179091	CYC1	7519.97	0.679895	0.123557	5.50267	3.74076e-08	1.86747e-06	5340	5680	6320	9560	9540	8670
ENSG00000082458	DLG3	142.88	-2.18192	0.396771	-5.4992	3.81513e-08	1.88989e-06	198	234	271	28.5	65.7	60.4
ENSG00000140682	TGFB1I1	1181.49	-1.21164	0.220303	-5.49986	3.8009e-08	1.88989e-06	2070	1410	1470	789	700	650
ENSG00000121310	ECHDC2	204.249	-2.70881	0.492994	-5.49462	3.9156e-08	1.9322e-06	496	191	377	30.6	68.5	63.2
ENSG00000023892	DEF6	196.336	-1.47324	0.268487	-5.48721	4.08324e-08	2.0072e-06	228	298	340	108	90.4	114
ENSG00000198959	TGM2	3345.89	-2.52113	0.460036	-5.48028	4.24643e-08	2.07945e-06	7930	4180	4990	860	498	1620
ENSG00000104368	PLAT	711.485	-2.37424	0.433495	-5.47698	4.32653e-08	2.11062e-06	1680	635	1260	311	154	225
ENSG00000154262	ABCA6	53.6601	-2.0067	0.366507	-5.4752	4.37029e-08	2.12389e-06	81.8	78.2	97.9	22.1	22.8	19.2
ENSG00000074410	CA12	1109.47	2.34798	0.429161	5.47109	4.4727e-08	2.16546e-06	228	601	264	1580	1540	2450
ENSG00000159267	HLCS	1901.21	-1.1247	0.205988	-5.46005	4.76003e-08	2.28731e-06	2120	2810	2890	1000	1250	1330
ENSG00000178741	COX5A	5536.21	0.810395	0.148422	5.46007	4.75936e-08	2.28731e-06	4040	4020	4000	6860	8120	6180
ENSG00000099797	TECR	2403.96	-1.03005	0.189273	-5.44215	5.26404e-08	2.52006e-06	3240	3500	2940	1690	1270	1780
ENSG00000198355	PIM3	4069.03	1.16826	0.21551	5.42092	5.92936e-08	2.82802e-06	2140	2840	2540	6410	6080	4410
ENSG00000143845	ETNK2	474.732	1.78304	0.329601	5.40971	6.31258e-08	2.99965e-06	167	192	283	981	580	647
ENSG00000118620	ZNF430	274.504	-0.992487	0.183533	-5.40767	6.38508e-08	3.01454e-06	396	377	323	181	182	188
ENSG00000256771	ZNF253	298.411	-1.18419	0.218991	-5.4075	6.39092e-08	3.01454e-06	493	370	381	169	178	200
ENSG00000187210	GCNT1	4932.14	-2.08428	0.38646	-5.39327	6.91886e-08	3.25161e-06	11400	5510	7080	2680	1220	1750
ENSG00000182179	UBA7	273.188	-1.57226	0.291685	-5.39029	7.03449e-08	3.29389e-06	340	372	515	109	166	138
ENSG00000145014	TMEM44	1096.14	-1.16374	0.215939	-5.38924	7.07581e-08	3.30119e-06	1290	1830	1430	763	575	692
ENSG00000009950	MLXIPL	3158.76	1.44144	0.268582	5.36686	8.01207e-08	3.72445e-06	1960	1900	1240	3860	5790	4200
ENSG00000168944	CEP120	1769.51	0.745197	0.139027	5.36011	8.31717e-08	3.85232e-06	1420	1250	1300	2140	2050	2450
ENSG00000151692	RNF144A	1767.23	-2.85837	0.534728	-5.34547	9.01844e-08	4.16211e-06	1510	3340	4460	176	563	545
ENSG00000258839	MC1R	101.511	-1.66229	0.311098	-5.34332	9.12598e-08	4.19664e-06	135	151	178	40.1	59	46.9
ENSG00000204388	HSPA1B	195.625	-1.21699	0.228213	-5.33267	9.67791e-08	4.41924e-06	255	285	281	120	135	97.7
ENSG00000228340	MIR646HG	77.3665	2.57059	0.482046	5.33265	9.67893e-08	4.41924e-06	20.7	21	25.3	108	88.5	201
ENSG00000160951	PTGER1	39.9049	-4.54261	0.855771	-5.30821	1.10708e-07	5.03684e-06	23.8	116	89.4	3.16	2.86	3.83
ENSG00000182240	BACE2	2024.79	-6.50181	1.22749	-5.29683	1.17831e-07	5.34197e-06	10300	663	1030	19	68.5	45
ENSG00000197324	LRP10	18199.8	-0.820487	0.154951	-5.29512	1.18938e-07	5.37316e-06	23800	22700	23100	11800	12200	15500
ENSG00000274070	CASTOR2	1443.84	1.20629	0.228193	5.28628	1.24831e-07	5.61958e-06	706	796	1120	1840	2200	2000
ENSG00000113721	PDGFRB	3436.89	-1.77739	0.336297	-5.2852	1.25571e-07	5.63312e-06	4990	4760	6210	948	1460	2240
ENSG00000079691	CARMIL1	406.799	-2.72219	0.515608	-5.27958	1.29481e-07	5.78831e-06	281	956	882	74.9	147	99.6
ENSG00000091986	CCDC80	3142.23	-1.93342	0.366899	-5.26963	1.367e-07	6.08982e-06	4700	4340	5910	1280	722	1910
ENSG00000135940	COX5B	8684.41	0.828838	0.158145	5.24099	1.5972e-07	7.0907e-06	6430	6060	6280	9990	13100	10200
ENSG00000172379	ARNT2	576.837	-3.14186	0.599766	-5.23848	1.61902e-07	7.13817e-06	2100	481	531	151	99.9	102
ENSG00000213999	MEF2B	269.807	-1.63812	0.312673	-5.23907	1.61384e-07	7.13817e-06	533	355	338	101	158	134
ENSG00000158813	EDA	133.013	3.53407	0.674742	5.23767	1.62617e-07	7.14512e-06	19.7	24.8	18.9	62.2	306	367
ENSG00000253819	LINC01151	86.0569	-3.21312	0.614003	-5.23307	1.66718e-07	7.30031e-06	155	187	124	4.22	24.7	21.1
ENSG00000214046	SMIM7	1400.56	-0.950844	0.181962	-5.22552	1.73668e-07	7.57879e-06	2180	1730	1630	895	1050	922
ENSG00000105137	SYDE1	3658.14	-1.40839	0.270198	-5.21244	1.86378e-07	8.07847e-06	7340	4270	4330	2250	1870	1890
ENSG00000204410	MSH5	719.59	0.941299	0.180585	5.21251	1.86306e-07	8.07847e-06	460	475	544	1080	826	933
ENSG00000073578	SDHA	4315.5	0.687285	0.132149	5.20083	1.98399e-07	8.57058e-06	3220	3010	3690	5540	5360	5080
ENSG00000151914	DST	7034.75	-0.727333	0.140286	-5.18463	2.16446e-07	9.31881e-06	9010	8510	8790	5680	4560	5650
ENSG00000151233	GXYLT1	1219.51	1.02478	0.197866	5.17915	2.22894e-07	9.5643e-06	663	929	819	1750	1420	1730
ENSG00000178773	CPNE7	222.948	-2.88515	0.557157	-5.17834	2.2387e-07	9.57416e-06	643	267	268	82.3	26.7	50.8
ENSG00000171451	DSEL	7775.18	-1.06377	0.205581	-5.17444	2.28593e-07	9.7437e-06	10900	8980	11700	4600	4350	6140
ENSG00000120820	GLT8D2	866.306	-1.05344	0.203747	-5.17032	2.33691e-07	9.928e-06	1090	1260	1150	634	443	614
ENSG00000165629	ATP5F1C	5297.05	0.506227	0.0979643	5.16747	2.37283e-07	1.00143e-05	4480	4120	4530	6310	6350	5990
ENSG00000180739	S1PR5	41.0673	-4.55747	0.881873	-5.16794	2.36682e-07	1.00143e-05	75.5	33.4	127	6.33	0.952	2.87
ENSG00000124882	EREG	671.825	-2.02537	0.392445	-5.16089	2.45775e-07	1.03387e-05	1110	1130	998	156	213	425
ENSG00000099812	MISP	278.879	-3.55054	0.688484	-5.15704	2.50882e-07	1.0519e-05	182	294	1070	27.4	58.1	46
ENSG00000286153	ENSG00000286153	189.068	1.27813	0.248417	5.14509	2.67388e-07	1.11746e-05	90	120	121	233	273	297
ENSG00000144381	HSPD1	8413.86	0.670143	0.130289	5.14352	2.69642e-07	1.12115e-05	5790	6910	6780	10000	11000	9960
ENSG00000198286	CARD11	120.013	-5.59552	1.08793	-5.14325	2.7002e-07	1.12115e-05	15.5	470	220	2.11	3.81	8.62
ENSG00000166086	JAM3	753.976	6.94578	1.35116	5.14061	2.73851e-07	1.13339e-05	4.14	2.86	29.5	138	1800	2550
ENSG00000137478	FCHSD2	1281.51	-1.10066	0.2142	-5.13846	2.76996e-07	1.14272e-05	1850	1610	1780	633	825	987
ENSG00000213967	ZNF726	122.078	-1.89396	0.369555	-5.12496	2.97604e-07	1.2238e-05	135	216	226	45.3	43.8	66.1
ENSG00000074855	ANO8	1072.17	-1.25868	0.245667	-5.12351	2.99893e-07	1.22927e-05	1480	1350	1710	632	474	790
ENSG00000188818	ZDHHC11	68.4314	-2.30915	0.450821	-5.12209	3.02165e-07	1.23464e-05	68.3	134	139	22.1	23.8	23
ENSG00000100749	VRK1	805.733	0.677561	0.132653	5.10779	3.25951e-07	1.32761e-05	583	667	609	1010	937	1030
ENSG00000166821	PEX11A	268.916	-1.59684	0.312789	-5.10518	3.30483e-07	1.3418e-05	264	462	486	140	127	134
ENSG00000054598	FOXC1	4968.87	-1.87166	0.366966	-5.10036	3.39013e-07	1.37209e-05	12000	5810	5640	1620	2680	2100
ENSG00000198719	DLL1	78.4374	-2.06113	0.404189	-5.09942	3.40701e-07	1.37247e-05	110	114	156	21.1	40.9	28.7
ENSG00000247134	ENSG00000247134	178.652	4.65846	0.913582	5.09911	3.41245e-07	1.37247e-05	1.03	34.3	5.26	357	394	280
ENSG00000224531	SMIM13	2052.37	0.538008	0.105605	5.09451	3.49637e-07	1.40183e-05	1760	1690	1580	2350	2470	2480
ENSG00000064490	RFXANK	1031.23	-1.72236	0.338504	-5.08816	3.61552e-07	1.44221e-05	2380	1220	1150	425	543	470
ENSG00000167619	TMEM145	222.251	2.44537	0.480619	5.08795	3.61959e-07	1.44221e-05	110	35.3	62.1	266	382	479
ENSG00000112541	PDE10A	203.846	2.62476	0.515967	5.08707	3.63639e-07	1.44442e-05	45.5	29.6	95.8	345	238	469
ENSG00000260027	HOXB7	70.5447	-2.85459	0.561691	-5.08214	3.73212e-07	1.47787e-05	90	142	140	6.33	23.8	21.1
ENSG00000196569	LAMA2	3197.4	3.87445	0.762494	5.08128	3.74895e-07	1.47997e-05	95.2	986	143	6240	5140	6580
ENSG00000041353	RAB27B	627.276	-1.12936	0.222631	-5.07281	3.91986e-07	1.54269e-05	886	773	924	371	323	487
ENSG00000140990	NDUFB10	3662.5	0.536844	0.106086	5.06046	4.18244e-07	1.641e-05	3130	2930	2910	4290	4600	4120
ENSG00000196517	SLC6A9	1783.84	2.68403	0.530659	5.05791	4.23873e-07	1.65801e-05	196	449	797	1730	4000	3530
ENSG00000053501	USE1	361.647	-1.71541	0.339751	-5.04901	4.44115e-07	1.73191e-05	806	421	436	188	171	148
ENSG00000140526	ABHD2	11447.7	-1.20628	0.23906	-5.04593	4.51327e-07	1.74971e-05	16000	15500	16400	8680	4900	7190
ENSG00000180611	MB21D2	96.0489	-1.9605	0.388533	-5.04589	4.51407e-07	1.74971e-05	157	182	119	46.4	45.7	25.9
ENSG00000066629	EML1	225.082	-1.77422	0.352299	-5.03612	4.75054e-07	1.83583e-05	410	215	420	88.6	115	102
ENSG00000158186	MRAS	198.632	-2.5076	0.498351	-5.0318	4.85905e-07	1.87212e-05	574	198	241	45.3	62.8	69.9
ENSG00000111799	COL12A1	23192.3	-1.52006	0.302804	-5.01995	5.16848e-07	1.98538e-05	21000	43300	38800	10700	11500	13800
ENSG00000115339	GALNT3	1203.39	-2.10772	0.419966	-5.01877	5.20029e-07	1.99163e-05	971	2400	2490	583	319	458
ENSG00000197013	ZNF429	325.698	-1.35308	0.269651	-5.01789	5.22421e-07	1.99484e-05	611	380	414	168	200	182
ENSG00000128573	FOXP2	110.004	3.78346	0.754657	5.01348	5.34548e-07	2.03291e-05	13.5	13.3	17.9	430	119	66.1
ENSG00000138771	SHROOM3	1430.18	-1.04379	0.208211	-5.01311	5.35561e-07	2.03291e-05	1910	2000	1870	719	1120	964
ENSG00000114541	FRMD4B	1165.07	-2.04885	0.409217	-5.00676	5.53543e-07	2.09497e-05	1340	2310	1980	227	554	580
ENSG00000011243	AKAP8L	1585.49	-0.903902	0.18074	-5.00112	5.6997e-07	2.1508e-05	2490	1940	1770	1130	1090	1100
ENSG00000109819	PPARGC1A	3709.2	1.43302	0.28767	4.98149	6.30954e-07	2.37394e-05	1780	2010	2230	3470	6820	5950
ENSG00000235750	KIAA0040	19722	1.64246	0.329959	4.97777	6.43204e-07	2.41296e-05	9320	6590	12800	40500	24000	25100
ENSG00000113209	PCDHB5	49.6039	-3.62705	0.728909	-4.97601	6.49096e-07	2.42796e-05	65.2	144	66.3	2.11	12.4	7.66
ENSG00000254402	LRRC24	106.639	-1.29709	0.260771	-4.97405	6.55692e-07	2.4455e-05	158	133	163	56.9	65.7	62.3
ENSG00000105671	DDX49	2880.37	-1.05271	0.212132	-4.9625	6.9591e-07	2.58288e-05	4790	3170	3700	1780	2110	1740
ENSG00000147100	SLC16A2	73.8692	-2.77969	0.560158	-4.96232	6.96553e-07	2.58288e-05	124	113	149	7.38	17.1	31.6
ENSG00000147853	AK3	2623.33	0.697847	0.140801	4.95626	7.18618e-07	2.65576e-05	1790	1980	2240	3380	3290	3070
ENSG00000235109	ZSCAN31	434.378	-1.2883	0.259959	-4.9558	7.20346e-07	2.65576e-05	495	802	552	244	277	237
ENSG00000104369	JPH1	127.362	-2.85374	0.576202	-4.95267	7.32012e-07	2.69104e-05	97.3	301	273	44.3	18.1	30.7
ENSG00000144677	CTDSPL	2084.59	-0.981921	0.198488	-4.94701	7.53638e-07	2.76262e-05	3050	2300	2960	1200	1610	1400
ENSG00000187908	DMBT1	2091.58	-1.83644	0.371519	-4.94306	7.69065e-07	2.81114e-05	4280	2630	2890	1150	506	1090
ENSG00000050405	LIMA1	2819.12	-0.887132	0.179688	-4.93707	7.9304e-07	2.89054e-05	4070	3140	3770	2100	1700	2140
ENSG00000115290	GRB14	311.388	0.908	0.184121	4.93155	8.15781e-07	2.96501e-05	205	217	227	384	376	459
ENSG00000113494	PRLR	5152.47	-1.06034	0.215073	-4.93015	8.21665e-07	2.97796e-05	7100	6270	7520	2510	3770	3740
ENSG00000141552	ANAPC11	3274.8	0.652123	0.132308	4.92883	8.27233e-07	2.98969e-05	2680	2400	2570	4110	4310	3580
ENSG00000063241	ISOC2	1047.5	0.563372	0.114534	4.91881	8.7072e-07	3.13802e-05	837	820	880	1190	1310	1240
ENSG00000104899	AMH	404.86	-1.25019	0.254227	-4.91759	8.76171e-07	3.14882e-05	520	541	650	201	307	210
ENSG00000161243	FBXO27	296.084	2.15714	0.439305	4.91034	9.09196e-07	3.25838e-05	46.6	133	145	463	503	486
ENSG00000101670	LIPG	1042.42	3.24485	0.660909	4.90968	9.12244e-07	3.25866e-05	367	132	97.9	3520	802	1340
ENSG00000152578	GRIA4	207.325	3.8646	0.787212	4.90923	9.14356e-07	3.25866e-05	16.6	28.6	34.7	878	125	161
ENSG00000182621	PLCB1	755.738	-2.14924	0.438051	-4.90636	9.27835e-07	3.29754e-05	1430	696	1580	154	343	337
ENSG00000112379	ARFGEF3	109.736	-1.38743	0.282822	-4.90567	9.31082e-07	3.29994e-05	140	184	153	58	69.5	54.6
ENSG00000160113	NR2F6	5674.22	-1.05581	0.216061	-4.88664	1.02572e-06	3.62533e-05	9870	6320	6800	3580	3850	3630
ENSG00000135596	MICAL1	950.974	-0.728179	0.149168	-4.88161	1.05221e-06	3.70874e-05	1050	1190	1310	752	694	702
ENSG00000100412	ACO2	8435.43	0.938124	0.192268	4.87925	1.06488e-06	3.73288e-05	4690	5730	6940	10300	11000	12000
ENSG00000177663	IL17RA	1321.71	-1.2476	0.255679	-4.87958	1.06315e-06	3.73288e-05	1380	2200	1990	641	793	916
ENSG00000168874	ATOH8	2015.33	-1.16254	0.239002	-4.86415	1.14949e-06	4.01852e-05	2560	2790	3000	1640	1030	1060
ENSG00000135094	SDS	126.267	2.52155	0.518608	4.86215	1.16117e-06	4.04832e-05	54.9	34.3	23.2	332	174	139
ENSG00000105676	ARMC6	1255.31	-1.19206	0.245211	-4.86135	1.16588e-06	4.05372e-05	1960	1570	1710	626	1000	666
ENSG00000026652	AGPAT4	227.444	-1.43912	0.296206	-4.85853	1.18262e-06	4.10082e-05	401	318	278	142	90.4	135
ENSG00000123146	ADGRE5	6674.77	-1.2283	0.252917	-4.85654	1.19456e-06	4.13105e-05	8370	8740	11000	4810	2840	4330
ENSG00000133048	CHI3L1	164.719	4.65106	0.95913	4.84925	1.23931e-06	4.27428e-05	3.1	21	13.7	49.6	227	674
ENSG00000232855	ENSG00000232855	70.4258	-1.72199	0.355306	-4.84648	1.25671e-06	4.32268e-05	95.2	135	93.7	29.5	33.3	35.4
ENSG00000018869	ZNF582	133.402	-1.50663	0.311004	-4.84442	1.26983e-06	4.35612e-05	173	196	223	49.6	80.9	77.6
ENSG00000131015	ULBP2	56.8273	-1.71824	0.354819	-4.84257	1.28168e-06	4.38506e-05	79.7	92.5	89.4	21.1	29.5	28.7
ENSG00000099330	OCEL1	410.231	-1.87199	0.38692	-4.83817	1.31039e-06	4.4595e-05	1010	474	452	152	199	177
ENSG00000127863	TNFRSF19	4772	2.18871	0.452351	4.83851	1.30815e-06	4.4595e-05	2620	1170	1360	3990	8660	10800
ENSG00000148180	GSN	10665.2	0.736415	0.152252	4.83682	1.31934e-06	4.47807e-05	7760	8310	7930	15500	12500	12000
ENSG00000007541	PIGQ	1654.75	-0.623678	0.12908	-4.8317	1.35372e-06	4.58265e-05	2080	1800	2150	1270	1330	1310
ENSG00000108528	SLC25A11	2469.44	0.767661	0.158949	4.8296	1.36808e-06	4.61907e-05	2070	1640	1770	3440	3030	2860
ENSG00000170545	SMAGP	244.182	-1.80851	0.374739	-4.82605	1.39268e-06	4.68979e-05	417	479	244	77	130	118
ENSG00000165655	ZNF503	790.055	-1.23492	0.256134	-4.82137	1.42573e-06	4.78852e-05	925	1050	1350	361	509	543
ENSG00000059122	FLYWCH1	3195.49	-0.516959	0.107273	-4.81911	1.44201e-06	4.83055e-05	3920	3490	3870	2570	2580	2730
ENSG00000007080	CCDC124	1315.45	-1.24156	0.258261	-4.80739	1.52913e-06	5.08567e-05	2500	1510	1530	817	804	724
ENSG00000105700	KXD1	2379.68	-0.948045	0.197211	-4.80727	1.53006e-06	5.08567e-05	3820	2680	2910	1670	1750	1460
ENSG00000165678	GHITM	12068.9	0.540603	0.112444	4.80774	1.52643e-06	5.08567e-05	9100	10200	10200	13700	15200	14000
ENSG00000090006	LTBP4	5083.5	-0.637765	0.13275	-4.80425	1.55334e-06	5.14971e-05	5620	6700	6250	3760	3860	4310
ENSG00000114631	PODXL2	2070.6	1.14909	0.239216	4.80358	1.55856e-06	5.15369e-05	1110	1280	1470	3350	2120	3090
ENSG00000128944	KNSTRN	2042.05	0.756096	0.157475	4.80138	1.57572e-06	5.17643e-05	1550	1460	1540	2860	2170	2670
ENSG00000154518	ATP5MC3	7406.31	0.722641	0.150507	4.80139	1.57571e-06	5.17643e-05	6120	5140	5510	9060	10300	8270
ENSG00000196155	PLEKHG4	314.393	-2.38578	0.496918	-4.80115	1.57754e-06	5.17643e-05	944	307	333	104	109	89.1
ENSG00000011485	PPP5C	4001.87	0.845152	0.176111	4.79898	1.59478e-06	5.21351e-05	2960	2760	2870	6210	4730	4490
ENSG00000122870	BICC1	7759.88	-1.11403	0.232153	-4.7987	1.59697e-06	5.21351e-05	13400	9270	9210	4010	5510	5190
ENSG00000130517	PGPEP1	2034.29	-1.99106	0.415267	-4.79466	1.62955e-06	5.30637e-05	5520	2150	2080	730	892	832
ENSG00000169583	CLIC3	125.567	-3.0913	0.645206	-4.79117	1.65808e-06	5.37202e-05	92.1	160	422	28.5	18.1	32.6
ENSG00000278677	H2AC17	3034.18	0.745073	0.155506	4.79128	1.65721e-06	5.37202e-05	2370	1910	2520	3720	3780	3900
ENSG00000106123	EPHB6	87.715	-6.02041	1.25688	-4.78995	1.6682e-06	5.39119e-05	12.4	359	147	4.22	3.81	0
ENSG00000130544	ZNF557	793.804	-0.863909	0.180425	-4.78819	1.68295e-06	5.4252e-05	1200	960	914	519	568	602
ENSG00000154127	UBASH3B	1111.86	-1.46557	0.306235	-4.78577	1.70331e-06	5.47707e-05	2050	1420	1440	755	399	620
ENSG00000184381	PLA2G6	733.951	0.818472	0.171165	4.78178	1.7375e-06	5.57302e-05	502	559	532	1050	801	961
ENSG00000127526	SLC35E1	3598.98	-1.07088	0.224003	-4.78064	1.7474e-06	5.59081e-05	6070	4720	3850	2130	2200	2640
ENSG00000134853	PDGFRA	1021.15	-2.06139	0.431327	-4.77918	1.76016e-06	5.61761e-05	2240	1700	998	598	249	337
ENSG00000101333	PLCB4	496.694	-1.39727	0.292434	-4.77807	1.7699e-06	5.62075e-05	701	624	836	367	252	201
ENSG00000135912	TTLL4	993.095	0.520611	0.108951	4.77841	1.76686e-06	5.62075e-05	850	788	810	1200	1150	1170
ENSG00000181544	FANCB	565.186	0.642439	0.134612	4.77254	1.81918e-06	5.76298e-05	427	435	462	700	647	719
ENSG00000196268	ZNF493	328.556	-1.15175	0.241644	-4.76633	1.87614e-06	5.9288e-05	481	406	472	155	236	220
ENSG00000081803	CADPS2	387.532	-2.5389	0.533147	-4.76211	1.91579e-06	6.03922e-05	813	401	769	42.2	148	151
ENSG00000162493	PDPN	303.151	-5.17861	1.08787	-4.76032	1.93286e-06	6.0781e-05	147	922	701	44.3	2.86	1.92
ENSG00000099308	MAST3	1157.75	-1.14995	0.241608	-4.75957	1.94004e-06	6.08574e-05	2110	1380	1300	684	741	732
ENSG00000247271	ZBED5-AS1	255.333	1.01288	0.212875	4.75811	1.95412e-06	6.11498e-05	167	174	166	404	305	316
ENSG00000127511	SIN3B	2769.49	-1.57389	0.33102	-4.75468	1.98763e-06	6.20468e-05	5820	3850	2760	1080	1390	1710
ENSG00000188112	C6orf132	64.5163	-2.56242	0.53926	-4.75174	2.01675e-06	6.28032e-05	56.9	116	158	16.9	22.8	16.3
ENSG00000124145	SDC4	13893.6	1.10669	0.233407	4.74147	2.12178e-06	6.59139e-05	8160	8670	9610	23400	13800	19800
ENSG00000204564	C6orf136	528.487	0.797416	0.168425	4.73454	2.19548e-06	6.80386e-05	399	353	406	636	753	624
ENSG00000130202	NECTIN2	8288.35	0.855869	0.181144	4.72479	2.30356e-06	7.12161e-05	5600	6650	5440	9840	9540	12700
ENSG00000130844	ZNF331	596.841	0.762326	0.161403	4.72311	2.32262e-06	7.16327e-05	454	401	472	830	702	720
ENSG00000162430	SELENON	8580.49	0.975711	0.206814	4.71782	2.38386e-06	7.33452e-05	7120	5630	4610	12400	10500	11300
ENSG00000115353	TACR1	77.6274	2.65942	0.564972	4.70716	2.51189e-06	7.70994e-05	13.5	35.3	14.7	85.4	182	135
ENSG00000131067	GGT7	4160.82	1.08743	0.231294	4.70149	2.58267e-06	7.90828e-05	2660	2640	2690	6860	4050	6070
ENSG00000140577	CRTC3	1434.78	-0.863248	0.183728	-4.69851	2.62061e-06	7.9728e-05	2190	1700	1660	941	1130	983
ENSG00000142765	SYTL1	122.31	-1.57277	0.334748	-4.69838	2.62239e-06	7.9728e-05	127	215	207	65.4	63.8	55.6
ENSG00000165704	HPRT1	1166.59	0.726129	0.154546	4.69847	2.62122e-06	7.9728e-05	1000	864	773	1510	1400	1450
ENSG00000257591	ZNF625	446.213	-0.61015	0.1301	-4.68985	2.73411e-06	8.29282e-05	535	530	552	350	354	355
ENSG00000196391	ZNF774	151.264	-1.74941	0.373454	-4.68442	2.80761e-06	8.49565e-05	292	237	170	47.5	86.6	73.8
ENSG00000105655	ISYNA1	58.9579	-2.07272	0.442525	-4.68385	2.81538e-06	8.49912e-05	119	96.3	70.5	21.1	17.1	29.7
ENSG00000139985	ADAM21	76.7317	-1.64537	0.351615	-4.67946	2.87628e-06	8.66259e-05	93.1	112	144	38	32.4	41.2
ENSG00000198963	RORB	63.581	-3.93162	0.840288	-4.6789	2.88422e-06	8.66617e-05	34.2	83	241	5.27	11.4	6.71
ENSG00000106125	MINDY4	269.744	0.906907	0.19397	4.67551	2.9322e-06	8.78974e-05	191	172	200	379	366	310
ENSG00000117859	OSBPL9	4159.78	0.397825	0.0852427	4.66697	3.05677e-06	9.14181e-05	3530	3650	3580	4790	4840	4560
ENSG00000115163	CENPA	1295.34	0.696306	0.149495	4.65772	3.1973e-06	9.53986e-05	1090	986	885	1660	1470	1670
ENSG00000146083	RNF44	2362.94	0.645922	0.138725	4.65612	3.22218e-06	9.56956e-05	1920	1910	1690	2880	3150	2620
ENSG00000259240	MIR4713HG	181.256	1.12725	0.242094	4.65626	3.22011e-06	9.56956e-05	119	130	92.6	249	270	227
ENSG00000181191	PJA1	253.937	-0.931645	0.20014	-4.65497	3.24032e-06	9.60122e-05	374	314	313	157	189	177
ENSG00000162105	SHANK2	131.297	-2.48784	0.534776	-4.65212	3.28548e-06	9.7126e-05	112	285	271	61.2	28.6	29.7
ENSG00000197020	ZNF100	357.864	-0.778178	0.167402	-4.64855	3.34282e-06	9.8594e-05	437	435	485	240	265	285
ENSG00000099331	MYO9B	2505.59	-1.12932	0.24362	-4.63557	3.55963e-06	0.000104748	4620	2860	2830	1540	1590	1590
ENSG00000130433	CACNG6	53.7707	-3.18237	0.686728	-4.63411	3.58481e-06	0.000105247	115	133	42.1	16.9	5.71	9.58
ENSG00000130222	GADD45G	98.423	4.21726	0.910438	4.63212	3.61935e-06	0.000106019	3.1	1.91	25.3	154	278	128
ENSG00000154237	LRRK1	730.857	-0.928636	0.200684	-4.62736	3.70365e-06	0.000108241	1140	924	807	545	503	463
ENSG00000074964	ARHGEF10L	2398.73	0.770423	0.166541	4.62601	3.72771e-06	0.00010845	1720	2000	1590	3300	3110	2660
ENSG00000178093	TSSK6	192.618	-1.25975	0.272319	-4.62602	3.72759e-06	0.00010845	236	256	323	92.8	112	135
ENSG00000133030	MPRIP	10633.3	-0.670876	0.145147	-4.62203	3.80003e-06	0.000110304	13300	11500	14400	7760	7940	8910
ENSG00000167994	RAB3IL1	414.577	1.69873	0.367668	4.62027	3.83234e-06	0.000110991	245	196	144	418	879	605
ENSG00000223768	LINC00205	432.609	-1.3462	0.291467	-4.61871	3.86136e-06	0.000111579	796	475	592	216	302	215
ENSG00000197746	PSAP	115994	0.94244	0.204216	4.61492	3.93243e-06	0.000113378	60000	93100	85100	160000	150000	147000
ENSG00000163083	INHBB	1050.09	-6.00175	1.30066	-4.6144	3.9424e-06	0.00011341	5280	146	778	54.8	18.1	24
ENSG00000005022	SLC25A5	14464.2	0.591581	0.128225	4.61362	3.95723e-06	0.000113582	12300	11000	11300	18000	18500	15600
ENSG00000184270	H2AC21	1845.92	0.817365	0.177212	4.61236	3.9813e-06	0.000114018	1150	1260	1600	2480	2280	2310
ENSG00000215483	LINC00598	124.128	1.89275	0.410511	4.61072	4.01285e-06	0.000114666	30	77.2	50.5	209	179	199
ENSG00000125637	PSD4	71.1961	-3.35311	0.727598	-4.60847	4.05639e-06	0.000115652	83.8	61	244	20	7.61	10.5
ENSG00000154265	ABCA5	1272.95	0.632574	0.137312	4.60684	4.08842e-06	0.000116307	940	988	1070	1700	1460	1480
ENSG00000104325	DECR1	2027.82	0.643098	0.139846	4.59863	4.25288e-06	0.000120718	1740	1510	1500	2660	2260	2500
ENSG00000169891	REPS2	4390.29	-1.07013	0.232867	-4.59544	4.31832e-06	0.000122305	7740	5020	5080	2500	2970	3030
ENSG00000105072	C19orf44	278.867	-1.53672	0.334566	-4.59319	4.36519e-06	0.000123286	577	296	371	120	152	156
ENSG00000184939	ZFP90	483.395	-2.25997	0.492111	-4.5924	4.38178e-06	0.000123286	1180	647	572	73.8	212	215
ENSG00000261371	PECAM1	25.4195	-2.5176	0.548161	-4.59281	4.37307e-06	0.000123286	52.8	38.1	38.9	7.38	7.61	7.66
ENSG00000257046	SLCO1B3-SLCO1B7	106.457	-5.48532	1.1949	-4.59062	4.41931e-06	0.00012407	7.24	144	474	6.33	1.9	5.75
ENSG00000132821	VSTM2L	7705.6	-1.87309	0.408429	-4.58608	4.51639e-06	0.000126518	15800	9780	10800	5340	1970	2610
ENSG00000176485	PLAAT3	1369.98	-0.459683	0.100354	-4.58063	4.63587e-06	0.000129582	1630	1530	1590	1130	1190	1140
ENSG00000171889	MIR31HG	541.986	-1.5033	0.328486	-4.57647	4.72887e-06	0.000131894	931	898	575	190	334	324
ENSG00000189043	NDUFA4	4344.11	0.674554	0.147437	4.5752	4.75758e-06	0.000132407	3640	3130	3280	5300	5960	4770
ENSG00000127527	EPS15L1	1393.98	-0.995919	0.217738	-4.57393	4.78653e-06	0.000132638	2380	1600	1590	941	930	923
ENSG00000130560	UBAC1	2845.86	0.689881	0.150821	4.57416	4.78131e-06	0.000132638	2400	1930	2210	3210	3790	3540
ENSG00000130203	APOE	4173.17	2.6791	0.586855	4.56518	4.99058e-06	0.000137994	807	1380	1200	14500	4400	2710
ENSG00000198830	HMGN2	1974.52	0.736986	0.161477	4.56403	5.01813e-06	0.000138457	1540	1450	1450	2820	2490	2100
ENSG00000155463	OXA1L	5591.54	0.48316	0.106019	4.55731	5.18123e-06	0.000142651	4540	4890	4560	6370	6970	6220
ENSG00000172687	ZNF738	263.535	-0.895098	0.196615	-4.55255	5.29997e-06	0.000145607	335	326	367	158	201	194
ENSG00000180921	FAM83H	1126.25	-2.40523	0.528736	-4.54903	5.38945e-06	0.000147749	683	2100	2900	232	472	369
ENSG00000224271	EPIC1	366.921	-4.36265	0.959262	-4.54793	5.41763e-06	0.000148205	90	1770	237	50.6	34.3	17.2
ENSG00000136048	DRAM1	1430.32	-1.17967	0.259601	-4.54415	5.51575e-06	0.000150568	1470	2200	2280	695	917	1020
ENSG00000164919	COX6C	2854.57	0.568258	0.125145	4.5408	5.60412e-06	0.000152656	2370	2320	2210	3280	3770	3180
ENSG00000205835	GMNC	254.712	-3.07595	0.678062	-4.53639	5.72256e-06	0.000155552	902	248	216	89.6	40	32.6
ENSG00000130821	SLC6A8	7822.84	0.821399	0.181267	4.53144	5.85833e-06	0.000158906	5670	6380	4910	8480	11100	10400
ENSG00000117791	MTARC2	1107.05	0.834369	0.184167	4.5305	5.88435e-06	0.000159113	669	890	828	1510	1250	1500
ENSG00000159217	IGF2BP1	3960.43	1.79672	0.396603	4.53027	5.8908e-06	0.000159113	810	2410	2090	6760	5800	5890
ENSG00000163697	APBB2	3230.33	-1.0988	0.242595	-4.52935	5.91667e-06	0.000159477	5550	3960	3700	1640	2260	2270
ENSG00000010318	PHF7	1288.91	0.854188	0.188722	4.52617	6.00614e-06	0.000161549	791	893	1070	1810	1460	1710
ENSG00000184260	H2AC20	2489.87	0.580534	0.128377	4.52209	6.12319e-06	0.000164353	2130	1850	2010	3080	3140	2740
ENSG00000105750	ZNF85	233.863	-0.80182	0.177511	-4.51701	6.27202e-06	0.000167996	312	301	279	168	164	180
ENSG00000074800	ENO1	42961.3	0.587279	0.130273	4.50808	6.54173e-06	0.000174265	38400	31700	32900	54500	49000	51200
ENSG00000175063	UBE2C	1248.11	0.959025	0.212742	4.50791	6.54682e-06	0.000174265	861	949	733	1950	1340	1660
ENSG00000188636	RTL6	1639.55	-2.92074	0.647862	-4.50828	6.53566e-06	0.000174265	2910	2480	3300	66.4	554	527
ENSG00000125657	TNFSF9	215.805	-1.62147	0.360112	-4.50269	6.71001e-06	0.000177949	466	294	218	107	96.1	115
ENSG00000132274	TRIM22	119.967	2.82	0.626305	4.50259	6.71297e-06	0.000177949	21.7	39.1	28.4	70.7	229	331
ENSG00000105393	BABAM1	2672.03	-1.24295	0.27613	-4.50131	6.75347e-06	0.000178654	5280	2950	3040	1590	1680	1490
ENSG00000140876	NUDT7	118.573	2.09494	0.465651	4.49895	6.82886e-06	0.000180276	59	27.7	48.4	279	154	143
ENSG00000106789	CORO2A	187.81	-1.99824	0.444421	-4.49627	6.91543e-06	0.000182187	218	242	441	49.6	70.4	105
ENSG00000064763	FAR2	251.071	3.25742	0.724925	4.49345	7.00777e-06	0.000184241	30	83	29.5	933	205	226
ENSG00000008517	IL32	40.0241	-2.29227	0.511789	-4.47893	7.50166e-06	0.000196823	45.5	80.1	73.7	17.9	10.5	12.5
ENSG00000131196	NFATC1	23.0757	-2.76013	0.618492	-4.46268	8.09415e-06	0.000211935	39.3	48.6	32.6	7.38	6.66	3.83
ENSG00000153531	ADPRHL1	4903.97	-1.43553	0.321869	-4.46	8.19613e-06	0.000214168	6860	5430	9190	3690	1980	2270
ENSG00000197565	COL4A6	1643.41	-0.947949	0.212604	-4.45875	8.24407e-06	0.000214982	2140	2400	1950	1200	870	1290
ENSG00000171130	ATP6V0E2	335.542	-2.71959	0.610628	-4.45376	8.43812e-06	0.000219596	1020	160	571	100	83.8	81.4
ENSG00000100979	PLTP	110.984	2.01633	0.452928	4.45176	8.51678e-06	0.000220748	66.2	35.3	30.5	179	127	228
ENSG00000131269	ABCB7	919.453	0.606625	0.136254	4.45217	8.50085e-06	0.000220748	724	787	676	1040	1120	1170
ENSG00000103313	MEFV	955.858	-1.61934	0.36391	-4.44984	8.59354e-06	0.000221439	1260	1370	1700	288	412	708
ENSG00000104886	PLEKHJ1	1468.33	0.61063	0.137217	4.45009	8.58339e-06	0.000221439	1260	1060	1160	1840	1840	1640
ENSG00000110955	ATP5F1B	39912.4	0.595379	0.133799	4.4498	8.5952e-06	0.000221439	30200	29500	35600	51500	46300	46300
ENSG00000274641	H2BC17	610.726	1.03002	0.231553	4.44831	8.65498e-06	0.000222532	480	307	418	732	854	874
ENSG00000135744	AGT	629.286	2.09789	0.47187	4.44591	8.75204e-06	0.000224273	202	288	225	409	1210	1440
ENSG00000162496	DHRS3	1301.06	-3.10029	0.697357	-4.44577	8.75766e-06	0.000224273	5060	735	1190	162	251	401
ENSG00000204389	HSPA1A	209.161	-1.21031	0.272426	-4.44271	8.8832e-06	0.000227035	344	243	289	150	127	103
ENSG00000188153	COL4A5	4006.22	-0.832503	0.187504	-4.43992	8.99941e-06	0.000229547	4630	4850	5910	2700	2560	3380
ENSG00000115053	NCL	7672.1	0.528613	0.119084	4.43898	9.0386e-06	0.00023009	5760	6610	6480	8810	9700	8680
ENSG00000237975	FLG-AS1	510.767	2.44227	0.550419	4.43711	9.11766e-06	0.000231643	73.5	123	280	480	1060	1040
ENSG00000287042	ENSG00000287042	314.268	-1.0041	0.226324	-4.43655	9.14137e-06	0.000231786	383	384	491	177	214	236
ENSG00000247809	NR2F2-AS1	35.1205	-2.61269	0.58908	-4.4352	9.1987e-06	0.00023278	36.2	84.9	60	10.5	7.61	11.5
ENSG00000182768	NGRN	3811.82	-0.783129	0.176629	-4.43375	9.26099e-06	0.000233895	5550	4330	4580	2890	3090	2420
ENSG00000078177	N4BP2	551.785	-0.79696	0.179902	-4.42997	9.42467e-06	0.000237561	689	687	725	334	446	428
ENSG00000171509	RXFP1	332.84	-2.00864	0.453892	-4.42538	9.62725e-06	0.000242191	856	359	384	163	87.6	147
ENSG00000137474	MYO7A	93.4909	3.09432	0.699476	4.42377	9.69922e-06	0.000243525	8.28	8.58	42.1	171	196	135
ENSG00000104856	RELB	311.808	-1.01648	0.230037	-4.41875	9.92753e-06	0.000245552	364	439	449	169	207	242
ENSG00000105669	COPE	4694.9	-0.950342	0.21501	-4.41999	9.87041e-06	0.000245552	7730	5380	5450	3670	2980	2950
ENSG00000130311	DDA1	1884.01	-0.970861	0.219689	-4.41925	9.90444e-06	0.000245552	3100	2120	2260	1140	1470	1210
ENSG00000147576	ADHFE1	94.8142	1.70924	0.386617	4.42102	9.82383e-06	0.000245552	64.2	33.4	35.8	162	127	147
ENSG00000162849	KIF26B	404.46	-2.95193	0.667932	-4.41951	9.89248e-06	0.000245552	636	299	1210	51.7	176	49.8
ENSG00000174938	SEZ6L2	525.695	-3.57833	0.80987	-4.41841	9.94311e-06	0.000245552	1960	508	440	176	38.1	29.7
ENSG00000182168	UNC5C	709.808	3.86353	0.874129	4.41987	9.87621e-06	0.000245552	16.6	76.3	181	265	1570	2150
ENSG00000183597	TANGO2	1266.66	0.698763	0.158155	4.41821	9.95224e-06	0.000245552	923	935	1040	1760	1560	1380
ENSG00000214456	PLIN5	73.8374	2.426	0.548912	4.41965	9.88624e-06	0.000245552	36.2	12.4	21	82.3	168	124
ENSG00000225830	ERCC6	1405.93	-0.845747	0.191441	-4.41778	9.97176e-06	0.000245562	1440	1870	2100	983	1040	991
ENSG00000065325	GLP2R	122.965	-1.75347	0.397284	-4.41366	1.01639e-05	0.000249815	118	206	245	46.4	56.2	66.1
ENSG00000112559	MDFI	113.868	-3.14579	0.713102	-4.41142	1.02696e-05	0.000251929	136	211	267	49.6	9.52	10.5
ENSG00000104067	TJP1	4511.49	-0.530172	0.120272	-4.4081	1.04282e-05	0.000255332	5420	5320	5250	3310	3820	3950
ENSG00000105708	ZNF14	222.574	-1.41284	0.321199	-4.39863	1.08935e-05	0.000266146	392	289	289	162	90.4	112
ENSG00000141404	GNAL	420.011	1.10445	0.25111	4.39828	1.09113e-05	0.000266146	199	292	309	615	611	494
ENSG00000004961	HCCS	702.44	0.672156	0.152896	4.39617	1.10176e-05	0.000268227	583	529	514	775	933	881
ENSG00000009830	POMT2	1560.23	0.69175	0.15748	4.39263	1.11988e-05	0.000272122	1180	1110	1290	1760	1830	2200
ENSG00000175556	LONRF3	385.626	-0.78667	0.179336	-4.38658	1.15146e-05	0.000279267	498	457	510	270	256	323
ENSG00000221818	EBF2	143.277	3.92547	0.896384	4.37923	1.19099e-05	0.000288309	17.6	12.4	23.2	24.3	362	421
ENSG00000105701	FKBP8	6036.17	-1.34846	0.308165	-4.37578	1.20997e-05	0.000292352	12500	6370	7120	4020	3210	2990
ENSG00000140548	ZNF710	474.835	-0.695177	0.159215	-4.36628	1.26382e-05	0.000304789	540	641	580	390	352	346
ENSG00000188305	PEAK3	85.3114	-3.80278	0.87148	-4.36358	1.27948e-05	0.000307989	331	90.6	55.8	20	10.5	3.83
ENSG00000141338	ABCA8	670.396	-1.42034	0.32574	-4.36034	1.29858e-05	0.000311415	867	716	1340	440	277	377
ENSG00000164088	PPM1M	374.258	-0.976126	0.223853	-4.36056	1.29727e-05	0.000311415	598	411	480	236	275	245
ENSG00000111335	OAS2	27.5444	-4.1586	0.954072	-4.35879	1.30782e-05	0.000313046	18.6	90.6	47.4	1.05	2.86	4.79
ENSG00000168477	TNXB	543.316	1.5338	0.35206	4.35666	1.32064e-05	0.000315527	347	339	150	805	798	821
ENSG00000167693	NXN	2059.97	-1.46808	0.337452	-4.35049	1.35833e-05	0.000323929	4250	2260	2570	1470	883	927
ENSG00000155792	DEPTOR	278.04	-1.50329	0.346069	-4.34391	1.3997e-05	0.000332671	523	360	350	107	201	127
ENSG00000183111	ARHGEF37	425.409	-0.978644	0.225295	-4.34383	1.40017e-05	0.000332671	539	503	650	345	265	250
ENSG00000158966	CACHD1	81.899	-3.89491	0.896896	-4.34265	1.40776e-05	0.000333854	30	161	269	3.16	15.2	12.5
ENSG00000057294	PKP2	7444.33	-1.2022	0.277353	-4.33455	1.46058e-05	0.000345742	13400	8410	9320	5730	4280	3510
ENSG00000085872	CHERP	1834.91	-0.945396	0.218447	-4.3278	1.50603e-05	0.000355604	3000	2360	1890	1170	1350	1240
ENSG00000108924	HLF	78.1971	3.08259	0.712318	4.32755	1.50778e-05	0.000355604	13.5	17.2	18.9	35.9	208	175
ENSG00000184719	RNLS	46.7282	-4.06753	0.940873	-4.32315	1.5382e-05	0.000362111	189	56.3	18.9	5.27	4.76	5.75
ENSG00000085662	AKR1B1	11268.5	1.26886	0.293644	4.32107	1.55273e-05	0.000364863	7050	6530	6240	23100	11700	13000
ENSG00000151729	SLC25A4	881.037	0.779034	0.180471	4.31667	1.58399e-05	0.000371528	665	596	685	1190	1230	927
ENSG00000099337	KCNK6	115.896	-2.70666	0.62712	-4.31602	1.5887e-05	0.000371952	72.4	192	339	38	20.9	33.5
ENSG00000103642	LACTB	655.11	-1.05054	0.24369	-4.31098	1.62529e-05	0.000379828	1080	720	853	510	395	375
ENSG00000125356	NDUFA1	2029.95	0.66443	0.154183	4.30935	1.63733e-05	0.000381051	1750	1410	1550	2560	2660	2240
ENSG00000140575	IQGAP1	9505.74	-1.05535	0.244914	-4.30907	1.63944e-05	0.000381051	10400	13300	14800	6980	4590	6960
ENSG00000189067	LITAF	924.054	1.57423	0.365328	4.30908	1.63932e-05	0.000381051	277	580	537	988	1760	1400
ENSG00000239335	LLPH-DT	113.066	1.24253	0.288406	4.30825	1.6455e-05	0.000381768	80.7	62	58.9	146	184	148
ENSG00000184678	H2BC21	2038.38	0.626601	0.145663	4.30173	1.6947e-05	0.000392474	1700	1380	1730	2550	2390	2480
ENSG00000140199	SLC12A6	4089.18	-1.13641	0.264212	-4.30111	1.69945e-05	0.000392863	4770	5430	6670	3360	1960	2350
ENSG00000167461	RAB8A	1792.31	-1.15764	0.269586	-4.29413	1.75378e-05	0.000403968	3420	2000	2000	1170	1140	1010
ENSG00000180425	C11orf71	367.087	0.631994	0.147173	4.29424	1.75294e-05	0.000403968	285	278	301	441	431	467
ENSG00000159214	CCDC24	104.153	-1.31191	0.305678	-4.29182	1.77215e-05	0.000407467	154	123	168	58	50.4	70.9
ENSG00000144485	HES6	908.139	0.624558	0.145722	4.28597	1.81945e-05	0.000417596	725	662	757	1190	1120	997
ENSG00000124201	ZNFX1	4977.67	-0.500323	0.116767	-4.28478	1.82919e-05	0.00041908	6060	5670	5760	3750	4420	4190
ENSG00000074527	NTN4	5703.92	-1.29662	0.302751	-4.28278	1.8457e-05	0.000421553	6220	7760	10300	4490	2690	2720
ENSG00000175538	KCNE3	41.4588	2.99192	0.69861	4.28268	1.84655e-05	0.000421553	4.14	17.2	6.31	54.8	60.9	105
ENSG00000173193	PARP14	2001.44	-0.492505	0.115148	-4.27716	1.8929e-05	0.000431365	2280	2370	2370	1770	1700	1530
ENSG00000138172	CALHM2	640.142	-1.32641	0.31049	-4.27199	1.93737e-05	0.000440718	1220	812	717	303	320	472
ENSG00000124126	PREX1	3654.67	1.07947	0.252928	4.2679	1.97323e-05	0.000448081	2930	2410	1700	5630	4240	5020
ENSG00000108622	ICAM2	76.9585	-4.32426	1.01364	-4.26607	1.98942e-05	0.000450959	51.7	359	29.5	10.5	3.81	7.66
ENSG00000166446	CDYL2	594.748	2.45475	0.575494	4.26547	1.99485e-05	0.000451392	195	284	71.6	1670	677	676
ENSG00000148660	CAMK2G	713.464	-0.539295	0.12655	-4.26151	2.03053e-05	0.000458578	898	801	837	599	563	583
ENSG00000166411	IDH3A	2636.72	0.937251	0.219952	4.26115	2.03375e-05	0.000458578	1590	1700	2140	2960	4250	3190
ENSG00000165084	C8orf34	42.1746	-1.87149	0.439254	-4.26061	2.03871e-05	0.000458889	83.8	59.1	55.8	19	15.2	20.1
ENSG00000228221	LINC00578	161.244	-1.46847	0.344782	-4.25913	2.05222e-05	0.000461121	178	265	267	114	76.1	67.1
ENSG00000088387	DOCK9	1730.87	-0.630073	0.147973	-4.25804	2.06231e-05	0.000461675	2310	1980	2020	1510	1310	1260
ENSG00000257702	LBX2-AS1	133.335	-1.84713	0.433834	-4.25769	2.06548e-05	0.000461675	143	305	178	74.9	42.8	56.5
ENSG00000267265	GP6-AS1	36.9564	-3.15552	0.741071	-4.25805	2.06221e-05	0.000461675	65.2	34.3	100	3.16	12.4	6.71
ENSG00000090615	GOLGA3	7371.61	-0.50869	0.119495	-4.25701	2.07178e-05	0.000462277	8800	8090	9090	6020	6570	5660
ENSG00000170145	SIK2	3404.4	0.452723	0.106367	4.25622	2.07908e-05	0.0004631	2890	2740	3000	4160	3910	3730
ENSG00000185551	NR2F2	741.26	-1.03156	0.242403	-4.25555	2.08534e-05	0.00046369	1190	1020	771	414	559	488
ENSG00000011451	WIZ	2688.59	-1.36712	0.321346	-4.25437	2.0964e-05	0.000464673	5790	2980	2860	1400	1670	1440
ENSG00000138944	SHISAL1	893.079	-3.09284	0.726991	-4.2543	2.097e-05	0.000464673	2640	790	1370	33.7	240	288
ENSG00000008300	CELSR3	3382.05	-1.21332	0.285307	-4.25269	2.11213e-05	0.000467218	3630	4150	6390	1600	2350	2160
ENSG00000162409	PRKAA2	1634.15	0.75848	0.178382	4.252	2.11872e-05	0.000467869	1310	1220	1110	2420	1790	1960
ENSG00000245532	NEAT1	51527.1	1.1157	0.26247	4.25077	2.13039e-05	0.000469637	33400	36700	27600	48200	81300	82000
ENSG00000197124	ZNF682	340.35	-1.32705	0.312251	-4.24995	2.13814e-05	0.000470538	455	465	540	122	238	221
ENSG00000135677	GNS	11571.9	0.809187	0.190593	4.24563	2.17984e-05	0.000478892	10100	7630	7500	15200	12800	16200
ENSG00000166825	ANPEP	31244.8	-1.47706	0.348266	-4.24118	2.22348e-05	0.000487646	29200	57000	51700	11300	16300	21900
ENSG00000197283	SYNGAP1	423.26	-0.884785	0.208816	-4.23715	2.26373e-05	0.000495625	631	573	443	287	314	291
ENSG00000157778	PSMG3	1389.99	-0.699093	0.165297	-4.22932	2.344e-05	0.000512326	1470	1940	1750	1070	1110	996
ENSG00000198763	MT-ND2	57289.1	1.00797	0.238391	4.22824	2.35527e-05	0.000513914	41000	42200	30900	59000	94300	76300
ENSG00000160999	SH2B2	169.881	-1.13096	0.26754	-4.22725	2.36563e-05	0.000515298	214	220	265	117	82.8	120
ENSG00000062282	DGAT2	185.537	-1.27895	0.302744	-4.22452	2.39449e-05	0.000520701	269	277	242	79.1	102	144
ENSG00000213096	ZNF254	450.005	-0.804972	0.190627	-4.22275	2.41338e-05	0.000523919	562	620	536	286	381	316
ENSG00000266904	LINC00663	118.573	-1.34337	0.318252	-4.22108	2.43139e-05	0.000526938	185	144	181	77	48.5	75.7
ENSG00000237945	LINC00649	302.38	-1.41785	0.336599	-4.21228	2.52803e-05	0.000546958	274	458	588	166	157	171
ENSG00000119630	PGF	101.1	-2.99625	0.711393	-4.21181	2.53338e-05	0.000547192	363	111	65.2	16.9	23.8	26.8
ENSG00000204217	BMPR2	6696.43	-0.573208	0.136146	-4.21025	2.55089e-05	0.000549126	8170	7940	7910	4660	5650	5830
ENSG00000206560	ANKRD28	4962.75	-1.16313	0.276243	-4.21052	2.54787e-05	0.000549126	7380	5290	7910	2160	3380	3650
ENSG00000143079	CTTNBP2NL	1562.2	-0.526569	0.125095	-4.20934	2.5612e-05	0.000550421	1760	1740	2030	1250	1290	1300
ENSG00000084754	HADHA	4480.22	0.422798	0.100543	4.20517	2.60891e-05	0.000558803	3890	3640	3960	5410	5010	4970
ENSG00000101298	SNPH	420.026	-0.983889	0.233959	-4.20539	2.60628e-05	0.000558803	640	505	529	220	307	318
ENSG00000170421	KRT8	7642.28	2.22771	0.52999	4.2033	2.63054e-05	0.000562496	4950	970	2150	14400	10300	13200
ENSG00000169252	ADRB2	541.163	1.59499	0.37953	4.20255	2.63927e-05	0.000563425	152	297	359	761	645	1030
ENSG00000119922	IFIT2	164.164	-1.27988	0.304655	-4.20108	2.65641e-05	0.000566143	165	257	276	89.6	103	94.8
ENSG00000264301	LINC01444	197.959	-1.42078	0.338245	-4.20043	2.66406e-05	0.000566831	202	273	390	91.7	115	116
ENSG00000072274	TFRC	7396.21	1.19671	0.284958	4.1996	2.67383e-05	0.000567967	3100	6280	4100	10400	10900	9540
ENSG00000123104	ITPR2	2128.85	-0.522288	0.124387	-4.19889	2.68222e-05	0.000568808	2560	2460	2510	1620	1690	1930
ENSG00000122691	TWIST1	1085.94	-0.568223	0.13536	-4.19787	2.69441e-05	0.00057045	1200	1270	1430	852	916	856
ENSG00000126562	WNK4	51.6349	-1.81559	0.432968	-4.19335	2.74865e-05	0.000580976	72.4	88.7	80	29.5	14.3	24.9
ENSG00000117118	SDHB	4086.3	0.487988	0.116444	4.19076	2.78018e-05	0.000586672	3750	3220	3240	4780	4840	4690
ENSG00000068438	FTSJ1	4676.27	-0.57145	0.136384	-4.19002	2.78926e-05	0.000587027	4840	5920	6010	3720	3760	3810
ENSG00000115648	MLPH	5636.97	-1.04911	0.250393	-4.18988	2.79101e-05	0.000587027	9580	7920	5300	3600	3930	3480
ENSG00000138395	CDK15	305.162	-4.24863	1.01435	-4.18852	2.8078e-05	0.000589593	266	507	966	81.2	3.81	6.71
ENSG00000134986	NREP	456.11	-1.37059	0.327676	-4.18278	2.8797e-05	0.000603702	610	514	850	188	238	337
ENSG00000159256	MORC3	720.392	-0.924409	0.2211	-4.18094	2.90301e-05	0.000607595	711	1060	1060	486	516	490
ENSG00000152669	CCNO	195.799	-1.28334	0.307005	-4.18019	2.91264e-05	0.000608619	329	245	259	80.1	134	127
ENSG00000117479	SLC19A2	3154.82	0.893411	0.213807	4.17858	2.93331e-05	0.000611941	2250	2180	2200	5270	3570	3460
ENSG00000154930	ACSS1	1181.82	1.45199	0.347618	4.17696	2.95432e-05	0.000615324	739	574	585	2330	1880	984
ENSG00000113594	LIFR	5358.35	1.26526	0.303325	4.1713	3.02862e-05	0.000629775	2330	3670	3450	10300	5600	6840
ENSG00000135451	TROAP	1034.54	0.709603	0.170133	4.17089	3.03418e-05	0.000629912	774	809	772	1420	1070	1370
ENSG00000183230	CTNNA3	67.6851	1.39549	0.334752	4.16873	3.06302e-05	0.000634872	33.1	42.9	35.8	83.3	111	99.6
ENSG00000287151	C2orf27A	1329.21	-0.529492	0.127072	-4.16688	3.08802e-05	0.000639021	1540	1540	1630	1180	1090	995
ENSG00000145246	ATP10D	1224.98	-1.11159	0.266904	-4.16474	3.11708e-05	0.000643567	2210	1380	1430	759	654	912
ENSG00000167491	GATAD2A	5522.71	-0.904368	0.21716	-4.16452	3.12002e-05	0.000643567	9180	6430	5990	3680	4230	3620
ENSG00000131634	TMEM204	97.7568	4.3763	1.05105	4.16372	3.13099e-05	0.000643759	2.07	2.86	22.1	403	66.6	90.1
ENSG00000165879	FRAT1	163.224	-1.1835	0.284241	-4.16373	3.13089e-05	0.000643759	267	211	202	119	102	78.6
ENSG00000113269	RNF130	410.882	-3.53054	0.848273	-4.16203	3.15425e-05	0.000647504	1410	165	698	13.7	75.2	107
ENSG00000197077	KIAA1671	3619.21	-0.954726	0.229641	-4.15748	3.21781e-05	0.000659498	5710	4550	4070	3050	2200	2140
ENSG00000185885	IFITM1	3502.95	1.82821	0.439949	4.1555	3.24577e-05	0.000664167	638	1850	2130	5290	4520	6590
ENSG00000105058	FAM32A	2473.9	-1.23538	0.298237	-4.14228	3.43868e-05	0.000702519	5000	2620	2800	1440	1640	1340
ENSG00000131351	HAUS8	296.549	-0.882049	0.213056	-4.13998	3.47341e-05	0.000708488	432	324	398	214	187	225
ENSG00000275202	ENSG00000275202	199.246	0.960137	0.23194	4.13959	3.47928e-05	0.000708559	119	148	139	271	225	294
ENSG00000182379	NXPH4	993.717	1.11011	0.268393	4.13614	3.53201e-05	0.000718158	509	628	750	991	1580	1510
ENSG00000168517	HEXIM2	131.741	-1.00709	0.243512	-4.1357	3.53872e-05	0.000718173	171	170	187	90.7	74.2	97.7
ENSG00000196743	GM2A	2118.88	0.712643	0.172327	4.13541	3.54328e-05	0.000718173	1540	1710	1570	2630	2210	3050
ENSG00000198892	SHISA4	597.321	-0.912085	0.220671	-4.13324	3.57692e-05	0.000723847	923	694	723	434	343	467
ENSG00000104774	MAN2B1	4543.19	-0.689683	0.166885	-4.13269	3.58538e-05	0.000724417	4970	6050	5810	3920	3020	3500
ENSG00000142197	DOP1B	383.304	-1.17375	0.284261	-4.12912	3.64147e-05	0.000734591	541	544	508	325	186	196
ENSG00000122140	MRPS2	1865.97	0.596162	0.144418	4.12803	3.65888e-05	0.000736578	1540	1470	1450	2370	2430	1940
ENSG00000213585	VDAC1	4904.28	0.669224	0.162127	4.12778	3.6628e-05	0.000736578	4020	3620	3720	7030	5790	5240
ENSG00000172059	KLF11	433.668	-1.76247	0.427741	-4.12041	3.78199e-05	0.000759357	679	702	629	94.9	307	190
ENSG00000147676	MAL2	658.842	2.13347	0.518011	4.11858	3.8122e-05	0.000764227	144	249	341	1870	729	623
ENSG00000022267	FHL1	2262.67	-1.81993	0.44193	-4.11814	3.81935e-05	0.000764465	3910	2360	4310	451	1280	1260
ENSG00000131746	TNS4	5034.79	-1.00444	0.244204	-4.11312	3.90351e-05	0.000780093	6130	7040	6990	2530	3110	4410
ENSG00000173207	CKS1B	588.423	0.918641	0.223829	4.1042	4.05709e-05	0.000809526	339	405	477	898	663	747
ENSG00000141026	MED9	717.775	0.54232	0.132158	4.10358	4.06803e-05	0.000810447	596	583	575	854	786	913
ENSG00000010256	UQCRC1	12903.4	0.472758	0.115232	4.10266	4.08431e-05	0.00081135	10000	10700	11700	14400	14900	15700
ENSG00000130479	MAP1S	1861.66	-1.07201	0.261301	-4.10261	4.08521e-05	0.00081135	3450	1970	2150	1260	1190	1150
ENSG00000130204	TOMM40	2666.1	0.671867	0.16383	4.10101	4.11357e-05	0.000815721	1840	1990	2330	3290	3600	2930
ENSG00000117650	NEK2	918.219	1.0674	0.260834	4.09226	4.27192e-05	0.000845814	516	647	616	1490	878	1360
ENSG00000142192	APP	29675.2	-1.27011	0.3106	-4.08921	4.32849e-05	0.000855694	24400	48700	52800	17000	16500	18600
ENSG00000234409	CCDC188	34.8991	-3.79386	0.928203	-4.08732	4.36394e-05	0.000861374	55.9	46.7	92.6	8.44	0	5.75
ENSG00000143382	ADAMTSL4	3729.06	1.00888	0.247116	4.08261	4.45325e-05	0.000877653	3120	2060	2250	4960	4020	5960
ENSG00000064545	TMEM161A	1874.3	-0.884626	0.21674	-4.08151	4.47435e-05	0.000880458	2930	2290	2080	1450	1090	1410
ENSG00000122778	KIAA1549	1425.32	2.48883	0.610396	4.0774	4.55428e-05	0.000894815	112	706	476	1470	2550	3240
ENSG00000064601	CTSA	8578.53	0.589723	0.144719	4.07495	4.60252e-05	0.000902519	6080	7350	7120	10400	9350	11200
ENSG00000285646	ENSG00000285646	1138.09	0.598065	0.146776	4.07469	4.60756e-05	0.000902519	850	903	964	1400	1490	1220
ENSG00000140950	MEAK7	762.007	-1.19454	0.293238	-4.07361	4.62892e-05	0.000902568	862	1000	1320	605	349	436
ENSG00000170786	SDR16C5	142.39	-2.72555	0.668978	-4.0742	4.61736e-05	0.000902568	72.4	292	378	56.9	25.7	29.7
ENSG00000227110	LMCD1-AS1	138.253	-1.18716	0.29141	-4.07386	4.62405e-05	0.000902568	219	189	168	70.7	106	76.6
ENSG00000119943	PYROXD2	453.503	-0.761903	0.187108	-4.07199	4.66139e-05	0.000907521	505	583	624	331	301	377
ENSG00000050748	MAPK9	1441.6	0.451541	0.110971	4.06901	4.72143e-05	0.000917817	1300	1160	1190	1710	1630	1660
ENSG00000250320	EDIL3-DT	1542.17	-1.078	0.265093	-4.06649	4.7727e-05	0.000926381	2140	1910	2240	1340	899	736
ENSG00000105499	PLA2G4C	76.6255	-2.09255	0.514727	-4.06536	4.79588e-05	0.000929473	178	113	81	23.2	20.9	43.1
ENSG00000137409	MTCH1	5499.6	0.618296	0.152108	4.06486	4.80616e-05	0.000930061	4580	4080	4360	7690	6070	6220
ENSG00000215769	ARHGAP27P1-BPTFP1-KPNA2P3	632.457	-0.67332	0.165712	-4.06319	4.84059e-05	0.000935314	734	820	779	441	557	465
ENSG00000144331	ZNF385B	472.853	2.67751	0.659124	4.06223	4.86067e-05	0.00093778	29	122	233	547	1070	839
ENSG00000087586	AURKA	1911.11	1.03087	0.253908	4.06002	4.90689e-05	0.000944249	1020	1430	1330	2990	1890	2830
ENSG00000198899	MT-ATP6	26438.5	1.1045	0.27205	4.05992	4.90892e-05	0.000944249	18800	19800	11700	28400	41600	38300
ENSG00000206190	ATP10A	99.8149	3.60395	0.888336	4.05697	4.9713e-05	0.000954818	3.1	17.2	25.3	43.2	224	286
ENSG00000196405	EVL	421.287	-1.28523	0.317341	-4.05	5.12174e-05	0.000982241	793	537	463	180	278	277
ENSG00000116667	C1orf21	166.677	-1.88745	0.466284	-4.04785	5.16904e-05	0.000989833	154	246	387	46.4	75.2	91
ENSG00000167863	ATP5PD	2483.01	0.541539	0.13396	4.04254	5.28743e-05	0.001011	2280	1900	1890	2880	3050	2900
ENSG00000041982	TNC	96.6078	2.02847	0.50228	4.03853	5.37873e-05	0.00102692	63.1	24.8	26.3	123	144	198
ENSG00000141447	OSBPL1A	1871.85	0.464033	0.114943	4.03708	5.41206e-05	0.00103175	1690	1570	1460	2150	2220	2140
ENSG00000157540	DYRK1A	2851.99	-0.943823	0.234239	-4.02931	5.59405e-05	0.00106486	2780	4450	4030	1750	2230	1870
ENSG00000130589	HELZ2	1755.6	-1.37452	0.341348	-4.02674	5.6555e-05	0.00107496	3700	2030	1870	733	1020	1170
ENSG00000127324	TSPAN8	49.8099	-2.65238	0.65901	-4.02479	5.70257e-05	0.00108115	129	89.6	38.9	8.44	12.4	20.1
ENSG00000140092	FBLN5	121.219	1.56565	0.389043	4.02435	5.71332e-05	0.00108115	66.2	64.8	52.6	121	168	254
ENSG00000142166	IFNAR1	1891.61	-0.959066	0.238301	-4.0246	5.70734e-05	0.00108115	1850	2880	2770	1130	1260	1470
ENSG00000186197	EDARADD	3169.7	0.583936	0.145192	4.02182	5.77501e-05	0.00109121	2800	2350	2460	4050	3410	3950
ENSG00000080573	COL5A3	488.762	3.96583	0.987629	4.0155	5.93192e-05	0.00111782	22.8	71.5	82.1	2370	113	269
ENSG00000273604	EPOP	726.37	-0.854576	0.212822	-4.01545	5.93325e-05	0.00111782	839	888	1080	421	544	586
ENSG00000084674	APOB	1133.92	-0.750108	0.187048	-4.01024	6.06566e-05	0.00113942	1170	1440	1660	858	887	791
ENSG00000251026	LINC02163	324.48	4.0598	1.01228	4.01055	6.05777e-05	0.00113942	2.07	96.3	11.6	856	498	483
ENSG00000141741	MIEN1	1413.39	0.6566	0.163768	4.00934	6.08885e-05	0.0011421	1060	1130	1100	1700	2000	1490
ENSG00000141295	SCRN2	557.851	-0.688396	0.172194	-3.99779	6.39354e-05	0.00119751	712	597	757	444	395	443
ENSG00000120885	CLU	7668.42	-0.976182	0.244336	-3.99524	6.46299e-05	0.00120699	9460	12700	8310	4500	4640	6360
ENSG00000258708	SLC25A21-AS1	195.044	0.778674	0.194896	3.99534	6.46016e-05	0.00120699	140	157	134	257	235	247
ENSG00000166398	GARRE1	3434.88	-0.801595	0.20103	-3.98745	6.67878e-05	0.00124367	5180	3610	4310	2870	2330	2310
ENSG00000169184	MN1	5463.69	-0.858675	0.215343	-3.98748	6.67797e-05	0.00124367	8950	6640	5540	3800	3970	3880
ENSG00000141401	IMPA2	1727.02	0.822805	0.20637	3.98704	6.69015e-05	0.00124398	1210	1120	1420	1760	2350	2510
ENSG00000171617	ENC1	142.117	-1.48653	0.373053	-3.98477	6.75462e-05	0.00125415	144	199	285	90.7	64.7	69
ENSG00000141040	ZNF287	181.868	-1.03471	0.25973	-3.98377	6.78296e-05	0.00125759	273	222	238	132	133	92.9
ENSG00000115520	COQ10B	897.875	0.441058	0.110864	3.97836	6.93913e-05	0.00128284	769	764	752	1020	1080	1000
ENSG00000188488	SERPINA5	110.338	2.50923	0.630696	3.9785	6.93515e-05	0.00128284	52.8	21	25.3	82.3	173	308
ENSG00000011105	TSPAN9	879.629	-1.30608	0.328347	-3.97774	6.95731e-05	0.00128435	1670	904	1190	409	435	675
ENSG00000246090	ENSG00000246090	131.444	-1.11155	0.279525	-3.97656	6.99195e-05	0.00128889	146	188	205	96	78	75.7
ENSG00000160207	HSF2BP	67.841	-1.28622	0.323599	-3.97474	7.04568e-05	0.00129693	93.1	104	91.6	40.1	32.4	46
ENSG00000112079	STK38	1424.81	-0.519595	0.13077	-3.97335	7.08685e-05	0.00130264	1750	1760	1520	1100	1200	1220
ENSG00000164161	HHIP	1480.88	-1.38962	0.350273	-3.96724	7.27086e-05	0.00133455	2880	1760	1790	562	738	1150
ENSG00000112039	FANCE	1001.69	0.90215	0.227517	3.9652	7.33344e-05	0.00134411	879	620	597	1310	1460	1140
ENSG00000100221	JOSD1	3453.51	-0.35695	0.0900828	-3.96246	7.41814e-05	0.0013577	3740	3950	3940	3010	2950	3130
ENSG00000196850	PPTC7	1419.22	0.656122	0.165614	3.96175	7.4402e-05	0.0013598	1070	1110	1130	1480	1990	1740
ENSG00000131174	COX7B	2826.47	0.786651	0.198617	3.96064	7.47506e-05	0.00136423	2450	1880	1900	3540	4140	3060
ENSG00000132801	ZSWIM3	208.447	-0.78328	0.197819	-3.95957	7.50836e-05	0.00136836	265	263	263	142	143	174
ENSG00000128394	APOBEC3F	65.5365	-2.83862	0.717251	-3.95764	7.56937e-05	0.00137752	140	130	75.8	3.16	20	24.9
ENSG00000167178	ISLR2	130.643	-4.27415	1.08068	-3.95507	7.65136e-05	0.00139047	21.7	236	487	2.11	12.4	24
ENSG00000130768	SMPDL3B	150.509	-1.84999	0.46803	-3.95272	7.72678e-05	0.00140219	155	341	210	44.3	95.2	56.5
ENSG00000103942	HOMER2	138.934	-2.16953	0.549257	-3.94993	7.81729e-05	0.00141262	343	107	233	68.5	30.5	52.7
ENSG00000148655	LRMDA	51.892	-1.79639	0.454742	-3.95036	7.80335e-05	0.00141262	55.9	94.4	91.6	17.9	21.9	29.7
ENSG00000166136	NDUFB8	2518.06	0.374814	0.0948858	3.95015	7.81009e-05	0.00141262	2260	2170	2150	2900	2920	2720
ENSG00000065809	FAM107B	3526.26	-0.627084	0.158812	-3.94859	7.86125e-05	0.00141856	4980	4060	3800	2670	2950	2700
ENSG00000164241	C5orf63	365.565	0.804508	0.203854	3.9465	7.93032e-05	0.00142902	244	233	322	458	462	475
ENSG00000102312	PORCN	9333.11	-1.56642	0.396985	-3.9458	7.95346e-05	0.00143118	6840	17800	17200	4520	3680	5940
ENSG00000118495	PLAGL1	941.575	-1.05983	0.268949	-3.94063	8.12676e-05	0.00146031	1020	1260	1540	449	677	705
ENSG00000163513	TGFBR2	27894.8	-0.52557	0.133433	-3.93883	8.18813e-05	0.00146723	33800	31900	33000	23900	19900	24800
ENSG00000262185	LINC02861	235.395	-1.05134	0.266913	-3.93889	8.18608e-05	0.00146723	285	360	307	191	148	121
ENSG00000112419	PHACTR2	4349.52	-0.699782	0.177694	-3.93812	8.21209e-05	0.00146947	6510	4780	4870	3390	3440	3120
ENSG00000164087	POC1A	886.097	0.700711	0.17801	3.93636	8.27268e-05	0.00147825	600	682	743	1230	957	1110
ENSG00000166946	CCNDBP1	1150.92	-0.531757	0.135125	-3.9353	8.30935e-05	0.00148274	1470	1250	1360	1000	937	885
ENSG00000181104	F2R	2040.95	-1.61991	0.411691	-3.93478	8.32737e-05	0.00148389	2920	3600	2720	1670	580	760
ENSG00000185127	C6orf120	6109.08	0.736998	0.187393	3.9329	8.39282e-05	0.00149348	3820	5400	4530	7700	6830	8380
ENSG00000186716	BCR	2700.3	-0.359478	0.091482	-3.92949	8.51245e-05	0.00151267	2990	3100	3010	2390	2440	2270
ENSG00000259132	ENSG00000259132	331.129	-0.743188	0.189487	-3.92211	8.77758e-05	0.00155763	437	410	397	278	253	212
ENSG00000196411	EPHB4	5467.25	-0.387036	0.0986907	-3.92171	8.79222e-05	0.00155807	6320	5960	6320	4860	4460	4900
ENSG00000171206	TRIM8	4140.17	-0.646835	0.164983	-3.92063	8.83191e-05	0.00156294	5350	5020	4790	2680	3420	3580
ENSG00000110446	SLC15A3	27.5347	-3.25756	0.831078	-3.91968	8.8667e-05	0.00156694	18.6	45.8	85.2	3.16	6.66	5.75
ENSG00000183696	UPP1	4359.02	1.06204	0.271005	3.91891	8.8952e-05	0.00156981	2040	3290	3140	4500	6890	6300
ENSG00000121152	NCAPH	1327.08	0.974554	0.248844	3.91633	8.99068e-05	0.00158448	801	805	1080	2140	1350	1790
ENSG00000159199	ATP5MC1	1693.03	0.550655	0.140644	3.91524	9.03145e-05	0.00158949	1350	1440	1330	1900	2270	1870
ENSG00000185507	IRF7	238.198	-1.76051	0.450083	-3.91152	9.17161e-05	0.00161194	305	388	410	49.6	157	119
ENSG00000059377	TBXAS1	3595.85	0.606834	0.155222	3.90945	9.2505e-05	0.00162358	2580	2960	3010	4710	3760	4560
ENSG00000204934	ATP6V0E2-AS1	96.1029	-3.68014	0.941912	-3.90709	9.34127e-05	0.00163727	348	21	166	6.33	20	15.3
ENSG00000114993	RTKN	466.004	-0.929338	0.23798	-3.90511	9.41833e-05	0.00164853	696	677	460	295	347	320
ENSG00000107954	NEURL1	136.737	2.04185	0.523536	3.90012	9.61465e-05	0.0016806	74.5	45.8	40	367	144	149
ENSG00000101213	PTK6	169.796	-1.63566	0.419491	-3.89915	9.65299e-05	0.00168272	208	264	299	44.3	87.6	116
ENSG00000188580	NKAIN2	930.447	-2.96066	0.75928	-3.89931	9.64686e-05	0.00168272	382	3200	1360	92.8	388	154
ENSG00000184545	DUSP8	314.145	-0.747976	0.191875	-3.89825	9.68901e-05	0.0016867	411	391	380	208	272	223
ENSG00000169429	CXCL8	248.495	-3.73344	0.957926	-3.89742	9.7221e-05	0.00169017	1170	66.7	148	52.7	20.9	30.7
ENSG00000078081	LAMP3	41.8323	-4.33448	1.11343	-3.89292	9.9045e-05	0.00171955	5.17	129	105	4.22	2.86	4.79
ENSG00000121297	TSHZ3	184.667	-2.89108	0.742867	-3.89179	9.95081e-05	0.00172526	428	337	212	6.33	60	65.1
ENSG00000162601	MYSM1	2318.43	0.557584	0.143358	3.88944	0.000100476	0.00173968	1780	1820	2030	2450	2840	2990
ENSG00000229563	LINC01204	50.746	-2.20391	0.566828	-3.88815	0.000101013	0.00174662	69.3	95.4	85.2	31.6	12.4	10.5
ENSG00000184985	SORCS2	1150.89	-1.88223	0.484183	-3.88744	0.000101307	0.00174935	1460	2220	1760	179	645	649
ENSG00000256229	ZNF486	238.903	-0.932109	0.239846	-3.88627	0.000101794	0.0017554	307	299	334	183	127	183
ENSG00000172260	NEGR1	6333.23	-1.52637	0.393306	-3.88087	0.000104084	0.00179248	12800	7190	8220	4760	1860	3170
ENSG00000198695	MT-ND6	21649.9	0.777811	0.20049	3.87955	0.000104649	0.00179979	17500	17900	12400	25500	26200	30400
ENSG00000183605	SFXN4	1562.4	0.982067	0.253668	3.87147	0.000108182	0.00185806	791	1120	1240	1660	2420	2140
ENSG00000167315	ACAA2	289.916	1.65918	0.429106	3.8666	0.000110363	0.00189299	217	79.1	122	335	471	514
ENSG00000138399	FASTKD1	1945.86	0.859281	0.222273	3.86588	0.00011069	0.00189607	1130	1340	1680	2090	2760	2670
ENSG00000147912	FBXO10	981.766	1.24312	0.321711	3.8641	0.000111498	0.00190736	440	665	645	907	1780	1450
ENSG00000123545	NDUFAF4	1229.31	0.750015	0.194299	3.86012	0.000113333	0.00193617	857	826	1070	1360	1780	1480
ENSG00000171530	TBCA	1793.96	0.408907	0.105944	3.85964	0.000113555	0.00193738	1610	1560	1450	2070	2080	1990
ENSG00000103494	RPGRIP1L	596.325	0.617249	0.160148	3.85425	0.000116087	0.00197764	510	438	464	801	684	680
ENSG00000124766	SOX4	4054.43	-1.24851	0.323955	-3.85396	0.000116223	0.00197764	5540	5750	5830	1430	3410	2370
ENSG00000274180	NATD1	693.189	-0.764602	0.198609	-3.84979	0.000118219	0.00200894	1060	814	744	535	508	498
ENSG00000157538	VPS26C	1559.3	-0.706474	0.183629	-3.8473	0.000119427	0.00202678	1570	2160	2070	1260	1200	1100
ENSG00000178764	ZHX2	831.197	-0.982461	0.255906	-3.83914	0.000123464	0.00209253	1330	1150	829	553	653	470
ENSG00000112297	CRYBG1	1650.08	-1.62564	0.423769	-3.83616	0.000124974	0.00211533	2610	2120	2740	1370	463	591
ENSG00000167487	KLHL26	795.522	-0.884055	0.23082	-3.83007	0.000128109	0.00216553	1270	841	983	587	479	611
ENSG00000127083	OMD	167.538	-3.57774	0.934305	-3.82931	0.000128503	0.00216934	202	351	375	66.4	3.81	7.66
ENSG00000185652	NTF3	430.025	-1.62606	0.42468	-3.8289	0.000128718	0.0021701	516	798	635	101	284	246
ENSG00000114251	WNT5A	2685.9	-1.38984	0.363105	-3.82765	0.000129373	0.00217829	3130	3420	5110	1990	862	1600
ENSG00000172366	MCRIP2	1804.14	0.910722	0.237959	3.82722	0.000129599	0.00217924	1130	1220	1410	1950	3050	2070
ENSG00000152234	ATP5F1A	15828.5	0.547636	0.143266	3.82251	0.000132103	0.00221842	13300	11300	14000	20500	18300	17600
ENSG00000159788	RGS12	129.24	-1.69249	0.443122	-3.81947	0.000133737	0.0022425	278	148	166	36.9	76.1	69.9
ENSG00000172915	NBEA	930.843	-1.33767	0.350249	-3.8192	0.000133886	0.0022425	1400	1680	921	727	487	370
ENSG00000198712	MT-CO2	72144.2	0.839327	0.219826	3.81815	0.000134456	0.00224912	47900	63800	43600	76100	102000	99300
ENSG00000185201	IFITM2	2607.88	0.647144	0.169514	3.81765	0.000134728	0.00225072	2300	2090	1710	2920	3240	3390
ENSG00000105519	CAPS	535.285	-1.62051	0.424555	-3.81697	0.000135099	0.00225274	1080	604	743	133	341	314
ENSG00000188313	PLSCR1	3984.39	0.650137	0.170336	3.81679	0.000135199	0.00225274	2930	3360	3010	4030	5220	5350
ENSG00000024526	DEPDC1	2085.35	1.00351	0.263081	3.81447	0.000136473	0.00227101	1090	1450	1620	3260	2050	3050
ENSG00000019549	SNAI2	1165.69	-0.932157	0.244475	-3.81289	0.00013735	0.00228264	1240	1860	1500	967	662	777
ENSG00000165323	FAT3	2906.74	-1.88223	0.493916	-3.81082	0.000138505	0.00229886	7940	3580	2200	1540	1390	791
ENSG00000124788	ATXN1	1017.26	-0.863963	0.226779	-3.80972	0.000139125	0.00230119	1250	1600	1090	649	847	669
ENSG00000156253	RWDD2B	971.59	-0.817137	0.214493	-3.80961	0.000139184	0.00230119	949	1430	1340	754	674	683
ENSG00000205758	CRYZL1	520.078	-0.856271	0.224755	-3.8098	0.000139078	0.00230119	520	738	752	395	383	332
ENSG00000286388	ENSG00000286388	434.495	-0.856616	0.225131	-3.80497	0.000141821	0.00234177	577	544	559	267	390	270
ENSG00000127838	PNKD	1568.04	0.512594	0.134829	3.80181	0.000143642	0.00236576	1180	1270	1420	1760	1820	1950
ENSG00000130299	GTPBP3	618.546	-0.932374	0.245236	-3.80194	0.000143566	0.00236576	1040	693	698	479	391	406
ENSG00000126787	DLGAP5	1208.47	1.01309	0.266606	3.79993	0.000144735	0.0023764	827	771	804	1930	1080	1840
ENSG00000167460	TPM4	10806.3	-1.84806	0.486363	-3.79975	0.000144844	0.0023764	30600	8450	11700	5890	3560	4650
ENSG00000198911	SREBF2	30939.5	0.60062	0.158051	3.80017	0.0001446	0.0023764	22300	26400	25100	41500	32000	38300
ENSG00000112651	MRPL2	1484.53	0.436748	0.114976	3.79861	0.000145511	0.00238431	1340	1200	1240	1770	1730	1630
ENSG00000125731	SH2D3A	94.839	-4.07186	1.0723	-3.79732	0.000146271	0.00239065	33.1	277	227	26.4	1.9	3.83
ENSG00000158014	SLC30A2	440.176	3.71289	0.977716	3.79752	0.000146152	0.00239065	2.07	72.5	113	1340	382	732
ENSG00000257704	INAFM1	201.376	1.37068	0.361236	3.79441	0.000147994	0.00241573	89	114	134	185	334	353
ENSG00000116459	ATP5PB	3203.36	0.499483	0.131682	3.7931	0.000148775	0.0024254	2580	2500	2880	3970	3870	3410
ENSG00000197191	CYSRT1	92.1038	-1.54032	0.406203	-3.79199	0.000149447	0.00243325	88	139	184	40.1	51.4	49.8
ENSG00000109689	STIM2	1246.23	-0.971075	0.256169	-3.79076	0.000150187	0.00244221	2150	1260	1550	761	800	965
ENSG00000163638	ADAMTS9	113.863	-2.32001	0.612171	-3.78981	0.00015076	0.00244841	84.9	324	160	55.9	24.7	33.5
ENSG00000137573	SULF1	105.316	-1.62336	0.428764	-3.78614	0.000153006	0.00247698	171	129	178	28.5	55.2	70.9
ENSG00000183378	OVCH2	41.2252	-2.95292	0.779839	-3.78658	0.000152733	0.00247698	110	42.9	66.3	17.9	2.86	7.66
ENSG00000198598	MMP17	1315.83	-0.600466	0.158602	-3.78599	0.000153098	0.00247698	1740	1510	1510	920	1060	1160
ENSG00000183161	FANCF	647.256	0.525906	0.138971	3.78429	0.000154148	0.00249083	501	563	528	708	791	793
ENSG00000111906	HDDC2	2173.08	0.597504	0.157943	3.78304	0.000154927	0.00250027	1910	1670	1610	2560	2940	2350
ENSG00000142945	KIF2C	2222.79	0.932818	0.246627	3.7823	0.000155386	0.00250452	1500	1360	1720	3380	2080	3300
ENSG00000157483	MYO1E	1631.98	-0.95923	0.253752	-3.78018	0.000156714	0.00252277	2400	1730	2340	1430	964	935
ENSG00000135334	AKIRIN2	2628.35	0.526867	0.139424	3.77887	0.000157541	0.00253289	2030	2450	1980	3120	3010	3180
ENSG00000140538	NTRK3	137.729	-3.47203	0.918989	-3.7781	0.000158032	0.0025376	419	293	46.3	4.22	31.4	32.6
ENSG00000184785	SMIM10	189.591	0.958633	0.253967	3.77464	0.00016024	0.00256984	108	145	134	292	243	217
ENSG00000165672	PRDX3	4043.76	0.423249	0.112182	3.77288	0.000161372	0.00258156	3270	3540	3550	4930	4650	4320
ENSG00000224186	PITX1-AS1	158.463	-0.858489	0.227531	-3.77306	0.000161255	0.00258156	200	206	207	99.1	131	107
ENSG00000144029	MRPS5	2031.88	0.484859	0.128547	3.77183	0.000162055	0.00258744	1530	1680	1870	2360	2420	2330
ENSG00000159082	SYNJ1	849.3	-0.983399	0.260731	-3.77169	0.000162144	0.00258744	791	1280	1310	507	573	631
ENSG00000112874	NUDT12	1285.06	0.695236	0.184403	3.77021	0.00016311	0.00259963	902	1030	1010	1820	1310	1640
ENSG00000110090	CPT1A	2618.05	-1.26663	0.336187	-3.76764	0.000164799	0.00262329	2540	3070	5480	1410	1340	1860
ENSG00000127220	ABHD8	1221.1	-1.16854	0.310263	-3.76629	0.000165693	0.00263425	2470	1250	1350	712	804	740
ENSG00000198888	MT-ND1	23966.3	1.11503	0.296379	3.76218	0.000168436	0.00267455	17500	16600	11300	23000	42600	32700
ENSG00000172053	QARS1	6373.18	0.397921	0.105777	3.76187	0.00016865	0.00267463	5500	5190	5810	7040	7040	7660
ENSG00000026297	RNASET2	325.558	1.15378	0.306979	3.75849	0.000170941	0.00270429	170	264	172	485	340	523
ENSG00000135486	HNRNPA1	1790.19	0.585485	0.155776	3.7585	0.000170935	0.00270429	1600	1350	1340	2010	2390	2040
ENSG00000101247	NDUFAF5	856.779	0.658121	0.175183	3.75677	0.000172118	0.00271866	572	679	743	986	999	1160
ENSG00000262468	LINC01569	107.148	-1.00469	0.26745	-3.75655	0.000172274	0.00271866	135	134	160	81.2	62.8	69.9
ENSG00000156466	GDF6	1327.96	-2.30304	0.613391	-3.75461	0.000173614	0.00273645	4450	1420	750	607	381	354
ENSG00000165806	CASP7	712.137	-0.481202	0.128191	-3.75379	0.000174182	0.00274203	772	866	851	616	591	577
ENSG00000107159	CA9	152.19	3.1676	0.844795	3.74954	0.000177158	0.00278416	26.9	26.7	37.9	29.5	466	326
ENSG00000111801	BTN3A3	213.655	-1.29716	0.345969	-3.74935	0.000177292	0.00278416	233	372	306	144	82.8	144
ENSG00000005810	MYCBP2	4099.57	-0.353894	0.0944167	-3.74821	0.000178102	0.00279345	4370	4760	4670	3650	3660	3490
ENSG00000185129	PURA	1742.74	-0.397621	0.106107	-3.74734	0.000178717	0.00279968	2010	1970	1960	1400	1560	1540
ENSG00000144857	BOC	501.573	-2.49616	0.666381	-3.74585	0.000179785	0.00281298	569	634	1350	34.8	235	183
ENSG00000152601	MBNL1	7315.63	-0.434927	0.116182	-3.7435	0.000181475	0.00283596	7790	9160	8280	5970	6230	6450
ENSG00000095380	NANS	1042.14	0.51528	0.137725	3.74135	0.000183031	0.0028568	913	812	849	1110	1270	1300
ENSG00000135636	DYSF	309.867	-3.37661	0.90274	-3.7404	0.000183726	0.00286417	74.5	694	927	113	24.7	25.9
ENSG00000186792	HYAL3	192.8	-1.00083	0.267686	-3.73883	0.00018488	0.00287865	304	224	243	129	151	105
ENSG00000075407	ZNF37A	864.648	-0.978257	0.261733	-3.73761	0.00018578	0.00288325	970	1210	1260	414	696	636
ENSG00000122644	ARL4A	501.169	-0.564547	0.151027	-3.73804	0.000185457	0.00288325	612	627	555	430	373	410
ENSG00000135312	HTR1B	194.393	-2.03808	0.545304	-3.73751	0.000185849	0.00288325	183	365	389	124	35.2	69
ENSG00000173210	ABLIM3	3211.56	1.19507	0.319782	3.73712	0.000186138	0.00288424	2470	1510	1880	2890	4910	5610
ENSG00000135338	LCA5	417.787	-0.825426	0.220934	-3.73607	0.000186921	0.00289288	596	511	496	238	335	331
ENSG00000185904	LINC00839	304.406	-0.899651	0.241006	-3.7329	0.000189288	0.00292599	497	325	367	216	214	207
ENSG00000166741	NNMT	11686.5	-0.859772	0.230417	-3.73138	0.000190433	0.00294014	17800	14500	12900	6540	10100	8290
ENSG00000105409	ATP1A3	53.8979	3.04733	0.817133	3.72929	0.000192021	0.00296109	7.24	18.1	9.47	24.3	165	99.6
ENSG00000140691	ARMC5	1001.22	-1.22612	0.32885	-3.72852	0.000192605	0.00296654	1770	1200	1240	409	836	554
ENSG00000106484	MEST	862.791	2.78616	0.747462	3.72749	0.000193397	0.00297516	488	114	52.6	1180	1000	2330
ENSG00000064309	CDON	895.989	-2.22375	0.597109	-3.7242	0.000195937	0.00300873	558	1130	2740	182	308	457
ENSG00000188352	FOCAD	1118.96	0.755083	0.202758	3.72406	0.000196048	0.00300873	1020	720	760	1530	1410	1270
ENSG00000157613	CREB3L1	1406.35	1.09771	0.294802	3.72355	0.000196442	0.00301117	1050	759	882	2540	1310	1900
ENSG00000186205	MTARC1	1088.25	1.14983	0.308914	3.72217	0.000197519	0.00302407	432	942	655	1530	1430	1540
ENSG00000160712	IL6R	5497.07	2.57683	0.692444	3.72136	0.000198156	0.0030302	2430	1490	811	20300	4750	3180
ENSG00000111961	SASH1	1560.25	1.64034	0.441175	3.71812	0.000200712	0.00306433	955	856	462	3800	1770	1520
ENSG00000151693	ASAP2	2974.05	-0.767195	0.20635	-3.71793	0.000200865	0.00306433	3740	3630	3870	2730	1740	2130
ENSG00000196136	SERPINA3	70.5742	2.58013	0.694222	3.71658	0.000201937	0.00307702	5.17	22.9	32.6	78	117	168
ENSG00000101413	RPRD1B	3659.73	-0.500918	0.134899	-3.71329	0.000204586	0.00311368	4860	4050	3960	3030	2970	3090
ENSG00000157510	AFAP1L1	652.592	1.11144	0.29938	3.71246	0.00020525	0.00311657	349	500	390	620	916	1140
ENSG00000166068	SPRED1	2565.04	-0.499723	0.134607	-3.71245	0.000205261	0.00311657	3360	2930	2730	2060	2100	2210
ENSG00000236021	COP1-DT	116.929	-1.52528	0.411024	-3.71093	0.000206498	0.00312794	261	133	127	65.4	60.9	54.6
ENSG00000269439	PGLS-DT	334.312	-1.27386	0.343253	-3.71115	0.000206321	0.00312794	532	312	576	143	219	224
ENSG00000067798	NAV3	311.396	-0.938145	0.252861	-3.71013	0.000207154	0.00313419	355	486	386	221	171	248
ENSG00000134057	CCNB1	4627.31	0.9319	0.2512	3.70979	0.000207427	0.00313462	2570	3490	3490	6980	4430	6810
ENSG00000174574	AKIRIN1	2827.49	0.468712	0.12637	3.70904	0.000208045	0.00314026	2410	2210	2500	3460	3390	2990
ENSG00000100106	TRIOBP	2391.83	-0.466924	0.125962	-3.70688	0.000209828	0.00316344	2980	2720	2630	1970	1880	2170
ENSG00000133315	MACROD1	1393.23	0.935881	0.252812	3.70189	0.000213998	0.00322254	1240	908	726	2050	1850	1590
ENSG00000077044	DGKD	2519.24	-0.432578	0.116865	-3.70153	0.000214306	0.00322339	2870	2750	3060	2290	2130	2010
ENSG00000051128	HOMER3	1301.52	-2.07682	0.561466	-3.69892	0.000216521	0.00325288	4030	1070	1210	728	360	409
ENSG00000181035	SLC25A42	375.538	-1.34527	0.363928	-3.69653	0.000218566	0.003279	814	371	431	237	206	194
ENSG00000268895	A1BG-AS1	318.719	-1.03388	0.279706	-3.69629	0.00021877	0.003279	572	363	349	192	221	215
ENSG00000136490	LIMD2	70.8083	-2.09388	0.567042	-3.69264	0.00022194	0.00332	196	88.7	60	24.3	28.6	27.8
ENSG00000198732	SMOC1	13083.9	0.635498	0.172103	3.69254	0.000222023	0.00332	11600	9490	9620	16300	13600	17800
ENSG00000114698	PLSCR4	1235.4	-1.45428	0.393962	-3.69142	0.000223003	0.00333077	1030	2290	2110	424	741	816
ENSG00000177303	CASKIN2	912.935	-0.519414	0.140757	-3.69015	0.000224123	0.00334361	1150	957	1120	760	767	723
ENSG00000099977	DDT	1229.74	0.676094	0.18345	3.68545	0.000228302	0.00339654	1030	874	931	1350	1790	1400
ENSG00000134602	STK26	456.958	-3.59876	0.976527	-3.68526	0.000228466	0.00339654	40.4	1320	1180	122	54.3	32.6
ENSG00000147123	NDUFB11	2249.79	0.486098	0.13189	3.68563	0.000228141	0.00339654	2040	1900	1690	2580	2770	2520
ENSG00000064687	ABCA7	3119.79	-0.895373	0.243008	-3.68455	0.000229111	0.00340219	3030	4330	4810	1900	2050	2590
ENSG00000069998	HDHD5	1428.06	-0.823785	0.223753	-3.68167	0.000231713	0.00343686	1780	1670	2030	805	1270	1020
ENSG00000166997	CNPY4	246.856	-0.985762	0.267811	-3.68081	0.000232493	0.00344444	393	321	269	187	133	177
ENSG00000189077	TMEM120A	642.562	0.668432	0.181688	3.67901	0.00023414	0.00346484	506	511	471	911	670	786
ENSG00000168078	PBK	1845.16	1.16474	0.317009	3.67416	0.000238638	0.00352733	885	1070	1460	3190	1700	2760
ENSG00000196730	DAPK1	3722.11	-1.56647	0.426638	-3.67166	0.000240979	0.00355784	9480	3740	3480	1790	2300	1550
ENSG00000107281	NPDC1	1726.51	-0.785934	0.214092	-3.67101	0.000241592	0.00356279	1810	2010	2740	1360	1150	1290
ENSG00000119421	NDUFA8	714.002	0.572162	0.155971	3.66839	0.000244087	0.00359186	582	520	622	799	934	828
ENSG00000198886	MT-ND4	115256	1.05276	0.286986	3.66835	0.000244123	0.00359186	80800	94100	50000	125000	180000	161000
ENSG00000157110	RBPMS	259.171	-0.946108	0.257948	-3.66782	0.000244626	0.00359513	290	400	334	146	211	174
ENSG00000131143	COX4I1	9580.81	0.608851	0.166022	3.66728	0.00024514	0.00359857	7480	7700	7580	13400	11800	9570
ENSG00000261188	TFIP11-DT	361.963	0.76718	0.209454	3.66276	0.000249515	0.00365443	227	268	309	407	462	499
ENSG00000266208	GJD3-AS1	611.628	-0.65203	0.178007	-3.66296	0.000249322	0.00365443	813	658	771	486	421	520
ENSG00000131459	GFPT2	945.972	1.79413	0.489882	3.66238	0.000249883	0.00365564	387	248	636	700	1710	2000
ENSG00000180530	NRIP1	1937.12	-0.909707	0.248545	-3.66013	0.000252092	0.00368376	1830	3270	2490	1290	1370	1380
ENSG00000070371	CLTCL1	1942.33	-1.18629	0.324199	-3.65915	0.00025305	0.00369355	3960	1860	2280	1370	1100	1080
ENSG00000075711	DLG1	2740.37	-0.30003	0.0820095	-3.65848	0.000253712	0.00369901	3000	3020	3060	2420	2470	2480
ENSG00000177469	CAVIN1	8716.69	-0.563296	0.154293	-3.65081	0.000261414	0.00380697	10900	9110	11200	7870	6550	6690
ENSG00000123342	MMP19	671.681	-0.888869	0.243724	-3.64702	0.000265294	0.0038591	844	863	909	552	336	526
ENSG00000197019	SERTAD1	399.084	-0.698403	0.191525	-3.64654	0.000265795	0.003862	582	454	446	292	306	314
ENSG00000116017	ARID3A	433.526	-1.27996	0.35117	-3.64484	0.00026756	0.00387887	836	539	467	341	191	227
ENSG00000124532	MRS2	1714.75	0.649455	0.178179	3.64496	0.000267432	0.00387887	1280	1350	1370	2510	1960	1810
ENSG00000163590	PPM1L	7892.86	1.55516	0.427184	3.64048	0.000272128	0.00394063	6840	2630	2550	14700	10700	9870
ENSG00000158402	CDC25C	515.24	1.00772	0.276962	3.63847	0.000274266	0.00396712	317	349	361	896	489	679
ENSG00000170085	SIMC1	233.386	1.43432	0.394392	3.63679	0.000276061	0.00398859	85.9	198	93.7	329	324	370
ENSG00000101417	PXMP4	468.843	-0.54794	0.15071	-3.63573	0.000277189	0.00399927	524	571	576	382	409	352
ENSG00000158473	CD1D	62.2533	2.19437	0.603593	3.63552	0.000277424	0.00399927	9.31	33.4	24.2	62.2	129	115
ENSG00000186185	KIF18B	1754.32	0.778014	0.214042	3.63486	0.000278128	0.00400491	1220	1260	1400	2580	1680	2390
ENSG00000265688	MAFG-DT	148.116	-1.12229	0.308796	-3.63442	0.000278611	0.00400738	266	184	159	101	90.4	88.1
ENSG00000165995	CACNB2	93.3369	-3.07884	0.847347	-3.63351	0.000279592	0.00401699	380	82	38.9	21.1	21.9	16.3
ENSG00000173917	HOXB2	122.085	-3.07435	0.846418	-3.63219	0.000281026	0.00403306	318	178	159	2.11	32.4	43.1
ENSG00000143815	LBR	9459.7	1.06292	0.292925	3.62866	0.000284898	0.00408407	4280	7970	6120	15200	9850	13300
ENSG00000187626	ZKSCAN4	341.306	-0.541429	0.149223	-3.62831	0.00028528	0.00408499	393	398	423	275	269	289
ENSG00000102531	FNDC3A	8517.94	1.06674	0.29405	3.62775	0.000285897	0.004089	3540	6420	6550	13800	9720	11100
ENSG00000108602	ALDH3A1	403.137	-1.57534	0.434279	-3.62748	0.000286198	0.004089	683	714	414	297	108	203
ENSG00000091651	ORC6	712.933	0.945177	0.260662	3.62606	0.000287783	0.00409795	377	462	624	1080	799	937
ENSG00000169504	CLIC4	19806	-0.448988	0.123808	-3.62647	0.000287324	0.00409795	24900	22800	20900	16100	17800	16300
ENSG00000204516	MICB	1270.51	1.37001	0.377812	3.62617	0.000287655	0.00409795	770	711	645	2910	1130	1450
ENSG00000124831	LRRFIP1	2921.69	-0.394516	0.108871	-3.6237	0.000290416	0.00413087	3230	3290	3430	2550	2350	2670
ENSG00000125898	FAM110A	413.48	-0.802407	0.221547	-3.62184	0.000292518	0.00415615	438	555	584	298	259	347
ENSG00000141971	MVB12A	1691.1	-1.20779	0.333629	-3.62016	0.000294423	0.00417859	3580	1770	1740	1140	962	968
ENSG00000109320	NFKB1	1064.61	-0.453258	0.125321	-3.61676	0.000298314	0.00422914	1160	1260	1270	877	963	856
ENSG00000224086	PPM1F-AS1	177.199	-1.03673	0.28681	-3.61468	0.000300715	0.00425847	223	233	260	85.4	117	146
ENSG00000155957	TMBIM4	1904.63	0.975664	0.270001	3.61355	0.000302032	0.00427241	1740	1110	1000	2590	2150	2840
ENSG00000165637	VDAC2	703.167	0.617004	0.170797	3.6125	0.000303264	0.0042851	557	618	490	765	908	881
ENSG00000135111	TBX3	1016.49	-0.969841	0.268676	-3.60971	0.000306543	0.00432668	1730	1080	1230	546	708	807
ENSG00000197535	MYO5A	1722.15	-0.367909	0.101938	-3.60915	0.000307198	0.00433115	1920	1870	2040	1470	1490	1550
ENSG00000128284	APOL3	42.6547	-3.19296	0.885504	-3.60581	0.000311181	0.0043825	18.6	95.4	117	3.16	8.57	13.4
ENSG00000163637	PRICKLE2	1414.87	-0.921866	0.255732	-3.60482	0.00031237	0.00439442	2460	1520	1580	847	1010	1080
ENSG00000115295	CLIP4	4370.95	0.464761	0.129009	3.60255	0.000315114	0.00442816	3280	4050	3680	5140	5150	4920
ENSG00000115107	STEAP3	6142.07	-0.969652	0.269215	-3.60178	0.000316048	0.00443642	10300	7940	6190	3140	4660	4650
ENSG00000164649	CDCA7L	1100.73	0.818779	0.227447	3.59986	0.000318386	0.00446437	798	749	843	1810	1180	1230
ENSG00000137177	KIF13A	2012.73	-0.416855	0.115846	-3.59837	0.000320218	0.00448514	2380	2390	2130	1660	1810	1700
ENSG00000005486	RHBDD2	3263.87	0.649941	0.180671	3.59737	0.000321447	0.00449745	2590	2560	2470	3400	3730	4830
ENSG00000139289	PHLDA1	8930.36	-1.36768	0.380397	-3.5954	0.000323895	0.00452677	19800	10800	7990	4620	3920	6430
ENSG00000143147	GPR161	323.064	-1.01127	0.281546	-3.59183	0.000328358	0.00458042	458	346	491	158	236	248
ENSG00000188158	NHS	1929.88	-2.25307	0.627288	-3.59176	0.000328448	0.00458042	1470	4520	3580	183	866	958
ENSG00000130021	PUDP	826.944	0.930243	0.259119	3.59002	0.000330647	0.00459783	587	632	488	1420	969	866
ENSG00000175137	SH3BP5L	2225.79	-0.545428	0.151915	-3.59034	0.000330246	0.00459783	2600	2340	2990	1690	1880	1870
ENSG00000175984	DENND2C	75.8229	-1.36201	0.379397	-3.58993	0.000330771	0.00459783	84.9	127	116	46.4	50.4	30.7
ENSG00000027001	MIPEP	871.811	0.955689	0.266328	3.5884	0.000332718	0.00461988	407	686	687	1010	1190	1250
ENSG00000160932	LY6E	1362.93	-1.37034	0.381946	-3.5878	0.00033348	0.00462122	1100	3020	1780	799	649	833
ENSG00000178814	OPLAH	809.47	2.16861	0.604447	3.58776	0.000333535	0.00462122	612	135	137	1090	1630	1250
ENSG00000105376	ICAM5	94.5255	-3.0188	0.842155	-3.58461	0.000337582	0.00467226	181	107	217	44.3	2.86	15.3
ENSG00000077150	NFKB2	946.737	-0.678508	0.189329	-3.58376	0.000338685	0.00468246	1010	1180	1310	801	624	759
ENSG00000166851	PLK1	2932.77	0.838259	0.234128	3.58034	0.000343141	0.00473897	2030	2190	2090	4870	2850	3560
ENSG00000160007	ARHGAP35	9759.32	-0.43185	0.120644	-3.57955	0.00034418	0.0047482	12000	10300	11400	7970	8910	8040
ENSG00000171310	CHST11	434.434	-1.85913	0.519501	-3.57869	0.000345316	0.00475876	315	1150	580	127	182	255
ENSG00000169021	UQCRFS1	1419.34	0.619107	0.173123	3.57611	0.000348744	0.00480085	1300	1030	1040	1730	1880	1540
ENSG00000077782	FGFR1	4543.54	-0.584228	0.163515	-3.57294	0.000353001	0.00485424	5980	5280	5090	3990	3080	3840
ENSG00000020922	MRE11	935.752	0.467437	0.130858	3.5721	0.000354132	0.00486458	719	795	842	1110	1040	1110
ENSG00000122507	BBS9	565.405	-0.745036	0.208678	-3.57027	0.000356615	0.00488822	767	767	591	359	468	441
ENSG00000164466	SFXN1	3949.3	0.516827	0.144754	3.57038	0.000356457	0.00488822	3260	3250	3240	5300	4570	4080
ENSG00000100941	PNN	1616.64	0.617002	0.172851	3.56956	0.00035758	0.00489018	1160	1350	1320	1650	2170	2050
ENSG00000167920	KRT10-AS1	1103.61	0.468096	0.131144	3.56933	0.000357902	0.00489018	916	955	907	1230	1410	1200
ENSG00000186814	ZSCAN30	859.926	-0.632974	0.177323	-3.56961	0.000357507	0.00489018	1080	987	1060	793	584	646
ENSG00000166147	FBN1	29921.1	-0.980109	0.274633	-3.56879	0.000358627	0.00489488	28500	38900	51700	21300	16100	23000
ENSG00000151876	FBXO4	315.562	0.909238	0.254864	3.56754	0.000360346	0.00491311	241	200	217	308	452	475
ENSG00000051341	POLQ	968.279	0.855652	0.240178	3.56258	0.000367229	0.00500014	538	706	824	1410	1030	1300
ENSG00000171051	FPR1	608.995	-2.37032	0.665374	-3.56238	0.000367508	0.00500014	287	962	1810	135	128	329
ENSG00000137801	THBS1	153434	-1.90617	0.535345	-3.56063	0.000369965	0.00502292	111000	351000	265000	112000	36800	45500
ENSG00000167105	TMEM92	40.1302	2.75447	0.773585	3.56066	0.000369928	0.00502292	3.1	15.3	12.6	118	43.8	47.9
ENSG00000170412	GPRC5C	394.448	-2.604	0.731431	-3.56014	0.000370653	0.00502693	143	774	1120	48.5	121	165
ENSG00000265190	ANXA8	123.347	-3.13622	0.881845	-3.55643	0.000375935	0.00509319	21.7	256	387	21.1	21.9	32.6
ENSG00000102271	KLHL4	1390.07	-0.786306	0.221249	-3.55394	0.000379508	0.00511997	1570	1740	1960	820	1260	978
ENSG00000132837	DMGDH	480.781	-1.20891	0.340155	-3.554	0.000379414	0.00511997	955	498	561	230	288	353
ENSG00000144355	DLX1	147.794	-0.895836	0.252058	-3.55409	0.000379286	0.00511997	159	195	222	96	105	109
ENSG00000197822	OCLN	317.902	2.96535	0.834265	3.55445	0.000378773	0.00511997	26.9	100	89.4	75.9	917	698
ENSG00000074071	MRPS34	1934.99	0.548679	0.154461	3.55222	0.000381994	0.00514622	1480	1490	1740	2560	2260	2080
ENSG00000171827	ZNF570	282.536	-0.737914	0.207744	-3.55204	0.000382257	0.00514622	408	348	304	195	220	220
ENSG00000136738	STAM	1827.62	0.458466	0.12909	3.55152	0.00038302	0.0051511	1570	1660	1390	2130	2210	2010
ENSG00000112742	TTK	1149.53	0.88314	0.248766	3.55008	0.000385108	0.00516835	722	816	886	1910	1120	1440
ENSG00000168785	TSPAN5	1788.27	-0.70561	0.198744	-3.55035	0.000384726	0.00516835	2290	2310	2050	1660	1110	1310
ENSG00000159079	CFAP298	1202.74	-0.869575	0.244968	-3.54974	0.000385605	0.00516961	1110	1770	1780	815	949	788
ENSG00000135631	RAB11FIP5	6524.05	-0.608292	0.171535	-3.54617	0.000390871	0.00523474	7130	9250	7250	4610	5440	5450
ENSG00000196220	SRGAP3	2268.53	-1.164	0.328266	-3.54589	0.000391294	0.00523493	2090	3840	3480	981	1460	1760
ENSG00000205309	NT5M	282.408	1.11238	0.314031	3.54226	0.000396715	0.00529642	235	130	172	340	348	470
ENSG00000214279	SCART1	435.06	1.72285	0.486366	3.54228	0.000396677	0.00529642	91.1	274	242	971	499	534
ENSG00000160781	PAQR6	87.2415	-1.33589	0.377222	-3.54138	0.000398039	0.00530857	122	107	146	32.7	53.3	62.3
ENSG00000158292	GPR153	576.656	-2.06729	0.583982	-3.53999	0.000400136	0.005331	302	1090	1400	134	324	209
ENSG00000134013	LOXL2	815.369	-1.70344	0.481436	-3.53825	0.00040279	0.00535523	970	829	1940	376	203	570
ENSG00000153317	ASAP1	4550.6	-0.662044	0.1871	-3.53846	0.000402471	0.00535523	5560	6390	4780	4090	3290	3190
ENSG00000183496	MEX3B	346.919	-0.60778	0.171857	-3.53655	0.000405392	0.00538424	414	384	459	266	263	296
ENSG00000100354	TNRC6B	5734.98	-0.330768	0.0935471	-3.53585	0.00040647	0.00539298	6630	6520	6020	5190	5030	5020
ENSG00000174945	AMZ1	224.501	3.25246	0.919935	3.53554	0.000406948	0.00539374	88	9.54	30.5	75.9	715	428
ENSG00000167088	SNRPD1	1176.49	0.360428	0.101989	3.534	0.000409318	0.00541956	1020	1030	1040	1340	1360	1270
ENSG00000138095	LRPPRC	10686	0.654713	0.1853	3.53325	0.000410482	0.00542936	6630	8820	9460	13600	13600	12000
ENSG00000224934	GOT1-DT	345.86	1.04236	0.295412	3.52848	0.000417954	0.00552251	203	172	304	398	474	525
ENSG00000165644	COMTD1	617.786	0.823739	0.233508	3.52766	0.000419245	0.00553387	434	429	476	701	1010	657
ENSG00000149948	HMGA2	2666.06	1.92255	0.545493	3.52443	0.000424395	0.00559609	2120	733	485	5770	3660	3230
ENSG00000121104	FAM117A	239.961	-1.40176	0.398018	-3.52185	0.000428539	0.00564492	504	300	240	174	120	102
ENSG00000011638	LDAF1	724.774	-0.733037	0.20816	-3.52151	0.000429098	0.00564649	965	882	868	665	445	523
ENSG00000167107	ACSF2	356.55	-0.74313	0.211115	-3.52002	0.000431518	0.00567251	397	406	536	281	246	274
ENSG00000131748	STARD3	3587.72	0.581723	0.165352	3.5181	0.000434648	0.00570198	2560	2950	3110	4930	3860	4110
ENSG00000148334	PTGES2	2963.84	0.580039	0.164865	3.51827	0.000434373	0.00570198	2510	2240	2390	3220	4180	3260
ENSG00000112769	LAMA4	1506.94	1.26476	0.359844	3.51475	0.000440162	0.00576842	537	1050	1070	1590	1940	2860
ENSG00000140945	CDH13	4086.17	-1.38693	0.394955	-3.51163	0.000445368	0.00583069	3530	7940	6270	1820	1660	3300
ENSG00000111321	LTBR	11242	0.527541	0.150248	3.51113	0.000446201	0.00583564	9050	10100	8430	15000	12200	12700
ENSG00000070814	TCOF1	3252.78	0.637449	0.181602	3.51015	0.000447854	0.00585129	2190	2620	2830	4400	3380	4100
ENSG00000065802	ASB1	2367.49	-0.432271	0.123194	-3.50885	0.000450044	0.00587386	2910	2480	2770	1950	1980	2120
ENSG00000198804	MT-CO1	382315	1.05459	0.300574	3.50859	0.000450497	0.00587386	252000	318000	175000	386000	650000	512000
ENSG00000126709	IFI6	1534.02	-0.765951	0.218363	-3.50769	0.000452009	0.00588759	1650	1850	2300	1030	1020	1360
ENSG00000261455	LINC01003	397.012	0.535389	0.152735	3.50534	0.000456025	0.00593388	337	309	326	495	434	481
ENSG00000179869	ABCA13	91.9559	-1.14117	0.325607	-3.50474	0.00045705	0.00593896	157	120	102	64.3	57.1	50.8
ENSG00000184226	PCDH9	21732.2	-1.04999	0.299605	-3.50457	0.000457341	0.00593896	21300	33200	33500	10400	18800	13300
ENSG00000171469	ZNF561	1269.44	-0.569108	0.162449	-3.50331	0.000459519	0.0059612	1770	1360	1420	1040	1050	981
ENSG00000213983	AP1G2	375.236	-1.86396	0.532229	-3.50217	0.000461479	0.00598058	322	790	655	276	89.5	120
ENSG00000162437	RAVER2	996.677	0.613342	0.175258	3.49965	0.000465869	0.00603138	692	789	883	1280	1280	1060
ENSG00000172296	SPTLC3	1355.16	-0.576675	0.164823	-3.49876	0.000467429	0.00604548	1810	1360	1710	1110	1060	1100
ENSG00000106003	LFNG	442.28	-1.9672	0.562558	-3.49688	0.000470738	0.00608214	323	1030	765	305	102	134
ENSG00000134531	EMP1	1640.96	-1.42406	0.407356	-3.49586	0.000472535	0.00609922	3370	2240	1570	908	526	1240
ENSG00000061794	MRPS35	2722.48	0.363606	0.104281	3.4868	0.000488834	0.00630326	2350	2410	2390	3070	3250	2870
ENSG00000115884	SDC1	1068.52	-1.05809	0.30355	-3.48571	0.000490829	0.00631628	1050	1640	1640	835	486	759
ENSG00000175768	TOMM5	1803.55	0.913737	0.262125	3.48588	0.000490515	0.00631628	906	1580	1260	2340	2710	2020
ENSG00000082701	GSK3B	9374.75	-0.353374	0.101389	-3.48531	0.000491559	0.00631935	10700	10400	10500	7700	8810	8190
ENSG00000167617	CDC42EP5	58.4482	-2.07461	0.595767	-3.48225	0.000497216	0.00638567	113	113	57.9	36.9	11.4	19.2
ENSG00000185567	AHNAK2	21842.1	-0.636365	0.182873	-3.47981	0.000501761	0.00643759	31300	26200	22300	16300	19100	15900
ENSG00000188486	H2AX	4132.85	0.867597	0.249364	3.47923	0.000502851	0.00643871	3070	2780	2930	7080	3940	5000
ENSG00000198242	RPL23A	2885.02	0.587893	0.168969	3.47928	0.000502755	0.00643871	2550	2280	2090	3410	3950	3030
ENSG00000228727	SAPCD1	87.4617	1.03643	0.29799	3.47807	0.000505031	0.00646017	47.6	58.2	66.3	104	120	128
ENSG00000196154	S100A4	794.586	2.52324	0.72599	3.47558	0.000509748	0.006514	301	202	203	3120	428	514
ENSG00000130304	SLC27A1	847.914	-1.04071	0.29955	-3.47424	0.000512305	0.0065207	1500	986	942	680	408	576
ENSG00000164611	PTTG1	1517.18	1.10519	0.318058	3.47481	0.000511215	0.0065207	1070	904	918	2960	1340	1910
ENSG00000198663	C6orf89	17963.2	0.707706	0.203687	3.47448	0.000511849	0.0065207	11000	14900	15000	24500	18500	23900
ENSG00000249867	LINC02742	77.5158	-1.78972	0.515082	-3.47463	0.000511551	0.0065207	64.2	174	122	32.7	26.7	45
ENSG00000197381	ADARB1	10345.3	-0.547865	0.157819	-3.47148	0.000517606	0.00658165	13500	12800	10600	8660	7580	8970
ENSG00000163918	RFC4	868.932	0.535511	0.154361	3.46921	0.000521992	0.00663085	687	685	757	1100	900	1080
ENSG00000156876	SASS6	752.86	0.696578	0.200883	3.46759	0.000525154	0.00666441	473	614	637	876	857	1060
ENSG00000063854	HAGH	1084.43	0.525104	0.151452	3.46712	0.00052606	0.00666932	1010	820	841	1330	1310	1200
ENSG00000143198	MGST3	2137.66	0.573276	0.16543	3.46537	0.000529511	0.00669323	1970	1700	1480	2730	2380	2560
ENSG00000148218	ALAD	789.689	-0.676217	0.195132	-3.46543	0.000529378	0.00669323	1040	848	1030	507	631	685
ENSG00000172123	SLFN12	319.037	-0.643262	0.185608	-3.46571	0.000528834	0.00669323	418	359	389	270	259	218
ENSG00000163462	TRIM46	249.344	-1.05987	0.305951	-3.46417	0.000531872	0.00671646	299	357	356	107	186	193
ENSG00000228253	MT-ATP8	8114.7	1.2172	0.351507	3.46282	0.000534549	0.00674362	6060	5780	2800	8280	12600	13100
ENSG00000064607	SUGP2	2555.46	-0.67066	0.19371	-3.46218	0.000535815	0.00675295	3690	2500	3220	2110	1900	1910
ENSG00000198169	ZNF251	560.259	-0.431498	0.124647	-3.46176	0.000536652	0.00675686	628	667	636	463	479	490
ENSG00000114023	FAM162A	1239.74	0.819509	0.236905	3.45923	0.000541731	0.00680976	1000	823	865	1230	2000	1520
ENSG00000147274	RBMX	2959.86	0.325627	0.0941354	3.45913	0.000541915	0.00680976	2620	2610	2640	3440	3130	3310
ENSG00000182512	GLRX5	2288.16	0.829835	0.240034	3.45716	0.000545904	0.00685318	1860	1590	1500	3780	2700	2310
ENSG00000283294	ENSG00000283294	223.81	-1.22415	0.354179	-3.45631	0.000547634	0.00686818	228	361	351	92.8	134	175
ENSG00000132640	BTBD3	639.576	0.531544	0.153932	3.45311	0.000554165	0.00693652	499	528	542	810	667	791
ENSG00000143434	SEMA6C	154.534	-0.755529	0.218791	-3.4532	0.00055397	0.00693652	194	186	203	100	122	123
ENSG00000130193	THEM6	1188.3	0.528928	0.1532	3.45252	0.000555369	0.00694481	878	1050	986	1500	1260	1450
ENSG00000258077	ENSG00000258077	147.252	-1.05927	0.307151	-3.44868	0.000563336	0.00703759	161	234	202	79.1	87.6	120
ENSG00000152503	TRIM36	91.9014	-1.26749	0.367748	-3.44663	0.000567634	0.00708439	92.1	125	173	54.8	49.5	57.5
ENSG00000116750	UCHL5	1518.88	0.645535	0.187419	3.44434	0.000572445	0.00713055	1030	1450	1070	1820	1830	1910
ENSG00000156265	MAP3K7CL	73.4802	-2.46976	0.717021	-3.44448	0.000572163	0.00713055	209	49.6	115	38	18.1	11.5
ENSG00000284308	C2orf81	159.326	-1.06314	0.308728	-3.44362	0.000573986	0.00714281	272	176	198	123	101	85.3
ENSG00000054654	SYNE2	6285.59	1.9108	0.555447	3.44011	0.000581485	0.00722912	2560	2470	2890	19600	3700	6450
ENSG00000102034	ELF4	1556.08	0.358203	0.104233	3.43657	0.000589135	0.00731714	1420	1350	1320	1770	1810	1670
ENSG00000036672	USP2	569.323	1.67402	0.487169	3.43623	0.000589866	0.00731913	490	189	137	980	854	767
ENSG00000172318	B3GALT1	331.803	2.38067	0.692954	3.43554	0.000591366	0.00733065	37.3	233	50.5	759	434	477
ENSG00000105559	PLEKHA4	267.599	-1.01148	0.294551	-3.43396	0.000594842	0.00736662	451	357	265	210	168	155
ENSG00000113580	NR3C1	4840.52	-0.415317	0.120994	-3.43255	0.00059793	0.00739773	5430	5520	5650	4510	4200	3740
ENSG00000198873	GRK5	117.216	-1.18913	0.346651	-3.43034	0.000602835	0.00745123	203	175	110	77	64.7	72.8
ENSG00000168569	TMEM223	2360.71	0.391542	0.114155	3.42993	0.000603746	0.00745531	2010	2040	2070	2520	2920	2600
ENSG00000147852	VLDLR	122.168	-3.95114	1.15299	-3.42686	0.000610615	0.00753287	535	11.4	142	6.33	30.5	7.66
ENSG00000182481	KPNA2	6356.23	1.08248	0.316124	3.42422	0.000616573	0.00759686	4220	3910	4100	12400	5390	8090
ENSG00000285579	ENSG00000285579	68.3287	-1.67245	0.488443	-3.42404	0.000616986	0.00759686	158	79.1	74.7	24.3	38.1	35.4
ENSG00000149503	INCENP	2380.61	0.684107	0.199839	3.42329	0.000618688	0.00761051	1610	1790	2080	3300	2380	3130
ENSG00000249669	CARMN	38.5972	-2.83501	0.828351	-3.42248	0.000620536	0.00762594	60	20	123	7.38	6.66	14.4
ENSG00000105953	OGDH	9246.87	0.583149	0.170408	3.42208	0.000621435	0.00762967	6120	7490	8610	11600	10700	11000
ENSG00000136108	CKAP2	1687.13	0.92798	0.271277	3.42079	0.000624392	0.00765866	808	1440	1230	2330	1840	2460
ENSG00000138463	SLC49A4	1837.64	0.565329	0.165291	3.42021	0.00062572	0.00766761	1390	1550	1510	2180	1880	2520
ENSG00000069869	NEDD4	3532.92	0.518222	0.15189	3.41183	0.000645291	0.00789989	2860	3100	2760	3810	4790	3890
ENSG00000183421	RIPK4	224.287	-1.10183	0.322983	-3.41143	0.000646226	0.0079038	425	232	261	150	128	149
ENSG00000132361	CLUH	4669.25	0.633647	0.185928	3.40802	0.000654364	0.0079957	3210	3560	4210	5210	6630	5200
ENSG00000171148	TADA3	4228.97	-1.20555	0.353879	-3.40668	0.000657571	0.00802724	6340	4190	7170	1500	3100	3080
ENSG00000100744	GSKIP	591.255	-0.420859	0.123617	-3.40454	0.000662767	0.00808298	673	708	650	502	513	502
ENSG00000166348	USP54	1085.09	-0.697175	0.204855	-3.40326	0.000665872	0.00811314	1520	1070	1440	872	876	736
ENSG00000111817	DSE	327.001	-0.605435	0.177991	-3.4015	0.000670173	0.00815006	421	385	378	228	277	273
ENSG00000123975	CKS2	2611.56	1.00947	0.296771	3.40151	0.000670136	0.00815006	1940	1640	1620	5010	2620	2830
ENSG00000128805	ARHGAP22	366.932	-1.42255	0.418344	-3.40043	0.000672811	0.00816666	820	481	303	248	170	180
ENSG00000204920	ZNF155	712.43	-0.440526	0.129546	-3.40053	0.000672545	0.00816666	839	779	843	608	638	567
ENSG00000168071	CCDC88B	210.715	-1.13764	0.334983	-3.3961	0.000683525	0.00828887	200	366	303	161	111	123
ENSG00000123384	LRP1	83007.8	-0.847423	0.249658	-3.39434	0.000687945	0.0083346	135000	81100	104000	50900	56200	70800
ENSG00000108106	UBE2S	2836.97	0.813646	0.239742	3.39385	0.000689183	0.00834172	1820	2170	2190	4580	2710	3570
ENSG00000101654	RNMT	5257.07	0.362628	0.106937	3.39103	0.000696298	0.00841821	4630	4550	4620	5650	6430	5670
ENSG00000123472	ATPAF1	2033.57	0.394845	0.116454	3.39057	0.000697472	0.00841821	1890	1720	1670	2410	2330	2200
ENSG00000125835	SNRPB	9656.43	0.486313	0.143428	3.39064	0.000697303	0.00841821	8370	7840	7920	13000	10300	10500
ENSG00000099795	NDUFB7	2510.39	-0.777535	0.22938	-3.38972	0.00069963	0.00843633	4100	2640	2780	1870	2020	1670
ENSG00000099901	RANBP1	2602.53	0.539385	0.159197	3.38816	0.000703634	0.00847664	1850	2250	2260	3440	2820	3000
ENSG00000143320	CRABP2	62.5333	2.09023	0.616982	3.38783	0.000704466	0.00847871	36.2	16.2	18.9	165	84.7	54.6
ENSG00000110721	CHKA	2436.55	0.56752	0.167549	3.38718	0.000706148	0.00849099	1700	1990	2200	3230	2820	2670
ENSG00000180447	GAS1	24920.4	1.37769	0.40683	3.3864	0.000708165	0.00850726	6260	18800	16500	29400	40200	38400
ENSG00000108932	SLC16A6	1779.55	2.08095	0.614909	3.38416	0.000713956	0.0085608	955	569	517	5930	1130	1580
ENSG00000181894	ZNF329	636.581	-0.519933	0.153629	-3.38434	0.000713497	0.0085608	823	663	765	516	516	537
ENSG00000062485	CS	4573.24	0.711334	0.210231	3.38357	0.000715491	0.00857119	4100	3340	2960	5000	6800	5230
ENSG00000153233	PTPRR	1149.09	-0.75993	0.224699	-3.38199	0.000719621	0.00860982	1200	1360	1770	735	976	849
ENSG00000171314	PGAM1	812.07	0.54542	0.16128	3.38183	0.000720058	0.00860982	602	615	764	988	973	930
ENSG00000141577	CEP131	485.536	0.600582	0.17768	3.38013	0.00072452	0.00864707	412	370	376	672	524	559
ENSG00000182010	RTKN2	741.57	0.853767	0.252582	3.38016	0.000724448	0.00864707	413	500	672	1110	845	913
ENSG00000166813	KIF7	275.411	-1.04755	0.310136	-3.37772	0.000730896	0.00871505	310	339	464	132	225	182
ENSG00000099364	FBXL19	1139.15	-0.656967	0.194555	-3.37677	0.000733434	0.00872955	1500	1410	1270	727	1040	885
ENSG00000213722	DDAH2	487.083	-1.01619	0.300938	-3.37675	0.000733472	0.00872955	747	572	637	220	320	426
ENSG00000196932	TMEM26	166.682	-1.10569	0.328	-3.37102	0.000748912	0.0088968	263	255	165	114	80.9	123
ENSG00000230387	ENSG00000230387	69.3188	2.02296	0.600084	3.37112	0.000748621	0.0088968	32.1	24.8	25.3	133	41.9	159
ENSG00000163406	SLC15A2	47.3171	-1.41274	0.41917	-3.37033	0.000750769	0.00891061	79.7	68.7	57.9	33.7	20	24
ENSG00000006210	CX3CL1	61.1023	-3.86917	1.14907	-3.36723	0.00075928	0.00899577	6.21	140	197	5.27	2.86	15.3
ENSG00000212907	MT-ND4L	23810.2	0.950694	0.282339	3.3672	0.000759346	0.00899577	18300	20000	10400	27100	34800	32200
ENSG00000271447	MMP28	135.412	-2.9949	0.889572	-3.36668	0.000760794	0.0090046	41.4	358	323	7.38	42.8	40.2
ENSG00000105647	PIK3R2	3707.22	-1.07265	0.31878	-3.36486	0.000765812	0.0090473	7400	3270	4400	2320	2470	2380
ENSG00000119689	DLST	2888.17	0.47821	0.142115	3.36496	0.000765545	0.0090473	2380	2370	2500	2910	3660	3520
ENSG00000176890	TYMS	688.609	1.03511	0.307733	3.36365	0.00076919	0.00907885	389	461	505	1280	641	860
ENSG00000100281	HMGXB4	1372.93	0.351481	0.104587	3.36066	0.000777566	0.00916928	1200	1250	1170	1540	1490	1590
ENSG00000152104	PTPN14	7606.44	-0.42222	0.125694	-3.35911	0.000781937	0.00921236	9160	8720	8250	5840	6730	6940
ENSG00000169679	BUB1	2707.43	0.873495	0.260422	3.35414	0.000796107	0.00937069	1770	1850	2110	4530	2470	3510
ENSG00000145431	PDGFC	5436.75	-0.522519	0.155855	-3.35259	0.000800578	0.00941468	7340	5560	6330	4770	4310	4310
ENSG00000237289	CKMT1B	107.729	1.64566	0.49095	3.35199	0.00080232	0.00942653	22.8	60.1	73.7	192	147	151
ENSG00000182087	TMEM259	11085	0.321693	0.0959815	3.35161	0.000803423	0.00943085	10200	9900	9500	12400	11600	12900
ENSG00000117308	GALE	1534.81	0.752625	0.224593	3.35106	0.00080502	0.00944096	1360	1010	1070	2360	1700	1720
ENSG00000065534	MYLK	15473.7	-1.50525	0.449225	-3.35077	0.000805869	0.00944228	30700	18500	19400	13700	4440	6000
ENSG00000125901	MRPS26	2142.92	0.53643	0.160214	3.34821	0.000813356	0.00951264	1530	1730	1990	2380	2740	2490
ENSG00000229043	ZFAND2A-DT	380.136	-0.611601	0.182657	-3.34836	0.000812901	0.00951264	395	473	510	290	296	316
ENSG00000257322	ENSG00000257322	131.728	0.872367	0.260634	3.34709	0.000816633	0.00954226	100	103	75.8	156	188	168
ENSG00000183023	SLC8A1	363.654	-0.672485	0.200975	-3.34611	0.000819538	0.0095675	439	461	441	337	250	254
ENSG00000265972	TXNIP	30020.7	-2.10575	0.629515	-3.34504	0.000822714	0.00959584	42700	57600	45800	2380	21000	10600
ENSG00000134369	NAV1	4959.15	-0.56938	0.170241	-3.34455	0.000824164	0.00960402	6790	6140	4850	3990	3900	4090
ENSG00000168079	SCARA5	322.327	3.42826	1.02627	3.34051	0.000836236	0.00973586	6.21	88.7	69.5	64.3	587	1120
ENSG00000119977	TCTN3	2493.05	0.553435	0.165702	3.33993	0.000837994	0.00974748	1740	2190	2130	3100	2620	3170
ENSG00000100065	CARD10	253.766	-1.06203	0.318226	-3.33736	0.000845796	0.00982932	343	299	387	229	126	139
ENSG00000185043	CIB1	1224.76	-0.636754	0.190825	-3.33685	0.000847349	0.00983845	1250	1490	1730	865	958	1050
ENSG00000237413	MGC27382	98.5386	-1.47062	0.441443	-3.3314	0.000864098	0.0100238	121	194	120	30.6	64.7	61.3
ENSG00000001561	ENPP4	248.155	-2.61581	0.785365	-3.3307	0.000866286	0.0100401	839	155	285	140	33.3	35.4
ENSG00000161544	CYGB	109.677	2.04363	0.613845	3.32922	0.000870884	0.0100843	52.8	41	34.7	55.9	233	240
ENSG00000007933	FMO3	1469.54	-1.42528	0.428202	-3.32851	0.000873115	0.0101011	2550	1620	2260	1340	509	544
ENSG00000130303	BST2	2016.45	0.465812	0.140017	3.32682	0.000878439	0.0101535	1720	1770	1590	2200	2190	2630
ENSG00000136938	ANP32B	1962.43	0.469801	0.14124	3.32626	0.000880195	0.0101646	1570	1830	1530	2100	2400	2340
ENSG00000136960	ENPP2	27.4976	2.61321	0.785909	3.32508	0.00088392	0.0101985	3.1	9.54	10.5	33.7	27.6	80.5
ENSG00000184076	UQCR10	2549.78	0.697755	0.209929	3.32377	0.000888096	0.0102374	2320	1740	1780	3340	3540	2580
ENSG00000005469	CROT	414.436	-0.537549	0.161881	-3.32064	0.000898129	0.0103345	533	461	479	344	311	359
ENSG00000162434	JAK1	6988.21	0.444908	0.13398	3.32071	0.000897903	0.0103345	5430	6150	6170	8770	8120	7290
ENSG00000138594	TMOD3	4894.2	-0.502929	0.151468	-3.32037	0.000898972	0.010335	4890	6000	6330	3860	4240	4040
ENSG00000118200	CAMSAP2	2545.93	-0.408396	0.123061	-3.31864	0.000904566	0.01039	2920	2900	2900	1960	2330	2270
ENSG00000103522	IL21R	1219.08	-1.23705	0.372808	-3.31819	0.000906034	0.0103975	1400	1770	1960	1060	405	713
ENSG00000115129	TP53I3	756.525	-0.829476	0.250098	-3.3166	0.000911188	0.010438	871	898	1140	405	586	643
ENSG00000125246	CLYBL	427.037	0.622969	0.18782	3.31684	0.000910429	0.010438	351	376	282	486	543	525
ENSG00000087086	FTL	81376.4	1.51615	0.457195	3.31621	0.000912473	0.0104434	65900	38400	22200	165000	125000	71500
ENSG00000168273	SMIM4	658.361	0.656635	0.19806	3.31533	0.00091535	0.0104592	482	508	543	671	957	789
ENSG00000185480	PARPBP	772.347	0.7182	0.216633	3.31529	0.000915489	0.0104592	464	607	681	997	840	1050
ENSG00000163170	BOLA3	983.845	0.741717	0.223804	3.31414	0.000919245	0.0104928	581	892	737	1310	1310	1070
ENSG00000177889	UBE2N	2588.51	0.370634	0.111946	3.31082	0.000930237	0.0106088	2340	2250	2190	3150	2840	2770
ENSG00000123552	USP45	1586.8	0.486725	0.147053	3.30986	0.000933422	0.0106357	1140	1380	1450	1870	1820	1860
ENSG00000178685	PARP10	934.287	-0.769783	0.232674	-3.30842	0.000938238	0.0106811	981	1130	1420	567	799	706
ENSG00000091136	LAMB1	18394.3	-0.71476	0.216433	-3.30246	0.000958417	0.0109011	24100	22300	22200	16000	10200	15500
ENSG00000116117	PARD3B	2636.39	-0.794988	0.240779	-3.30174	0.000960879	0.0109195	3210	4030	2800	2420	1720	1650
ENSG00000004779	NDUFAB1	2462.68	0.490288	0.148554	3.30039	0.000965494	0.0109428	1790	2200	2150	2920	3070	2640
ENSG00000081386	ZNF510	629.854	-0.728405	0.220689	-3.3006	0.000964791	0.0109428	966	692	699	531	424	468
ENSG00000146350	TBC1D32	320.006	-0.668089	0.202426	-3.30042	0.000965415	0.0109428	421	420	338	217	262	263
ENSG00000128512	DOCK4	1711.28	-0.541826	0.164196	-3.29988	0.000967273	0.0109437	2240	2110	1730	1390	1290	1500
ENSG00000268858	ENSG00000268858	336.556	-0.775766	0.235077	-3.30005	0.000966681	0.0109437	481	436	358	243	292	210
ENSG00000136367	ZFHX2	81.6553	-1.72325	0.522277	-3.29949	0.000968614	0.0109492	206	94.4	75.8	32.7	46.6	34.5
ENSG00000155099	PIP4P2	931.244	0.687054	0.208452	3.29599	0.000980767	0.0110768	896	610	635	1110	1170	1160
ENSG00000167792	NDUFV1	4921.57	0.489481	0.148557	3.29491	0.000984521	0.0111094	4060	3570	4650	5990	5500	5750
ENSG00000079819	EPB41L2	1012.32	0.850353	0.258158	3.29393	0.00098798	0.0111387	639	872	657	1360	974	1570
ENSG00000196358	NTNG2	151.139	-2.11595	0.642461	-3.29351	0.000989434	0.0111453	180	200	357	16.9	56.2	96.8
ENSG00000060762	MPC1	917.171	0.768559	0.233398	3.29292	0.000991537	0.0111591	750	521	765	969	1270	1230
ENSG00000167925	GHDC	179.514	-2.22209	0.675227	-3.29088	0.000998735	0.0112303	582	89.6	216	70.7	45.7	73.8
ENSG00000134470	IL15RA	461.888	-0.898368	0.273253	-3.28767	0.00101019	0.0113492	427	651	725	304	294	370
ENSG00000205221	VIT	43.189	-3.40508	1.03607	-3.28653	0.00101431	0.0113855	14.5	47.7	175	3.16	5.71	13.4
ENSG00000011347	SYT7	420.269	-2.34304	0.713019	-3.28609	0.00101589	0.0113933	1540	341	227	86.5	148	181
ENSG00000177576	C18orf32	2114.18	0.393734	0.119835	3.28563	0.00101756	0.011402	1680	1810	1990	2440	2380	2380
ENSG00000131747	TOP2A	9562.96	0.837141	0.2549	3.28419	0.00102276	0.0114397	6550	6460	7580	15200	8430	13200
ENSG00000142408	CACNG8	58.0499	-3.01169	0.917091	-3.28396	0.00102359	0.0114397	12.4	196	101	12.7	13.3	12.5
ENSG00000143409	MINDY1	686.984	-0.696355	0.212037	-3.28413	0.00102299	0.0114397	1030	704	816	550	550	472
ENSG00000142856	ITGB3BP	740.198	0.561785	0.171112	3.28315	0.00102656	0.0114628	592	548	653	939	764	945
ENSG00000144354	CDCA7	847.298	0.963536	0.293869	3.27879	0.00104253	0.0116209	566	544	613	1590	879	892
ENSG00000257496	ENSG00000257496	195.278	-1.43552	0.4378	-3.27893	0.001042	0.0116209	197	436	223	71.7	119	126
ENSG00000187605	TET3	3435.63	-0.825198	0.251705	-3.27843	0.00104385	0.0116255	4210	5470	3490	2000	2990	2440
ENSG00000265681	RPL17	4495.6	0.547193	0.166961	3.27736	0.00104781	0.0116595	3750	3660	3540	6040	5580	4390
ENSG00000165688	PMPCA	3595.83	0.489051	0.149302	3.27558	0.00105446	0.0117233	2590	3130	3250	4430	4290	3880
ENSG00000031081	ARHGAP31	1296.18	-0.772548	0.235872	-3.27528	0.00105556	0.0117254	1170	1820	1920	993	936	943
ENSG00000166432	ZMAT1	71.9533	-2.46702	0.753294	-3.27498	0.0010567	0.011728	166	30.5	169	33.7	18.1	14.4
ENSG00000142632	ARHGEF19	317.71	-1.19532	0.365186	-3.27318	0.00106343	0.0117924	483	438	406	105	236	238
ENSG00000085999	RAD54L	363.575	0.92109	0.281586	3.27108	0.00107137	0.0118702	202	237	315	573	379	476
ENSG00000141219	C17orf80	1268.39	-0.378759	0.116044	-3.26391	0.00109886	0.0121501	1390	1370	1530	1060	1100	1140
ENSG00000169231	THBS3	1100.04	-1.56395	0.47917	-3.26388	0.00109897	0.0121501	592	1950	2390	545	565	558
ENSG00000221955	SLC12A8	1255.99	-1.92986	0.591301	-3.26375	0.00109948	0.0121501	761	2820	2390	893	257	417
ENSG00000177150	FAM210A	1573.96	0.60722	0.186064	3.2635	0.00110046	0.0121505	1160	1380	1210	1600	2220	1880
ENSG00000213199	ASIC3	19.8624	-1.87424	0.574411	-3.26289	0.00110283	0.0121662	26.9	36.2	30.5	7.38	10.5	7.66
ENSG00000078018	MAP2	2446.21	0.680442	0.208672	3.26082	0.0011109	0.0122447	1790	2120	1730	3640	2440	2960
ENSG00000073350	LLGL2	55.5616	1.60908	0.493823	3.25841	0.00112037	0.0123385	30	35.3	16.8	113	78	60.4
ENSG00000168309	FAM107A	60.6416	2.04036	0.626298	3.25782	0.00112273	0.0123539	42.4	17.2	11.6	128	101	64.2
ENSG00000101977	MCF2	51.8476	-2.42833	0.745573	-3.257	0.00112597	0.0123789	58	70.6	134	32.7	7.61	8.62
ENSG00000167705	RILP	470.767	0.902773	0.277269	3.25595	0.00113015	0.0124142	308	299	377	505	819	516
ENSG00000095637	SORBS1	2197.84	-2.13754	0.656727	-3.25483	0.00113459	0.0124417	4730	3460	2550	1760	414	268
ENSG00000237880	LINC01885	200.483	-1.00149	0.30768	-3.25499	0.00113396	0.0124417	246	296	260	182	114	104
ENSG00000184990	SIVA1	1790.94	0.444762	0.136706	3.25342	0.00114024	0.0124929	1350	1610	1590	2050	2190	1960
ENSG00000120328	PCDHB12	65.163	-1.85339	0.570156	-3.25067	0.00115134	0.0126039	149	55.3	102	15.8	34.3	34.5
ENSG00000164405	UQCRQ	6997.55	0.482605	0.148499	3.24988	0.00115453	0.012628	6610	5220	5690	8070	8790	7610
ENSG00000078487	ZCWPW1	54.304	-1.21019	0.372434	-3.24941	0.00115643	0.0126379	60	79.1	88.4	29.5	37.1	31.6
ENSG00000141867	BRD4	2959.97	-0.94379	0.290575	-3.24801	0.00116215	0.0126897	5070	3520	3090	1470	2450	2160
ENSG00000198753	PLXNB3	257.028	-1.26337	0.389123	-3.2467	0.00116751	0.0127373	221	383	484	109	175	170
ENSG00000197442	MAP3K5	539.135	-0.872353	0.268736	-3.24613	0.00116983	0.0127519	730	687	675	504	277	362
ENSG00000044524	EPHA3	897.803	-2.79129	0.860771	-3.24278	0.00118372	0.0128836	226	1250	3230	66.4	256	357
ENSG00000106976	DNM1	409.312	1.94248	0.599027	3.24272	0.00118393	0.0128836	107	63.9	337	770	516	663
ENSG00000239219	ENSG00000239219	47.4458	-1.80823	0.55771	-3.24224	0.00118593	0.0128945	88	50.5	83.1	10.5	30.5	22
ENSG00000289911	ENSG00000289911	305.354	0.828642	0.255885	3.23833	0.0012023	0.0130614	215	270	175	343	447	382
ENSG00000099219	ERMP1	5160.41	0.954624	0.295055	3.23541	0.00121468	0.0131847	2700	3280	4550	8790	5130	6500
ENSG00000135272	MDFIC	1409.38	-0.723273	0.223585	-3.23489	0.00121688	0.0131975	2170	1490	1610	945	1010	1230
ENSG00000175611	ERCC6L2-AS1	484.035	0.727179	0.224821	3.23448	0.00121866	0.0132056	368	366	359	761	529	520
ENSG00000158373	H2BC5	3712.25	0.587675	0.18188	3.23112	0.00123307	0.0133504	3160	2360	3380	4560	4460	4350
ENSG00000163931	TKT	24031.4	0.558133	0.17284	3.22918	0.00124146	0.01343	18000	21100	19300	34100	25500	26300
ENSG00000115464	USP34	5814.01	-0.338591	0.104872	-3.2286	0.00124396	0.0134343	7000	6320	6160	5120	5260	5030
ENSG00000250479	CHCHD10	5560.65	0.851475	0.263712	3.22881	0.00124307	0.0134343	4740	3620	3540	5320	9310	6830
ENSG00000170345	FOS	475.218	1.74193	0.539581	3.2283	0.00124528	0.0134373	320	134	202	1300	426	469
ENSG00000151320	AKAP6	387.065	0.665926	0.20633	3.22749	0.00124883	0.0134643	278	289	330	557	458	410
ENSG00000240771	ARHGEF25	82.8402	-1.19982	0.371861	-3.22652	0.00125307	0.0134986	146	95.4	105	36.9	58.1	55.6
ENSG00000149260	CAPN5	706.423	-0.805925	0.249981	-3.22394	0.00126438	0.0136091	858	841	998	434	432	675
ENSG00000174227	PIGG	2869.79	-0.557159	0.172879	-3.22282	0.00126937	0.0136513	3260	3120	3880	2260	2050	2650
ENSG00000170312	CDK1	2807.22	1.07649	0.334068	3.22236	0.00127139	0.0136616	1550	1920	1950	5310	2240	3870
ENSG00000108854	SMURF2	1855.87	-0.339046	0.105285	-3.22028	0.00128067	0.0137382	2070	1970	2180	1610	1700	1610
ENSG00000157399	ARSL	46.7111	-1.79654	0.557879	-3.2203	0.00128056	0.0137382	81.8	38.1	97.9	14.8	24.7	23
ENSG00000236830	CBR3-AS1	76.1045	-1.24791	0.387667	-3.21902	0.00128628	0.0137869	71.4	128	122	48.5	47.6	39.3
ENSG00000188130	MAPK12	1574.46	0.639429	0.198759	3.2171	0.00129492	0.0138679	1020	1360	1310	2200	1910	1650
ENSG00000135924	DNAJB2	797.205	-0.517237	0.160801	-3.21663	0.00129707	0.0138794	1020	820	972	692	668	607
ENSG00000176697	BDNF	295.671	-1.02689	0.319317	-3.21588	0.00130046	0.0139041	333	395	462	205	130	249
ENSG00000068079	IFI35	397.552	-1.29693	0.403382	-3.21514	0.00130379	0.0139281	909	411	376	258	210	221
ENSG00000141639	MAPK4	223.948	3.16687	0.985188	3.21448	0.00130681	0.0139487	106	13.3	15.8	61.2	571	577
ENSG00000174939	ASPHD1	67.7978	-2.00838	0.624892	-3.21396	0.00130918	0.0139624	181	77.2	67.3	40.1	26.7	14.4
ENSG00000156273	BACH1	3839.48	-0.828612	0.257844	-3.21362	0.00131073	0.0139674	5680	5310	3740	3450	2640	2210
ENSG00000106153	CHCHD2	5707.82	0.49725	0.154771	3.21282	0.0013144	0.0139948	5350	4400	4450	7140	6970	5940
ENSG00000088538	DOCK3	86.8005	0.943395	0.293761	3.21144	0.00132073	0.0140505	49.7	71.5	56.8	111	113	119
ENSG00000188549	CCDC9B	579.856	-0.947073	0.29501	-3.21031	0.0013259	0.0140939	833	745	713	253	481	454
ENSG00000170430	MGMT	72.9939	-3.91756	1.22053	-3.20973	0.00132859	0.0141108	374	26.7	10.5	4.22	11.4	11.5
ENSG00000010295	IFFO1	62.3254	-1.09071	0.33995	-3.20845	0.00133454	0.014162	95.2	88.7	70.5	42.2	34.3	43.1
ENSG00000143469	SYT14	3533.91	0.852193	0.265628	3.20821	0.00133562	0.014162	1920	3200	2440	5650	4070	3920
ENSG00000230487	PSMG3-AS1	280.24	-0.87436	0.272722	-3.20605	0.00134573	0.0142574	292	409	387	156	240	197
ENSG00000278637	H4C1	799.202	0.474582	0.148048	3.2056	0.0013478	0.0142675	692	605	709	932	997	859
ENSG00000105426	PTPRS	494.249	-2.69112	0.839976	-3.2038	0.00135627	0.0143454	232	416	1920	40.1	136	221
ENSG00000100292	HMOX1	3175.64	1.35419	0.422836	3.20263	0.00136179	0.0143682	2110	1530	1710	2020	6530	5150
ENSG00000116962	NID1	1471.51	-0.884856	0.276257	-3.20302	0.00135994	0.0143682	1690	2190	1850	1150	695	1260
ENSG00000133216	EPHB2	2284.29	-0.930385	0.290487	-3.20284	0.00136078	0.0143682	2460	3080	3450	1230	1300	2180
ENSG00000065054	SLC9A3R2	5975.85	-0.41188	0.12871	-3.20006	0.00137398	0.0144499	6830	6190	7450	4980	5470	4940
ENSG00000123416	TUBA1B	10005.9	0.819057	0.255915	3.2005	0.00137189	0.0144499	7350	6390	7980	17000	9520	11800
ENSG00000261801	LOXL1-AS1	884.14	-0.48115	0.150357	-3.20005	0.00137403	0.0144499	960	1080	1050	659	744	810
ENSG00000267106	ZNF561-AS1	160.154	-0.978799	0.305825	-3.20052	0.00137181	0.0144499	284	169	185	108	108	108
ENSG00000136279	DBNL	2768.66	-0.593998	0.185769	-3.19752	0.00138617	0.0145655	4040	2950	3010	2340	2260	2030
ENSG00000237149	ZNF503-AS2	83.9031	-1.23319	0.385772	-3.19669	0.00139017	0.0145956	145	80.1	128	42.2	59	48.9
ENSG00000176208	ATAD5	649.19	0.914462	0.286272	3.19438	0.0014013	0.0147004	320	477	554	1030	710	805
ENSG00000148690	FRA10AC1	608.133	0.563172	0.176375	3.19304	0.00140782	0.0147568	439	533	501	671	683	822
ENSG00000136205	TNS3	16727.3	-0.521956	0.163534	-3.19172	0.0014143	0.0147694	20100	21000	18100	11800	15800	13600
ENSG00000136521	NDUFB5	4725.68	0.270444	0.084735	3.19164	0.00141466	0.0147694	4350	4220	4280	5250	5290	4970
ENSG00000150347	ARID5B	5051.34	-0.844475	0.264538	-3.19227	0.00141161	0.0147694	8720	5910	4840	3570	4080	3190
ENSG00000179242	CDH4	336.45	-2.02408	0.634153	-3.19179	0.00141393	0.0147694	415	685	521	29.5	176	193
ENSG00000251562	MALAT1	89833.8	1.13228	0.354768	3.19162	0.00141478	0.0147694	52500	67500	48900	72000	116000	182000
ENSG00000196267	ZNF836	111.064	-0.98355	0.308369	-3.18953	0.00142506	0.0148647	171	160	112	75.9	81.9	66.1
ENSG00000134690	CDCA8	1705.57	0.979369	0.307198	3.18807	0.00143228	0.0149278	1000	1140	1300	2980	1420	2380
ENSG00000174106	LEMD3	2198.54	0.685891	0.215208	3.18711	0.00143703	0.0149652	2020	1590	1450	3100	2240	2790
ENSG00000130208	APOC1	135.721	1.87221	0.587481	3.18685	0.00143833	0.0149666	77.6	59.1	37.9	382	108	150
ENSG00000174080	CTSF	302.486	-1.076	0.33769	-3.18635	0.00144079	0.01498	527	259	445	163	203	217
ENSG00000204568	MRPS18B	3568.37	0.434665	0.136442	3.18571	0.00144397	0.0150009	2800	3050	3250	4540	3840	3930
ENSG00000224184	MIR3681HG	315.657	1.33407	0.418838	3.18516	0.00144672	0.0150141	277	167	93.7	423	429	504
ENSG00000247092	SNHG10	4974.98	0.758612	0.238183	3.18499	0.00144758	0.0150141	2680	3760	4650	6020	6750	6000
ENSG00000226043	ENSG00000226043	10.6015	-3.28143	1.03063	-3.18392	0.00145297	0.0150578	15.5	9.54	32.6	2.11	1.9	1.92
ENSG00000187922	LCN10	78.4489	2.54833	0.800444	3.18364	0.00145434	0.0150598	24.8	23.8	20	294	68.5	39.3
ENSG00000287872	ENSG00000287872	113.783	-1.55019	0.486983	-3.18326	0.00145629	0.0150679	166	127	217	27.4	73.3	72.8
ENSG00000148925	BTBD10	928.189	-0.445162	0.139877	-3.18251	0.00146003	0.0150944	971	1120	1120	732	800	826
ENSG00000232931	LINC00342	60.5678	-1.15572	0.363247	-3.18164	0.00146442	0.0151276	93.1	81	76.8	27.4	43.8	41.2
ENSG00000130511	SSBP4	638.764	-0.972582	0.305793	-3.18053	0.00147008	0.0151739	1210	690	635	444	440	410
ENSG00000004799	PDK4	66.0047	1.18752	0.373452	3.17984	0.00147355	0.0151974	53.8	33.4	33.7	102	80.9	92
ENSG00000275111	ZNF2	321.525	-0.514799	0.16197	-3.17837	0.00148106	0.0152626	378	358	400	247	268	279
ENSG00000129566	TEP1	1904.46	-0.501791	0.157931	-3.17728	0.00148665	0.0153079	1890	2400	2410	1520	1660	1550
ENSG00000186019	ZNF225-AS1	58.3936	-1.04573	0.329184	-3.17674	0.00148942	0.0153242	69.3	87.7	78.9	38	35.2	41.2
ENSG00000160439	RDH13	182.842	0.885095	0.278664	3.17621	0.00149211	0.0153273	102	144	139	208	287	217
ENSG00000175048	ZDHHC14	699.388	-0.636201	0.2003	-3.17624	0.00149198	0.0153273	699	982	872	604	507	532
ENSG00000061938	TNK2	1167.55	-0.453952	0.142989	-3.17474	0.00149971	0.0153931	1350	1260	1440	1090	916	951
ENSG00000117408	IPO13	2230.09	-0.447511	0.140989	-3.17409	0.00150305	0.015415	2580	2320	2820	1730	1980	1950
ENSG00000165152	PGAP4	3090.34	0.463222	0.146004	3.17267	0.00151042	0.0154658	2330	2800	2670	3950	3300	3490
ENSG00000227496	ENSG00000227496	194	-1.73671	0.547367	-3.17284	0.00150954	0.0154658	530	221	144	115	68.5	85.3
ENSG00000187391	MAGI2	834.206	-0.743339	0.234344	-3.172	0.00151393	0.0154894	1030	1270	833	563	730	579
ENSG00000077152	UBE2T	856.521	0.975012	0.307466	3.17112	0.00151853	0.0155117	497	656	580	1520	747	1140
ENSG00000121067	SPOP	2316.75	-0.321651	0.101428	-3.17122	0.00151799	0.0155117	2590	2450	2680	2030	2010	2140
ENSG00000006634	DBF4	870.597	0.650177	0.20509	3.17021	0.00152331	0.0155482	748	643	642	1280	888	1020
ENSG00000156709	AIFM1	1566.93	0.584554	0.184762	3.16382	0.00155714	0.0158808	1050	1300	1420	1650	2000	1990
ENSG00000075336	TIMM21	644.134	0.591062	0.18713	3.15856	0.00158552	0.0161353	427	546	568	719	760	844
ENSG00000112996	MRPS30	2030.32	0.476286	0.150795	3.15849	0.00158586	0.0161353	1590	1740	1760	2690	2280	2120
ENSG00000128245	YWHAH	1475.79	-0.373026	0.118102	-3.15851	0.0015858	0.0161353	1640	1630	1720	1390	1210	1260
ENSG00000166165	CKB	4896.91	0.779548	0.247002	3.15603	0.0015993	0.0162591	2530	3760	4520	5770	6350	6450
ENSG00000100577	GSTZ1	316.816	-0.538859	0.170845	-3.15409	0.00161001	0.0163551	401	370	356	235	262	278
ENSG00000225138	SLC9A3-AS1	96.5777	-1.56822	0.497565	-3.15178	0.00162278	0.0164717	205	88.7	140	28.5	60	57.5
ENSG00000175040	CHST2	1980.46	-1.99447	0.633148	-3.15009	0.00163222	0.0165544	5530	1940	2030	1550	386	446
ENSG00000059804	SLC2A3	1474.73	-0.690622	0.219283	-3.14946	0.00163573	0.0165639	1710	2250	1510	1250	980	1150
ENSG00000185404	SP140L	896.939	-0.43941	0.139512	-3.14962	0.00163483	0.0165639	1140	954	1000	724	785	774
ENSG00000130520	LSM4	4125.09	-0.648311	0.206086	-3.14583	0.00165615	0.0167574	6080	4220	4810	3690	2850	3100
ENSG00000137693	YAP1	5298.43	-0.489379	0.155636	-3.14437	0.00166442	0.0168279	5460	6670	6440	3890	4740	4600
ENSG00000156381	ANKRD9	2830.8	0.777537	0.247348	3.1435	0.00166941	0.016865	2170	1660	2430	2770	4330	3630
ENSG00000179085	DPM3	2270.62	0.435394	0.138541	3.14271	0.00167392	0.0168972	1760	2090	1940	2850	2450	2530
ENSG00000130830	MPP1	89.509	-2.3323	0.742235	-3.14227	0.00167645	0.0169095	78.7	110	260	9.49	27.6	51.7
ENSG00000204397	CARD16	238.415	1.81405	0.577443	3.14152	0.00168072	0.0169259	98.3	117	101	721	181	212
ENSG00000275183	LENG9	283.46	-0.554388	0.17646	-3.14173	0.00167954	0.0169259	372	332	308	238	221	230
ENSG00000138182	KIF20B	1388.04	0.600092	0.191051	3.14101	0.00168367	0.0169423	1020	1090	1200	1910	1360	1760
ENSG00000159140	SON	6136.84	-0.599812	0.191023	-3.14	0.00168946	0.0169873	6160	8750	7270	4350	5400	4890
ENSG00000118971	CCND2	4431.52	-0.973315	0.310138	-3.13833	0.00169914	0.0170712	7140	5630	4840	4020	2980	1970
ENSG00000166582	CENPV	483.774	0.423184	0.134997	3.13476	0.00171992	0.0172665	422	393	425	546	578	538
ENSG00000071073	MGAT4A	591.63	-1.24886	0.398482	-3.13404	0.00172419	0.0172823	887	781	830	562	287	202
ENSG00000277075	H2AC8	5693.68	0.483814	0.154372	3.13407	0.00172397	0.0172823	4840	4120	5280	6050	6830	7040
ENSG00000198840	MT-ND3	13503	0.633363	0.202144	3.13323	0.00172893	0.0173163	10100	11200	10400	12600	19400	17300
ENSG00000256073	URB1-AS1	290.166	-0.662707	0.211646	-3.13121	0.00174089	0.0174225	294	392	381	244	218	213
ENSG00000140983	RHOT2	4421.47	0.610756	0.195137	3.12988	0.00174877	0.0174877	3340	3420	3740	4430	6570	5030
ENSG00000132563	REEP2	202.065	-2.36501	0.75589	-3.12877	0.00175539	0.0175402	657	151	207	127	27.6	43.1
ENSG00000131848	ZSCAN5A	332.258	-0.72995	0.233364	-3.12795	0.00176033	0.0175759	389	498	357	238	287	224
ENSG00000183549	ACSM5	996.398	-1.67738	0.536583	-3.12604	0.00177179	0.0176765	2080	979	1490	163	672	588
ENSG00000117114	ADGRL2	654.358	-2.12103	0.678589	-3.12565	0.00177414	0.0176863	212	944	2040	209	293	232
ENSG00000138758	SEPTIN11	3544.09	-1.00725	0.322331	-3.1249	0.00177867	0.017704	6990	3340	3870	2750	2100	2220
ENSG00000275713	H2BC9	1671.42	0.713309	0.228266	3.12491	0.0017786	0.017704	1390	935	1480	2230	2130	1870
ENSG00000068394	GPKOW	527.87	-0.434457	0.139159	-3.12202	0.00179616	0.0178641	636	558	626	459	441	447
ENSG00000133134	BEX2	134.781	2.4561	0.786832	3.1215	0.0017993	0.0178815	82.8	32.4	9.47	109	354	221
ENSG00000154380	ENAH	15328.9	-0.388802	0.124748	-3.1167	0.00182888	0.0181614	19000	17400	15800	13100	14000	12700
ENSG00000183098	GPC6	6156.56	-0.355048	0.113931	-3.11635	0.00183107	0.0181691	7260	7210	6260	5460	5240	5510
ENSG00000149527	PLCH2	11.9128	-2.79623	0.898206	-3.11312	0.00185118	0.0183544	22.8	23.8	15.8	5.27	2.86	0.958
ENSG00000203760	CENPW	255.862	0.713177	0.229141	3.11239	0.00185577	0.0183858	197	174	210	381	294	279
ENSG00000106399	RPA3	669.517	0.566734	0.182198	3.11054	0.00186743	0.0184791	609	496	515	913	736	749
ENSG00000118193	KIF14	1478.71	0.774717	0.24907	3.11044	0.00186808	0.0184791	932	1080	1260	2120	1360	2120
ENSG00000126003	PLAGL2	882.253	0.603076	0.193939	3.10962	0.00187329	0.0185164	786	714	602	909	1190	1100
ENSG00000004864	SLC25A13	1656.07	0.604673	0.194661	3.10629	0.00189453	0.018712	1110	1580	1250	1960	2210	1830
ENSG00000173517	PEAK1	3140.44	-0.570831	0.183803	-3.10567	0.00189851	0.0187323	4470	3480	3310	2260	2570	2760
ENSG00000173991	TCAP	114.13	1.28745	0.41457	3.10551	0.00189951	0.0187323	38.3	74.4	86.3	181	179	126
ENSG00000229373	LINC00452	42.2506	-1.91907	0.618038	-3.10509	0.0019022	0.0187444	68.3	35.3	96.8	26.4	12.4	14.4
ENSG00000160310	PRMT2	458.403	-0.97055	0.312591	-3.10486	0.00190369	0.0187447	864	452	505	295	339	295
ENSG00000126107	HECTD3	919.335	-0.638968	0.20583	-3.10435	0.00190697	0.0187599	1370	1010	987	731	783	643
ENSG00000233639	PANTR1	330.279	0.864376	0.278457	3.10417	0.00190816	0.0187599	170	260	273	383	505	391
ENSG00000197943	PLCG2	96.0394	-3.42311	1.10369	-3.10152	0.00192533	0.0189142	453	60.1	13.7	25.3	10.5	13.4
ENSG00000172115	CYCS	2796.36	0.642187	0.20708	3.10115	0.00192772	0.0189233	2120	2140	2300	2720	4230	3280
ENSG00000006695	COX10	1428.34	0.411346	0.132665	3.10063	0.0019311	0.0189419	1140	1360	1180	1560	1680	1660
ENSG00000067177	PHKA1	1792.67	0.680066	0.219377	3.09999	0.00193528	0.0189684	1460	1180	1500	2740	1970	1910
ENSG00000100302	RASD2	595.375	-2.39356	0.772759	-3.09742	0.00195211	0.0191188	2310	244	443	119	192	260
ENSG00000158864	NDUFS2	2944.13	0.306898	0.0991451	3.09544	0.0019652	0.0192323	2530	2610	2760	3350	3300	3120
ENSG00000110717	NDUFS8	2764.91	0.532559	0.172076	3.09492	0.00196869	0.0192517	2620	2060	2100	2960	3650	3200
ENSG00000184254	ALDH1A3	127	-1.40694	0.454673	-3.09439	0.00197215	0.0192709	284	128	142	66.4	89.5	52.7
ENSG00000164418	GRIK2	495.604	-2.40112	0.77609	-3.09387	0.00197563	0.0192902	142	1290	1070	63.3	156	254
ENSG00000236404	VLDLR-AS1	35.7312	-3.6459	1.17866	-3.09325	0.00197977	0.0193159	169	6.67	23.2	6.33	5.71	3.83
ENSG00000143554	SLC27A3	48.2522	-2.14923	0.695117	-3.09189	0.00198885	0.0193833	39.3	88.7	108	6.33	22.8	24
ENSG00000152402	GUCY1A2	113.422	0.818771	0.264823	3.09177	0.00198969	0.0193833	96.2	76.3	73.7	160	138	136
ENSG00000143365	RORC	431.665	1.87247	0.606182	3.08896	0.00200855	0.0195522	317	183	55.8	970	601	464
ENSG00000013561	RNF14	2945.98	0.524652	0.169963	3.08686	0.0020228	0.0196759	2210	2310	2730	2990	3770	3670
ENSG00000061987	MON2	2617.01	0.732099	0.237337	3.08464	0.00203801	0.0198089	2610	1620	1670	3130	3240	3440
ENSG00000125753	VASP	3832.14	-0.386203	0.125226	-3.08404	0.00204212	0.0198338	4630	4200	4190	3650	3170	3150
ENSG00000168890	TMEM150A	844.562	-0.821535	0.26654	-3.08222	0.00205464	0.0199252	1290	1220	727	595	637	600
ENSG00000173456	RNF26	5313.27	0.42941	0.139318	3.08223	0.00205454	0.0199252	4600	4750	4240	6700	5390	6200
ENSG00000137872	SEMA6D	498.367	1.26647	0.411182	3.08007	0.00206949	0.020054	191	384	302	1020	440	657
ENSG00000188610	FAM72B	99.4383	1.16422	0.378375	3.0769	0.00209168	0.020241	61.1	51.5	71.6	170	91.4	151
ENSG00000189221	MAOA	8171.66	0.798006	0.259357	3.07686	0.00209194	0.020241	4490	5830	7580	12100	8350	10700
ENSG00000164403	SHROOM1	690.99	-0.627981	0.20424	-3.07472	0.00210701	0.0203714	799	750	968	484	506	638
ENSG00000197362	ZNF786	410.871	-0.683324	0.222359	-3.07307	0.00211872	0.0204538	515	495	509	248	382	316
ENSG00000267374	MIR924HG	1943.33	0.770073	0.250583	3.07313	0.00211829	0.0204538	1880	1260	1170	2860	2270	2220
ENSG00000176659	LINC02910	307.643	1.82716	0.594971	3.071	0.0021334	0.0205801	39.3	191	176	346	420	674
ENSG00000287683	ENSG00000287683	91.3027	1.3962	0.454833	3.0697	0.00214274	0.0206546	35.2	73.4	42.1	89.6	154	153
ENSG00000122420	PTGFR	5017.52	-1.21946	0.397367	-3.06886	0.00214878	0.0206819	4050	8900	8110	1810	3530	3700
ENSG00000126790	L3HYPDH	1031.35	0.490176	0.159726	3.06886	0.00214879	0.0206819	729	934	910	1170	1180	1260
ENSG00000006282	SPATA20	907.362	-0.570224	0.185927	-3.06692	0.00216278	0.0208	903	1200	1150	678	703	810
ENSG00000267322	SNHG22	1650.22	0.695886	0.226916	3.06671	0.0021643	0.0208	1070	1490	1220	1610	2180	2330
ENSG00000204386	NEU1	4382.25	0.784987	0.256052	3.06573	0.00217139	0.0208525	3570	3220	2860	7460	4360	4820
ENSG00000240057	NEPRO-AS1	50.7291	-1.20622	0.39356	-3.0649	0.00217741	0.0208947	65.2	82	65.2	23.2	38.1	30.7
ENSG00000205593	DENND6B	172.801	0.88982	0.290433	3.06377	0.0021857	0.0209585	149	102	113	180	232	261
ENSG00000179833	SERTAD2	1413.13	0.709381	0.231605	3.06289	0.00219209	0.0209885	1070	1340	811	1920	1670	1670
ENSG00000198105	ZNF248	610.302	-0.563462	0.18396	-3.06296	0.00219156	0.0209885	633	785	766	428	521	529
ENSG00000022567	SLC45A4	1498.29	-2.09402	0.683974	-3.06155	0.00220192	0.0210668	5370	1290	626	579	519	608
ENSG00000049759	NEDD4L	1576.37	-0.921484	0.301037	-3.06103	0.00220575	0.0210878	2920	1660	1610	1250	1100	916
ENSG00000117593	DARS2	2138.83	0.580795	0.189755	3.06076	0.00220774	0.0210911	1390	1860	1880	2870	2340	2480
ENSG00000116830	TTF2	1881.61	0.854379	0.279253	3.05951	0.00221699	0.0211637	952	1310	1760	2760	2000	2510
ENSG00000107614	TRDMT1	384.718	0.595063	0.194547	3.0587	0.00222296	0.0212049	293	356	270	505	450	434
ENSG00000153179	RASSF3	1042.21	0.715204	0.233965	3.05688	0.00223656	0.0213188	1010	735	621	1330	1370	1190
ENSG00000126216	TUBGCP3	1640.57	0.354919	0.116126	3.05632	0.00224076	0.0213429	1350	1510	1460	1950	1780	1790
ENSG00000197345	MRPL21	1882.53	0.382139	0.125079	3.05518	0.00224925	0.021408	1740	1540	1620	2280	2130	1980
ENSG00000099995	SF3A1	4438.11	0.301984	0.0988556	3.0548	0.00225214	0.0214196	3740	4180	4010	5030	4850	4820
ENSG00000168439	STIP1	3394.85	0.343777	0.112647	3.05182	0.00227461	0.0216172	3100	2860	3010	4110	3650	3640
ENSG00000071246	VASH1	120.926	-1.93117	0.632872	-3.05144	0.00227749	0.0216187	296	120	159	16.9	71.4	62.3
ENSG00000072958	AP1M1	3701.74	-0.845597	0.27716	-3.05093	0.00228135	0.0216187	6700	3750	3810	2860	2590	2490
ENSG00000125398	SOX9	265.068	-1.90301	0.623751	-3.05091	0.0022815	0.0216187	255	399	602	31.6	148	156
ENSG00000130309	COLGALT1	14999.5	-0.631751	0.20705	-3.0512	0.00227926	0.0216187	18700	17700	18300	12600	8840	13900
ENSG00000144560	VGLL4	2938.11	-1.0591	0.347177	-3.05061	0.00228377	0.0216242	4580	3380	3950	1080	2640	2000
ENSG00000124575	H1-3	6491.56	0.43282	0.141905	3.05008	0.0022878	0.0216463	5290	5320	5970	8290	6660	7430
ENSG00000130348	QRSL1	1340.76	0.348486	0.114294	3.04904	0.00229572	0.0217053	1240	1120	1180	1570	1500	1430
ENSG00000116353	MECR	1278.23	0.350517	0.11499	3.04823	0.00230193	0.021732	1100	1200	1070	1440	1470	1380
ENSG00000173818	ENDOV	560.786	-0.514157	0.16867	-3.0483	0.0023014	0.021732	650	605	725	410	482	493
ENSG00000100697	DICER1	2208.82	0.470284	0.154312	3.04762	0.00230664	0.0217604	2060	1830	1660	2840	2440	2410
ENSG00000074590	NUAK1	959.188	-1.45239	0.476734	-3.04653	0.00231497	0.0218128	2270	878	1060	791	391	358
ENSG00000135439	AGAP2	148.808	-1.88784	0.619685	-3.04645	0.0023156	0.0218128	315	195	193	123	39	27.8
ENSG00000137198	GMPR	263.097	-0.694252	0.228275	-3.0413	0.00235561	0.022166	323	325	327	241	201	161
ENSG00000188033	ZNF490	652.637	-0.754569	0.248117	-3.04118	0.00235654	0.022166	1050	758	646	433	512	512
ENSG00000111666	CHPT1	4247.39	0.7512	0.247299	3.03761	0.0023846	0.0224135	2290	3680	3530	6300	4790	4900
ENSG00000102393	GLA	1447.16	0.750845	0.247631	3.03211	0.00242854	0.0228098	826	1230	1180	2050	1430	1960
ENSG00000176788	BASP1	6539.46	0.425233	0.140256	3.03183	0.00243079	0.0228142	5890	5590	5270	6630	7540	8320
ENSG00000075142	SRI	1501.93	0.381635	0.12593	3.03053	0.00244126	0.0228957	1270	1390	1250	1710	1810	1580
ENSG00000196139	AKR1C3	1280.27	0.574939	0.189766	3.02973	0.00244775	0.0229399	1130	1140	813	1480	1600	1520
ENSG00000204947	ZNF425	168.99	-0.919018	0.30339	-3.02916	0.00245234	0.0229661	287	173	204	102	129	119
ENSG00000111665	CDCA3	957.639	0.676457	0.223471	3.02705	0.00246956	0.0231105	675	782	754	1420	903	1210
ENSG00000101166	PRELID3B	3649.98	0.377255	0.124649	3.02654	0.00247373	0.0231326	3070	3130	3330	4000	4540	3830
ENSG00000138814	PPP3CA	1951.16	-0.345026	0.114054	-3.0251	0.00248554	0.0232261	2120	2360	2080	1670	1700	1780
ENSG00000288759	ENSG00000288759	54.7055	1.04544	0.345648	3.02458	0.00248976	0.0232486	32.1	37.2	37.9	65.4	70.4	85.3
ENSG00000180479	ZNF571	172.579	-0.704898	0.233088	-3.02417	0.00249313	0.0232632	236	196	209	133	112	148
ENSG00000127507	ADGRE2	1367.87	-1.53756	0.50863	-3.02294	0.0025033	0.0233411	741	3280	2080	549	674	879
ENSG00000159131	GART	5530.58	-0.74741	0.247287	-3.02243	0.0025075	0.0233633	4740	7880	8170	3970	4090	4330
ENSG00000213923	CSNK1E	1819.04	0.431715	0.142916	3.02076	0.00252138	0.0234447	1500	1640	1500	2330	1870	2060
ENSG00000243646	IL10RB	1213.43	-1.15772	0.38324	-3.02089	0.00252033	0.0234447	903	2230	1900	806	556	892
ENSG00000258727	AP1G2-AS1	190.133	-1.43739	0.475842	-3.02072	0.00252172	0.0234447	411	218	204	62.2	153	92
ENSG00000197467	COL13A1	31.6421	-2.3874	0.790426	-3.02039	0.00252446	0.0234532	55.9	59.1	44.2	21.1	2.86	6.71
ENSG00000109103	UNC119	700.782	0.543738	0.180049	3.01995	0.00252815	0.0234704	615	533	563	923	871	700
ENSG00000235590	GNAS-AS1	66.6221	-1.86922	0.619309	-3.01824	0.00254246	0.0235862	75.5	140	97.9	52.7	16.2	17.2
ENSG00000162819	BROX	2400.24	-0.469175	0.155525	-3.01672	0.00255528	0.0236881	3100	2740	2530	1820	2220	2000
ENSG00000182919	C11orf54	1402.71	-0.386131	0.128019	-3.0162	0.00255967	0.0237116	1630	1520	1620	1330	1200	1120
ENSG00000089685	BIRC5	3398.66	0.801687	0.265888	3.01513	0.00256869	0.023778	2320	2280	2830	5740	3140	4070
ENSG00000101577	LPIN2	2901.28	0.512544	0.170128	3.0127	0.00258932	0.023946	2530	2470	2180	4000	3200	3030
ENSG00000197385	ZNF860	38.8726	-2.30924	0.766538	-3.01256	0.00259057	0.023946	21.7	52.4	120	9.49	14.3	15.3
ENSG00000156411	ATP5MJ	2218.44	0.627907	0.208457	3.01216	0.00259395	0.02396	2090	1570	1570	2530	3180	2370
ENSG00000197808	ZNF461	216.737	-0.520345	0.17284	-3.01055	0.00260773	0.0240353	256	262	248	176	173	185
ENSG00000205220	PSMB10	703.744	-0.450464	0.149623	-3.01066	0.00260681	0.0240353	766	863	809	607	642	535
ENSG00000223786	ENSG00000223786	319.176	-1.87631	0.623181	-3.01086	0.00260505	0.0240353	262	952	291	190	153	67.1
ENSG00000078269	SYNJ2	2859.28	-1.0645	0.353617	-3.01031	0.00260983	0.0240374	2090	4020	5490	1760	1830	1960
ENSG00000162981	LRATD1	119.755	-2.11682	0.703546	-3.00878	0.00262295	0.0241409	182	197	204	93.9	28.6	12.5
ENSG00000099999	RNF215	828.686	-0.43688	0.145244	-3.0079	0.00263056	0.0241792	1020	864	978	704	657	751
ENSG00000115652	UXS1	843.852	0.871451	0.289724	3.00787	0.00263087	0.0241792	479	712	598	1220	758	1300
ENSG00000099849	RASSF7	276.194	-0.733806	0.244009	-3.00729	0.0026359	0.024208	300	406	328	224	229	170
ENSG00000085982	USP40	2281.27	-0.400936	0.133378	-3.00601	0.00264702	0.0242928	2420	2510	2850	1860	2110	1930
ENSG00000169946	ZFPM2	349.368	0.838343	0.279037	3.00442	0.00266091	0.0243971	297	284	170	477	450	418
ENSG00000186567	CEACAM19	292.389	-1.16099	0.386446	-3.00427	0.0026622	0.0243971	323	402	487	103	190	248
ENSG00000120913	PDLIM2	673.956	-1.07649	0.358475	-3.00297	0.00267358	0.0244665	1080	868	796	661	306	333
ENSG00000154727	GABPA	799.673	-0.663246	0.220854	-3.0031	0.00267246	0.0244665	742	1050	1150	637	635	585
ENSG00000171444	MCC	632.991	-1.0063	0.33539	-3.00039	0.00269632	0.024657	524	1030	987	334	507	421
ENSG00000047230	CTPS2	511.086	0.834195	0.278235	2.99817	0.00271603	0.0248019	317	397	388	873	507	584
ENSG00000124615	MOCS1	1324.1	0.812337	0.270943	2.99818	0.00271593	0.0248019	1160	814	905	2220	1490	1350
ENSG00000163535	SGO2	1796.74	0.564753	0.188401	2.99762	0.002721	0.0248296	1390	1450	1510	2190	1730	2510
ENSG00000165792	METTL17	2231.54	0.350014	0.116798	2.99675	0.00272876	0.0248827	1990	1960	1930	2390	2740	2380
ENSG00000198142	SOWAHC	414.548	-0.772012	0.257644	-2.99643	0.00273164	0.0248913	636	465	467	238	332	348
ENSG00000125772	GPCPD1	2133.38	0.601147	0.200771	2.99419	0.00275177	0.0250569	1630	1550	1900	2130	2510	3080
ENSG00000146410	MTFR2	437.522	0.912979	0.305068	2.99271	0.00276514	0.0251608	194	363	354	632	511	572
ENSG00000111581	NUP107	2049.94	0.42503	0.142073	2.99162	0.00277502	0.0252328	1580	1750	1920	2560	2220	2270
ENSG00000182400	TRAPPC6B	1527.27	-0.311363	0.104169	-2.98902	0.00279875	0.0254306	1740	1600	1730	1340	1400	1360
ENSG00000285820	ENSG00000285820	377.703	-1.04305	0.34902	-2.98851	0.00280344	0.0254552	522	540	464	372	182	187
ENSG00000260983	ENSG00000260983	750.677	0.529511	0.177228	2.98774	0.00281045	0.0255007	700	580	564	909	967	785
ENSG00000280734	LINC01232	106.351	-0.83617	0.279998	-2.98634	0.00282336	0.0255998	144	134	130	92.8	73.3	63.2
ENSG00000275221	H2AC15	617.8	0.577147	0.193344	2.98509	0.00283499	0.0256871	474	421	592	737	779	703
ENSG00000131981	LGALS3	5361.67	0.43537	0.14588	2.98444	0.00284095	0.0257229	4330	4920	4430	5420	6250	6820
ENSG00000224905	ENSG00000224905	180.663	-1.68927	0.566078	-2.98416	0.00284356	0.0257284	109	344	375	54.8	78	124
ENSG00000103365	GGA2	2480.69	0.570289	0.191197	2.98274	0.00285684	0.0258304	2080	1900	2010	3640	2730	2520
ENSG00000242880	ENSG00000242880	140.12	-1.30501	0.437594	-2.98223	0.00286156	0.0258548	239	240	119	111	73.3	58.4
ENSG00000167528	ZNF641	515.576	-0.722475	0.24229	-2.98186	0.00286506	0.0258682	528	608	790	325	423	420
ENSG00000198331	HYLS1	445.189	0.643263	0.215844	2.98022	0.00288045	0.0259888	309	325	408	502	494	632
ENSG00000015475	BID	554.074	0.663372	0.222767	2.97787	0.00290258	0.0261691	385	451	450	816	680	542
ENSG00000151702	FLI1	767.104	-0.932124	0.313038	-2.97767	0.00290451	0.0261691	898	1380	738	655	456	472
ENSG00000178038	ALS2CL	544.527	-1.29598	0.435354	-2.97685	0.00291224	0.0262204	358	913	1050	245	373	328
ENSG00000115641	FHL2	3704	-1.12629	0.3784	-2.97645	0.0029161	0.0262367	7610	3070	4560	3020	1820	2140
ENSG00000214753	HNRNPUL2	1716.04	0.315575	0.106109	2.97406	0.00293889	0.0264232	1470	1550	1560	1800	1930	1980
ENSG00000152056	AP1S3	515.007	0.718386	0.241631	2.97307	0.00294837	0.0264899	293	421	455	692	560	671
ENSG00000040487	SLC66A1	1124.12	0.373394	0.125745	2.96946	0.0029832	0.0267841	973	1030	932	1360	1250	1200
ENSG00000287260	ENSG00000287260	43.1835	-1.14623	0.386104	-2.9687	0.00299062	0.0268319	50.7	66.7	61	24.3	25.7	30.7
ENSG00000196628	TCF4	2009.59	-0.608399	0.205051	-2.96705	0.00300668	0.0269571	2900	2450	1930	1750	1560	1460
ENSG00000185946	RNPC3	885.469	0.645748	0.217675	2.96657	0.00301138	0.0269617	717	625	730	843	1280	1110
ENSG00000285583	ENSG00000285583	31.3864	-1.59433	0.537396	-2.96677	0.00300949	0.0269617	35.2	49.6	56.8	9.49	20	17.2
ENSG00000168646	AXIN2	65.5053	-1.56729	0.528682	-2.96451	0.00303162	0.0271239	93.1	64.8	136	50.6	26.7	22
ENSG00000140416	TPM1	4046.32	-0.792871	0.267496	-2.96404	0.00303627	0.0271466	6450	3920	5020	3650	2350	2890
ENSG00000205683	DPF3	180.559	-0.778405	0.262772	-2.96229	0.00305365	0.0272829	268	195	222	116	126	157
ENSG00000258976	ENSG00000258976	21.465	-1.93993	0.655701	-2.95856	0.00309082	0.0275958	21.7	46.7	33.7	9.49	11.4	5.75
ENSG00000166401	SERPINB8	690.9	-0.774745	0.261912	-2.95804	0.00309606	0.0276234	961	844	811	355	618	556
ENSG00000234147	ENSG00000234147	2032.58	0.858864	0.290412	2.95739	0.00310251	0.0276617	1750	1680	908	2400	2910	2550
ENSG00000136270	TBRG4	4586.99	0.466752	0.157885	2.95629	0.00311365	0.0277418	3240	3940	4380	5430	5190	5350
ENSG00000114544	SLC41A3	11804.4	1.27655	0.431875	2.95583	0.00311829	0.027752	2850	7980	9870	16100	15000	19000
ENSG00000164877	MICALL2	391.748	-0.7534	0.254893	-2.95575	0.00311913	0.027752	373	507	596	265	280	331
ENSG00000137338	PGBD1	489.021	-0.523552	0.177271	-2.95341	0.00314286	0.0279438	657	537	537	366	409	428
ENSG00000205356	TECPR1	1172.95	-0.414031	0.140266	-2.95175	0.00315978	0.0280748	1390	1220	1420	935	1080	999
ENSG00000023228	NDUFS1	4657.57	0.350605	0.118899	2.94876	0.00319052	0.0283105	3960	3800	4530	5280	5160	5220
ENSG00000163541	SUCLG1	3063.33	0.513182	0.174034	2.94874	0.00319073	0.0283105	2200	3020	2350	3780	3410	3620
ENSG00000188735	TMEM120B	2078.28	0.593946	0.201449	2.94837	0.00319452	0.0283246	1350	1580	2040	2580	2350	2560
ENSG00000028839	TBPL1	769.974	0.396211	0.134404	2.94791	0.00319927	0.0283471	658	712	624	855	931	839
ENSG00000074416	MGLL	3969.96	-1.04582	0.355026	-2.94576	0.00322157	0.028525	5510	5430	5100	3910	1480	2380
ENSG00000149541	B3GAT3	3528.01	0.564347	0.191639	2.94485	0.00323115	0.028577	2850	3000	2690	5170	3570	3880
ENSG00000162194	LBHD1	236.707	-0.688954	0.233958	-2.94478	0.00323189	0.028577	314	318	244	210	170	164
ENSG00000176225	RTTN	931.06	0.546624	0.185701	2.94357	0.00324453	0.0286507	712	723	836	1150	922	1250
ENSG00000181029	TRAPPC5	1438.24	-0.863271	0.293275	-2.94355	0.0032447	0.0286507	2640	1460	1460	949	1130	977
ENSG00000092140	G2E3	2000.51	0.617761	0.209981	2.94198	0.00326121	0.0287569	1300	1760	1680	2670	1980	2610
ENSG00000169607	CKAP2L	780.99	0.740758	0.251787	2.942	0.00326098	0.0287569	512	647	595	904	768	1260
ENSG00000102043	MTMR8	58.6212	1.76892	0.601432	2.94119	0.00326955	0.0288107	19.7	28.6	31.6	36.9	107	128
ENSG00000198786	MT-ND5	43571.9	0.853523	0.29048	2.93832	0.00329991	0.0290583	29100	35300	28800	35300	70900	62100
ENSG00000185561	TLCD2	962.838	-1.27883	0.435262	-2.93808	0.00330253	0.0290614	2300	838	958	431	662	593
ENSG00000197050	ZNF420	550.923	-0.446639	0.152085	-2.93677	0.00331646	0.029164	649	651	606	501	483	416
ENSG00000170468	RIOX1	242.598	-0.987652	0.336348	-2.9364	0.00332049	0.0291794	425	248	295	118	182	188
ENSG00000143622	RIT1	758.987	-0.442974	0.150892	-2.93571	0.00332788	0.0292243	985	809	830	616	654	660
ENSG00000143674	MAP3K21	288.954	1.57891	0.538051	2.9345	0.00334081	0.029304	81.8	179	174	753	284	263
ENSG00000288658	ENSG00000288658	751.377	-1.82998	0.623623	-2.93444	0.00334152	0.029304	2400	415	702	237	405	347
ENSG00000112592	TBP	1496.83	0.387401	0.132041	2.93395	0.00334679	0.0293302	1170	1380	1340	1600	1710	1790
ENSG00000164897	TMUB1	2015.17	0.449312	0.153181	2.93321	0.00335473	0.0293796	1680	1650	1770	2640	2020	2320
ENSG00000006756	ARSD	946.686	-0.950138	0.324153	-2.93114	0.00337721	0.0295362	1000	1170	1570	459	587	891
ENSG00000214253	FIS1	1732.89	0.391271	0.133486	2.93117	0.00337683	0.0295362	1650	1420	1420	1990	2070	1840
ENSG00000185100	ADSS1	765.984	1.1171	0.381393	2.929	0.00340056	0.0297201	296	549	605	669	1240	1240
ENSG00000135617	PRADC1	896.78	0.49681	0.169635	2.92869	0.0034039	0.0297291	729	771	731	1150	879	1120
ENSG00000101311	FERMT1	130.416	2.31181	0.789485	2.92825	0.00340874	0.0297511	33.1	6.67	91.6	201	229	220
ENSG00000167553	TUBA1C	5164.29	0.605125	0.206711	2.92739	0.00341823	0.0298136	4450	3810	4030	7590	4910	6200
ENSG00000114554	PLXNA1	5202.77	0.412753	0.141041	2.92647	0.00342836	0.0298817	4060	4280	5050	6320	5700	5800
ENSG00000140450	ARRDC4	635.141	-1.88682	0.644909	-2.92571	0.0034367	0.0299098	748	1160	1090	61.2	498	252
ENSG00000142188	TMEM50B	1195.66	-0.996956	0.340777	-2.92554	0.00343858	0.0299098	1040	1850	1890	1080	605	711
ENSG00000187601	MAGEH1	198.788	-1.34324	0.459123	-2.92567	0.00343711	0.0299098	205	351	300	58	112	167
ENSG00000074054	CLASP1	6631.44	-0.491742	0.16813	-2.92477	0.00344714	0.0299252	6780	7460	9010	5100	5380	6050
ENSG00000130522	JUND	5311.61	-1.32355	0.452563	-2.92456	0.00344949	0.0299252	13500	5300	4010	2660	3440	2990
ENSG00000133101	CCNA1	158.717	-3.00264	1.02653	-2.92503	0.00344424	0.0299252	11.4	470	365	46.4	17.1	42.2
ENSG00000159110	IFNAR2	555.035	-0.87116	0.29788	-2.92454	0.00344968	0.0299252	472	838	843	420	333	424
ENSG00000196639	HRH1	1206.75	-1.01524	0.347233	-2.92379	0.00345799	0.0299771	1230	1520	2090	519	783	1090
ENSG00000128335	APOL2	1165.8	-0.693569	0.237431	-2.92114	0.00348752	0.0302126	1210	1290	1820	750	936	987
ENSG00000106479	ZNF862	441.762	-1.17512	0.402322	-2.92085	0.00349083	0.0302209	801	308	728	248	246	320
ENSG00000065413	ANKRD44	323.678	-0.834599	0.285776	-2.92047	0.00349507	0.0302372	308	497	439	283	198	217
ENSG00000233429	HOTAIRM1	284.385	-0.68251	0.233716	-2.92026	0.00349743	0.0302372	365	333	354	168	250	237
ENSG00000138670	RASGEF1B	78.0092	0.941134	0.322327	2.91981	0.00350241	0.0302395	47.6	60.1	52.6	83.3	105	120
ENSG00000277775	H3C7	5138.47	0.524907	0.179761	2.92002	0.00350007	0.0302395	4620	3410	4610	6590	5690	5900
ENSG00000155961	RAB39B	253.971	-1.11291	0.381357	-2.91829	0.00351958	0.0303673	262	308	472	103	185	194
ENSG00000136122	BORA	697.687	0.741219	0.254268	2.91511	0.00355561	0.0306576	392	578	597	973	708	938
ENSG00000115361	ACADL	93.5779	2.34743	0.806096	2.9121	0.00359008	0.0309307	67.3	12.4	12.6	77	239	153
ENSG00000157184	CPT2	1009.2	0.341368	0.117236	2.91179	0.00359361	0.0309307	943	847	882	1110	1170	1100
ENSG00000186364	NUDT17	167.736	-0.694004	0.238349	-2.91171	0.00359452	0.0309307	210	201	210	151	128	105
ENSG00000146094	DOK3	54.4775	-1.634	0.561297	-2.91111	0.00360146	0.0309696	65.2	69.6	113	12.7	39	27.8
ENSG00000184207	PGP	1168.55	0.650551	0.223538	2.91026	0.00361133	0.0310337	1010	804	910	1790	1300	1200
ENSG00000164754	RAD21	7286.7	0.450409	0.154781	2.90998	0.00361458	0.0310408	6940	6080	5450	9250	8190	7800
ENSG00000129219	PLD2	266.052	-0.732058	0.251645	-2.90909	0.00362477	0.0311075	422	277	298	193	208	198
ENSG00000116132	PRRX1	628.659	-0.884245	0.304189	-2.90689	0.0036504	0.0312856	1160	675	607	446	462	418
ENSG00000177700	POLR2L	2566.29	0.50066	0.172223	2.90705	0.00364854	0.0312856	2410	1980	1980	3240	3200	2580
ENSG00000171490	RSL1D1	8908.79	0.29139	0.100264	2.90623	0.00365815	0.0313311	7580	8280	8170	9940	10200	9290
ENSG00000066248	NGEF	394.031	-1.05999	0.364946	-2.90451	0.00367828	0.0314406	633	439	526	151	265	351
ENSG00000099250	NRP1	18112.2	-0.635767	0.21887	-2.90477	0.00367528	0.0314406	26100	20900	19100	15600	11100	15800
ENSG00000161267	BDH1	1060.23	1.13359	0.390279	2.90456	0.00367775	0.0314406	1050	370	576	1300	1540	1520
ENSG00000174840	PDE12	3364.54	0.356988	0.122951	2.90351	0.0036901	0.0315107	2700	3060	3090	3520	3830	3980
ENSG00000250786	SNHG18	155.4	-0.970178	0.334153	-2.9034	0.0036914	0.0315107	237	181	199	143	78	93.9
ENSG00000204308	RNF5	425.081	0.559257	0.192693	2.90232	0.00370407	0.0315979	410	310	311	526	503	491
ENSG00000140374	ETFA	3003.34	0.294894	0.101625	2.90178	0.00371049	0.0316316	2790	2660	2640	3490	3140	3300
ENSG00000132879	FBXO44	443.386	0.957982	0.330621	2.89752	0.00376125	0.0320431	412	224	268	482	750	524
ENSG00000005812	FBXL3	1970.96	-0.415811	0.143529	-2.89704	0.00376696	0.0320491	2230	2220	2310	1460	1850	1750
ENSG00000197417	SHPK	762.478	0.44487	0.153549	2.89724	0.0037646	0.0320491	685	662	590	955	887	795
ENSG00000174306	ZHX3	2581.13	-0.666338	0.230048	-2.89651	0.00377335	0.0320822	4080	2460	2960	1860	2020	2100
ENSG00000084093	REST	2213.26	-0.311525	0.107605	-2.89507	0.00379079	0.0321879	2500	2440	2410	1840	2100	1980
ENSG00000141934	PLPP2	55.2071	-2.50359	0.864719	-2.89526	0.0037884	0.0321879	199	22.9	60	20	9.52	20.1
ENSG00000137955	RABGGTB	2978.33	0.482337	0.166711	2.89325	0.00381282	0.0323535	2090	2870	2500	3430	3650	3340
ENSG00000011198	ABHD5	1139.9	-1.05559	0.36493	-2.89257	0.003821	0.0323796	2270	896	1450	626	752	843
ENSG00000128886	ELL3	37.0326	-1.23514	0.427045	-2.8923	0.00382429	0.0323796	50.7	62	43.1	25.3	21.9	19.2
ENSG00000137628	DDX60	174.421	-0.729475	0.252225	-2.89216	0.003826	0.0323796	268	186	199	134	130	129
ENSG00000172037	LAMB2	27001.8	-0.750858	0.259609	-2.89227	0.00382475	0.0323796	22500	37500	41600	18900	21200	20300
ENSG00000090530	P3H2	2462.68	1.17416	0.406021	2.89186	0.00382968	0.0323895	1340	1350	1850	5400	1830	3010
ENSG00000148484	RSU1	2361.04	-0.388718	0.134534	-2.88937	0.00386018	0.0326259	2920	2670	2430	2140	1900	2090
ENSG00000072135	PTPN18	1917.44	-0.354882	0.122911	-2.8873	0.00388563	0.0327842	2050	2100	2310	1560	1770	1710
ENSG00000084207	GSTP1	3899.62	0.524113	0.181529	2.88722	0.00388658	0.0327842	3760	3230	2600	4790	4660	4350
ENSG00000254635	WAC-AS1	655.238	-0.586023	0.202968	-2.88727	0.00388595	0.0327842	924	687	749	451	558	562
ENSG00000111445	RFC5	830.348	0.595823	0.206388	2.88691	0.0038904	0.0327949	635	606	742	1200	842	958
ENSG00000196151	WDSUB1	527.991	0.575927	0.199529	2.88643	0.00389639	0.0328238	406	454	413	523	739	634
ENSG00000119938	PPP1R3C	1441.27	0.911997	0.316082	2.88532	0.00391019	0.0328775	1030	980	986	1100	2210	2340
ENSG00000126522	ASL	481.834	-0.657515	0.227885	-2.8853	0.00391045	0.0328775	735	486	548	400	348	374
ENSG00000166839	ANKDD1A	74.352	1.40899	0.488264	2.8857	0.00390539	0.0328775	41.4	43.9	36.8	53.8	135	135
ENSG00000075420	FNDC3B	5304.37	-0.333515	0.115616	-2.88467	0.00391828	0.0329217	6110	6160	5470	4980	4430	4680
ENSG00000198938	MT-CO3	287301	0.880787	0.305425	2.88381	0.00392895	0.0329898	196000	257000	153000	260000	484000	373000
ENSG00000173077	DELEC1	43.0134	-1.39648	0.484402	-2.8829	0.00394034	0.0330638	38.3	67.7	81	24.3	20.9	25.9
ENSG00000146700	SSC4D	205.899	2.24399	0.778518	2.88238	0.00394682	0.0330965	43.5	110	62.1	705	74.2	240
ENSG00000160404	TOR2A	586.194	0.56344	0.195714	2.8789	0.0039907	0.0334427	401	527	491	722	611	765
ENSG00000153446	C16orf89	52.1182	1.80943	0.629075	2.87633	0.00402329	0.0336845	12.4	41	15.8	112	74.2	57.5
ENSG00000288061	ENSG00000288061	177.136	0.697053	0.242351	2.87621	0.00402481	0.0336845	140	124	142	185	258	215
ENSG00000163820	FYCO1	3573.46	-0.727021	0.252792	-2.87596	0.00402795	0.0336888	4750	3380	5250	2090	2950	3040
ENSG00000175505	CLCF1	228.456	-0.76165	0.264944	-2.87476	0.00404337	0.0337957	267	255	341	134	197	177
ENSG00000124942	AHNAK	26052.6	-0.579823	0.201751	-2.87395	0.00405371	0.033838	29400	31600	32600	26300	17300	19100
ENSG00000197496	SLC2A10	1645.5	1.13672	0.39551	2.87406	0.00405238	0.033838	947	666	1470	1440	2290	3060
ENSG00000215021	PHB2	11098.3	0.350217	0.121909	2.87278	0.00406875	0.0339415	10200	9220	9890	13400	12600	11300
ENSG00000151012	SLC7A11	8475.27	-0.817442	0.284628	-2.87197	0.00407926	0.0340071	13400	10400	8630	4290	6530	7590
ENSG00000145287	PLAC8	26.4216	-2.20596	0.768246	-2.87142	0.00408633	0.0340439	17.6	69.6	43.1	5.27	12.4	10.5
ENSG00000101945	SUV39H1	640.465	0.642078	0.223649	2.87092	0.00409285	0.0340761	477	460	564	898	610	833
ENSG00000144488	ESPNL	63.3555	-1.96446	0.684339	-2.87059	0.00409705	0.0340889	43.5	152	107	44.3	15.2	18.2
ENSG00000150630	VEGFC	164.298	-1.7701	0.616834	-2.86964	0.00410934	0.0341691	452	195	115	39	85.7	98.7
ENSG00000156256	USP16	1053.04	-0.678725	0.236634	-2.86824	0.00412758	0.0342985	982	1360	1550	807	915	708
ENSG00000117640	MTFR1L	3153.56	0.516137	0.180228	2.8638	0.00418591	0.0347607	2850	2190	2740	3340	4230	3570
ENSG00000185420	SMYD3	1086.46	-0.88179	0.307989	-2.86306	0.00419576	0.0348199	1490	1840	894	860	774	659
ENSG00000115317	HTRA2	1000.45	-0.661404	0.231107	-2.86189	0.00421123	0.0349257	1400	1370	904	843	760	723
ENSG00000176014	TUBB6	2857.92	-0.40082	0.140085	-2.86127	0.00421946	0.0349714	3540	2930	3290	2410	2310	2670
ENSG00000116221	MRPL37	2866.69	0.357408	0.124939	2.86066	0.00422763	0.0349736	2540	2530	2460	3390	3400	2870
ENSG00000163702	IL17RC	1254.69	-0.995086	0.347827	-2.86087	0.00422486	0.0349736	1510	1370	2130	511	877	1130
ENSG00000181444	ZNF467	207.146	-0.869047	0.303795	-2.86064	0.00422791	0.0349736	305	303	195	124	139	176
ENSG00000186501	TMEM222	3625.37	0.299865	0.104866	2.85951	0.00424301	0.0350759	3480	3060	3210	3950	4090	3950
ENSG00000144642	RBMS3	3836.72	-0.967713	0.338445	-2.85929	0.00424593	0.0350775	4890	5160	5190	1390	3220	3170
ENSG00000125967	NECAB3	807.856	0.609236	0.213186	2.85777	0.00426636	0.0352009	736	635	548	1110	1010	806
ENSG00000184497	TMEM255B	1154.45	-1.02163	0.357491	-2.85778	0.00426611	0.0352009	2130	1340	1170	990	492	804
ENSG00000076067	RBMS2	2427.62	-0.440183	0.154068	-2.85707	0.00427572	0.0352328	2720	2720	2950	2380	1940	1860
ENSG00000183765	CHEK2	782.052	0.655502	0.229419	2.85723	0.00427357	0.0352328	529	601	692	1150	766	949
ENSG00000266412	NCOA4	8550.14	0.293675	0.102799	2.85678	0.00427964	0.0352425	7790	7320	7940	9640	9790	8820
ENSG00000148200	NR6A1	199.462	-0.717295	0.251116	-2.85643	0.0042844	0.035259	215	299	229	143	171	138
ENSG00000278970	HEIH	934.079	0.461426	0.161552	2.85621	0.00428734	0.0352606	898	762	698	1110	1120	1010
ENSG00000115541	HSPE1	1209.65	0.564196	0.19757	2.85567	0.00429461	0.0352978	1100	963	869	1480	1660	1190
ENSG00000120860	WASHC3	1032.68	-0.467743	0.163867	-2.8544	0.00431183	0.0354167	1250	1090	1250	750	901	948
ENSG00000135469	COQ10A	671.158	0.524875	0.183897	2.85418	0.00431474	0.0354179	580	470	602	779	879	717
ENSG00000135622	SEMA4F	444.079	-0.821344	0.287978	-2.85211	0.00434299	0.0356093	432	705	565	356	246	361
ENSG00000221983	UBA52	13716.2	-0.966596	0.338911	-2.85207	0.00434362	0.0356093	27500	13500	13400	9840	10500	7500
ENSG00000176714	CCDC121	49.9589	1.06637	0.373971	2.85149	0.0043515	0.0356512	30	36.2	30.5	75.9	54.3	72.8
ENSG00000164048	ZNF589	352.036	-0.661628	0.232072	-2.85096	0.00435878	0.035688	367	427	500	226	284	308
ENSG00000126267	COX6B1	4828.79	0.653854	0.229381	2.85051	0.00436487	0.0357151	4760	3230	3270	6190	6560	4970
ENSG00000054277	OPN3	1640.22	1.23389	0.432947	2.84997	0.00437228	0.0357529	1140	985	813	3870	1230	1810
ENSG00000075218	GTSE1	1282.42	0.646885	0.227016	2.8495	0.00437874	0.0357601	995	897	1110	1900	1200	1590
ENSG00000101019	UQCC1	4405.23	0.346584	0.121625	2.84961	0.00437726	0.0357601	3890	3940	3800	4620	4700	5480
ENSG00000159128	IFNGR2	969.372	-0.644388	0.226271	-2.84786	0.00440144	0.0359227	1140	1320	1090	959	637	674
ENSG00000100504	PYGL	2350.27	0.715109	0.251152	2.84732	0.00440887	0.0359605	1630	2190	1520	3660	2360	2740
ENSG00000065029	ZNF76	1138.9	0.419393	0.147409	2.84511	0.00443965	0.0361354	1100	872	954	1270	1360	1280
ENSG00000111087	GLI1	168.437	-1.13359	0.398455	-2.84497	0.00444158	0.0361354	276	199	219	60.1	111	145
ENSG00000113248	PCDHB15	219.952	-1.37481	0.483206	-2.84518	0.00443862	0.0361354	184	333	436	65.4	162	140
ENSG00000139278	GLIPR1	1772.79	-1.10735	0.389149	-2.84557	0.00443323	0.0361354	3720	1550	1990	1380	797	1190
ENSG00000184634	MED12	1655.72	-0.291269	0.102419	-2.8439	0.00445649	0.0362337	1780	1830	1860	1550	1410	1510
ENSG00000023445	BIRC3	1392.59	-1.36034	0.478495	-2.84297	0.00446956	0.0363169	951	2150	2910	1140	487	711
ENSG00000158023	CFAP251	675.498	-1.04885	0.369077	-2.84183	0.00448556	0.0364239	539	1030	1170	580	386	354
ENSG00000151474	FRMD4A	1186.19	-0.977387	0.344124	-2.84022	0.0045083	0.036574	2060	1670	989	1030	628	735
ENSG00000287774	ENSG00000287774	54.9972	-1.47883	0.520695	-2.84011	0.00450975	0.036574	81.8	103	57.9	45.3	20	22
ENSG00000078053	AMPH	288.528	2.29952	0.810088	2.8386	0.00453119	0.0367086	61.1	21.9	209	853	247	338
ENSG00000223572	CKMT1A	106.989	1.4585	0.513822	2.83854	0.00453206	0.0367086	23.8	70.6	76.8	191	126	154
ENSG00000260604	ENSG00000260604	4373.55	3.27173	1.15331	2.83682	0.00455646	0.0368829	1850	240	368	17600	3600	2530
ENSG00000117399	CDC20	5939.49	1.26238	0.445052	2.83649	0.00456127	0.0368986	2900	3700	3880	14700	4520	5950
ENSG00000014641	MDH1	5722.33	0.876806	0.309208	2.83566	0.00457317	0.036925	4770	2360	4980	6950	7430	7840
ENSG00000100994	PYGB	12817.4	0.402693	0.142001	2.83583	0.00457061	0.036925	11100	10400	11700	12900	14500	16300
ENSG00000134056	MRPS36	695.898	0.538476	0.189877	2.83592	0.0045694	0.036925	586	564	554	697	981	794
ENSG00000162889	MAPKAPK2	5799.06	0.519975	0.183462	2.83424	0.00459353	0.0370661	5330	4670	4290	8130	6190	6180
ENSG00000143228	NUF2	1276.46	0.91535	0.323047	2.83349	0.00460431	0.0371297	719	861	1070	2180	1060	1760
ENSG00000272825	ENSG00000272825	96.3758	-1.27215	0.449337	-2.83118	0.00463762	0.0373748	76.6	175	157	64.3	42.8	62.3
ENSG00000182247	UBE2E2	1699.68	-0.863961	0.305284	-2.83002	0.00465445	0.0374869	1960	2380	2230	758	1620	1240
ENSG00000205268	PDE7A	2045.1	0.439077	0.155228	2.82859	0.00467536	0.0376317	1670	1640	1900	2270	2130	2660
ENSG00000187151	ANGPTL5	50.9727	-2.14122	0.757199	-2.82782	0.00468669	0.0376992	66.2	29.6	154	10.5	19	26.8
ENSG00000070614	NDST1	8836.54	-0.617417	0.218644	-2.82384	0.00474514	0.0380818	10300	10300	11500	5180	7380	8360
ENSG00000083067	TRPM3	204.327	-0.786102	0.27835	-2.82415	0.00474062	0.0380818	329	215	232	141	137	171
ENSG00000204186	ZDBF2	1174.75	-0.414176	0.146675	-2.82378	0.00474612	0.0380818	1230	1380	1420	903	1090	1030
ENSG00000278463	H2AC4	1329.44	0.520506	0.184305	2.82415	0.00474059	0.0380818	1090	899	1290	1610	1490	1600
ENSG00000167701	GPT	29.1172	2.14476	0.75975	2.82298	0.00475794	0.0381527	4.14	13.3	14.7	23.2	72.3	46.9
ENSG00000116199	FAM20B	2582.83	0.474448	0.168133	2.82186	0.00477459	0.0382146	1950	2240	2300	3450	2610	2950
ENSG00000122971	ACADS	394.921	-0.426494	0.151135	-2.82194	0.00477348	0.0382146	478	418	463	337	326	348
ENSG00000177084	POLE	2058.26	0.556811	0.197293	2.82225	0.00476879	0.0382146	1590	1560	1850	2980	2090	2280
ENSG00000135838	NPL	149.938	-0.731389	0.25925	-2.82117	0.00478488	0.0382495	187	169	205	134	93.3	111
ENSG00000274290	H2BC6	515.881	0.933076	0.330741	2.82117	0.00478491	0.0382495	276	267	521	594	682	755
ENSG00000177138	FAM9B	30.9604	2.65062	0.939815	2.82037	0.00479686	0.0383211	11.4	5.72	8.42	119	18.1	23
ENSG00000186187	ZNRF1	445.938	-0.579834	0.205635	-2.81973	0.00480645	0.0383738	607	499	497	410	358	305
ENSG00000168237	GLYCTK	286.666	-0.680242	0.241273	-2.81939	0.00481154	0.0383906	289	395	376	194	259	208
ENSG00000196428	TSC22D2	3108.45	0.352427	0.125034	2.81864	0.00482273	0.038456	2450	2990	2750	3460	3500	3500
ENSG00000220205	VAMP2	892.559	0.460641	0.163475	2.8178	0.0048354	0.038533	681	763	810	909	1130	1060
ENSG00000111669	TPI1	9136.89	0.523054	0.185651	2.8174	0.00484138	0.0385419	8600	6030	7860	11200	11400	9780
ENSG00000128585	MKLN1	7128.61	0.240769	0.0854601	2.81733	0.00484252	0.0385419	6400	6630	6570	7720	8010	7430
ENSG00000196588	MRTFA	3068.47	-0.713837	0.253474	-2.81621	0.00485933	0.0386517	3170	3690	4580	1730	2460	2780
ENSG00000076248	UNG	894.092	-0.386227	0.13722	-2.81465	0.00488297	0.0387895	1060	923	1050	821	771	733
ENSG00000164542	KIAA0895	681.925	-0.634552	0.22546	-2.81447	0.00488573	0.0387895	1030	695	762	503	600	500
ENSG00000171121	KCNMB3	89.0598	-0.98482	0.349897	-2.8146	0.00488375	0.0387895	99.4	111	145	46.4	59	73.8
ENSG00000088682	COQ9	3620.59	0.528011	0.187757	2.8122	0.00492034	0.0390401	3170	2680	3050	5110	4130	3590
ENSG00000155827	RNF20	2028.1	0.316623	0.112606	2.81178	0.00492684	0.0390676	1790	1760	1860	2390	2090	2270
ENSG00000188807	TMEM201	1299.59	0.635013	0.225863	2.8115	0.00493117	0.0390778	771	1170	1110	1760	1390	1590
ENSG00000177225	GATD1	2025.71	0.590373	0.210008	2.81119	0.00493591	0.0390912	1520	1630	1690	2030	3070	2200
ENSG00000137802	MAPKBP1	986.615	-0.505282	0.179791	-2.81039	0.00494815	0.0391639	1350	1140	982	778	805	863
ENSG00000155970	MICU3	695.519	0.560365	0.19955	2.80815	0.00498277	0.0394137	490	584	613	686	895	905
ENSG00000153044	CENPH	716.732	0.710732	0.253153	2.80752	0.00499247	0.0394661	509	508	613	1120	665	884
ENSG00000179399	GPC5	113.808	2.16977	0.772905	2.8073	0.00499593	0.0394691	30	45.8	48.4	34.8	175	349
ENSG00000168497	CAVIN2	445.859	-1.02672	0.365891	-2.80609	0.00501465	0.0395926	352	601	842	293	249	338
ENSG00000165983	PTER	250.675	0.934171	0.332979	2.8055	0.00502389	0.0396412	198	162	157	466	260	262
ENSG00000100416	TRMU	1318.69	0.500234	0.178327	2.80515	0.00502929	0.0396594	995	1100	1180	1290	1740	1600
ENSG00000150977	RILPL2	597.644	-0.486681	0.173527	-2.80464	0.00503735	0.039664	808	636	648	525	494	474
ENSG00000159899	NPR2	170.8	1.32996	0.474157	2.80488	0.00503351	0.039664	40.4	135	116	241	244	248
ENSG00000171295	ZNF440	469.723	-0.473678	0.168898	-2.80452	0.00503915	0.039664	600	481	558	408	368	403
ENSG00000147010	SH3KBP1	946.763	-0.50224	0.179107	-2.80414	0.00504515	0.0396869	1310	974	1050	837	757	757
ENSG00000154710	RABGEF1	1537.65	-0.314938	0.112356	-2.80304	0.00506242	0.0397983	1810	1610	1700	1350	1430	1340
ENSG00000182154	MRPL41	2260.7	0.474497	0.169373	2.80149	0.00508672	0.0399648	2070	1720	1890	2450	3050	2380
ENSG00000280241	ENSG00000280241	216.607	-1.31748	0.470768	-2.79857	0.00513299	0.0403037	477	191	260	75.9	152	144
ENSG00000105486	LIG1	631.658	0.819448	0.293089	2.7959	0.00517547	0.0406124	373	431	567	1020	591	810
ENSG00000105993	DNAJB6	2038.52	-0.341178	0.122057	-2.79523	0.0051863	0.0406514	2170	2430	2230	1660	1870	1860
ENSG00000115540	MOB4	1435.7	0.387824	0.138746	2.7952	0.00518678	0.0406514	1290	1230	1210	1750	1700	1440
ENSG00000138160	KIF11	1878.2	0.65786	0.235522	2.7932	0.00521889	0.0408781	1310	1380	1680	2750	1730	2420
ENSG00000185261	KIAA0825	717.227	0.362869	0.129946	2.79246	0.00523095	0.0409476	644	647	591	758	818	845
ENSG00000170144	HNRNPA3	1836.34	0.399321	0.143029	2.79189	0.00524005	0.0409938	1710	1590	1460	1870	2190	2200
ENSG00000107521	HPS1	4217.41	0.36777	0.131776	2.79087	0.00525672	0.0410491	3900	3640	3510	4790	5200	4270
ENSG00000119705	SLIRP	3514.71	0.397102	0.14227	2.79117	0.00525173	0.0410491	3010	3140	2950	4030	4460	3490
ENSG00000143970	ASXL2	3721.17	-0.333933	0.119646	-2.79101	0.00525438	0.0410491	4220	4330	3900	3130	3580	3160
ENSG00000129007	CALML4	407.034	0.853761	0.306059	2.78953	0.00527842	0.0411935	185	329	356	538	467	567
ENSG00000117143	UAP1	1120	-0.573599	0.205678	-2.78883	0.00528995	0.0412348	1430	1210	1380	1110	762	833
ENSG00000184428	TOP1MT	245.346	-0.577425	0.20705	-2.78881	0.00529014	0.0412348	281	312	288	166	221	204
ENSG00000023909	GCLM	2240.65	0.62295	0.223446	2.78792	0.00530475	0.0413236	1400	1910	1980	2220	2820	3110
ENSG00000125247	TMTC4	890.622	0.574745	0.206223	2.78701	0.00531973	0.0414151	658	792	696	1260	868	1070
ENSG00000010803	SCMH1	1667.28	0.305538	0.109638	2.78679	0.00532329	0.0414177	1500	1500	1470	1730	1960	1840
ENSG00000063177	RPL18	27086.3	0.469949	0.168663	2.78632	0.00533098	0.0414273	25200	22300	20600	32100	35400	26800
ENSG00000130414	NDUFA10	3224.79	0.372232	0.133591	2.78636	0.00533037	0.0414273	2500	2850	3090	3780	3510	3630
ENSG00000047644	WWC3	1432.82	-0.599297	0.215164	-2.78531	0.0053477	0.0415321	1610	1810	1750	1450	957	1020
ENSG00000152894	PTPRK	9175.8	-0.625682	0.224668	-2.78491	0.00535418	0.0415572	8310	12600	12500	7040	6430	8180
ENSG00000188825	LINC00910	283.646	0.530438	0.190497	2.7845	0.00536103	0.0415853	258	236	202	324	324	358
ENSG00000073060	SCARB1	8355.86	1.06026	0.380833	2.78404	0.00536861	0.0416189	3260	6280	6710	14500	6940	12500
ENSG00000092964	DPYSL2	14868.8	-0.396608	0.142479	-2.78362	0.00537552	0.0416473	18100	14700	18000	12400	12400	13700
ENSG00000119917	IFIT3	117	-1.11161	0.399745	-2.78081	0.0054224	0.0419612	101	185	194	54.8	80	87.2
ENSG00000175745	NR2F1	971.133	-1.67347	0.601795	-2.7808	0.00542257	0.0419612	3060	787	585	452	531	407
ENSG00000157933	SKI	5593	-0.457611	0.164588	-2.78033	0.00543031	0.0419957	7360	5920	6130	4110	5070	4960
ENSG00000214226	C17orf67	306.993	-0.651787	0.234554	-2.77884	0.00545534	0.0421638	412	361	353	205	296	216
ENSG00000101347	SAMHD1	905.223	-0.525409	0.189124	-2.77812	0.00546751	0.0422122	1020	1070	1110	901	649	677
ENSG00000112062	MAPK14	2570	-0.273256	0.0983812	-2.77752	0.0054775	0.0422122	2840	2940	2660	2300	2300	2380
ENSG00000115687	PASK	463.092	0.783512	0.282076	2.77766	0.00547513	0.0422122	273	297	450	678	488	591
ENSG00000173894	CBX2	407.259	-0.70586	0.254133	-2.77753	0.00547745	0.0422122	426	522	567	234	336	358
ENSG00000254303	ENSG00000254303	12.7284	-2.75226	0.990915	-2.77749	0.00547805	0.0422122	36.2	12.4	17.9	3.16	0.952	5.75
ENSG00000019144	PHLDB1	3153.21	-0.414267	0.149178	-2.777	0.00548625	0.0422247	3960	3080	3770	2600	2770	2740
ENSG00000105640	RPL18A	1725.41	-0.965024	0.347482	-2.77719	0.00548314	0.0422247	3230	1910	1710	1120	1550	842
ENSG00000137337	MDC1	2225.77	0.423412	0.15254	2.77575	0.00550752	0.042363	1880	1740	2080	2870	2400	2390
ENSG00000130635	COL5A1	12837.3	-1.18264	0.426201	-2.77485	0.00552277	0.0424548	13800	13800	25900	4170	7980	11400
ENSG00000080298	RFX3	392.671	0.629516	0.226923	2.77414	0.00553485	0.0425211	299	359	267	408	464	559
ENSG00000185010	F8	191.1	-1.19228	0.429814	-2.77395	0.00553802	0.0425211	425	174	198	104	112	132
ENSG00000084070	SMAP2	1654.62	0.535581	0.19313	2.77317	0.00555136	0.042598	1210	1330	1510	2340	1810	1730
ENSG00000180035	ZNF48	1471.62	-0.790792	0.285329	-2.77151	0.00557975	0.0427903	1490	1460	2640	1010	1140	1090
ENSG00000103647	CORO2B	87.8992	2.54632	0.919141	2.77032	0.00560006	0.0429164	22.8	23.8	30.5	12.7	178	260
ENSG00000179862	CITED4	127.195	1.11328	0.401884	2.77016	0.00560289	0.0429164	115	70.6	55.8	219	165	138
ENSG00000135931	ARMC9	2805.24	-1.94405	0.701991	-2.76934	0.00561703	0.0429991	10200	1560	1550	1430	1100	938
ENSG00000130227	XPO7	3172.59	0.309353	0.111721	2.76899	0.00562297	0.043011	2830	2840	2830	3830	3360	3340
ENSG00000157227	MMP14	28162	-1.00249	0.362091	-2.7686	0.00562975	0.043011	57900	28400	26400	14500	18800	23000
ENSG00000224729	PCOLCE-AS1	124.539	-0.818575	0.295678	-2.76847	0.00563199	0.043011	123	160	194	81.2	96.1	92.9
ENSG00000286975	ENSG00000286975	41.4497	1.81642	0.656067	2.76865	0.00562896	0.043011	9.31	15.3	30.5	39	93.3	61.3
ENSG00000059758	CDK17	2102.61	-0.371427	0.134241	-2.76686	0.00565987	0.0431981	2610	2270	2240	1690	1890	1920
ENSG00000287080	H3C3	3918.89	0.541032	0.195589	2.76616	0.00567201	0.0432651	3510	2640	3420	5340	4000	4590
ENSG00000131876	SNRPA1	369.874	0.593528	0.214598	2.76576	0.00567897	0.0432924	234	322	328	421	437	477
ENSG00000116761	CTH	813.562	1.09817	0.397133	2.76526	0.00568779	0.0433329	822	333	400	854	1300	1170
ENSG00000135929	CYP27A1	236.884	2.54556	0.920612	2.76507	0.00569103	0.0433329	18.6	176	12.6	256	391	566
ENSG00000116688	MFN2	7952.15	0.40019	0.14478	2.76413	0.00570742	0.0434319	6380	6270	7920	8860	9370	8910
ENSG00000276903	H2AC16	1985.2	0.477969	0.173219	2.75932	0.00579211	0.0440502	1760	1350	1870	2270	2310	2350
ENSG00000158747	NBL1	4848.82	0.754011	0.273453	2.75737	0.00582679	0.0442877	4090	3970	2770	4320	6860	7080
ENSG00000122386	ZNF205	571.93	-0.429939	0.15595	-2.7569	0.00583526	0.0443258	692	614	663	537	443	483
ENSG00000139684	ESD	3174.64	0.752973	0.27321	2.75603	0.00585081	0.0444177	1650	2730	2710	4880	3650	3430
ENSG00000116670	MAD2L2	1153.2	0.467885	0.169847	2.75475	0.00587371	0.0445652	1040	929	932	1540	1160	1320
ENSG00000160117	ANKLE1	32.0738	-1.55796	0.566069	-2.75224	0.00591883	0.0448279	68.3	35.3	40	22.1	15.2	11.5
ENSG00000163661	PTX3	5354.75	-1.48333	0.538936	-2.75233	0.00591735	0.0448279	7150	8600	7920	865	2660	4940
ENSG00000167685	ZNF444	1253.2	-0.390647	0.141933	-2.75233	0.00591737	0.0448279	1400	1350	1520	982	1190	1080
ENSG00000285967	NIPBL-DT	1461.81	0.468714	0.170382	2.75097	0.00594199	0.0449768	1090	1180	1410	1540	1710	1840
ENSG00000132196	HSD17B7	301.925	1.07353	0.390381	2.74996	0.00596019	0.045088	200	250	134	588	301	339
ENSG00000064393	HIPK2	35493.2	0.482564	0.175552	2.74884	0.00598066	0.045181	32000	32200	24600	38900	38800	46400
ENSG00000113048	MRPS27	4021.17	0.282357	0.102728	2.74858	0.00598544	0.045181	3730	3610	3550	4380	4700	4160
ENSG00000169570	DTWD2	427.049	-0.783128	0.284875	-2.74902	0.00597732	0.045181	534	550	537	226	425	290
ENSG00000215386	MIR99AHG	767.804	-1.25888	0.458023	-2.74852	0.00598656	0.045181	693	1500	1050	218	566	573
ENSG00000135900	MRPL44	1063.88	0.315905	0.114969	2.74773	0.00600094	0.0451883	922	990	931	1230	1120	1190
ENSG00000152556	PFKM	3395.67	0.407227	0.148207	2.74769	0.00600163	0.0451883	3210	2580	2960	4220	3790	3610
ENSG00000166250	CLMP	4181.58	-0.774598	0.281902	-2.74776	0.00600046	0.0451883	5510	5400	4920	2080	2960	4220
ENSG00000168209	DDIT4	39150.2	-0.461539	0.167973	-2.7477	0.00600142	0.0451883	44200	47400	44500	26900	34700	37200
ENSG00000087253	LPCAT2	1046.54	-0.748384	0.272461	-2.74676	0.00601879	0.0452753	971	1490	1470	806	604	933
ENSG00000178719	GRINA	10926.3	0.3968	0.144465	2.74668	0.00602024	0.0452753	8860	10500	8930	11600	11900	13800
ENSG00000187097	ENTPD5	862.014	0.459853	0.167468	2.74591	0.00603425	0.0453541	671	764	743	953	896	1150
ENSG00000147697	GSDMC	88.5889	1.69483	0.617333	2.74542	0.00604344	0.0453965	79.7	24.8	21	104	173	128
ENSG00000117139	KDM5B	2025.71	-0.38718	0.141052	-2.74495	0.00605198	0.0454341	2420	2280	2180	1650	1980	1640
ENSG00000119013	NDUFB3	1142.26	0.513986	0.187322	2.74386	0.00607218	0.0455591	1100	832	888	1480	1360	1190
ENSG00000180879	SSR4	3672.06	0.512633	0.187049	2.74064	0.00613204	0.0459813	2830	3420	2840	4780	3530	4640
ENSG00000073792	IGF2BP2	3707.94	0.690298	0.251918	2.74017	0.00614076	0.0460198	3430	2970	2110	5510	4340	3890
ENSG00000167232	ZNF91	1183.86	-0.611953	0.223376	-2.73957	0.00615204	0.0460774	1600	1370	1330	732	1150	929
ENSG00000118855	MFSD1	1460.23	-0.586177	0.214061	-2.73836	0.00617465	0.0462198	1600	1900	1760	984	1470	1050
ENSG00000049323	LTBP1	2627.19	-0.76256	0.278583	-2.73729	0.00619486	0.0463403	3510	2350	4060	1560	1930	2360
ENSG00000189180	ZNF33A	1401.02	-0.654653	0.239176	-2.73712	0.00619798	0.0463403	1280	1930	1930	917	1210	1140
ENSG00000175220	ARHGAP1	2872.91	-0.550322	0.201083	-2.73679	0.00620424	0.0463601	4150	2940	3150	2030	2430	2530
ENSG00000167536	DHRS13	223.289	-0.713683	0.260832	-2.73618	0.00621569	0.0464187	342	218	273	163	159	185
ENSG00000135637	CCDC142	363.977	-0.854016	0.312379	-2.73391	0.00625876	0.0467131	494	579	334	221	328	228
ENSG00000065357	DGKA	888.937	-0.479001	0.175268	-2.73297	0.00627668	0.0467924	893	1140	1080	791	659	779
ENSG00000106355	LSM5	935.07	0.535681	0.195996	2.73312	0.00627368	0.0467924	839	725	726	1340	1000	982
ENSG00000136888	ATP6V1G1	3164.08	0.452003	0.165509	2.73099	0.0063145	0.0470198	2920	2580	2520	4060	3820	3090
ENSG00000235169	SMIM1	29.8142	1.70761	0.625261	2.73104	0.00631347	0.0470198	20.7	7.63	13.7	54.8	53.3	28.7
ENSG00000071539	TRIP13	1184.04	0.910204	0.333366	2.73034	0.00632686	0.0470572	586	792	1090	2060	1140	1430
ENSG00000177283	FZD8	1808.36	-1.41239	0.517275	-2.73044	0.00632501	0.0470572	3210	3230	1460	395	1480	1090
ENSG00000048052	HDAC9	287.717	-1.4912	0.546507	-2.72861	0.00636019	0.0472777	438	399	437	290	86.6	76.6
ENSG00000133641	C12orf29	1852.12	0.309344	0.11345	2.72671	0.00639689	0.0475229	1770	1590	1600	2120	2080	1950
ENSG00000237649	KIFC1	2005.02	0.740271	0.271541	2.72619	0.0064071	0.0475712	1370	1360	1770	3170	1760	2600
ENSG00000103995	CEP152	826.427	0.906323	0.3325	2.72578	0.00641495	0.0475761	359	608	758	1180	840	1210
ENSG00000138593	SECISBP2L	1350.66	-0.355001	0.130239	-2.72577	0.00641518	0.0475761	1660	1420	1470	1250	1170	1140
ENSG00000171608	PIK3CD	484.652	-1.02509	0.376213	-2.72476	0.00643483	0.0476943	852	536	562	469	216	273
ENSG00000175634	RPS6KB2	1463.67	0.562721	0.206604	2.72367	0.00645602	0.0478238	1410	977	1160	1950	1760	1530
ENSG00000113719	ERGIC1	20108.4	0.547354	0.201007	2.72307	0.00646793	0.0478843	13800	19200	16000	26200	19800	25600
ENSG00000125734	GPR108	4823.22	-0.373468	0.137199	-2.72209	0.00648699	0.0479977	5830	5370	5130	3720	4410	4490
ENSG00000134802	SLC43A3	9175.98	-0.771092	0.283339	-2.72145	0.00649964	0.0480636	8700	13700	12300	8470	4870	7000
ENSG00000156172	CFAP418	219.55	-0.556428	0.204544	-2.72034	0.00652143	0.048197	291	255	239	165	196	172
ENSG00000078687	TNRC6C	733.953	-0.706128	0.259684	-2.71919	0.00654428	0.0483102	1180	849	702	514	640	520
ENSG00000171223	JUNB	4959.72	-0.656337	0.241363	-2.7193	0.0065421	0.0483102	7900	4890	5420	3340	4330	3880
ENSG00000161813	LARP4	15936.8	0.486806	0.179127	2.71766	0.0065745	0.0485054	11600	16000	12200	20000	18700	17100
ENSG00000230148	HOXB-AS1	26.1321	-2.75963	1.01594	-2.71632	0.00660129	0.048675	59	42	35.8	0	7.61	12.5
ENSG00000184445	KNTC1	1783.76	0.762685	0.280801	2.71611	0.00660542	0.0486775	1040	1230	1700	2760	1720	2250
ENSG00000196705	ZNF431	646.082	-0.648957	0.238981	-2.71552	0.00661724	0.0487366	878	663	827	394	512	603
ENSG00000196712	NF1	6048.97	-0.322758	0.11887	-2.71522	0.0066232	0.0487525	7180	6710	6280	5610	5540	4970
ENSG00000161381	PLXDC1	46.3093	1.75536	0.646627	2.71464	0.00663485	0.0488103	36.2	10.5	16.8	105	55.2	53.6
ENSG00000160229	ZNF66	125.507	-0.75928	0.279748	-2.71416	0.00664444	0.0488528	132	161	180	78	107	94.8
ENSG00000180287	PLD5	47.6253	-3.27834	1.20857	-2.71257	0.00667628	0.0490588	8.28	17.2	234	9.49	5.71	11.5
ENSG00000253716	MINCR	406.007	0.406072	0.149725	2.71212	0.00668535	0.0490974	322	368	358	444	477	468
ENSG00000135828	RNASEL	98.0021	-1.55267	0.572781	-2.71075	0.0067132	0.0492736	94.2	152	193	77	20.9	51.7
ENSG00000006712	PAF1	842.595	-0.337912	0.124683	-2.71017	0.00672493	0.0493315	994	870	960	730	757	746
ENSG00000120438	TCP1	5065.87	0.374675	0.138469	2.70584	0.00681318	0.0499503	4550	4450	4230	6490	5450	5220
ENSG00000161647	MPP3	144.3	-0.832951	0.307886	-2.70538	0.00682255	0.0499827	158	212	184	135	90.4	86.2
ENSG00000182551	ADI1	2409.72	-0.452598	0.167316	-2.70506	0.00682928	0.0499827	3230	2350	2770	2040	1960	2110
ENSG00000186496	ZNF396	78.2455	-1.22973	0.454589	-2.70515	0.00682736	0.0499827	144	88.7	96.8	27.4	51.4	61.3
ENSG00000072571	HMMR	3668.95	1.04261	0.38563	2.70366	0.00685807	0.0501648	1740	2610	2850	6700	2610	5510
ENSG00000153291	SLC25A27	715.734	0.592863	0.219309	2.70332	0.0068651	0.0501876	449	617	646	752	954	877
ENSG00000204569	PPP1R10	4619	0.297792	0.110186	2.70263	0.0068794	0.0502635	4030	4480	3920	4880	5210	5190
ENSG00000159147	DONSON	475.531	-0.799092	0.295741	-2.702	0.00689233	0.0503293	476	587	748	451	281	309
ENSG00000150760	DOCK1	3462.51	-0.350584	0.12979	-2.70116	0.00690985	0.0504286	3730	4230	3680	3310	2930	2890
ENSG00000204525	HLA-C	5141.81	-0.684414	0.253408	-2.70083	0.00691659	0.050449	5100	6930	6990	4760	2890	4180
ENSG00000083290	ULK2	361.539	2.00309	0.741853	2.70012	0.00693146	0.0505001	336	50.5	46.3	566	586	583
ENSG00000204370	SDHD	4243.09	0.44504	0.164813	2.70027	0.00692842	0.0505001	3230	3650	3900	4360	5630	4690
ENSG00000273983	H3C8	3744.64	0.581206	0.215328	2.69916	0.00695151	0.0506174	3040	2370	3590	5060	3910	4500
ENSG00000184983	NDUFA6	2132.85	0.480161	0.177972	2.69796	0.00697667	0.0507718	1930	1660	1760	2120	2920	2410
ENSG00000225439	BOLA3-DT	182.614	-0.807292	0.299359	-2.69674	0.00700227	0.0509292	246	281	169	146	113	140
ENSG00000040275	SPDL1	1103.7	0.511615	0.18988	2.69441	0.00705128	0.0511821	774	957	999	1230	1170	1500
ENSG00000109436	TBC1D9	1239.37	-0.904148	0.335655	-2.69368	0.00706672	0.0511821	2450	1160	1240	853	796	941
ENSG00000111186	WNT5B	938.16	-1.57328	0.583952	-2.69419	0.00705609	0.0511821	2530	556	1130	245	549	622
ENSG00000146535	GNA12	4257.86	-0.411183	0.15262	-2.69416	0.00705652	0.0511821	4670	5380	4530	3320	4110	3540
ENSG00000163864	NMNAT3	78.1652	1.24834	0.463451	2.69358	0.00706895	0.0511821	24.8	68.7	45.2	120	112	97.7
ENSG00000167325	RRM1	2001.31	0.807961	0.299899	2.69411	0.00705772	0.0511821	1440	1290	1640	3450	1670	2520
ENSG00000220201	ZGLP1	47.5238	-1.54064	0.571841	-2.69418	0.0070562	0.0511821	86.9	48.6	76.8	12.7	38.1	22
ENSG00000282998	ENSG00000282998	103.79	1.12487	0.417611	2.69358	0.00706893	0.0511821	56.9	82	56.8	94.9	201	131
ENSG00000049449	RCN1	2663.33	1.14309	0.42453	2.6926	0.00708969	0.0513033	1070	1890	2020	5370	1920	3720
ENSG00000145494	NDUFS6	1267.46	0.366672	0.136189	2.69237	0.00709465	0.0513102	1160	1030	1130	1430	1540	1300
ENSG00000101447	FAM83D	1100.16	0.626364	0.232853	2.68996	0.00714607	0.0516239	855	848	892	1600	973	1430
ENSG00000144339	TMEFF2	13.6247	-1.97408	0.733823	-2.69013	0.00714239	0.0516239	18.6	27.7	18.9	3.16	7.61	5.75
ENSG00000161980	POLR3K	411.184	0.526285	0.195669	2.68966	0.00715239	0.0516405	284	331	397	472	499	485
ENSG00000023330	ALAS1	2554.89	0.383077	0.142441	2.68938	0.00715846	0.0516552	2010	2240	2400	2600	3040	3030
ENSG00000147955	SIGMAR1	4615.23	1.02238	0.380211	2.68898	0.00716715	0.0516889	1640	3990	3500	7800	4500	6260
ENSG00000281207	SLFNL1-AS1	152.312	-0.742434	0.276493	-2.68518	0.00724906	0.0522502	149	236	187	113	114	115
ENSG00000180884	ZNF792	136.927	-0.802948	0.299083	-2.6847	0.00725955	0.0522965	141	211	170	119	94.2	86.2
ENSG00000088325	TPX2	6659.92	0.661314	0.246429	2.68359	0.00728355	0.0524169	4290	5340	5850	9450	5920	9110
ENSG00000112984	KIF20A	2314.85	0.847988	0.316017	2.68337	0.00728852	0.0524169	1830	1440	1680	4020	1830	3080
ENSG00000154134	ROBO3	182.492	-1.73618	0.647001	-2.68342	0.00728731	0.0524169	444	228	170	25.3	109	118
ENSG00000074201	CLNS1A	3667.89	0.350401	0.130613	2.68274	0.00730212	0.0524559	3230	3250	3200	4550	4130	3660
ENSG00000196646	ZNF136	253.452	-0.557074	0.207638	-2.68291	0.00729851	0.0524559	329	278	298	218	223	174
ENSG00000188315	C3orf62	213.314	-1.10054	0.410312	-2.6822	0.00731388	0.052511	202	296	376	82.3	180	145
ENSG00000164300	SERINC5	576.548	-0.736009	0.274558	-2.68071	0.00734662	0.0526995	570	820	771	367	370	560
ENSG00000169760	NLGN1	822.561	-1.19021	0.444005	-2.68063	0.00734836	0.0526995	582	1380	1470	370	403	731
ENSG00000010165	METTL13	2010.21	-0.428857	0.160079	-2.67904	0.00738345	0.0529216	1980	2340	2590	1590	1750	1800
ENSG00000184831	APOO	482.257	0.573175	0.214075	2.67745	0.00741842	0.0531426	468	335	361	516	636	579
ENSG00000196159	FAT4	5960.77	-1.19549	0.446554	-2.67715	0.00742524	0.0531617	14500	4770	5590	4480	3170	3220
ENSG00000170537	TMC7	91.3617	-0.751751	0.280988	-2.67538	0.00746441	0.0534123	119	104	121	68.5	58.1	77.6
ENSG00000103202	NME4	1073.47	0.551087	0.206212	2.67242	0.00753055	0.0538556	896	895	821	1540	1280	1010
ENSG00000137135	ARHGEF39	340.351	1.00499	0.376144	2.67181	0.00754434	0.0539241	203	239	237	678	277	408
ENSG00000127666	TICAM1	691.42	-0.652656	0.244386	-2.67059	0.00757181	0.0540904	1110	717	707	537	557	519
ENSG00000137807	KIF23	1931.5	0.577596	0.216384	2.66931	0.0076007	0.0542364	1360	1640	1650	2600	1770	2570
ENSG00000168014	C2CD3	1858.6	0.431087	0.161489	2.66944	0.00759773	0.0542364	1510	1590	1650	2490	1890	2030
ENSG00000124357	NAGK	662.175	-0.516843	0.193681	-2.66853	0.00761846	0.0543329	684	933	722	503	572	559
ENSG00000108510	MED13	6134.47	-0.263642	0.0988404	-2.66736	0.00764508	0.0544924	6780	6800	6500	5410	5950	5370
ENSG00000089050	RBBP9	1181	-0.512779	0.192327	-2.66618	0.00767188	0.0546531	1660	1300	1200	876	1050	989
ENSG00000173542	MOB1B	955.871	-0.403591	0.151389	-2.66592	0.00767788	0.0546655	1190	1020	1060	840	741	887
ENSG00000130713	EXOSC2	1672.97	0.372349	0.139686	2.66562	0.00768473	0.0546839	1290	1480	1600	1930	1940	1800
ENSG00000163636	PSMD6	2676.93	0.25748	0.0966066	2.66524	0.00769331	0.0547146	2460	2360	2490	3060	2830	2860
ENSG00000132670	PTPRA	4054.48	0.493187	0.185124	2.66408	0.00771984	0.0548729	3220	3480	3400	5580	3810	4830
ENSG00000064989	CALCRL	338.401	-1.30555	0.490487	-2.66174	0.00777387	0.0551958	596	569	280	321	126	139
ENSG00000134070	IRAK2	125.953	-0.960309	0.360771	-2.66183	0.00777181	0.0551958	189	115	195	64.3	94.2	97.7
ENSG00000178999	AURKB	1131.42	0.907476	0.341054	2.6608	0.00779564	0.0553089	892	697	771	2180	952	1290
ENSG00000238142	ENSG00000238142	73.7154	0.890418	0.334659	2.66067	0.00779842	0.0553089	62.1	46.7	46.3	78	103	106
ENSG00000136908	DPM2	2878.72	0.290542	0.109236	2.65976	0.00781954	0.0554172	2670	2650	2440	3270	3260	2970
ENSG00000237813	ENSG00000237813	71.2125	-1.36909	0.514765	-2.65964	0.00782234	0.0554172	54.9	147	106	39	29.5	50.8
ENSG00000108465	CDK5RAP3	776.933	0.344339	0.129537	2.65824	0.007855	0.0555579	743	640	671	853	870	884
ENSG00000132423	COQ3	416.674	0.389707	0.146604	2.65823	0.00785518	0.0555579	347	354	382	451	500	467
ENSG00000148634	HERC4	2101.8	-0.26053	0.0979979	-2.65853	0.00784825	0.0555579	2320	2250	2300	1970	1810	1950
ENSG00000090612	ZNF268	746.566	-0.448491	0.168734	-2.65797	0.00786118	0.0555697	849	869	868	543	727	624
ENSG00000102038	SMARCA1	682.602	1.07998	0.40645	2.6571	0.00788156	0.0556634	424	236	656	1150	750	878
ENSG00000120784	ZFP30	423.485	-0.443862	0.167051	-2.65704	0.00788312	0.0556634	520	461	484	400	327	350
ENSG00000278535	DHRS11	410.463	0.473895	0.178469	2.65533	0.00792303	0.0559144	302	374	355	523	447	462
ENSG00000117724	CENPF	8709.23	0.754538	0.284308	2.65395	0.00795557	0.0561132	5740	5790	7910	13500	7350	12000
ENSG00000174332	GLIS1	1168.72	-0.615356	0.23195	-2.65297	0.00797864	0.056245	1430	1630	1180	1140	831	797
ENSG00000165671	NSD1	4713.74	-0.395246	0.148996	-2.65272	0.00798452	0.0562556	5650	5010	5410	3510	4460	4250
ENSG00000163683	SMIM14	1231.13	-0.97408	0.367464	-2.65082	0.00802976	0.0565433	2550	1030	1320	900	726	866
ENSG00000186377	CYP4X1	1460.42	-1.33216	0.502673	-2.65016	0.00804535	0.056622	3020	1460	1790	339	1260	890
ENSG00000245571	FAM111A-DT	137.014	-0.740524	0.27946	-2.64984	0.00805306	0.0566452	206	140	168	92.8	116	98.7
ENSG00000166073	GPR176	2913.93	-1.09229	0.412437	-2.64838	0.00808789	0.056859	6170	2830	2900	2670	1360	1550
ENSG00000103356	EARS2	1717.12	0.3793	0.143272	2.6474	0.00811132	0.0569612	1400	1470	1600	2000	2100	1730
ENSG00000204852	TCTN1	1079.22	0.421485	0.159204	2.64746	0.00810991	0.0569612	909	938	921	1400	1060	1250
ENSG00000145022	TCTA	882.596	-0.510054	0.192689	-2.64704	0.00812003	0.0569912	1060	856	1200	683	800	701
ENSG00000167862	MRPL58	786.726	0.353962	0.133734	2.64677	0.00812658	0.057006	633	709	729	886	921	841
ENSG00000124767	GLO1	4487.96	0.551474	0.208379	2.6465	0.00813287	0.057019	4140	3740	3040	6430	4720	4860
ENSG00000066279	ASPM	4775.47	0.436575	0.164976	2.64629	0.00813793	0.0570233	3760	4180	4240	6150	4590	5740
ENSG00000278224	PRICKLE4	225.483	-0.999785	0.377839	-2.64606	0.00814355	0.0570315	361	284	257	105	224	122
ENSG00000159588	CCDC17	45.8853	-1.23567	0.467308	-2.64424	0.00818753	0.0573083	52.8	85.8	54.7	19	33.3	29.7
ENSG00000119787	ATL2	3192.3	0.472139	0.178613	2.64336	0.00820872	0.0573738	2260	3050	2710	3820	3280	4030
ENSG00000163624	CDS1	46.9008	2.13424	0.80732	2.64361	0.00820272	0.0573738	3.1	35.3	13.7	72.8	82.8	73.8
ENSG00000204922	UQCC3	917.903	0.449919	0.170211	2.6433	0.00821031	0.0573738	795	784	749	1010	1240	932
ENSG00000055732	MCOLN3	190.167	2.15661	0.81607	2.64268	0.00822536	0.0574164	149	19.1	41	116	499	317
ENSG00000156970	BUB1B	1642.09	0.693759	0.262504	2.64286	0.008221	0.0574164	1230	1160	1370	2710	1490	1890
ENSG00000137106	GRHPR	2654.55	0.657169	0.248736	2.64203	0.00824096	0.0574628	1440	2230	2510	3520	3240	3000
ENSG00000230590	FTX	1399.19	-0.882246	0.333914	-2.64213	0.00823853	0.0574628	1580	2200	1670	594	1320	1040
ENSG00000089280	FUS	2064.25	0.290646	0.110069	2.64058	0.0082764	0.0576786	1760	1800	2010	2240	2280	2300
ENSG00000141873	SLC39A3	2063.48	-0.454356	0.172091	-2.6402	0.00828569	0.0577119	2790	2250	2120	1730	1600	1890
ENSG00000166801	FAM111A	1484.54	-0.408063	0.15458	-2.63982	0.00829506	0.0577459	1720	1490	1870	1320	1170	1340
ENSG00000173141	MRPL57	1383.47	0.539038	0.2043	2.63846	0.00832839	0.0579464	905	1210	1270	1720	1780	1420
ENSG00000171953	ATPAF2	454.884	0.411902	0.15623	2.63652	0.00837624	0.0582478	434	355	383	521	526	511
ENSG00000152455	SUV39H2	460.729	0.43217	0.164079	2.63392	0.00844051	0.0586629	397	404	375	597	498	493
ENSG00000135114	OASL	17.3192	-2.12138	0.80579	-2.63268	0.00847153	0.0588467	21.7	22.9	40	2.11	6.66	10.5
ENSG00000082781	ITGB5	8011.97	0.784477	0.298083	2.63174	0.00849492	0.0589772	4930	5990	6740	13700	6720	9980
ENSG00000104154	SLC30A4	611.722	-1.08117	0.410863	-2.63147	0.00850157	0.0589914	694	784	1010	192	448	537
ENSG00000165029	ABCA1	212.718	-1.21262	0.461005	-2.63038	0.00852894	0.0591494	349	154	388	170	86.6	128
ENSG00000228775	WEE2-AS1	121.349	-0.918647	0.349307	-2.62992	0.00854059	0.0591981	185	155	136	55.9	94.2	102
ENSG00000035499	DEPDC1B	781.35	0.564592	0.214783	2.62866	0.00857217	0.0593848	543	653	695	1010	745	1040
ENSG00000226237	GAS1RR	1609.71	1.06488	0.405131	2.62848	0.00857678	0.0593848	471	1270	1380	1950	2330	2250
ENSG00000149100	EIF3M	8122.7	0.311293	0.118492	2.62711	0.00861123	0.0595912	7780	7190	6770	8600	9660	8720
ENSG00000130312	MRPL34	1848.21	-0.7908	0.301047	-2.62683	0.00861839	0.0596086	3220	1900	1910	1100	1690	1270
ENSG00000253390	ENTPD4-DT	172.829	-0.924509	0.352346	-2.62387	0.00869382	0.0600979	322	177	180	128	102	128
ENSG00000106415	GLCCI1	1036.02	-0.479668	0.182936	-2.62205	0.00874018	0.0603859	1290	1070	1260	995	744	856
ENSG00000118600	RXYLT1	793.236	0.512535	0.19556	2.62085	0.00877097	0.0605659	787	603	572	847	958	993
ENSG00000025434	NR1H3	791.887	-0.482435	0.184105	-2.62044	0.00878168	0.0606073	777	956	1040	699	689	594
ENSG00000080503	SMARCA2	1188.01	-0.396841	0.151452	-2.62024	0.00878674	0.0606096	1200	1350	1500	1070	956	1050
ENSG00000265096	C1QTNF1-AS1	110.21	1.40225	0.535362	2.61926	0.00881201	0.0607512	21.7	83.9	75.8	167	153	160
ENSG00000138029	HADHB	3188.17	0.358774	0.137007	2.61866	0.00882762	0.0608262	2470	2790	3120	3630	3620	3490
ENSG00000135336	ORC3	1667.09	0.430744	0.164576	2.6173	0.00886278	0.0610029	1270	1440	1550	2140	1700	1900
ENSG00000163191	S100A11	3377.11	0.542346	0.207205	2.61743	0.00885938	0.0610029	3280	2790	2180	4460	3950	3600
ENSG00000198276	UCKL1	869.128	0.430631	0.164737	2.61405	0.00894748	0.0615529	689	721	811	902	1130	966
ENSG00000065518	NDUFB4	1200.48	0.625081	0.239175	2.61349	0.00896224	0.0616204	1190	899	746	1290	1680	1400
ENSG00000111775	COX6A1	6860.21	0.532529	0.203775	2.61331	0.00896689	0.0616204	5110	6040	5670	6530	9950	7860
ENSG00000162924	REL	328.245	-0.391354	0.149876	-2.61119	0.00902271	0.0619707	389	362	366	273	289	289
ENSG00000100564	PIGH	674.767	0.558708	0.214024	2.6105	0.00904108	0.0620548	460	629	548	705	766	940
ENSG00000123219	CENPK	1104.04	0.581088	0.222614	2.6103	0.00904628	0.0620548	678	894	1080	1300	1240	1430
ENSG00000149313	AASDHPPT	3140.63	0.312953	0.119897	2.61018	0.00904945	0.0620548	2900	2710	2790	3770	3490	3180
ENSG00000127884	ECHS1	2261.28	0.400889	0.153709	2.6081	0.00910469	0.0624002	2140	1870	1840	2410	2920	2390
ENSG00000133119	RFC3	1716.3	0.787697	0.3021	2.6074	0.00912317	0.0624935	820	1470	1490	2570	1730	2220
ENSG00000109625	CPZ	8.95532	-2.78359	1.06828	-2.60567	0.00916954	0.0627776	13.5	21.9	11.6	1.05	4.76	0.958
ENSG00000212978	C2orf74-DT	454.075	-0.474201	0.182008	-2.60538	0.00917726	0.062797	606	474	504	353	406	380
ENSG00000182389	CACNB4	426.692	1.65653	0.635896	2.60503	0.00918658	0.0628272	97.3	177	342	225	999	719
ENSG00000137193	PIM1	906.864	0.755201	0.290092	2.60332	0.00923268	0.0631088	611	729	684	1600	963	858
ENSG00000125505	MBOAT7	3317.3	-0.624909	0.240071	-2.60302	0.00924068	0.063124	3160	4190	4720	2870	2040	2930
ENSG00000158055	GRHL3	65.0931	1.0378	0.398716	2.60287	0.00924474	0.063124	39.3	48.6	40	60.1	91.4	111
ENSG00000066697	MSANTD3	299.098	0.485087	0.186412	2.60223	0.00926199	0.0632081	264	236	248	388	350	308
ENSG00000124104	SNX21	1126.83	-0.517156	0.198751	-2.60203	0.00926745	0.0632118	1480	1220	1290	749	1060	974
ENSG00000196787	H2AC11	3797.74	0.517927	0.199092	2.60145	0.00928312	0.063285	3140	2550	3690	5070	4190	4150
ENSG00000142208	AKT1	5539.2	0.401535	0.154452	2.59973	0.00932968	0.0635687	4410	4450	5460	6060	6920	5940
ENSG00000175395	ZNF25	431.99	-0.560065	0.215467	-2.59931	0.00934118	0.0636133	516	425	603	339	320	389
ENSG00000115274	INO80B	760.462	-0.760134	0.29255	-2.59831	0.00936839	0.0637647	1220	976	672	478	683	533
ENSG00000197969	VPS13A	4324.03	0.286524	0.110335	2.59685	0.00940822	0.0640018	4140	3600	3950	4590	4910	4760
ENSG00000237187	NR2F1-AS1	477.078	-1.37951	0.531339	-2.59628	0.00942383	0.0640741	1300	440	328	277	287	230
ENSG00000101365	IDH3B	2128.3	0.331378	0.127685	2.59528	0.00945152	0.0641943	2050	1700	1910	2450	2290	2370
ENSG00000154839	SKA1	1010.14	0.585496	0.225588	2.59542	0.00944753	0.0641943	659	742	1020	1270	1090	1270
ENSG00000198417	MT1F	450.938	1.21124	0.466782	2.59487	0.00946256	0.0642191	208	275	334	277	926	686
ENSG00000287907	ENSG00000287907	307.43	0.472373	0.182047	2.59478	0.00946518	0.0642191	248	241	283	381	369	322
ENSG00000080823	MOK	170.934	-0.712936	0.274832	-2.59408	0.00948435	0.0643151	246	158	233	130	135	124
ENSG00000109452	INPP4B	1072.88	-1.5083	0.581734	-2.59277	0.00952067	0.064475	3250	760	750	628	495	551
ENSG00000136068	FLNB	13014.2	-1.02704	0.396091	-2.59295	0.0095158	0.064475	12300	15800	24300	12500	5090	8150
ENSG00000145901	TNIP1	4248.43	-0.521083	0.200982	-2.59268	0.009523	0.064475	5580	4730	4710	4320	3060	3090
ENSG00000153391	INO80C	327.911	-0.660646	0.254849	-2.59231	0.0095335	0.064512	324	370	511	233	252	277
ENSG00000136630	HLX	96.1759	-1.33234	0.51408	-2.59169	0.00955056	0.0645934	223	111	80	48.5	71.4	44.1
ENSG00000157680	DGKI	92.3647	-1.73353	0.669116	-2.59077	0.00957613	0.0647322	134	62	230	73.8	26.7	27.8
ENSG00000165490	DDIAS	1113.83	0.667545	0.257823	2.58916	0.0096211	0.0650019	607	963	1010	1390	1180	1530
ENSG00000087842	PIR	446.071	0.712835	0.275371	2.58864	0.00963556	0.0650654	300	415	299	696	437	530
ENSG00000041880	PARP3	832.301	-0.891218	0.344376	-2.58792	0.0096557	0.065156	1340	813	1100	363	750	636
ENSG00000182473	EXOC7	2355.98	-0.774381	0.299243	-2.5878	0.00965913	0.065156	4230	2240	2460	1530	2030	1660
ENSG00000113273	ARSB	2223.94	0.582998	0.225366	2.5869	0.00968447	0.0652926	1350	2040	1960	2860	2290	2860
ENSG00000240230	COX19	782.969	-0.954538	0.369368	-2.58425	0.00975922	0.065762	553	1240	1300	439	577	583
ENSG00000212864	RNF208	67.1802	-0.989582	0.38306	-2.58336	0.00978419	0.0658956	117	63.9	87.3	43.2	45.7	46
ENSG00000144724	PTPRG	17967.7	-0.679869	0.263254	-2.58256	0.0098071	0.0660152	15800	27200	23400	11700	13000	16600
ENSG00000065613	SLK	2927.07	0.290623	0.112611	2.58077	0.00985797	0.0662882	2790	2430	2680	3300	3270	3090
ENSG00000175018	TEX36	453.478	0.507775	0.19675	2.58082	0.00985656	0.0662882	442	325	357	489	543	565
ENSG00000164402	SEPTIN8	1302.33	0.419179	0.162462	2.58016	0.00987545	0.0663709	1190	1060	1100	1730	1360	1380
ENSG00000176571	CNBD1	93.0344	2.66158	1.03174	2.5797	0.00988875	0.0664255	10.3	14.3	51.6	392	53.3	36.4
ENSG00000079616	KIF22	1960.64	0.632582	0.245271	2.57911	0.00990539	0.0665024	1440	1360	1810	2950	1810	2390
ENSG00000131495	NDUFA2	2063.82	0.481322	0.186802	2.57664	0.00997658	0.0669453	2080	1520	1570	2440	2580	2190
ENSG00000133687	TMTC1	23381.9	0.479566	0.186137	2.57642	0.00998301	0.0669535	15900	22400	20300	29100	24200	28500
ENSG00000138778	CENPE	992.262	0.467103	0.181467	2.57403	0.0100521	0.0673817	754	908	837	1200	969	1280
ENSG00000172000	ZNF556	176.823	-2.11373	0.821315	-2.57359	0.0100651	0.0674334	232	259	370	159	19	21.1
ENSG00000185130	H2BC13	1938.64	0.641634	0.249362	2.5731	0.0100792	0.0674929	1740	1060	1750	2530	2460	2100
ENSG00000179387	ELMOD2	1553.92	-0.832829	0.323744	-2.57249	0.010097	0.0675766	2860	1560	1550	1160	867	1320
ENSG00000059378	PARP12	1103.37	-0.344692	0.134031	-2.57172	0.0101194	0.0676626	1130	1220	1350	964	1010	943
ENSG00000147027	TMEM47	526.518	-1.4098	0.548198	-2.57169	0.0101204	0.0676626	343	1040	910	484	186	194
ENSG00000148057	IDNK	140.079	-0.749107	0.291414	-2.5706	0.0101524	0.0678412	210	153	164	127	99.9	87.2
ENSG00000167964	RAB26	731.952	0.619914	0.241249	2.5696	0.0101817	0.0680017	665	590	476	726	1080	853
ENSG00000109680	TBC1D19	592.298	-1.19254	0.464151	-2.5693	0.0101905	0.0680248	1430	498	547	453	326	302
ENSG00000100626	GALNT16	44.5208	-2.29394	0.893059	-2.56864	0.01021	0.0680512	119	42	61	2.11	15.2	27.8
ENSG00000101986	ABCD1	1079.47	-0.800423	0.31164	-2.56842	0.0102163	0.0680512	1010	1260	1850	588	822	951
ENSG00000137100	DCTN3	1392.34	0.566166	0.220444	2.5683	0.0102199	0.0680512	877	1120	1370	1830	1500	1660
ENSG00000154920	EME1	618.443	0.789407	0.30737	2.56826	0.0102209	0.0680512	321	421	619	868	639	844
ENSG00000249042	FAM151B-DT	180.578	-1.2588	0.490052	-2.56871	0.0102077	0.0680512	428	182	154	96	136	87.2
ENSG00000117480	FAAH	30.5498	-1.38061	0.537651	-2.56786	0.010233	0.0680606	58	42	32.6	11.6	17.1	22
ENSG00000181513	ACBD4	453.521	-0.378886	0.147542	-2.56798	0.0102293	0.0680606	499	535	504	427	387	369
ENSG00000067191	CACNB1	884.528	-0.802025	0.312485	-2.5666	0.0102701	0.0682719	786	1340	1240	464	786	684
ENSG00000051825	MPHOSPH9	1872.8	0.332994	0.129766	2.56612	0.0102844	0.0683318	1560	1600	1800	1980	2040	2240
ENSG00000010818	HIVEP2	3328.92	-0.478099	0.18633	-2.56587	0.0102918	0.0683456	4480	3630	3510	2430	3220	2700
ENSG00000156500	PABIR3	167.927	0.510223	0.198884	2.56543	0.0103048	0.0683609	142	129	145	199	188	205
ENSG00000168591	TMUB2	2211.33	-0.277577	0.108194	-2.56555	0.0103014	0.0683609	2500	2420	2350	1890	1980	2130
ENSG00000171365	CLCN5	1340.5	0.479167	0.186826	2.56478	0.0103242	0.0684548	1040	1080	1230	1780	1290	1610
ENSG00000135083	CCNJL	930.861	-0.477915	0.18644	-2.56338	0.0103659	0.0686955	957	1270	1020	749	862	723
ENSG00000107951	MTPAP	1076.36	0.378779	0.147838	2.56212	0.0104036	0.0689096	926	1010	874	1090	1250	1310
ENSG00000135503	ACVR1B	2717.91	0.663552	0.259126	2.56073	0.0104453	0.0691501	1510	2490	2310	3450	2710	3840
ENSG00000149294	NCAM1	5897.31	-3.03227	1.18469	-2.55954	0.010481	0.0693507	9780	11700	10100	3400	232	223
ENSG00000184232	OAF	2036.6	0.70288	0.274868	2.55716	0.0105532	0.0697923	1120	1850	1680	3040	1980	2540
ENSG00000183155	RABIF	298.262	-0.553902	0.216638	-2.55681	0.0105638	0.0698268	392	334	339	204	283	239
ENSG00000084463	WBP11	2392.47	0.357044	0.139662	2.55648	0.0105737	0.069856	2300	2120	1870	2870	2550	2650
ENSG00000100321	SYNGR1	309.814	1.36065	0.532377	2.5558	0.0105945	0.0699576	151	83.9	286	251	547	539
ENSG00000018625	ATP1A2	79.7554	1.03739	0.405956	2.55543	0.0106057	0.0699633	67.3	40	49.5	140	80	102
ENSG00000120992	LYPLA1	2421.88	0.4247	0.166231	2.55487	0.0106226	0.0699633	2290	2060	1850	2990	2940	2400
ENSG00000131899	LLGL1	1603.92	-0.426728	0.16701	-2.5551	0.0106156	0.0699633	2080	1610	1820	1490	1380	1240
ENSG00000156463	SH3RF2	823.976	-1.23902	0.48495	-2.55494	0.0106207	0.0699633	2030	626	819	653	381	438
ENSG00000179562	GCC1	2265.79	-0.395727	0.154865	-2.55531	0.0106093	0.0699633	2540	2530	2660	1650	2070	2150
ENSG00000124749	COL21A1	282.127	1.80055	0.704826	2.5546	0.0106311	0.0699829	58	196	123	109	661	546
ENSG00000157456	CCNB2	2619.21	0.600995	0.235296	2.55421	0.0106429	0.0700104	2020	2060	2160	4020	2330	3120
ENSG00000266916	ZNF793-AS1	58.3243	-0.882105	0.345368	-2.5541	0.0106462	0.0700104	79.7	83	64.2	40.1	47.6	35.4
ENSG00000150471	ADGRL3	1111.65	-1.92949	0.755859	-2.55272	0.0106887	0.0702539	239	2260	2780	708	266	414
ENSG00000134245	WNT2B	120.191	-1.02101	0.400264	-2.55085	0.0107461	0.070595	205	127	152	60.1	64.7	113
ENSG00000121060	TRIM25	5606.26	-0.55536	0.217819	-2.54964	0.0107835	0.0708044	7010	6400	6610	3360	5450	4800
ENSG00000167244	IGF2	1760.4	-0.980535	0.384673	-2.54901	0.010803	0.0708962	2830	1680	2510	894	1840	820
ENSG00000132199	ENOSF1	2043.55	0.38304	0.1504	2.54681	0.0108712	0.0713077	1780	1760	1780	2080	2670	2190
ENSG00000205560	CPT1B	247.945	-0.919419	0.361055	-2.54648	0.0108815	0.0713385	255	406	313	108	205	202
ENSG00000138735	PDE5A	2539.94	-1.83405	0.720465	-2.54565	0.0109074	0.0714717	9270	1510	1120	1140	1260	938
ENSG00000121406	ZNF549	431.303	-0.349375	0.137266	-2.54524	0.0109202	0.0715191	479	474	497	391	360	387
ENSG00000184408	KCND2	14.2071	2.11157	0.829922	2.54431	0.0109495	0.0716747	4.14	7.63	4.21	14.8	16.2	38.3
ENSG00000113558	SKP1	3792.76	0.270767	0.106447	2.54369	0.0109688	0.0717643	3460	3590	3250	4130	4370	3950
ENSG00000111247	RAD51AP1	926.632	0.739722	0.290944	2.54249	0.0110066	0.0719676	503	661	919	1360	944	1170
ENSG00000180596	H2BC4	3401.81	0.533359	0.20979	2.54235	0.0110111	0.0719676	3270	2170	2890	4360	4170	3540
ENSG00000156304	SCAF4	1777.24	-0.666512	0.262211	-2.54189	0.0110256	0.0720259	1470	2670	2400	1280	1380	1450
ENSG00000158457	TSPAN33	18.6067	-1.96834	0.775445	-2.53833	0.0111381	0.0727238	14.5	33.4	41	8.44	10.5	3.83
ENSG00000158156	XKR8	246.848	-0.936889	0.36916	-2.53789	0.0111522	0.072759	387	320	265	235	106	168
ENSG00000180353	HCLS1	880.131	-2.17424	0.85674	-2.53781	0.0111549	0.072759	3610	256	455	433	236	288
ENSG00000251393	ENSG00000251393	51.2781	-1.49955	0.591137	-2.53672	0.0111898	0.0729495	64.2	100	63.1	10.5	36.2	33.5
ENSG00000032742	IFT88	416.543	0.632431	0.249394	2.53587	0.0112168	0.0730889	236	355	389	485	521	514
ENSG00000128578	STRIP2	1862.85	0.78978	0.311477	2.53559	0.0112257	0.0731093	1310	1560	1220	1440	2590	3050
ENSG00000013583	HEBP1	724.452	0.621521	0.245183	2.53492	0.0112472	0.0732122	734	539	440	851	959	824
ENSG00000178307	TMEM11	923.388	0.356574	0.140809	2.53233	0.0113306	0.0737181	722	819	888	1040	1060	1010
ENSG00000091844	RGS17	435.774	0.961501	0.379909	2.53087	0.0113779	0.0739299	418	278	190	769	456	503
ENSG00000119632	IFI27L2	485.312	-0.850072	0.335892	-2.53079	0.0113805	0.0739299	867	554	451	436	279	325
ENSG00000221988	PPT2	934.052	0.585775	0.231455	2.53084	0.0113789	0.0739299	831	755	655	1280	849	1230
ENSG00000150456	EEF1AKMT1	248.057	0.577609	0.22831	2.52994	0.0114083	0.0740732	161	203	233	317	300	274
ENSG00000059145	UNKL	989.294	0.430129	0.170055	2.52936	0.0114272	0.0741583	784	825	920	1030	1070	1310
ENSG00000112081	SRSF3	4651.27	-0.409148	0.161774	-2.52913	0.0114346	0.0741661	4970	5270	5670	3630	4680	3680
ENSG00000142687	KIAA0319L	8598.43	0.526723	0.208276	2.52896	0.01144	0.0741661	5750	7120	8270	10100	8640	11700
ENSG00000131591	C1orf159	531.873	0.422785	0.167208	2.5285	0.011455	0.0741887	441	495	427	682	563	583
ENSG00000205937	RNPS1	6063.98	0.291293	0.115203	2.52853	0.0114542	0.0741887	5320	5420	5620	7160	6790	6070
ENSG00000083097	DOP1A	633.791	-0.44077	0.174363	-2.52789	0.011475	0.0742781	795	704	691	489	619	505
ENSG00000167711	SERPINF2	164.942	-1.68021	0.664712	-2.52773	0.0114804	0.0742781	424	169	161	149	47.6	39.3
ENSG00000107829	FBXW4	1157.95	-0.325477	0.128844	-2.52612	0.0115329	0.0744299	1200	1300	1370	1030	963	1090
ENSG00000160014	CALM3	3382.49	0.693894	0.274659	2.52638	0.0115245	0.0744299	3300	1890	2560	5050	3360	4140
ENSG00000184357	H1-5	6938.18	0.621759	0.246081	2.52664	0.0115159	0.0744299	4990	4690	6720	10500	6770	7950
ENSG00000197622	CDC42SE1	3811.81	-0.422893	0.167362	-2.52682	0.01151	0.0744299	5080	4170	3850	3570	3060	3140
ENSG00000250697	ENSG00000250697	123.891	-1.34458	0.53227	-2.52613	0.0115328	0.0744299	251	72.5	209	79.1	54.3	76.6
ENSG00000102053	ZC3H12B	262.316	-1.03619	0.410314	-2.52537	0.0115578	0.0745158	498	262	298	248	144	125
ENSG00000145990	GFOD1	1057.2	-0.648404	0.25675	-2.52543	0.0115558	0.0745158	964	1270	1640	699	907	864
ENSG00000261645	DISC1FP1	804.417	0.726846	0.287921	2.52446	0.0115877	0.0746336	675	516	627	1340	721	943
ENSG00000264672	SEPTIN4-AS1	126.458	-1.11896	0.443239	-2.5245	0.0115862	0.0746336	158	263	97.9	87.5	74.2	77.6
ENSG00000149489	ROM1	235.215	-0.958248	0.379896	-2.5224	0.0116559	0.0749597	445	206	281	130	152	197
ENSG00000158234	FAIM	350.623	-0.640499	0.253919	-2.52246	0.0116539	0.0749597	395	441	445	198	314	309
ENSG00000164292	RHOBTB3	11241.1	0.685806	0.271874	2.52251	0.011652	0.0749597	7210	9690	8960	9320	16500	15800
ENSG00000162241	SLC25A45	86.0892	-0.734651	0.291447	-2.52071	0.011712	0.0752828	117	117	88.4	61.2	63.8	69
ENSG00000213930	GALT	445.461	0.62869	0.249564	2.51915	0.0117638	0.0755781	251	380	418	523	558	542
ENSG00000125449	ARMC7	394.527	-0.630863	0.250587	-2.51754	0.0118178	0.0757992	517	483	438	227	363	339
[truncated: 10,832 more rows]
