# Supplementary material for: The AGO2 adaptor LIMD1 expands the functional and evolutionary reach of microRNA targeting
Source: Sci Adv. 2026 Jul 23;12(30):eaed6875. doi: 10.1126/sciadv.aed6875 (PMC13394485; doi:10.1126/sciadv.aed6875)
Supplement: Supplementary file 2 — Supplementary Excel files S1 to S5 [file sciadv.aed6875_supplementary_excel_files_s1_to_s5.zip › aed6875_supplementary_excel_file_4.xlsx]

## Sheet: LIMD1 Het v Ctrl DESeq2 Results
BCC117 Cas9 vs LIMD1Het DE contrast results - DE genes with padj < 0.05 & |log2FC| > 1 were considered statistically significant.
gene_id	gene_name	baseMean	log2FoldChange	lfcSE	stat	pvalue	padj	norm.read.count.RNAseq_SAEC_Cas_C2	norm.read.count.RNAseq_SAEC_Cas_C3	norm.read.count.RNAseq_SAEC_Cas_C4	norm.read.count.RNAseq_SAEC_LIMD1_Het_C6	norm.read.count.RNAseq_SAEC_LIMD1_Het_C8	norm.read.count.RNAseq_SAEC_LIMD1_Het_C11
ENSG00000000003	TSPAN6	840.191	0.181729	0.276715	0.656739	0.511349	0.949535	688	958	715	744	797	1140
ENSG00000000419	DPM1	2817.18	0.227507	0.250931	0.90665	0.364592	0.905193	2310	2820	2660	2540	2620	3960
ENSG00000000457	SCYL3	603.056	-0.0310236	0.184236	-0.16839	0.866276	0.99413	601	608	620	670	532	588
ENSG00000000460	C1orf112	539.888	0.0142953	0.336615	0.0424677	0.966126	0.996132	386	573	651	410	505	714
ENSG00000001036	FUCA2	3565.94	-0.0372801	0.360106	-0.103525	0.917546	0.994898	2440	4880	3510	3000	2690	4870
ENSG00000001084	GCLC	1896.08	-0.768178	0.451945	-1.69971	0.0891846	0.646151	1200	4030	1940	1620	1140	1450
ENSG00000001167	NFYA	1619.76	-0.241947	0.149581	-1.61749	0.105772	0.680983	1620	1860	1790	1530	1520	1400
ENSG00000001460	STPG1	246.976	-0.15515	0.244477	-0.634618	0.525677	0.951314	243	268	269	196	269	237
ENSG00000001461	NIPAL3	2265.02	-0.407451	0.283363	-1.43792	0.150458	0.74621	2030	2700	3020	2280	2160	1400
ENSG00000001497	LAS1L	975.864	0.0772786	0.182311	0.423884	0.67165	0.97999	843	929	1080	1020	945	1040
ENSG00000001561	ENPP4	261.151	-1.33782	1.20032	-1.11455	0.265043	0.857664	739	136	248	412	25.9	6.03
ENSG00000001617	SEMA3F	2335.13	-0.10287	0.501687	-0.205049	0.837534	0.99413	1400	2750	3100	3830	1780	1150
ENSG00000001626	CFTR	8.0399	0.196035	1.32497	0.147954	0.882379	0.994443	9.11	6.69	6.41	3.98	0.959	21.1
ENSG00000001629	ANKIB1	5227.3	0.0818239	0.189556	0.431661	0.665988	0.97999	5360	4780	5090	5770	5940	4410
ENSG00000002016	RAD52	563.358	0.126739	0.400296	0.316613	0.751537	0.989369	402	557	656	370	512	883
ENSG00000002330	BAD	1105.37	0.349524	0.299161	1.16835	0.242667	0.840315	1240	703	974	1520	1070	1120
ENSG00000002549	LAP3	850.39	-0.021616	0.393416	-0.0549445	0.956183	0.995591	1260	621	694	803	1140	591
ENSG00000002587	HS3ST1	25.1508	-0.416097	1.01245	-0.410981	0.681086	0.97999	15.5	42.6	28.4	49.7	8.63	6.03
ENSG00000002746	HECW1	84.2461	2.20262	0.781418	2.81875	0.00482106	0.213147	50.1	19.2	21.1	284	75.8	55.8
ENSG00000002822	MAD1L1	1205.5	-0.571512	0.363805	-1.57093	0.116199	0.699358	884	2100	1340	811	963	1140
ENSG00000002834	LASP1	6054.22	-0.0521965	0.16614	-0.314172	0.75339	0.989369	6360	5990	6150	6590	6120	5120
ENSG00000002919	SNX11	764.599	-0.00640073	0.155385	-0.0411927	0.967142	0.996132	743	771	785	710	798	781
ENSG00000003056	M6PR	10862.8	-0.0447089	0.215914	-0.207068	0.835957	0.99413	8790	13200	11100	11100	9740	11200
ENSG00000003096	KLHL13	138.375	0.67384	0.571957	1.17813	0.238744	0.838358	166	80.2	74.2	285	106	119
ENSG00000003393	ALS2	1575.37	-0.0815693	0.153639	-0.530915	0.595477	0.964743	1770	1600	1490	1590	1510	1490
ENSG00000003400	CASP10	173.883	-0.594059	0.384904	-1.5434	0.122735	0.710179	147	272	208	101	151	164
ENSG00000003402	CFLAR	1438.63	-0.132864	0.302361	-0.439422	0.660356	0.97999	1980	1180	1360	1330	1700	1080
ENSG00000003436	TFPI	8383.49	0.436614	0.208042	2.09868	0.0358451	0.483927	7900	6920	6550	7940	9610	11400
ENSG00000003509	NDUFAF7	630.56	0.257099	0.219208	1.17285	0.240856	0.840315	599	607	516	720	566	775
ENSG00000003756	RBM5	2492.77	-0.204173	0.195351	-1.04516	0.295949	0.874174	2250	2690	3070	2100	2400	2450
ENSG00000003987	MTMR7	83.4545	-0.0208991	0.87404	-0.0239109	0.980924	0.997093	60.1	98.6	93.4	8.95	148	91.9
ENSG00000003989	SLC7A2	35829.6	-0.288792	0.450475	-0.641082	0.521469	0.950625	26700	48900	42500	14300	45200	37200
ENSG00000004059	ARF5	2726.35	0.158738	0.232126	0.683846	0.494072	0.945426	3180	2280	2270	3310	2760	2550
ENSG00000004139	SARM1	665.064	-0.698286	0.318317	-2.19368	0.0282585	0.435033	980	822	669	468	682	371
ENSG00000004142	POLDIP2	4747.26	0.356934	0.154642	2.30813	0.0209917	0.383049	4600	4060	3830	5690	5180	5120
ENSG00000004399	PLXND1	3245.66	0.278488	0.387575	0.718538	0.472426	0.937177	2260	3120	3410	2440	2620	5610
ENSG00000004455	AK2	2637.88	0.179687	0.145426	1.23559	0.216612	0.821023	2700	2270	2450	2760	2840	2810
ENSG00000004478	FKBP4	2428.1	0.266743	0.219076	1.21758	0.223383	0.828669	2000	2060	2550	2560	2250	3140
ENSG00000004487	KDM1A	3183.43	0.0515617	0.13444	0.383529	0.701328	0.983882	3240	3050	3090	3240	3440	3040
ENSG00000004534	RBM6	1850.09	-0.241847	0.2884	-0.838581	0.401705	0.918451	1850	2130	2030	1470	1270	2350
ENSG00000004660	CAMKK1	299.055	-0.403508	0.406821	-0.991856	0.321268	0.890078	227	343	451	185	228	360
ENSG00000004700	RECQL	1935.83	-0.306009	0.205669	-1.48787	0.136784	0.735468	1710	2270	2440	1790	1680	1720
ENSG00000004766	VPS50	772.777	-0.117099	0.162674	-0.71984	0.471623	0.937177	785	805	823	811	719	693
ENSG00000004776	HSPB6	38.9285	0.0657536	0.574214	0.114511	0.908833	0.994868	50.1	32.6	31.1	22.9	44.1	52.7
ENSG00000004777	ARHGAP33	117.942	-0.140293	0.326694	-0.429432	0.667609	0.97999	121	127	124	107	141	87.4
ENSG00000004779	NDUFAB1	2161.17	0.495979	0.257522	1.92597	0.0541083	0.549711	1580	1930	1870	2400	1940	3240
ENSG00000004799	PDK4	43.7857	0.569492	0.565474	1.00711	0.313884	0.883941	47.4	29.3	29.3	77.6	35.5	43.7
ENSG00000004864	SLC25A13	1271.12	0.273904	0.362549	0.755494	0.449953	0.932986	980	1380	1090	1010	1050	2110
ENSG00000004866	ST7	896.651	-0.333561	0.228803	-1.45785	0.144881	0.743959	797	1150	1060	879	721	781
ENSG00000004897	CDC27	2381.11	0.131665	0.177813	0.740468	0.459016	0.935049	2380	2230	2210	2730	2630	2110
ENSG00000004961	HCCS	561.495	0.451609	0.256346	1.76171	0.0781176	0.615574	513	464	447	830	551	565
ENSG00000004975	DVL2	2838.67	0.230069	0.221704	1.03773	0.299397	0.876009	3080	2440	2320	3480	3170	2540
ENSG00000005007	UPF1	4123.74	-0.454858	0.405256	-1.1224	0.261694	0.855274	5040	4400	4870	5030	3770	1630
ENSG00000005020	SKAP2	1175.37	-0.225812	0.163035	-1.38506	0.166036	0.758091	1390	1270	1140	1120	1060	1070
ENSG00000005022	SLC25A5	13122	0.675428	0.32324	2.08955	0.0366579	0.487924	10900	9600	9870	24000	12500	11900
ENSG00000005059	MCUB	519.982	0.0248798	0.449926	0.0552975	0.955901	0.995591	842	324	380	412	693	469
ENSG00000005075	POLR2J	930.645	0.743545	0.313609	2.37093	0.0177436	0.365224	826	681	580	955	929	1610
ENSG00000005100	DHX33	898.921	0.0408686	0.208237	0.19626	0.844407	0.99413	784	929	947	1050	902	784
ENSG00000005108	THSD7A	73.124	1.39139	0.774847	1.79569	0.0725431	0.601824	24.6	48.5	47.6	55.7	39.3	223
ENSG00000005156	LIG3	1109.88	-0.031012	0.186679	-0.166124	0.868059	0.99413	1180	1020	1170	1110	1220	960
ENSG00000005175	RPAP3	697.947	0.047347	0.199896	0.236858	0.812767	0.99413	709	713	636	637	666	827
ENSG00000005187	ACSM3	51.6165	-0.715139	0.750764	-0.952549	0.340819	0.898951	125	35.1	33	48.8	47	21.1
ENSG00000005189	REXO5	603.45	-0.0106823	0.230991	-0.0462455	0.963115	0.996132	548	587	683	578	714	511
ENSG00000005194	CIAPIN1	3093.05	0.0620287	0.239036	0.259495	0.795254	0.992591	2820	2950	3310	4050	2810	2620
ENSG00000005206	SPPL2B	3067.76	-0.284563	0.150438	-1.89156	0.05855	0.564443	3460	3050	3590	2780	2900	2620
ENSG00000005238	FAM214B	590.547	-0.237636	0.319808	-0.743058	0.457446	0.934589	573	662	682	720	356	550
ENSG00000005243	COPZ2	378.878	-0.120254	0.300076	-0.400744	0.688609	0.981188	302	410	472	281	404	405
ENSG00000005249	PRKAR2B	81.8915	0.857917	0.930205	0.922288	0.356379	0.900138	36.4	84.4	54	258	31.7	27.1
ENSG00000005302	MSL3	835.257	0.102513	0.206194	0.497167	0.619071	0.97	856	765	795	715	895	985
ENSG00000005339	CREBBP	3806.45	0.0945138	0.182106	0.519004	0.603758	0.967651	3550	4200	3300	3520	4170	4100
ENSG00000005436	GCFC2	928.105	-0.128476	0.353377	-0.363566	0.716182	0.987946	808	1230	867	570	881	1210
ENSG00000005448	WDR54	1085.24	-0.639479	0.267938	-2.38666	0.0170021	0.360272	1130	1650	1180	815	1030	701
ENSG00000005469	CROT	381.303	-0.366931	0.277548	-1.32205	0.186153	0.783916	469	404	417	434	286	279
ENSG00000005483	KMT2E	1684.71	0.0144783	0.194321	0.0745074	0.940607	0.995026	2000	1540	1500	1780	1640	1660
ENSG00000005486	RHBDD2	2523.92	0.342646	0.181594	1.88688	0.0591769	0.566677	2280	2240	2150	2760	2430	3270
ENSG00000005801	ZNF195	1225.72	-0.111557	0.251605	-0.44338	0.657491	0.979884	1050	1280	1490	978	1120	1440
ENSG00000005810	MYCBP2	3813.92	-0.161404	0.152028	-1.06167	0.288384	0.873381	3840	4170	4060	3300	3980	3520
ENSG00000005812	FBXL3	1883.17	-0.136532	0.224873	-0.607153	0.54375	0.954178	1970	1950	2010	2090	1930	1360
ENSG00000005882	PDK2	739.678	0.314965	0.4907	0.641868	0.520959	0.950625	1010	503	463	1290	725	446
ENSG00000005884	ITGA3	21443.7	-0.687904	0.441019	-1.55981	0.118805	0.703805	15500	29200	34700	8430	19800	21100
ENSG00000005889	ZFX	1525.32	0.0331375	0.166539	0.198977	0.842281	0.99413	1600	1560	1360	1660	1550	1410
ENSG00000005893	LAMP2	10803.9	-0.135724	0.24629	-0.551075	0.581582	0.963966	8250	13600	12100	10600	9280	11000
ENSG00000006007	GDE1	5342.28	0.203883	0.203645	1.00117	0.316745	0.886682	5450	5170	4280	4780	6050	6330
ENSG00000006015	REX1BD	559.086	-0.512267	0.396063	-1.2934	0.195874	0.797227	847	557	569	603	524	255
ENSG00000006016	CRLF1	1626.21	-0.00478685	1.26737	-0.00377698	0.996986	0.999641	81.1	1410	3390	583	1690	2600
ENSG00000006025	OSBPL7	460.253	-0.0939617	0.22054	-0.426052	0.67007	0.97999	407	535	484	491	401	445
ENSG00000006042	TMEM98	826.61	-0.376083	0.489563	-0.768203	0.442367	0.932986	1430	840	533	1090	662	408
ENSG00000006062	MAP3K14	1504.27	-0.719499	0.348964	-2.06182	0.0392252	0.502334	1090	2130	2400	1350	1050	1010
ENSG00000006071	ABCC8	53.916	0.265133	0.509985	0.519883	0.603145	0.967651	59.2	46	42.1	87.6	48	40.7
ENSG00000006118	TMEM132A	6030.97	0.322345	0.46485	0.693438	0.488034	0.943917	4550	4960	6570	11600	5340	3210
ENSG00000006125	AP2B1	12726.4	-0.0618983	0.212139	-0.291781	0.770454	0.990511	14400	11700	12900	14200	13200	9960
ENSG00000006194	ZNF263	1477.35	-0.110302	0.141376	-0.780206	0.43527	0.930528	1530	1510	1550	1320	1510	1430
ENSG00000006210	CX3CL1	52.1783	-4.43356	1.37838	-3.2165	0.00129765	0.115976	5.46	123	171	1.99	11.5	0
ENSG00000006282	SPATA20	826.943	-0.42965	0.199287	-2.15593	0.0310891	0.449274	795	1050	1000	666	743	705
ENSG00000006327	TNFRSF12A	4474.12	0.260584	0.357149	0.729623	0.465621	0.935585	3990	4060	4170	3250	3780	7610
ENSG00000006432	MAP3K9	915.162	0.0508027	0.229477	0.221385	0.824793	0.99413	1030	913	760	976	1040	773
ENSG00000006451	RALA	2112.09	0.452464	0.22802	1.98431	0.0472209	0.529324	2030	1570	1750	1970	2500	2860
ENSG00000006453	BAIAP2L1	1818.85	0.130275	0.254063	0.512766	0.608115	0.968694	2060	1450	1700	1470	2100	2130
ENSG00000006459	KDM7A	1051.12	-0.201313	0.346821	-0.580453	0.561609	0.958599	1620	883	865	1220	914	800
ENSG00000006468	ETV1	238.186	-0.86074	0.744059	-1.15682	0.247347	0.843373	661	122	138	78.6	233	196
ENSG00000006530	AGK	1034.16	0.188029	0.254617	0.738475	0.460226	0.935214	776	1120	1000	987	975	1340
ENSG00000006534	ALDH3B1	3622.46	-0.120114	0.524876	-0.228842	0.818992	0.99413	1830	4380	5120	5580	3180	1660
ENSG00000006576	PHTF2	984.524	-0.181933	0.140072	-1.29885	0.193994	0.794353	1010	1050	1080	939	937	891
ENSG00000006607	FARP2	1329.06	-0.0853017	0.158099	-0.539545	0.589511	0.963966	1370	1390	1340	1190	1430	1250
ENSG00000006625	GGCT	641.908	0.355581	0.182572	1.94762	0.0514608	0.54111	536	554	598	656	704	803
ENSG00000006634	DBF4	676.293	0.353536	0.279848	1.26331	0.206477	0.80812	659	563	559	555	747	975
ENSG00000006638	TBXA2R	32.7253	-0.457458	0.916682	-0.499037	0.617753	0.969654	42.8	10.9	59.5	18.9	11.5	52.7
ENSG00000006652	IFRD1	4047.28	0.0432268	0.18356	0.235492	0.813827	0.99413	3390	4160	4410	3750	4160	4410
ENSG00000006695	COX10	1189.82	0.282057	0.184776	1.52648	0.126891	0.721183	1000	1190	1030	1310	1160	1440
ENSG00000006704	GTF2IRD1	2940.79	-0.0491176	0.232973	-0.210829	0.83302	0.99413	2740	3090	3140	2170	3250	3260
ENSG00000006712	PAF1	823.021	-0.0012864	0.247309	-0.00520161	0.99585	0.999544	874	762	835	935	921	610
ENSG00000006715	VPS41	1860.9	-0.16859	0.177369	-0.950503	0.341857	0.898951	1810	1980	2120	1910	1530	1810
ENSG00000006744	ELAC2	2463.27	-0.114844	0.22576	-0.508698	0.610964	0.969615	2400	2510	2780	2750	2530	1820
ENSG00000006756	ARSD	864.247	-0.775496	0.435333	-1.78138	0.0748497	0.60481	882	1020	1370	769	848	294
ENSG00000006757	PNPLA4	794.225	0.371295	0.191606	1.9378	0.0526478	0.546087	744	689	643	854	811	1020
ENSG00000006837	CDKL3	211.19	0.0969378	0.386725	0.250663	0.802074	0.99413	196	205	211	139	196	321
ENSG00000007001	UPP2	93.5942	0.339736	0.507216	0.669804	0.502983	0.948094	56.5	93.6	97.1	83.6	68.1	163
ENSG00000007047	MARK4	1704.72	0.0439088	0.215751	0.203516	0.838732	0.99413	2010	1510	1510	1780	1900	1510
ENSG00000007080	CCDC124	1498.38	-0.234738	0.341383	-0.687608	0.4917	0.944631	2200	1330	1330	1420	1750	954
ENSG00000007168	PAFAH1B1	5916.71	0.0110049	0.182662	0.0602471	0.951959	0.99537	6110	5720	5850	6710	6170	4940
ENSG00000007202	KIAA0100	11950.3	-0.0414054	0.244635	-0.169254	0.865597	0.99413	12100	11100	13200	14300	12400	8640
ENSG00000007255	TRAPPC6A	385.966	0.0188124	0.205126	0.0917116	0.926927	0.994898	402	391	357	339	418	408
ENSG00000007341	ST7L	1404.63	-0.291342	0.356855	-0.816416	0.414262	0.921473	939	1870	1830	1050	1090	1650
ENSG00000007376	RPUSD1	1024.87	0.200797	0.205083	0.979097	0.327532	0.893392	1060	864	942	1270	1060	954
ENSG00000007384	RHBDF1	780.982	-0.361666	0.256287	-1.41118	0.158192	0.75104	904	948	782	553	625	874
ENSG00000007392	LUC7L	1277.52	0.0485396	0.369732	0.131283	0.895551	0.994868	1140	1270	1350	781	1140	1970
ENSG00000007516	BAIAP3	13.1023	-0.410648	0.97706	-0.420289	0.674274	0.97999	20.9	15	9.16	19.9	10.6	3.01
ENSG00000007520	TSR3	990.35	0.162531	0.222522	0.730404	0.465143	0.935585	1060	827	923	1150	1130	853
ENSG00000007541	PIGQ	1565.8	-0.353574	0.187548	-1.88524	0.0593976	0.56713	1830	1570	1870	1360	1550	1210
ENSG00000007545	CRAMP1	1529.55	-0.264932	0.192926	-1.37323	0.169681	0.760423	1410	1740	1860	1270	1440	1460
ENSG00000007866	TEAD3	1618.07	-0.091291	0.241841	-0.377484	0.705814	0.984679	2100	1490	1420	1470	1790	1440
ENSG00000007923	DNAJC11	1906.33	0.178055	0.203787	0.873729	0.382266	0.90964	1560	1800	2010	2290	1740	2040
ENSG00000007933	FMO3	2087.76	0.294627	1.19321	0.246919	0.804971	0.99413	2240	1420	1970	5820	883	197
ENSG00000007944	MYLIP	343.169	0.256637	0.338655	0.757814	0.448562	0.932986	243	355	341	461	408	252
ENSG00000007952	NOX1	10.7807	0.24669	0.880463	0.280181	0.779338	0.991071	15.5	5.01	9.16	13.9	10.6	10.5
ENSG00000007968	E2F2	580.044	-0.0327985	0.378182	-0.0867269	0.930889	0.995026	338	638	784	615	449	657
ENSG00000008018	PSMB1	4957.3	0.171408	0.194543	0.881078	0.378275	0.909594	5260	4390	4340	6100	5010	4650
ENSG00000008083	JARID2	2473.49	0.0417823	0.258786	0.161455	0.871735	0.99413	2380	2870	2070	1880	2750	2900
ENSG00000008086	CDKL5	195.416	-1.0757	0.59947	-1.79442	0.0727469	0.601824	218	318	260	165	176	34.7
ENSG00000008130	NADK	2889.7	0.211523	0.175633	1.20435	0.228456	0.83163	2950	2590	2500	2750	3440	3110
ENSG00000008256	CYTH3	3023.87	0.0262849	0.304455	0.0863343	0.931201	0.995026	3270	2930	2790	2030	4180	2940
ENSG00000008277	ADAM22	411.439	-0.396483	0.460979	-0.860089	0.38974	0.910917	522	470	412	603	268	194
ENSG00000008282	SYPL1	2116.77	0.281763	0.372003	0.757423	0.448796	0.932986	1640	2430	1660	1770	1660	3530
ENSG00000008283	CYB561	907.419	-0.0627747	0.411636	-0.152501	0.878792	0.99413	690	957	1130	1410	596	660
ENSG00000008294	SPAG9	4086.66	0.0189081	0.181927	0.103933	0.917223	0.994898	4270	4050	3860	4730	4100	3510
ENSG00000008300	CELSR3	3324.36	-0.716184	0.379449	-1.88743	0.0591024	0.566677	3200	3640	5560	3490	2540	1510
ENSG00000008311	AASS	1320.53	-0.16038	0.161477	-0.993204	0.320611	0.890078	1400	1360	1430	1360	1120	1260
ENSG00000008324	SS18L2	457.956	0.0260028	0.29074	0.0894365	0.928735	0.99499	492	359	510	417	383	588
ENSG00000008382	MPND	119.914	0.0476116	0.502629	0.0947251	0.924533	0.994898	198	69.4	87	127	127	112
ENSG00000008394	MGST1	4159.18	0.278296	0.485841	0.572813	0.566771	0.959871	2670	5210	3400	2660	3000	8020
ENSG00000008405	CRY1	1070.55	-0.197852	0.22081	-0.89603	0.370236	0.905656	1020	1100	1320	827	1070	1100
ENSG00000008441	NFIX	1826.92	-0.238985	0.329719	-0.724814	0.468566	0.936646	2510	1700	1720	1640	2250	1130
ENSG00000008513	ST3GAL1	1004.49	-0.0432954	0.315666	-0.137155	0.890908	0.994594	688	1290	1080	1190	811	969
ENSG00000008517	IL32	42.495	-1.11789	0.564107	-1.9817	0.047513	0.531678	40.1	70.2	64.1	15.9	34.5	30.1
ENSG00000008710	PKD1	16464	0.135142	0.376078	0.359345	0.719337	0.987946	13000	17300	16800	8950	23300	19400
ENSG00000008838	MED24	1818.69	0.0276999	0.199733	0.138685	0.889699	0.994594	2020	1700	1690	2040	1920	1540
ENSG00000008853	RHOBTB2	857.549	-0.245032	0.221822	-1.10464	0.269317	0.860305	1030	827	930	716	938	699
ENSG00000008869	HEATR5B	1132.05	-0.129556	0.206688	-0.626818	0.530778	0.951314	996	1180	1380	1080	996	1170
ENSG00000008952	SEC62	3043.05	0.0280617	0.222844	0.125925	0.899791	0.994868	2420	3500	3120	3470	2710	3040
ENSG00000008988	RPS20	10584	0.457548	0.262131	1.74549	0.0808996	0.62304	11700	7730	7370	14200	10500	12000
ENSG00000009307	CSDE1	16123.7	0.0832181	0.174842	0.475961	0.634102	0.975457	17400	14500	15100	17000	18200	14600
ENSG00000009335	UBE3C	6512.31	0.0897555	0.176078	0.509747	0.610229	0.969165	5950	6380	6600	7710	6600	5830
ENSG00000009413	REV3L	3369.09	-0.0845371	0.20925	-0.403999	0.686213	0.980096	4220	3140	3050	3220	3560	3030
ENSG00000009694	TENM1	23.3811	0.113203	0.600502	0.188513	0.850474	0.99413	17.3	30.9	19.2	24.9	26.9	21.1
ENSG00000009780	FAM76A	388.741	-0.00375331	0.244164	-0.0153721	0.987735	0.998124	424	339	404	333	368	464
ENSG00000009830	POMT2	1070.83	0.0693037	0.305348	0.226967	0.82045	0.99413	1040	971	1120	752	1030	1500
ENSG00000009844	VTA1	2180.71	0.314162	0.226011	1.39003	0.164519	0.755885	1830	2110	1890	2520	1880	2860
ENSG00000009950	MLXIPL	2146.61	0.911522	0.487711	1.86898	0.0616255	0.575165	1730	1660	1080	1390	2060	4960
ENSG00000009954	BAZ1B	4591.98	0.126046	0.213332	0.590845	0.554625	0.957631	4170	4170	4840	5300	5310	3770
ENSG00000010017	RANBP9	2839.99	-0.0789271	0.194097	-0.406637	0.684274	0.980061	2680	2950	3120	3100	2890	2290
ENSG00000010072	SPRTN	529.472	-0.0895789	0.199179	-0.44974	0.652898	0.978025	495	603	540	568	499	472
ENSG00000010165	METTL13	1856.74	-0.251982	0.28127	-0.895873	0.370321	0.905656	1750	2050	2260	2170	1700	1210
ENSG00000010219	DYRK4	633.23	-0.0256459	0.295774	-0.0867077	0.930904	0.995026	687	527	702	449	648	787
ENSG00000010244	ZNF207	3326.43	0.0588336	0.194563	0.302389	0.762356	0.989397	3300	3400	3080	3970	2830	3380
ENSG00000010256	UQCRC1	10481.6	0.281988	0.237085	1.18939	0.234285	0.833101	8800	9360	10200	14800	9690	9970
ENSG00000010270	STARD3NL	1231.8	0.374891	0.264501	1.41735	0.156381	0.749945	1050	1170	994	1130	1200	1840
ENSG00000010278	CD9	758.076	0.0377757	0.711797	0.0530709	0.957675	0.995923	216	963	1070	1470	297	535
ENSG00000010292	NCAPD2	7082.66	0.141993	0.223258	0.636003	0.524774	0.9512	6760	6180	7260	8270	8340	5670
ENSG00000010295	IFFO1	57.5313	-0.867807	0.389173	-2.22988	0.0257556	0.415235	83.8	77.7	61.4	40.8	39.3	42.2
ENSG00000010310	GIPR	78.9625	0.160252	0.678837	0.236069	0.813379	0.99413	98.4	72.7	53.1	154	65.2	30.1
ENSG00000010318	PHF7	873.699	0.233631	0.267238	0.874244	0.381986	0.90964	696	783	931	1190	892	746
ENSG00000010322	NISCH	2820.67	-0.207966	0.145169	-1.43258	0.151978	0.746741	3110	2850	3110	2630	2420	2800
ENSG00000010361	FUZ	1345.57	0.0479047	0.2756	0.17382	0.862007	0.99413	1610	1110	1250	1270	1740	1100
ENSG00000010539	ZNF200	423.797	-0.0589413	0.199768	-0.295049	0.767956	0.990283	424	412	462	469	390	386
ENSG00000010626	LRRC23	268.283	0.0396177	0.228472	0.173403	0.862335	0.99413	301	262	230	260	282	274
ENSG00000010704	HFE	560.137	-0.249027	0.430263	-0.578778	0.562739	0.959133	500	642	684	822	430	283
ENSG00000010803	SCMH1	1413.09	0.218188	0.265332	0.82232	0.410895	0.920411	1320	1320	1280	1090	1520	1950
ENSG00000010810	FYN	5288.17	-0.202799	0.270388	-0.750029	0.453237	0.932986	5340	6520	5120	3910	6560	4280
ENSG00000010818	HIVEP2	3172.26	-0.202453	0.266279	-0.760304	0.447073	0.932986	3950	3180	3060	3230	3510	2110
ENSG00000011007	ELOA	3257.38	0.765669	0.249299	3.07129	0.00213139	0.155648	3190	2090	1970	4100	3970	4230
ENSG00000011009	LYPLA2	2068.66	0.22786	0.346317	0.657952	0.510569	0.949488	2380	1720	1620	3260	1830	1600
ENSG00000011021	CLCN6	2124.75	-0.381885	0.244565	-1.56149	0.118409	0.703805	2400	2740	2070	1410	1980	2140
ENSG00000011028	MRC2	5310.19	-0.901984	0.322219	-2.79929	0.00512152	0.218719	5030	6850	8870	3100	4990	3010
ENSG00000011105	TSPAN9	776.398	-1.26762	0.431636	-2.93677	0.00331651	0.182824	1470	792	1030	396	703	267
ENSG00000011114	BTBD7	2349.88	-0.0122534	0.230134	-0.0532449	0.957537	0.995923	2580	2340	2170	2770	2450	1800
ENSG00000011132	APBA3	912.903	-0.176951	0.292404	-0.605159	0.545074	0.954478	1250	841	815	763	1080	731
ENSG00000011143	MKS1	436.734	-0.297075	0.27339	-1.08663	0.277198	0.86652	557	449	440	369	492	313
ENSG00000011198	ABHD5	1151.33	-0.500109	0.37572	-1.33107	0.183166	0.779733	2000	786	1260	812	1050	999
ENSG00000011201	ANOS1	875.504	-0.235634	0.433265	-0.543856	0.58654	0.963966	527	982	1330	1160	610	645
ENSG00000011243	AKAP8L	1576.65	-0.430355	0.299732	-1.4358	0.15106	0.74621	2190	1700	1540	1430	1680	924
ENSG00000011258	MBTD1	704.151	-0.0410563	0.179272	-0.229017	0.818856	0.99413	686	745	710	634	670	781
ENSG00000011260	UTP18	1161.86	-0.0243489	0.15565	-0.156434	0.875691	0.99413	1090	1150	1270	1100	1190	1170
ENSG00000011275	RNF216	3139.6	-0.163482	0.169524	-0.964357	0.334867	0.897756	3020	3460	3470	2650	3290	2950
ENSG00000011295	TTC19	1831.23	-0.245907	0.161539	-1.52228	0.127939	0.722691	1830	2080	2050	1760	1760	1510
ENSG00000011304	PTBP1	11692.6	0.109181	0.159938	0.682645	0.494831	0.94562	12100	10600	11100	13400	12200	10800
ENSG00000011332	DPF1	94.0407	-0.01185	0.342899	-0.0345583	0.972432	0.996265	86.5	86.1	111	78.6	110	91.9
ENSG00000011347	SYT7	562.459	-0.279603	0.943018	-0.296498	0.76685	0.990032	1350	299	198	57.7	989	478
ENSG00000011376	LARS2	2103.77	-0.110493	0.369411	-0.299106	0.76486	0.989933	1440	2000	3110	2700	1550	1820
ENSG00000011405	PIK3C2A	4917.52	0.0672217	0.178197	0.377233	0.706001	0.984679	4750	4740	4920	5680	5180	4230
ENSG00000011422	PLAUR	737.444	-0.759261	0.272163	-2.78973	0.00527515	0.221745	751	1090	938	480	477	689
ENSG00000011426	ANLN	5598.21	-0.108434	0.309949	-0.349846	0.726454	0.988484	3760	5800	7870	5590	5830	4750
ENSG00000011451	WIZ	3025.46	-0.356196	0.423214	-0.841645	0.399987	0.918451	5100	2610	2490	3200	3260	1500
ENSG00000011454	RABGAP1	3088.17	0.0744179	0.121371	0.613146	0.53978	0.953324	3000	3130	2890	3150	3180	3170
ENSG00000011465	DCN	22848.1	-1.00942	0.344522	-2.92992	0.00339047	0.184981	26100	29600	35900	18000	18900	8610
ENSG00000011478	QPCTL	1462.66	-0.0956456	0.224271	-0.426474	0.669762	0.97999	1710	1550	1280	1170	1610	1460
ENSG00000011485	PPP5C	2825.11	0.327365	0.122176	2.67945	0.0073743	0.249935	2600	2420	2500	3190	3140	3100
ENSG00000011523	CEP68	1072.52	-0.156199	0.293349	-0.532469	0.594401	0.964617	1080	1270	1050	1250	1120	675
ENSG00000011566	MAP4K3	1263.42	-0.0732774	0.203293	-0.360452	0.718509	0.987946	1100	1400	1380	1200	1100	1390
ENSG00000011638	LDAF1	671.925	-0.523457	0.327081	-1.60039	0.109512	0.689801	849	773	756	345	735	574
ENSG00000012048	BRCA1	1052.89	0.0547629	0.285997	0.191481	0.848149	0.99413	785	978	1340	880	1100	1240
ENSG00000012061	ERCC1	2564.08	-0.0441279	0.190866	-0.231198	0.817161	0.99413	3080	2380	2360	2610	2620	2340
ENSG00000012171	SEMA3B	289.346	-1.04127	0.549231	-1.89587	0.0579772	0.561784	200	292	677	279	152	137
ENSG00000012174	MBTPS2	2567.18	-0.262056	0.309649	-0.846301	0.397385	0.918233	1730	3510	3160	2210	2250	2540
ENSG00000012211	PRICKLE3	602.777	0.136324	0.260374	0.52357	0.600578	0.966884	517	598	607	784	484	625
ENSG00000012232	EXTL3	2948.29	-0.183479	0.241101	-0.761004	0.446655	0.932986	3370	2880	3160	2980	3260	2040
ENSG00000012660	ELOVL5	4927.56	0.125248	0.314692	0.398002	0.690629	0.981188	3840	6020	4270	4410	3990	7020
ENSG00000012822	CALCOCO1	1543.78	-0.02856	0.306773	-0.0930982	0.925826	0.994898	2020	1280	1390	1840	1640	1100
ENSG00000012963	UBR7	2277.76	-0.0101814	0.297671	-0.0342037	0.972715	0.996265	2520	1940	2400	2950	2320	1540
ENSG00000012983	MAP4K5	1041.73	-0.135735	0.218564	-0.621029	0.53458	0.951683	943	1100	1230	844	999	1140
ENSG00000013016	EHD3	395.341	-1.47598	0.690774	-2.1367	0.032622	0.46049	698	608	440	262	330	34.7
ENSG00000013288	MAN2B2	1730.98	-0.427205	0.231885	-1.84231	0.0654295	0.579754	1580	2070	2310	1560	1610	1260
ENSG00000013306	SLC25A39	2144.05	0.432394	0.185582	2.32994	0.0198095	0.378108	2140	1640	1700	2320	2490	2580
ENSG00000013364	MVP	4664.69	-0.103088	0.39592	-0.260375	0.794574	0.992422	5850	4040	4610	6860	4180	2460
ENSG00000013374	NUB1	2746.61	0.00776324	0.172521	0.0449988	0.964108	0.996132	2560	2640	3020	3080	2670	2520
ENSG00000013375	PGM3	1409.67	-0.0653231	0.26743	-0.244263	0.807027	0.99413	1160	1570	1600	1100	1310	1730
ENSG00000013392	RWDD2A	306.022	-0.0218381	0.242241	-0.0901503	0.928168	0.994898	332	298	294	255	297	360
ENSG00000013441	CLK1	1230.07	0.101991	0.294248	0.346615	0.728881	0.988484	1230	1050	1280	921	1170	1730
ENSG00000013503	POLR3B	664.734	-0.0992243	0.198822	-0.499061	0.617736	0.969654	625	704	735	720	644	561
ENSG00000013523	ANGEL1	1009.89	-0.300137	0.220041	-1.36401	0.172566	0.764229	1070	1210	1060	748	1090	878
ENSG00000013561	RNF14	2370.04	0.312241	0.329359	0.948028	0.343115	0.898951	1940	2020	2380	3880	2040	1950
ENSG00000013563	DNASE1L1	832.616	-0.115617	0.222703	-0.519155	0.603652	0.967651	952	932	715	839	871	687
ENSG00000013573	DDX11	802.785	0.0637107	0.315992	0.201621	0.840213	0.99413	671	818	864	557	798	1110
ENSG00000013583	HEBP1	599.513	0.48138	0.283096	1.70042	0.0890528	0.646151	646	472	383	702	604	790
ENSG00000013588	GPRC5A	2473.3	-0.00830174	0.659969	-0.012579	0.989964	0.998149	830	3220	3390	4790	1360	1250
ENSG00000013619	MAMLD1	508.381	-0.137446	0.276219	-0.497596	0.618769	0.969894	424	642	531	452	414	588
ENSG00000013810	TACC3	1214.34	0.186842	0.38309	0.487724	0.625745	0.97266	1440	936	1030	888	1980	1010
ENSG00000014123	UFL1	2231.83	-0.304224	0.219458	-1.38625	0.165671	0.758091	1890	2820	2690	2050	1940	2000
ENSG00000014138	POLA2	469.115	-0.00929994	0.195726	-0.0475151	0.962103	0.996132	441	447	524	428	496	479
ENSG00000014164	ZC3H3	1037.26	-0.0585313	0.192223	-0.304497	0.760749	0.989369	1080	1090	999	859	1040	1150
ENSG00000014216	CAPN1	3254.28	0.00887885	0.465724	0.0190646	0.98479	0.99729	2950	3140	3640	5730	2490	1570
ENSG00000014641	MDH1	4470.09	0.614677	0.436694	1.40757	0.159259	0.752722	4200	2070	4330	8510	3910	3810
ENSG00000014824	SLC30A9	2694.82	0.161685	0.406222	0.39802	0.690616	0.981188	3820	1940	1880	2230	4120	2190
ENSG00000014914	MTMR11	1228.06	-0.0439351	0.301094	-0.145918	0.883986	0.994594	1540	1220	979	922	1140	1560
ENSG00000014919	COX15	2578.64	0.123131	0.152799	0.805839	0.420336	0.923808	2320	2510	2580	2940	2490	2640
ENSG00000015133	CCDC88C	183.96	0.605878	0.297002	2.03998	0.0413525	0.510983	168	151	118	204	198	265
ENSG00000015153	YAF2	792.608	0.353115	0.212612	1.66084	0.0967458	0.664996	796	687	604	896	782	990
ENSG00000015171	ZMYND11	2209.06	0.134963	0.181885	0.742026	0.458072	0.934589	2310	1970	2040	2450	2500	1990
ENSG00000015285	WAS	30.9514	0.369084	0.6443	0.572846	0.566749	0.959871	15.5	21.7	44	41.8	32.6	30.1
ENSG00000015475	BID	430.684	0.371109	0.269598	1.37653	0.168658	0.75896	339	395	392	547	358	553
ENSG00000015532	XYLT2	1605.66	-0.194055	0.241911	-0.802174	0.422452	0.924578	1300	1900	1940	1690	1460	1340
ENSG00000015676	NUDCD3	3290.98	-0.194493	0.178083	-1.09215	0.274769	0.86497	3420	3270	3840	2970	3490	2750
ENSG00000016082	ISL1	77.9726	0.458351	0.603732	0.759197	0.447735	0.932986	33.7	74.4	88.8	123	45.1	102
ENSG00000016864	GLT8D1	2482.75	-0.189801	0.200083	-0.948613	0.342818	0.898951	2270	2790	2880	2540	2430	1990
ENSG00000017260	ATP2C1	5464.8	-0.269471	0.213142	-1.26428	0.20613	0.80812	4740	6590	6590	5330	5120	4420
ENSG00000017797	RALBP1	1406.74	0.181499	0.148585	1.22152	0.221891	0.826374	1400	1290	1260	1480	1590	1410
ENSG00000018189	RUFY3	305.526	-0.143067	0.397365	-0.36004	0.718817	0.987946	292	295	374	166	292	414
ENSG00000018236	CNTN1	7.86173	-0.49958	1.01901	-0.490259	0.62395	0.972233	9.11	10.9	7.33	3.98	3.84	12.1
ENSG00000018408	WWTR1	3402.99	-0.0964142	0.302989	-0.31821	0.750326	0.989369	3910	3500	3140	4530	3080	2260
ENSG00000018510	AGPS	2924.61	0.091917	0.160842	0.571475	0.567678	0.959871	3150	2710	2630	3230	2850	2970
ENSG00000018610	STEEP1	330.294	0.0936781	0.188485	0.497006	0.619185	0.970061	342	309	307	341	331	351
ENSG00000018625	ATP1A2	51.4944	0.325317	0.447902	0.726313	0.467647	0.936507	59.2	35.1	43	51.7	67.1	52.7
ENSG00000018699	TTC27	726.543	-0.418671	0.193792	-2.16042	0.0307401	0.448695	711	865	917	590	618	658
ENSG00000018869	ZNF582	144.416	-0.567172	0.427606	-1.32639	0.18471	0.782337	152	172	194	146	140	61.8
ENSG00000019144	PHLDB1	2738.06	-0.442107	0.311388	-1.4198	0.155667	0.749114	3490	2700	3280	2840	2670	1450
ENSG00000019485	PRDM11	780.815	0.0117716	0.170842	0.0689033	0.945067	0.99537	851	709	774	753	824	775
ENSG00000019549	SNAI2	1166.42	-0.431477	0.290967	-1.48291	0.138099	0.735787	1090	1630	1300	852	825	1300
ENSG00000019995	ZRANB1	1595.4	0.0598323	0.285597	0.209499	0.834059	0.99413	1910	1390	1390	1530	2110	1250
ENSG00000020129	NCDN	3727.56	-0.0150842	0.242223	-0.062274	0.950345	0.99537	3890	3600	3760	4500	3910	2710
ENSG00000020181	ADGRA2	719.462	0.572286	0.427742	1.33792	0.180922	0.777347	471	522	743	452	843	1290
ENSG00000020256	ZFP64	979.609	-0.0179816	0.197666	-0.0909695	0.927517	0.994898	831	1050	1070	1040	986	892
ENSG00000020426	MNAT1	919.287	0.0516514	0.290052	0.178076	0.858663	0.99413	979	1010	723	666	1100	1050
ENSG00000020577	SAMD4A	1629.08	-0.127466	0.359904	-0.354166	0.723214	0.988276	1640	1770	1690	1010	1260	2400
ENSG00000020922	MRE11	721.853	0.135264	0.313796	0.431056	0.666427	0.97999	633	697	733	561	636	1070
ENSG00000021355	SERPINB1	2061.08	0.0456302	0.166556	0.273963	0.784113	0.992001	1750	2170	2160	2050	2140	2090
ENSG00000021574	SPAST	1139.62	-0.17496	0.195229	-0.896175	0.370159	0.905656	1060	1300	1260	1160	1120	925
ENSG00000021645	NRXN3	413.598	0.370603	0.902906	0.410455	0.681472	0.97999	168	725	188	121	154	1120
ENSG00000021762	OSBPL5	2148.68	1.04933	0.361553	2.90229	0.00370442	0.192949	1910	1160	1130	3740	1850	3110
ENSG00000021776	AQR	2556.1	-0.0137542	0.204024	-0.0674145	0.946252	0.99537	2230	2820	2660	2980	2310	2340
ENSG00000021826	CPS1	1663.63	-0.200396	0.184011	-1.08905	0.276133	0.866149	1540	1810	1990	1460	1500	1680
ENSG00000022267	FHL1	2899.95	-0.185907	0.280502	-0.662767	0.50748	0.948305	3440	2070	3750	2780	2920	2440
ENSG00000022277	RTF2	2641.21	0.210754	0.151201	1.39387	0.163358	0.755086	2510	2570	2260	3010	2610	2880
ENSG00000022567	SLC45A4	1810.68	-0.519214	0.841982	-0.616657	0.537461	0.952829	4730	1130	545	589	3150	722
ENSG00000022840	RNF10	5873.53	0.153871	0.191214	0.804707	0.420989	0.923864	5730	5090	5860	7100	6260	5190
ENSG00000022976	ZNF839	686.912	-0.213866	0.256651	-0.833295	0.404678	0.918927	659	684	870	498	742	668
ENSG00000023041	ZDHHC6	1182.15	-0.256645	0.244482	-1.04975	0.293833	0.874174	1080	1340	1440	1290	868	1070
ENSG00000023171	GRAMD1B	1359.8	-0.173559	0.434848	-0.399126	0.6898	0.981188	734	1900	1690	1780	1150	909
ENSG00000023191	RNH1	8411.64	0.0355454	0.22715	0.156484	0.875651	0.99413	8770	8060	8100	8490	10500	6580
ENSG00000023228	NDUFS1	3968.47	0.280531	0.382793	0.732851	0.463649	0.935585	3490	3330	3940	6930	3490	2640
ENSG00000023287	RB1CC1	4897.73	0.0898294	0.160068	0.561194	0.574666	0.961763	4950	4590	4710	4970	5660	4520
ENSG00000023318	ERP44	2458.21	0.0879435	0.464765	0.189221	0.849919	0.99413	1370	3330	2440	1980	1570	4040
ENSG00000023330	ALAS1	2222.71	0.367653	0.350089	1.05017	0.293639	0.874174	1770	1960	2090	3820	1970	1710
ENSG00000023445	BIRC3	1444.59	-0.62307	0.456111	-1.36605	0.171924	0.764229	837	1880	2540	880	1600	934
ENSG00000023516	AKAP11	3661.35	0.0509516	0.341027	0.149406	0.881233	0.99413	2570	3910	4310	5180	2660	3340
ENSG00000023572	GLRX2	480.054	0.229639	0.24082	0.953571	0.340301	0.898951	423	443	459	475	436	645
ENSG00000023608	SNAPC1	6795.53	0.451466	0.228699	1.97406	0.0483746	0.533936	5640	6150	5440	6950	6600	10000
ENSG00000023697	DERA	1736.51	0.329583	0.186755	1.76478	0.0776001	0.612989	1590	1570	1450	1780	1750	2270
ENSG00000023734	STRAP	7760.33	0.287489	0.141406	2.03308	0.0420447	0.512827	7640	6800	6530	8260	8430	8910
ENSG00000023839	ABCC2	69.2113	-0.0993531	0.515816	-0.192614	0.847262	0.99413	72.9	81.9	59.5	33.8	76.7	90.4
ENSG00000023892	DEF6	210.628	-0.577725	0.447721	-1.29037	0.196923	0.798984	200	262	296	240	180	85.9
ENSG00000023902	PLEKHO1	526.471	-0.484528	0.508623	-0.952627	0.340779	0.898951	1050	377	416	402	629	285
ENSG00000023909	GCLM	1922.16	0.575316	0.203958	2.82076	0.00479105	0.213147	1230	1670	1730	2290	2390	2210
ENSG00000024048	UBR2	1795.77	-0.0846303	0.169616	-0.498951	0.617814	0.969654	1730	1870	1950	1960	1580	1690
ENSG00000024422	EHD2	5447.17	0.0553097	0.267	0.207152	0.835891	0.99413	7020	4800	4210	5960	6020	4670
ENSG00000024526	DEPDC1	1520.16	0.58772	0.245416	2.39479	0.0166298	0.355291	958	1270	1410	1580	1740	2150
ENSG00000024862	CCDC28A	657.252	0.269846	0.271647	0.993373	0.320528	0.890078	739	537	512	582	718	856
ENSG00000025156	HSF2	515.95	0.150207	0.214387	0.700636	0.48353	0.941677	505	489	472	463	527	640
ENSG00000025293	PHF20	2101.09	-0.107581	0.242093	-0.444378	0.656769	0.979517	2220	1950	2370	2120	2420	1520
ENSG00000025423	HSD17B6	52.9074	-0.262976	0.753309	-0.349094	0.727019	0.988484	100	46.8	26.6	38.8	82.5	22.6
ENSG00000025434	NR1H3	753.072	-0.208558	0.275814	-0.756153	0.449558	0.932986	684	838	901	886	679	530
ENSG00000025708	TYMP	78.1865	0.66113	0.862043	0.766934	0.44312	0.932986	29.1	48.5	104	203	58.5	25.6
ENSG00000025770	NCAPH2	1300.96	0.0710858	0.207311	0.342895	0.731677	0.988959	1180	1200	1430	1220	1570	1210
ENSG00000025772	TOMM34	2726.06	0.125104	0.18081	0.69191	0.488994	0.944631	2520	2840	2470	2460	3180	2890
ENSG00000025796	SEC63	2637.23	-0.088583	0.267761	-0.330828	0.740774	0.989248	2160	3480	2510	2060	2760	2850
ENSG00000025800	KPNA6	1866.36	-0.124064	0.206786	-0.599963	0.548531	0.955934	2020	1840	1980	2010	1920	1420
ENSG00000026025	VIM	42129.5	-0.0333513	0.263357	-0.126639	0.899226	0.994868	47900	38900	41000	52600	42500	29800
ENSG00000026103	FAS	1001.25	-0.221009	0.174846	-1.26402	0.206223	0.80812	991	1120	1120	1000	827	948
ENSG00000026297	RNASET2	177.752	0.0162381	0.396094	0.0409955	0.967299	0.996132	149	232	149	239	123	175
ENSG00000026508	CD44	3913.3	-0.693504	0.445939	-1.55515	0.11991	0.705669	2800	5930	5770	1540	3380	4050
ENSG00000026559	KCNG1	1845.16	-0.514722	0.425854	-1.20868	0.226784	0.83163	1710	2130	2680	1050	2520	990
ENSG00000026652	AGPAT4	204.833	-1.29783	0.413879	-3.13577	0.00171406	0.137104	352	279	242	66.7	156	133
ENSG00000026950	BTN3A1	156.907	-0.770705	0.400748	-1.92317	0.0544592	0.550417	179	219	197	91.5	173	82.9
ENSG00000027001	MIPEP	572.212	0.268582	0.377541	0.711398	0.476838	0.939053	358	601	598	771	387	719
ENSG00000027075	PRKCH	168.173	0.00445185	0.331417	0.0134328	0.989283	0.998124	204	131	169	133	196	176
ENSG00000027697	IFNGR1	4797.18	-0.0548186	0.177389	-0.30903	0.757299	0.989369	4540	5030	5100	5400	4590	4130
ENSG00000027847	B4GALT7	1063.75	-0.0205791	0.179195	-0.114842	0.908571	0.994868	1100	1100	1010	942	1190	1030
ENSG00000028116	VRK2	710.325	0.0593359	0.338726	0.175174	0.860943	0.99413	559	746	780	531	608	1040
ENSG00000028203	VEZT	2232.91	-0.283163	0.148047	-1.91266	0.0557918	0.5542	2240	2520	2590	1910	2100	2030
ENSG00000028310	BRD9	1274.1	-0.0358883	0.210261	-0.170684	0.864472	0.99413	1170	1280	1420	1040	1290	1450
ENSG00000028528	SNX1	3516.09	-0.0415952	0.26139	-0.159131	0.873566	0.99413	3640	3300	3760	4530	3290	2570
ENSG00000028839	TBPL1	698.444	0.482804	0.331767	1.45525	0.1456	0.744168	579	624	543	624	628	1190
ENSG00000029153	ARNTL2	839.279	0.351576	0.267267	1.31545	0.188358	0.786639	786	633	793	697	981	1150
ENSG00000029363	BCLAF1	1547.16	0.00930659	0.239657	0.038833	0.969024	0.996265	1330	1810	1490	1440	1320	1890
ENSG00000029364	SLC39A9	11802.3	-0.219226	0.239422	-0.915646	0.359853	0.901686	9970	15400	12700	12400	10900	9330
ENSG00000029639	TFB1M	771.782	-0.458196	0.243243	-1.88369	0.0596063	0.567306	802	911	965	505	668	779
ENSG00000029725	RABEP1	2353.59	0.233738	0.184098	1.26964	0.204212	0.807753	2510	2010	1970	2490	2760	2380
ENSG00000029993	HMGB3	2645.26	0.398519	0.543991	0.732585	0.463812	0.935585	4400	1290	1150	2120	3810	3100
ENSG00000030066	NUP160	150.864	0.0670278	0.249254	0.268914	0.787996	0.992133	140	145	158	148	167	148
ENSG00000030110	BAK1	919.906	0.100259	0.3248	0.308678	0.757566	0.989369	902	817	947	1270	986	594
ENSG00000030419	IKZF2	276.756	-0.294739	0.487193	-0.604974	0.545197	0.954478	472	214	230	285	323	137
ENSG00000030582	GRN	18861.1	-0.339936	0.261839	-1.29827	0.194196	0.794353	17900	23600	21700	20800	16900	12200
ENSG00000031003	FAM13B	993.509	-0.266755	0.223546	-1.19329	0.232756	0.833101	902	1210	1140	1030	787	885
ENSG00000031081	ARHGAP31	1307.35	-0.272293	0.509717	-0.534204	0.593201	0.963966	1030	1590	1670	2170	774	607
ENSG00000031691	CENPQ	327.317	0.225699	0.267711	0.843072	0.399188	0.918451	236	323	345	345	312	402
ENSG00000031698	SARS1	8121.97	0.160914	0.13983	1.15078	0.249821	0.844771	7960	7370	7680	8620	9220	7880
ENSG00000031823	RANBP3	2226.05	-0.182006	0.207907	-0.875423	0.381344	0.90964	2870	2100	2130	1920	2210	2130
ENSG00000032219	ARID4A	348.783	-0.359183	0.209931	-1.71095	0.0870897	0.640654	404	397	374	319	264	335
ENSG00000032389	EIPR1	1040.08	-0.0647841	0.244237	-0.265251	0.790816	0.992133	843	1300	1040	923	984	1140
ENSG00000032444	PNPLA6	5507.16	-0.609581	0.347558	-1.7539	0.0794478	0.617932	8970	5130	5860	4320	5820	2940
ENSG00000032742	IFT88	320.656	0.311988	0.40625	0.76797	0.442505	0.932986	208	311	339	318	228	520
ENSG00000033011	ALG1	1470.85	-0.407222	0.310276	-1.31245	0.189368	0.788092	1200	1980	1850	1580	1270	942
ENSG00000033030	ZCCHC8	1344.86	-0.123436	0.214552	-0.575318	0.565076	0.959871	1270	1410	1520	1040	1360	1470
ENSG00000033050	ABCF2	4140.13	0.102576	0.175139	0.585684	0.558088	0.957631	3890	3960	4130	4100	4970	3780
ENSG00000033100	CHPF2	3451.2	0.0278054	0.197956	0.140463	0.888294	0.994594	3780	3450	3020	4070	3170	3210
ENSG00000033122	LRRC7	19.8964	0.33261	0.737405	0.451054	0.651951	0.977737	25.5	14.2	12.8	14.9	17.3	34.7
ENSG00000033170	FUT8	4362.92	-0.202917	0.568962	-0.356644	0.721359	0.987954	3070	5340	5600	7910	2620	1640
ENSG00000033178	UBA6	1107.79	-0.136157	0.216952	-0.627589	0.530273	0.951314	980	1200	1300	1140	894	1130
ENSG00000033327	GAB2	550.269	-0.371692	0.514733	-0.722107	0.470229	0.937177	962	405	496	260	777	402
ENSG00000033627	ATP6V0A1	2085.54	-0.403355	0.277404	-1.45403	0.145937	0.744168	2660	2230	2240	2170	1990	1220
ENSG00000033800	PIAS1	1521.96	0.127753	0.167495	0.762725	0.445628	0.932986	1580	1460	1330	1740	1530	1490
ENSG00000033867	SLC4A7	5541.02	-0.368524	0.266865	-1.38094	0.167297	0.758531	4880	5990	7860	5910	4230	4370
ENSG00000034152	MAP2K3	438.878	0.0215408	0.282908	0.076141	0.939307	0.995026	453	451	403	573	333	420
ENSG00000034510	TMSB10	11235.6	0.315633	0.275354	1.14628	0.251679	0.84746	12600	10300	7160	14700	10900	11800
ENSG00000034533	ASTE1	368.89	-0.0172098	0.222211	-0.077448	0.938267	0.995026	380	379	353	328	338	435
ENSG00000034677	RNF19A	1874.42	-0.114806	0.333305	-0.344446	0.730511	0.988484	1880	1730	2240	2450	1840	1110
ENSG00000034693	PEX3	649.442	-0.378156	0.189737	-1.99305	0.0462564	0.525519	713	748	743	590	621	482
ENSG00000034713	GABARAPL2	1165.31	0.333118	0.300539	1.1084	0.267688	0.859602	1340	929	826	1360	981	1560
ENSG00000035115	SH3YL1	290.852	-0.430315	0.315185	-1.36527	0.172167	0.764229	396	277	330	209	324	209
ENSG00000035141	FAM136A	1605.96	0.340189	0.211841	1.60587	0.108302	0.686689	1330	1600	1330	1740	1530	2120
ENSG00000035403	VCL	10824.8	-0.241189	0.4341	-0.555607	0.578479	0.963909	11800	11000	12400	16300	8800	4670
ENSG00000035499	DEPDC1B	622.511	0.329105	0.232943	1.41281	0.157711	0.750851	478	572	604	564	776	740
ENSG00000035664	DAPK2	51.2698	-0.153649	0.459526	-0.334365	0.738104	0.989248	67.4	49.3	45.8	57.7	52.8	34.7
ENSG00000035681	NSMAF	2011.97	0.0348679	0.246767	0.141299	0.887634	0.994594	2140	1960	1860	1480	2250	2380
ENSG00000035687	ADSS2	1483.09	-0.00703639	0.169322	-0.0415563	0.966852	0.996132	1440	1520	1500	1280	1590	1570
ENSG00000035862	TIMP2	17420.4	-0.276213	0.273015	-1.01171	0.311675	0.882848	23900	18200	15100	12300	19000	16000
ENSG00000035928	RFC1	1573.4	-0.129084	0.549008	-0.235122	0.814114	0.99413	2850	1000	1080	981	2540	992
ENSG00000036054	TBC1D23	618.271	-0.126151	0.186203	-0.677491	0.498095	0.946833	668	619	650	662	588	523
ENSG00000036257	CUL3	2636.13	0.0765212	0.170659	0.448388	0.653873	0.978077	2830	2590	2270	2540	2920	2660
ENSG00000036549	ZZZ3	4131.63	-0.0568691	0.150839	-0.377018	0.706161	0.984679	3860	4510	4270	4320	3790	4040
ENSG00000036672	USP2	268.028	0.318911	0.756606	0.421502	0.673389	0.97999	431	165	119	63.7	385	445
ENSG00000037042	TUBG2	473.078	-0.0889009	0.265791	-0.334477	0.73802	0.989248	590	426	446	367	492	517
ENSG00000037241	RPL26L1	415.392	0.36531	0.242248	1.508	0.131554	0.728189	436	341	311	432	446	526
ENSG00000037474	NSUN2	2420.67	0.0223345	0.192801	0.115842	0.907777	0.994868	1990	2550	2660	2310	2380	2630
ENSG00000037637	FBXO42	1619.26	0.180469	0.184284	0.979297	0.327433	0.893392	1500	1570	1480	1440	1810	1910
ENSG00000037749	MFAP3	4678.14	-0.159468	0.261693	-0.609368	0.54228	0.953409	3780	5950	5080	4620	3540	5100
ENSG00000037757	MRI1	705.198	0.0202453	0.411707	0.049174	0.960781	0.996132	1090	384	626	822	662	646
ENSG00000037897	METTL1	190.684	-0.0251688	0.337374	-0.0746019	0.940531	0.995026	146	209	222	146	188	234
ENSG00000038002	AGA	812.863	-0.257683	0.220792	-1.16709	0.243175	0.840773	741	1080	834	729	740	752
ENSG00000038210	PI4K2B	432.469	-0.116417	0.521505	-0.223233	0.823354	0.99413	737	259	354	326	648	270
ENSG00000038219	BOD1L1	1228.07	-0.0880966	0.348285	-0.252944	0.800312	0.99413	1760	1060	974	978	1600	996
ENSG00000038274	MAT2B	2172.05	0.229936	0.19413	1.18444	0.236238	0.83465	1960	2120	1910	2710	1960	2360
ENSG00000038358	EDC4	2041.87	0.164835	0.226013	0.729317	0.465808	0.935585	2170	1740	1870	2610	2080	1780
ENSG00000038382	TRIO	9000	-0.318432	0.163353	-1.94935	0.0512542	0.540746	10700	9660	9570	7000	8520	8510
ENSG00000038427	VCAN	25521.5	-0.455803	0.609372	-0.747989	0.454467	0.933212	16300	37700	34600	43000	13500	8040
ENSG00000038532	CLEC16A	2828.51	0.00472776	0.172712	0.0273736	0.978162	0.996265	2570	3210	2690	3030	2630	2840
ENSG00000038945	MSR1	15.0484	0.348507	0.922852	0.377641	0.705697	0.984679	19.1	15.9	4.58	7.96	20.1	22.6
ENSG00000039123	MTREX	2439.04	0.0448859	0.193271	0.232244	0.816349	0.99413	2290	2620	2290	2120	2440	2870
ENSG00000039139	DNAH5	227.445	-0.332326	0.927631	-0.358253	0.720154	0.987946	599	106	54.9	51.7	254	298
ENSG00000039319	ZFYVE16	1829.71	-0.0565189	0.205768	-0.274672	0.783568	0.991871	1650	1790	2150	2070	1650	1670
ENSG00000039523	RIPOR1	1728.83	0.272346	0.239764	1.1359	0.256	0.850625	1890	1520	1280	1790	1670	2220
ENSG00000039537	C6	25.9577	0.663719	0.738493	0.898748	0.368787	0.905237	11.8	28.4	20.1	52.7	23	19.6
ENSG00000039560	RAI14	1793.77	0.0929677	0.280408	0.331545	0.740233	0.989248	2080	1650	1480	1560	1550	2440
ENSG00000039650	PNKP	549.668	0.153293	0.268213	0.571536	0.567637	0.959871	650	448	462	495	560	683
ENSG00000039987	BEST2	287.662	-0.332984	0.689362	-0.483032	0.629073	0.97266	265	310	387	65.7	528	170
ENSG00000040199	PHLPP2	737.104	-0.00301586	0.208507	-0.0144641	0.98846	0.998124	625	756	833	808	676	725
ENSG00000040275	SPDL1	955.498	0.483727	0.370235	1.30654	0.191369	0.791748	681	839	869	637	1120	1590
ENSG00000040341	STAU2	1553.95	0.038409	0.202111	0.19004	0.849278	0.99413	1700	1630	1280	1740	1540	1440
ENSG00000040487	SLC66A1	866.447	0.0279504	0.214383	0.130376	0.896269	0.994868	856	905	811	726	858	1040
ENSG00000040531	CTNS	1715.63	-0.171754	0.245467	-0.699704	0.484112	0.942291	2140	1830	1490	1690	1850	1300
ENSG00000040608	RTN4R	354.582	-0.139215	0.338547	-0.411214	0.680915	0.97999	362	447	305	266	281	467
ENSG00000040633	PHF23	2416.15	0.0624737	0.287113	0.217592	0.827747	0.99413	2550	2300	2240	3370	2250	1780
ENSG00000040731	CDH10	58.0913	0.545389	1.09326	0.498862	0.617876	0.969654	89.3	39.3	12.8	12.9	24	170
ENSG00000040933	INPP4A	1118.34	-0.230205	0.218247	-1.05479	0.291522	0.874174	1140	1260	1220	810	1110	1170
ENSG00000041353	RAB27B	586.625	-0.843219	0.325794	-2.5882	0.00964792	0.284822	780	678	804	378	591	289
ENSG00000041357	PSMA4	2592.03	0.0862237	0.140209	0.614967	0.538576	0.953324	2480	2580	2480	2900	2540	2560
ENSG00000041515	MYO16	13.5807	0.0767293	0.793694	0.0966736	0.922986	0.994898	8.2	18.4	12.8	11.9	10.6	19.6
ENSG00000041802	LSG1	2222.97	-0.182949	0.259965	-0.703745	0.481591	0.94075	1830	2510	2760	1710	2040	2500
ENSG00000041880	PARP3	860.469	-0.291074	0.422582	-0.6888	0.490949	0.944631	1180	713	953	1130	796	399
ENSG00000041982	TNC	50.3684	1.00858	0.914449	1.10294	0.270053	0.860305	55.6	21.7	22.9	9.95	80.6	112
ENSG00000041988	THAP3	579.846	0.198959	0.215747	0.922186	0.356432	0.900138	546	478	595	530	692	637
ENSG00000042088	TDP1	686.758	0.0762927	0.257164	0.29667	0.766719	0.990032	772	612	621	539	752	824
ENSG00000042286	AIFM2	1137.32	-0.00980464	0.287326	-0.0341238	0.972778	0.996265	859	1200	1370	1390	1120	892
ENSG00000042317	SPATA7	299.716	0.0384433	0.360114	0.106753	0.914985	0.994868	423	258	206	259	314	339
ENSG00000042429	MED17	1670.62	-0.0032993	0.247973	-0.0133051	0.989384	0.998124	1430	1630	1960	2080	1510	1420
ENSG00000042445	RETSAT	5232.76	-0.709359	0.3969	-1.78725	0.0738975	0.60401	3890	8900	6690	5480	3750	2690
ENSG00000042493	CAPG	5981.86	-0.730839	0.437785	-1.6694	0.0950378	0.661877	5850	9990	6560	7510	3110	2870
ENSG00000042753	AP2S1	7270.5	0.453148	0.252847	1.79218	0.0731035	0.602081	7760	5330	5330	10100	7320	7780
ENSG00000042781	USH2A	11.2055	-0.62985	0.899278	-0.700395	0.483681	0.941828	9.11	16.7	14.7	4.97	6.71	15.1
ENSG00000042813	ZPBP	12.5915	0.661624	0.719197	0.919949	0.357599	0.900657	10	9.19	10.1	13.9	17.3	15.1
ENSG00000042832	TG	19.6755	0.713796	0.755945	0.944244	0.345045	0.899726	10.9	20.1	13.7	38.8	13.4	21.1
ENSG00000042980	ADAM28	72.8807	0.0803114	1.08265	0.0741802	0.940867	0.99505	6.38	121	85.2	163	40.3	21.1
ENSG00000043093	DCUN1D1	1228.33	0.200578	0.171603	1.16885	0.242463	0.840315	1190	1150	1090	1440	1160	1340
ENSG00000043143	JADE2	3047.41	0.0412087	0.258322	0.159525	0.873256	0.99413	2270	3450	3290	3580	3160	2530
ENSG00000043355	ZIC2	288.467	0.44799	0.378497	1.1836	0.23657	0.835251	260	227	244	192	357	451
ENSG00000043514	TRIT1	580.874	0.101093	0.425011	0.23786	0.81199	0.99413	489	641	550	311	562	931
ENSG00000044090	CUL7	1724.3	-0.198781	0.357259	-0.556408	0.577932	0.963373	2430	1500	1600	2200	1580	1040
ENSG00000044115	CTNNA1	2912.08	0.213871	0.295847	0.722912	0.469734	0.936837	3230	2930	1940	2770	2630	3990
ENSG00000044446	PHKA2	452.175	-0.210079	0.244962	-0.8576	0.391113	0.911695	444	543	467	341	419	499
ENSG00000044459	CNTLN	413.204	-0.267717	0.215925	-1.23986	0.215027	0.819532	486	477	390	334	390	401
ENSG00000044524	EPHA3	988.888	-1.16832	0.81914	-1.42628	0.153788	0.747824	199	1100	2810	1020	245	564
ENSG00000044574	HSPA5	44082.1	-0.212187	0.385214	-0.55083	0.58175	0.963966	34700	60300	47000	23100	41900	57600
ENSG00000046604	DSG2	4929.01	-0.342447	0.762942	-0.448851	0.653539	0.978077	1200	8430	6890	5290	1040	6710
ENSG00000046647	GEMIN8	378.691	-0.134233	0.236951	-0.566502	0.571053	0.960425	453	316	420	358	356	369
ENSG00000046651	OFD1	618.838	-0.157718	0.243133	-0.64869	0.516539	0.950203	610	720	626	497	529	731
ENSG00000047056	WDR37	2086.32	-0.193189	0.212559	-0.908874	0.363417	0.904406	2620	2180	1880	2160	1950	1730
ENSG00000047188	YTHDC2	1444.05	-0.0685448	0.135485	-0.505924	0.61291	0.969654	1430	1440	1560	1380	1430	1420
ENSG00000047230	CTPS2	353.499	0.258994	0.316894	0.817289	0.413763	0.921473	279	348	338	337	294	526
ENSG00000047249	ATP6V1H	1055.39	0.188836	0.249012	0.758344	0.448245	0.932986	942	1150	863	1290	876	1210
ENSG00000047315	POLR2B	2230.87	0.176513	0.214479	0.822982	0.410518	0.920411	2000	2150	2130	2870	1920	2310
ENSG00000047346	FAM214A	793.465	-0.399422	0.289313	-1.38059	0.167406	0.758531	1060	903	748	862	687	503
ENSG00000047365	ARAP2	347.012	0.488139	0.370718	1.31674	0.187926	0.786639	394	265	207	289	456	472
ENSG00000047410	TPR	5626.57	-0.0275209	0.179597	-0.153237	0.878211	0.99413	5470	5620	5960	6530	5220	4970
ENSG00000047578	KATNIP	1106.01	-0.325173	0.188856	-1.72181	0.0851045	0.635273	1120	1250	1320	964	868	1120
ENSG00000047579	DTNBP1	158.008	-0.160437	0.360185	-0.445429	0.656009	0.979095	179	196	125	112	148	188
ENSG00000047617	ANO2	159.74	-0.74128	0.8626	-0.859355	0.390144	0.911144	313	150	136	39.8	287	31.6
ENSG00000047621	C12orf4	959.62	-0.168429	0.153139	-1.09984	0.2714	0.861651	1020	1000	1030	893	975	841
ENSG00000047634	SCML1	768.475	-0.489326	0.241236	-2.02841	0.0425184	0.512827	763	851	1080	738	554	625
ENSG00000047644	WWC3	1376.87	-0.281963	0.260825	-1.08104	0.279678	0.868134	1420	1590	1530	940	1620	1170
ENSG00000047648	ARHGAP6	79.4012	-0.776251	0.646962	-1.19984	0.230201	0.832519	105	87.8	109	105	49.9	19.6
ENSG00000047849	MAP4	11561.8	-0.0124413	0.199329	-0.0624158	0.950232	0.99537	13100	11000	10700	10500	13600	10400
ENSG00000047932	GOPC	748.741	-0.181185	0.173368	-1.04509	0.295982	0.874174	765	741	880	682	680	744
ENSG00000048028	USP28	938.339	0.181064	0.166358	1.0884	0.276419	0.866149	897	791	951	1040	981	966
ENSG00000048052	HDAC9	257.288	-1.37718	0.242577	-5.67728	1.36853e-08	2.21479e-05	385	349	380	120	164	145
ENSG00000048140	TSPAN17	1177.12	-0.0826352	0.223374	-0.36994	0.711427	0.986284	1420	1110	1100	1220	1260	945
ENSG00000048162	NOP16	1933.33	0.397043	0.16232	2.44604	0.0144433	0.339647	1610	1640	1750	2180	1980	2440
ENSG00000048342	CC2D2A	498.254	0.367553	0.555848	0.661248	0.508454	0.948305	809	196	300	413	748	523
ENSG00000048392	RRM2B	1489.44	0.165381	0.165473	0.999446	0.317579	0.887989	1460	1360	1400	1770	1450	1500
ENSG00000048405	ZNF800	2043.94	-0.12317	0.170272	-0.723374	0.46945	0.936837	2020	2320	2050	1770	1930	2180
ENSG00000048471	SNX29	2323.71	0.0585882	0.282755	0.207205	0.83585	0.99413	2820	2260	1750	2470	2820	1810
ENSG00000048540	LMO3	5397.58	-0.00712606	0.530064	-0.0134438	0.989274	0.998124	5730	4590	5910	10300	3660	2210
ENSG00000048544	MRPS10	1496.43	0.38062	0.221363	1.71944	0.0855346	0.635829	1340	1340	1210	1470	1500	2110
ENSG00000048649	RSF1	2267.26	0.0715942	0.166861	0.429064	0.667877	0.97999	2480	2190	1960	2350	2400	2220
ENSG00000048707	VPS13D	3834.68	0.0341255	0.30761	0.110938	0.911666	0.994868	4160	3380	3830	5360	3680	2600
ENSG00000048740	CELF2	7.28609	0.0389043	1.23598	0.0314766	0.974889	0.996265	10.9	6.69	3.66	2.98	2.88	16.6
ENSG00000048828	FAM120A	9878.43	0.00686063	0.159719	0.0429545	0.965738	0.996132	9490	10200	9830	10600	10500	8600
ENSG00000048991	R3HDM1	1949.61	0.252804	0.255186	0.990667	0.321848	0.890358	2100	1720	1510	1700	2040	2630
ENSG00000049130	KITLG	2836.43	0.364578	0.74276	0.490843	0.623538	0.972058	3810	2460	1170	7110	1640	824
ENSG00000049167	ERCC8	1024.79	0.125104	0.179812	0.69575	0.486585	0.942776	1090	918	931	1020	1180	1010
ENSG00000049192	ADAMTS6	350.672	-1.52298	0.566202	-2.68982	0.00714916	0.245518	793	308	461	97.5	318	127
ENSG00000049239	H6PD	3323.01	-0.0344803	0.268881	-0.128236	0.897962	0.994868	4310	2900	2880	3620	3650	2580
ENSG00000049245	VAMP3	2746.51	0.186745	0.306382	0.609518	0.542181	0.953409	3650	1970	2090	3260	2950	2560
ENSG00000049246	PER3	106.436	-0.354474	0.679757	-0.521471	0.602039	0.967573	213	65.2	80.6	100	140	39.2
ENSG00000049323	LTBP1	2077.96	-1.19611	0.362506	-3.29957	0.000968343	0.0988485	3090	2060	3530	844	1790	1150
ENSG00000049449	RCN1	1345.15	-0.230756	0.367077	-0.62863	0.529591	0.951314	942	1660	1760	863	1170	1680
ENSG00000049541	RFC2	749.934	0.120415	0.182294	0.660556	0.508897	0.948305	690	659	806	725	802	817
ENSG00000049618	ARID1B	4050.36	-0.139992	0.169226	-0.827245	0.408098	0.919106	4190	4580	3980	4060	4140	3360
ENSG00000049656	CLPTM1L	9413.02	0.0394311	0.233924	0.168564	0.86614	0.99413	7020	10100	10700	8550	9480	10600
ENSG00000049759	NEDD4L	1632.44	-0.312141	0.353251	-0.883623	0.3769	0.909594	2570	1450	1400	1290	1940	1140
ENSG00000049769	PPP1R3F	304.799	-0.107006	0.259314	-0.41265	0.679863	0.97999	341	270	339	335	306	238
ENSG00000049860	HEXB	5985.06	-0.221597	0.299902	-0.738898	0.459969	0.935214	4210	8060	7060	6020	4620	5940
ENSG00000049883	PTCD2	1447.98	-0.168464	0.220215	-0.764997	0.444273	0.932986	1290	1490	1820	1220	1540	1330
ENSG00000050130	JKAMP	1785.27	0.00254561	0.274909	0.00925985	0.992612	0.998873	1400	2180	1770	1770	1410	2180
ENSG00000050165	DKK3	1825.85	0.75971	0.542342	1.40079	0.161276	0.753349	1100	1350	1620	668	3170	3050
ENSG00000050344	NFE2L3	147.156	-0.995019	1.18798	-0.837572	0.402271	0.918451	183	225	180	111	183	0
ENSG00000050393	MCUR1	1931.4	0.194127	0.156099	1.24361	0.213642	0.819029	1670	1830	1910	2010	1930	2240
ENSG00000050405	LIMA1	2719.41	-0.519871	0.268917	-1.9332	0.0532117	0.547205	3590	2750	3280	1990	2950	1770
ENSG00000050426	LETMD1	3022.36	0.0357868	0.204959	0.174605	0.86139	0.99413	2360	3320	3270	3210	2960	3010
ENSG00000050438	SLC4A8	20.7011	-0.448632	0.878572	-0.510638	0.609604	0.968886	11.8	31.8	28.4	30.8	15.3	6.03
ENSG00000050748	MAPK9	1186.98	0.294102	0.145583	2.02017	0.0433663	0.512827	1150	1020	1040	1290	1340	1290
ENSG00000050767	COL23A1	10.7016	-0.511405	1.08985	-0.469242	0.638896	0.976149	6.38	10.9	20.1	2.98	5.76	18.1
ENSG00000050820	BCAR1	4151.38	0.0549553	0.172768	0.318087	0.750419	0.989369	4120	4200	3890	4880	4050	3760
ENSG00000051009	FHIP1B	908.397	-0.178636	0.215016	-0.830804	0.406084	0.919106	942	864	1090	711	900	946
ENSG00000051108	HERPUD1	7547.9	-0.0677849	0.238972	-0.283652	0.776677	0.990898	8950	8090	6140	5980	7970	8160
ENSG00000051128	HOMER3	1472.86	-0.748072	0.696462	-1.0741	0.282776	0.868557	3550	942	1050	1670	1330	298
ENSG00000051180	RAD51	194.013	0.071243	0.393299	0.181142	0.856256	0.99413	138	171	258	145	199	253
ENSG00000051341	POLQ	698.506	0.395325	0.372831	1.06033	0.288993	0.873465	474	618	717	523	688	1170
ENSG00000051382	PIK3CB	1111.52	-0.029175	0.259108	-0.112598	0.910349	0.994868	1420	1100	846	1150	1150	999
ENSG00000051596	THOC3	179.639	0.134442	0.252826	0.531757	0.594895	0.964664	153	176	186	202	196	166
ENSG00000051620	HEBP2	1729.01	0.330696	0.152049	2.17493	0.0296351	0.443567	1630	1410	1560	1980	1990	1800
ENSG00000051825	MPHOSPH9	1546.7	0.179133	0.184373	0.971578	0.33126	0.894998	1380	1410	1570	1890	1550	1490
ENSG00000052126	PLEKHA5	1547.12	0.023887	0.260233	0.0917909	0.926864	0.994898	1250	1850	1510	1920	1310	1450
ENSG00000052723	SIKE1	3066.66	0.229725	0.217321	1.05708	0.290476	0.874174	3010	2630	2830	4110	2970	2850
ENSG00000052749	RRP12	3579.01	-0.210261	0.246713	-0.852249	0.394076	0.914616	2860	3910	4750	3110	3210	3630
ENSG00000052795	FNIP2	695.261	-0.0203412	0.493342	-0.0412315	0.967111	0.996132	1210	502	392	698	906	466
ENSG00000052802	MSMO1	8295.23	-0.29963	0.330782	-0.905823	0.36503	0.905193	12400	9250	5780	6260	8990	7060
ENSG00000052841	TTC17	8809.48	-0.262986	0.281721	-0.933498	0.350563	0.900138	6500	11300	11000	9050	6860	8120
ENSG00000052850	ALX4	356.224	0.815552	1.56599	0.52079	0.602513	0.967651	18.2	193	563	1170	34.5	161
ENSG00000053108	FSTL4	57.4612	-1.74931	1.17797	-1.48502	0.137538	0.735468	10.9	23.4	232	17.9	51.8	9.04
ENSG00000053254	FOXN3	6281.53	0.136933	0.24166	0.566635	0.570962	0.960425	5760	6530	5660	7100	7810	4830
ENSG00000053371	AKR7A2	1032.3	0.030595	0.200872	0.152311	0.878941	0.99413	1050	993	1020	1250	954	927
ENSG00000053372	MRTO4	1358.91	0.248028	0.227888	1.08838	0.276429	0.866149	1040	1320	1370	1230	1470	1720
ENSG00000053501	USE1	395.16	-0.672966	0.530386	-1.26882	0.204504	0.808037	710	369	379	429	364	121
ENSG00000053524	MCF2L2	44.9099	-0.605964	0.586143	-1.03381	0.301223	0.877228	28.2	66	68.7	35.8	45.1	25.6
ENSG00000053747	LAMA3	118.603	-0.257464	0.718382	-0.358395	0.720048	0.987946	120	81.9	185	24.9	132	167
ENSG00000053770	AP5M1	3031.41	0.203844	0.398153	0.511973	0.60867	0.968694	2670	2590	3190	5290	2460	1990
ENSG00000053900	ANAPC4	457.229	-0.167569	0.381386	-0.439368	0.660395	0.97999	631	403	418	286	613	393
ENSG00000053918	KCNQ1	20.5819	0.153321	0.879454	0.174336	0.861601	0.99413	12.8	30.9	14.7	32.8	6.71	25.6
ENSG00000054116	TRAPPC3	1228.77	-0.0341631	0.198313	-0.172268	0.863227	0.99413	1460	1150	1120	1290	1240	1110
ENSG00000054118	THRAP3	4736.15	-0.101947	0.127643	-0.79869	0.42447	0.925333	4700	5210	4810	4420	4670	4620
ENSG00000054148	PHPT1	1694.95	0.593721	0.191215	3.105	0.00190282	0.14573	1410	1290	1360	2180	1690	2250
ENSG00000054267	ARID4B	1433.37	-0.00354799	0.25526	-0.0138995	0.98891	0.998124	1240	1490	1580	1830	1180	1280
ENSG00000054277	OPN3	1047.8	0.529157	0.257982	2.05114	0.0402533	0.507458	1000	863	708	1050	1130	1540
ENSG00000054282	SDCCAG8	826.211	-0.132419	0.293943	-0.450491	0.652356	0.977893	793	995	802	562	775	1030
ENSG00000054523	KIF1B	3105.65	-0.0129334	0.230478	-0.0561155	0.95525	0.995591	3630	2910	2820	3510	3320	2440
ENSG00000054598	FOXC1	6382.99	-0.208468	0.613962	-0.339545	0.734199	0.989027	10500	5090	4910	9190	7080	1490
ENSG00000054611	TBC1D22A	2102.08	-0.252654	0.223922	-1.12831	0.259187	0.853719	2120	2850	1880	1870	1870	2020
ENSG00000054654	SYNE2	2481.61	0.19817	0.250978	0.78959	0.429767	0.928914	2250	2170	2520	2210	3470	2270
ENSG00000054690	PLEKHH1	53.2726	-0.308694	0.623468	-0.495124	0.620513	0.970497	71	57.7	48.5	84.6	30.7	27.1
ENSG00000054793	ATP9A	816.649	-0.125991	0.431902	-0.291713	0.770506	0.990511	1120	965	476	563	1140	642
ENSG00000054965	FAM168A	2754.25	-0.159493	0.350431	-0.455132	0.649014	0.976959	3690	2450	2570	3350	2890	1560
ENSG00000054967	RELT	529.897	-0.300684	0.303481	-0.990783	0.321792	0.890358	387	659	708	444	472	509
ENSG00000054983	GALC	902.28	-0.0385734	0.281863	-0.136851	0.891148	0.994594	715	797	1230	806	962	903
ENSG00000055044	NOP58	2998.8	-0.061699	0.248332	-0.248453	0.803784	0.99413	2400	3280	3510	2510	2760	3530
ENSG00000055070	SZRD1	7686.23	0.286478	0.186141	1.53904	0.123795	0.71266	7930	6550	6300	8750	9170	7420
ENSG00000055130	CUL1	2141.79	0.162455	0.141806	1.14562	0.251954	0.84808	1990	2130	1950	2100	2330	2360
ENSG00000055147	FAM114A2	1402.41	0.0121189	0.148502	0.081608	0.934958	0.995026	1490	1410	1290	1360	1460	1410
ENSG00000055163	CYFIP2	262.971	-0.378796	1.11003	-0.341247	0.732918	0.988959	786	51.8	54	32.8	379	274
ENSG00000055208	TAB2	1647.05	0.132769	0.248808	0.533621	0.593604	0.963966	1700	1720	1290	1990	1840	1340
ENSG00000055211	GINM1	2156.45	-0.122072	0.262534	-0.464976	0.641949	0.976614	1670	2810	2260	2240	1770	2190
ENSG00000055332	EIF2AK2	1265.91	-0.10056	0.318685	-0.315545	0.752348	0.989369	1490	1250	1190	1580	1320	767
ENSG00000055483	USP36	2918.84	0.120538	0.293381	0.410857	0.681177	0.97999	2440	3020	2930	2040	3130	3950
ENSG00000055609	KMT2C	3169.18	0.0889466	0.227448	0.391064	0.69575	0.982641	3610	3180	2430	3690	2920	3190
ENSG00000055732	MCOLN3	106.372	1.30864	0.773691	1.69142	0.0907566	0.649903	131	16.7	35.7	96.5	180	178
ENSG00000055917	PUM2	6129.88	0.178917	0.155849	1.14801	0.250963	0.845709	5940	5620	5690	6470	7250	5810
ENSG00000055950	MRPL43	1808.87	0.356699	0.161004	2.21547	0.026728	0.423559	1750	1500	1510	2030	1900	2170
ENSG00000055955	ITIH4	32.998	-0.504301	0.50762	-0.993462	0.320485	0.890078	30.1	48.5	37.5	29.8	24.9	27.1
ENSG00000056050	HPF1	142.679	-0.102752	0.406935	-0.252503	0.800653	0.99413	216	109	118	119	162	131
ENSG00000056097	ZFR	5430.27	-0.0298435	0.149858	-0.199145	0.842149	0.99413	5290	5450	5720	4920	5940	5260
ENSG00000056277	ZNF280C	496.965	0.1923	0.306543	0.627317	0.530452	0.951314	381	530	480	502	394	695
ENSG00000056558	TRAF1	782.512	-0.770753	0.59867	-1.28744	0.19794	0.801356	989	810	1160	924	670	140
ENSG00000056586	RC3H2	4128.79	0.0862211	0.154514	0.558015	0.576834	0.962654	4090	3880	4040	4620	4370	3760
ENSG00000056972	TRAF3IP2	959.41	0.0735356	0.176753	0.416035	0.677385	0.97999	1040	904	863	900	1010	1040
ENSG00000057019	DCBLD2	3382.88	-0.184915	0.21688	-0.852613	0.393874	0.914616	2770	4040	3990	3130	3070	3300
ENSG00000057252	SOAT1	2677.45	-0.183785	0.227852	-0.806597	0.419898	0.923769	2410	3470	2670	2680	2710	2140
ENSG00000057294	PKP2	8417.63	-0.231847	0.450574	-0.514559	0.606861	0.968569	11800	7370	8110	11600	8230	3400
ENSG00000057608	GDI2	5508.13	0.0643537	0.150653	0.427165	0.669259	0.97999	5860	5180	5110	6090	5280	5520
ENSG00000057657	PRDM1	86.7562	0.343269	0.623945	0.550159	0.58221	0.963966	93.8	82.7	52.2	48.8	65.2	178
ENSG00000057663	ATG5	1525.09	0.0669783	0.142717	0.469309	0.638849	0.976149	1570	1480	1420	1650	1500	1530
ENSG00000057704	TMCC3	128.541	0.312708	0.650879	0.48044	0.630915	0.973362	171	120	53.1	54.7	202	170
ENSG00000057757	PITHD1	1127.52	-0.0118529	0.156892	-0.0755482	0.939779	0.995026	1190	1070	1140	1210	1120	1040
ENSG00000057935	MTA3	761.423	-0.007862	0.197449	-0.0398179	0.968238	0.996265	822	803	666	830	769	678
ENSG00000058056	USP13	1390.43	-0.0519101	0.191672	-0.270828	0.786523	0.992133	1500	1340	1400	1390	1550	1150
ENSG00000058063	ATP11B	4222.39	-0.317835	0.262827	-1.20929	0.226551	0.831425	3970	5170	4910	4730	3750	2790
ENSG00000058085	LAMC2	2185.44	-0.841735	0.825831	-1.01926	0.30808	0.881193	224	3720	4480	918	1360	2420
ENSG00000058091	CDK14	1265.69	0.165392	0.197966	0.835455	0.403462	0.918516	1110	1290	1180	1120	1510	1380
ENSG00000058262	SEC61A1	33729.9	-0.357573	0.218102	-1.63948	0.101114	0.672034	28900	42700	42100	28100	31600	29000
ENSG00000058272	PPP1R12A	1523.84	-0.197341	0.166344	-1.18634	0.235488	0.834619	1650	1780	1450	1380	1370	1500
ENSG00000058453	CROCC	496.157	-0.670087	0.290411	-2.30738	0.0210339	0.383049	691	567	571	287	499	363
ENSG00000058668	ATP2B4	2031.1	0.585973	0.509563	1.14995	0.250163	0.844771	876	1940	2060	4170	1350	1800
ENSG00000058729	RIOK2	802.495	0.062283	0.188476	0.330456	0.741056	0.989248	716	851	788	899	727	833
ENSG00000058799	YIPF1	967.152	-0.229367	0.181315	-1.26502	0.205864	0.80812	958	1050	1130	953	787	931
ENSG00000058804	NDC1	4154.65	-0.111986	0.327818	-0.34161	0.732645	0.988959	2590	5250	5110	3810	3490	4680
ENSG00000059122	FLYWCH1	3326.69	0.0286856	0.310625	0.092348	0.926422	0.994898	3450	3060	3370	3300	4610	2160
ENSG00000059145	UNKL	831.032	0.325794	0.207272	1.57182	0.115993	0.699358	690	723	800	1090	874	809
ENSG00000059377	TBXAS1	2539.87	0.0506264	0.206432	0.245245	0.806266	0.99413	2270	2600	2620	2100	2970	2680
ENSG00000059378	PARP12	964.896	-0.347653	0.177848	-1.95478	0.0506087	0.540174	994	1070	1180	775	928	844
ENSG00000059573	ALDH18A1	2379.55	-0.330333	0.199692	-1.65421	0.0980842	0.665402	2230	2860	2860	2380	2030	1910
ENSG00000059588	TARBP1	620.486	-0.167517	0.23992	-0.69822	0.48504	0.942291	542	657	771	676	541	536
ENSG00000059691	GATB	654.632	-0.00603313	0.495014	-0.0121878	0.990276	0.998333	985	461	523	583	1040	339
ENSG00000059728	MXD1	2118.02	-0.324959	0.31729	-1.02417	0.305754	0.880368	2760	2520	1790	1250	2190	2210
ENSG00000059758	CDK17	1890.22	-0.286353	0.212205	-1.34942	0.177203	0.770946	2300	1990	1950	1460	2050	1590
ENSG00000059804	SLC2A3	1460.58	-0.266243	0.276922	-0.961437	0.336332	0.897756	1500	1970	1310	1040	1640	1300
ENSG00000060069	CTDP1	1393.63	-0.0621425	0.16741	-0.3712	0.710489	0.985655	1470	1310	1490	1440	1430	1220
ENSG00000060138	YBX3	6629.04	0.514686	0.373099	1.37949	0.167744	0.758531	7190	4740	4440	4940	7040	11400
ENSG00000060237	WNK1	9956.21	0.0810819	0.185115	0.438007	0.661381	0.97999	9650	9950	9440	11600	10700	8410
ENSG00000060339	CCAR1	1565.52	0.079187	0.194	0.408181	0.683141	0.980061	1480	1640	1450	1410	1520	1890
ENSG00000060491	OGFR	1246.38	-0.127072	0.179208	-0.709076	0.478277	0.939118	1200	1260	1440	1150	1320	1100
ENSG00000060642	PIGV	1440.35	-0.171328	0.222674	-0.769411	0.441649	0.932986	1310	1630	1640	1460	1510	1090
ENSG00000060656	PTPRU	5610.88	-0.506407	0.297731	-1.70089	0.0889637	0.645997	4130	7500	8140	4500	4530	4880
ENSG00000060688	SNRNP40	1893.96	0.162598	0.14935	1.08871	0.276283	0.866149	1680	1800	1880	1840	2050	2110
ENSG00000060718	COL11A1	1557.62	0.281679	1.54094	0.182797	0.854958	0.99413	352	628	3240	4540	79.6	511
ENSG00000060749	QSER1	1391.18	0.354239	0.261614	1.35405	0.17572	0.769393	1350	1350	959	1400	1340	1940
ENSG00000060762	MPC1	833.628	0.852705	0.32325	2.63791	0.00834188	0.267332	660	456	666	1310	717	1200
ENSG00000060971	ACAA1	1408.01	-0.0191949	0.463504	-0.0414125	0.966967	0.996132	1270	1030	1950	2340	1040	818
ENSG00000060982	BCAT1	1318.07	7.78817	1.78308	4.36781	1.255e-05	0.00601794	6.38	20.1	9.16	6.96	868	7000
ENSG00000061273	HDAC7	2886.37	-0.0611719	0.207937	-0.294184	0.768617	0.990396	3310	2990	2540	2700	3290	2480
ENSG00000061656	SPAG4	313.033	-0.392812	0.235579	-1.66744	0.0954279	0.661877	379	364	323	225	298	289
ENSG00000061676	NCKAP1	6969.3	0.0833393	0.135588	0.614651	0.538785	0.953324	6370	7340	6600	7120	7400	6990
ENSG00000061794	MRPS35	2473.3	0.456216	0.150889	3.02352	0.00249851	0.162761	2070	2110	2080	2730	2670	3190
ENSG00000061936	SFSWAP	2058.59	-0.0632375	0.242228	-0.261066	0.794042	0.992278	1970	2280	2060	1540	1990	2510
ENSG00000061938	TNK2	1158.13	-0.0582725	0.283614	-0.205464	0.837209	0.99413	1190	1100	1250	801	1490	1110
ENSG00000061987	MON2	2006.39	0.409296	0.260726	1.56983	0.116454	0.699358	2300	1420	1450	2390	2130	2340
ENSG00000062194	GPBP1	2520.78	-0.0334677	0.159558	-0.209752	0.833861	0.99413	2570	2610	2470	2340	2810	2330
ENSG00000062282	DGAT2	326.899	0.880992	0.740428	1.18984	0.234109	0.833101	237	243	211	525	690	55.8
ENSG00000062370	ZNF112	152.968	-0.288883	0.290503	-0.994425	0.320016	0.890078	201	146	158	154	130	128
ENSG00000062485	CS	3900.56	0.648336	0.276281	2.34665	0.0189429	0.374344	3610	2930	2580	5990	3490	4810
ENSG00000062582	MRPS24	2207.54	0.531514	0.200033	2.65713	0.00788098	0.260091	2160	1600	1660	2640	2410	2780
ENSG00000062598	ELMO2	1271.52	-0.0725714	0.271166	-0.267628	0.788986	0.992133	1410	1330	1180	1590	1230	900
ENSG00000062650	WAPL	3191.69	0.0469117	0.180383	0.260068	0.794811	0.992422	3100	3220	3100	3560	3480	2700
ENSG00000062716	VMP1	10992.6	-0.00238886	0.299847	-0.00796694	0.993643	0.998895	10600	11900	10500	8310	8900	15700
ENSG00000062725	APPBP2	1744.11	-0.106705	0.241222	-0.44235	0.658236	0.979884	2000	1740	1690	1960	1820	1260
ENSG00000062822	POLD1	1248.9	0.0764938	0.232824	0.328548	0.742497	0.989248	1050	1130	1470	1090	1440	1310
ENSG00000063046	EIF4B	9120.87	0.297228	0.308905	0.962198	0.33595	0.897756	10300	7240	6980	13300	9740	7130
ENSG00000063169	BICRA	512.732	0.029713	0.229842	0.129276	0.897139	0.994868	511	564	446	449	498	609
ENSG00000063176	SPHK2	1247.88	0.297241	0.369565	0.8043	0.421224	0.924023	1600	920	836	1690	1510	930
ENSG00000063177	RPL18	24343.2	0.533169	0.205132	2.59915	0.0093455	0.281386	22200	19500	18000	30900	23400	32100
ENSG00000063180	CA11	895.785	-0.126375	0.493521	-0.256067	0.797899	0.993522	1450	618	735	1350	748	472
ENSG00000063241	ISOC2	856.418	0.393897	0.202009	1.9499	0.0511879	0.540746	737	719	766	1160	857	906
ENSG00000063244	U2AF2	7360.61	0.270404	0.258889	1.04448	0.296264	0.874174	7160	5950	6910	10600	7350	6220
ENSG00000063245	EPN1	8991.29	0.275951	0.176841	1.56045	0.118655	0.703805	9390	7420	7590	10500	10000	9040
ENSG00000063322	MED29	1833.62	0.152532	0.242982	0.627749	0.530168	0.951314	2160	1550	1510	2220	1930	1640
ENSG00000063438	AHRR	612.583	0.189823	0.342781	0.553774	0.579734	0.963966	679	457	582	433	881	645
ENSG00000063587	ZNF275	849.019	0.0220568	0.155618	0.141737	0.887288	0.994594	792	888	848	835	903	829
ENSG00000063601	MTMR1	901.259	0.123858	0.157581	0.785995	0.431871	0.929485	894	864	830	1020	897	903
ENSG00000063660	GPC1	15690.5	-0.271473	0.331642	-0.818571	0.413031	0.921473	11100	18600	21800	18500	12500	11600
ENSG00000063761	ADCK1	436.545	0.0525557	0.224234	0.234379	0.814691	0.99413	372	495	419	443	402	490
ENSG00000063854	HAGH	926.12	0.463229	0.178528	2.59472	0.00946689	0.283722	886	719	732	1070	1120	1030
ENSG00000063978	RNF4	3055.69	0.172191	0.316265	0.544453	0.58613	0.963966	3570	2480	2570	2810	4490	2400
ENSG00000064012	CASP8	755.276	-0.125247	0.233305	-0.53684	0.591378	0.963966	787	813	764	559	854	755
ENSG00000064042	LIMCH1	1600.85	0.189474	0.812098	0.233314	0.815518	0.99413	179	1130	3180	2230	2050	835
ENSG00000064102	INTS13	1335.06	0.105596	0.170706	0.618583	0.536191	0.95175	1350	1230	1270	1230	1380	1540
ENSG00000064115	TM7SF3	4006.15	-0.503982	0.345863	-1.45717	0.145069	0.743959	2800	5590	5710	4060	3260	2620
ENSG00000064199	SPA17	120.317	0.397983	0.385313	1.03288	0.301659	0.877249	128	69.4	114	112	143	155
ENSG00000064205	CCN5	506.271	-0.234385	0.630223	-0.371908	0.709961	0.985406	1010	368	269	746	447	202
ENSG00000064225	ST3GAL6	932.427	-0.162564	0.421209	-0.385946	0.699536	0.983882	1430	670	853	752	1290	597
ENSG00000064300	NGFR	170.581	-2.04342	0.724984	-2.81858	0.00482368	0.213147	61	243	519	75.6	46	78.4
ENSG00000064309	CDON	1054.93	-0.649753	0.902928	-0.719607	0.471767	0.937177	491	989	2390	1910	455	99.5
ENSG00000064313	TAF2	2087.49	-0.166066	0.16694	-0.994765	0.319851	0.890078	1990	2270	2360	2150	1810	1950
ENSG00000064393	HIPK2	27433.8	0.1571	0.182162	0.86242	0.388456	0.910711	28200	28300	21400	29200	29900	27700
ENSG00000064419	TNPO3	2486.4	-0.0611307	0.169757	-0.360108	0.718766	0.987946	2260	2730	2630	2520	2580	2200
ENSG00000064490	RFXANK	1226.03	-0.382136	0.45885	-0.832812	0.404951	0.919106	2090	1070	998	1240	1410	544
ENSG00000064545	TMEM161A	1786.76	-0.561049	0.285173	-1.9674	0.049137	0.535566	2580	2000	1810	1510	1780	1040
ENSG00000064601	CTSA	6159.2	0.076736	0.288518	0.265966	0.790265	0.992133	5350	6440	6190	8830	5120	5010
ENSG00000064607	SUGP2	2358.89	-0.480987	0.269651	-1.78374	0.0744661	0.6044	3250	2190	2810	1950	2430	1530
ENSG00000064651	SLC12A2	2055.99	-0.345554	0.204824	-1.68708	0.0915886	0.653297	1840	2570	2500	1790	1900	1740
ENSG00000064652	SNX24	880.627	0.453481	0.451757	1.00382	0.315467	0.885593	847	725	658	471	951	1630
ENSG00000064655	EYA2	913.207	-0.0986579	0.719099	-0.137197	0.890875	0.994594	1910	606	316	496	1650	500
ENSG00000064666	CNN2	9904.03	0.075268	0.412752	0.182356	0.855303	0.99413	15500	6400	7060	13300	9720	7490
ENSG00000064687	ABCA7	3222.63	-0.294262	0.471275	-0.624396	0.532367	0.951683	2670	3800	4180	4850	2530	1310
ENSG00000064703	DDX20	984.932	0.00349373	0.205211	0.0170251	0.986417	0.99776	1020	991	943	1140	1010	808
ENSG00000064726	BTBD1	4376.27	0.273954	0.227082	1.20641	0.227659	0.83163	4350	3650	3890	6020	4120	4220
ENSG00000064763	FAR2	147.773	2.60665	0.868336	3.00189	0.00268313	0.166779	26.4	72.7	25.6	69.6	105	588
ENSG00000064932	SBNO2	4331.74	-0.160486	0.230735	-0.695541	0.486716	0.942776	5840	4090	3790	4090	4280	3900
ENSG00000064933	PMS1	1983.96	-0.0395983	0.402878	-0.0982886	0.921703	0.994898	1520	2090	2420	1070	1890	2910
ENSG00000064961	HMG20B	1234.68	-0.213293	0.410764	-0.51926	0.60358	0.967651	2140	800	1040	1050	1390	998
ENSG00000064989	CALCRL	418.94	-0.0236841	0.363716	-0.065117	0.948081	0.99537	525	499	244	375	469	402
ENSG00000064995	TAF11	743.914	0.032016	0.233382	0.137183	0.890886	0.994594	699	710	796	602	747	909
ENSG00000064999	ANKS1A	964.008	0.00803996	0.214242	0.0375274	0.970065	0.996265	907	1130	843	1000	851	1050
ENSG00000065000	AP3D1	5962.98	-0.0836058	0.222914	-0.375058	0.707617	0.984855	7710	5500	5200	5340	5910	6130
ENSG00000065029	ZNF76	923.706	0.219957	0.181819	1.20976	0.22637	0.831425	965	765	831	1060	965	960
ENSG00000065054	SLC9A3R2	6129.44	0.0738147	0.181719	0.406202	0.684594	0.980061	6010	5430	6480	6370	7050	5430
ENSG00000065057	NTHL1	923.161	0.299458	0.328783	0.910808	0.362397	0.903709	996	730	757	1320	1080	652
ENSG00000065060	UHRF1BP1	3579.03	0.100631	0.213726	0.47084	0.637755	0.975891	2980	3320	4070	3990	3980	3140
ENSG00000065135	GNAI3	3908.89	0.0894122	0.170432	0.524621	0.599847	0.966292	4000	3630	3730	4580	3950	3560
ENSG00000065150	IPO5	6961.53	0.126634	0.137333	0.922094	0.35648	0.900138	6540	6550	6890	7880	7160	6760
ENSG00000065154	OAT	2317.18	-0.14671	0.188786	-0.777124	0.437086	0.931433	2420	2450	2430	2560	2190	1850
ENSG00000065183	WDR3	3656.99	-0.0307153	0.24828	-0.123712	0.901543	0.994868	2960	3900	4230	4400	3460	2990
ENSG00000065243	PKN2	2865.03	0.110674	0.156615	0.706663	0.479776	0.940257	2530	3010	2720	2800	2930	3200
ENSG00000065268	WDR18	1780.04	-0.434904	0.405086	-1.07361	0.282998	0.868557	2450	1800	1890	1970	1840	726
ENSG00000065308	TRAM2	19085.7	-0.630395	0.369874	-1.70435	0.0883153	0.643093	29100	22700	17700	9060	21600	14300
ENSG00000065320	NTN1	1373.54	-0.411573	1.68599	-0.244114	0.807142	0.99413	4190	285	225	47.8	2980	508
ENSG00000065325	GLP2R	123.697	-1.02985	0.427017	-2.41173	0.015877	0.348726	104	181	213	61.7	86.3	96.4
ENSG00000065328	MCM10	621.901	0.0643213	0.398013	0.161606	0.871616	0.99413	334	686	803	488	629	791
ENSG00000065357	DGKA	796.051	-0.402817	0.25626	-1.5719	0.115973	0.699358	786	996	936	521	716	821
ENSG00000065361	ERBB3	210.562	-1.2205	0.671318	-1.81807	0.0690537	0.591808	520	227	137	149	184	45.2
ENSG00000065413	ANKRD44	303.87	-0.565869	0.403681	-1.40177	0.160983	0.753349	271	435	382	368	187	179
ENSG00000065427	KARS1	6111.42	0.0141375	0.152006	0.0930061	0.925899	0.994898	6040	6110	6090	6890	5940	5590
ENSG00000065457	ADAT1	2236.98	-0.0922601	0.152889	-0.603444	0.546213	0.954478	2260	2140	2520	2300	2120	2070
ENSG00000065485	PDIA5	819.903	-0.250646	0.474292	-0.528464	0.597178	0.964743	509	1190	972	465	585	1200
ENSG00000065491	TBC1D22B	704.609	0.113456	0.189359	0.599162	0.549065	0.956072	723	692	615	650	800	747
ENSG00000065518	NDUFB4	1187.03	0.901039	0.386714	2.32999	0.0198068	0.378108	1050	788	649	1370	960	2310
ENSG00000065526	SPEN	2342.3	0.169015	0.237488	0.711679	0.476663	0.939053	2010	2670	1930	2620	2020	2800
ENSG00000065534	MYLK	17630.2	-0.39935	0.615699	-0.648613	0.516588	0.950203	27000	16300	16900	27100	15000	3570
ENSG00000065548	ZC3H15	3139.63	0.398814	0.231924	1.71959	0.0855066	0.635829	2740	2770	2620	2830	3360	4520
ENSG00000065559	MAP2K4	1012.63	0.356094	0.252496	1.41029	0.158453	0.75104	936	994	734	972	1030	1410
ENSG00000065600	PACC1	502.433	-0.265909	0.327516	-0.811896	0.416851	0.921473	392	656	597	346	448	576
ENSG00000065613	SLK	2333.02	0.0342908	0.234349	0.146324	0.883666	0.994545	2460	2130	2330	2760	2550	1770
ENSG00000065615	CYB5R4	719.323	0.297395	0.249386	1.19251	0.233062	0.833101	632	671	632	816	598	967
ENSG00000065621	GSTO2	1000.13	0.24468	0.247132	0.990079	0.322136	0.890412	704	968	1070	1150	935	1170
ENSG00000065665	SEC61A2	405.021	-0.399782	0.40954	-0.976173	0.328979	0.893392	318	523	540	209	350	490
ENSG00000065717	TLE2	318.827	0.406024	0.694036	0.585018	0.558536	0.957631	436	128	259	588	407	94.9
ENSG00000065802	ASB1	2094.89	-0.39683	0.23988	-1.65428	0.0980698	0.665402	2560	2170	2410	1480	2300	1640
ENSG00000065809	FAM107B	3978.46	0.165631	0.190947	0.867422	0.385711	0.90964	4390	3550	3310	3800	4330	4490
ENSG00000065833	ME1	2254.57	0.75629	0.451364	1.67556	0.0938235	0.659326	1700	2060	1270	1710	1930	4870
ENSG00000065882	TBC1D1	1192.81	0.344882	0.493126	0.699378	0.484316	0.942291	1700	725	725	813	2090	1100
ENSG00000065883	CDK13	2959.57	0.033318	0.185856	0.179268	0.857727	0.99413	3080	2930	2770	3270	3230	2490
ENSG00000065911	MTHFD2	11591.7	0.0554343	0.193795	0.286046	0.774843	0.990511	10600	13600	9980	12800	11500	11200
ENSG00000065923	SLC9A7	1392.45	-0.604554	0.305881	-1.97643	0.0481058	0.533242	1210	1880	1950	1270	1240	802
ENSG00000065970	FOXJ2	1895.74	-0.158761	0.210495	-0.754229	0.450712	0.932986	1840	2000	2160	1610	2180	1590
ENSG00000065978	YBX1	7461.95	0.808173	0.341572	2.36604	0.0179793	0.36658	7430	4380	4460	7350	8080	13100
ENSG00000065989	PDE4A	878.514	0.309573	0.365107	0.847895	0.396496	0.91722	726	801	825	764	655	1500
ENSG00000066027	PPP2R5A	1576.65	-0.00932604	0.165134	-0.0564755	0.954963	0.995591	1550	1740	1460	1510	1700	1500
ENSG00000066032	CTNNA2	19.0033	-0.16475	0.752942	-0.218809	0.826799	0.99413	20	24.2	15.6	16.9	8.63	28.6
ENSG00000066044	ELAVL1	2365.58	0.0781266	0.143636	0.543919	0.586497	0.963966	2440	2290	2170	2570	2280	2440
ENSG00000066084	DIP2B	2443.72	-0.00323611	0.305009	-0.0106099	0.991535	0.998835	2870	2210	2260	3270	2390	1660
ENSG00000066117	SMARCD1	2768.42	0.136177	0.231136	0.589162	0.555753	0.957631	3270	2240	2410	3280	2840	2570
ENSG00000066135	KDM4A	1956.15	0.0113145	0.23932	0.0472778	0.962292	0.996132	2060	1920	1860	2490	1850	1550
ENSG00000066136	NFYC	1372.37	0.157734	0.213382	0.73921	0.459779	0.935214	1150	1390	1350	1740	1280	1330
ENSG00000066248	NGEF	387.447	-0.595058	0.499037	-1.19241	0.2331	0.833101	557	384	458	257	527	142
ENSG00000066279	ASPM	3697.6	0.113495	0.228041	0.497696	0.618698	0.969894	3310	3660	3690	3750	4760	3020
ENSG00000066322	ELOVL1	2788.34	-0.0361755	0.330321	-0.109516	0.912793	0.994868	2310	3230	2930	3960	1940	2360
ENSG00000066379	POLR1H	678.315	0.245388	0.228633	1.07329	0.283143	0.868557	728	608	527	634	785	790
ENSG00000066422	ZBTB11	1002.9	-0.133683	0.163533	-0.817466	0.413662	0.921473	974	1060	1120	983	1010	880
ENSG00000066427	ATXN3	1035.83	-0.123289	0.186908	-0.659626	0.509494	0.948442	1040	1030	1170	1060	1070	850
ENSG00000066455	GOLGA5	1838.85	-0.0257009	0.204874	-0.125447	0.900169	0.994868	1580	2050	1930	1710	1660	2100
ENSG00000066557	LRRC40	917.022	0.185046	0.151564	1.22091	0.22212	0.826374	835	861	878	904	1000	1020
ENSG00000066583	ISOC1	314.443	0.373211	0.275351	1.3554	0.175289	0.769311	252	316	253	355	281	429
ENSG00000066629	EML1	250.037	-0.640713	0.557095	-1.1501	0.250104	0.844771	361	189	365	234	279	72.3
ENSG00000066651	TRMT11	823.322	-0.00545473	0.265961	-0.0205095	0.983637	0.99729	781	955	737	706	701	1060
ENSG00000066654	THUMPD1	2115.99	-0.106352	0.168088	-0.632715	0.52692	0.951314	2410	2070	2110	2040	2230	1850
ENSG00000066697	MSANTD3	269.664	0.552794	0.31156	1.77428	0.0760174	0.607337	232	206	216	271	257	435
ENSG00000066739	ATG2B	1965.43	-0.0145078	0.181639	-0.0798715	0.936339	0.995026	2150	1830	1950	2190	1960	1710
ENSG00000066777	ARFGEF1	3088.33	-0.156828	0.146571	-1.06998	0.284627	0.869735	3090	3400	3280	2890	3160	2700
ENSG00000066827	ZFAT	405.998	-0.0396595	0.252227	-0.157238	0.875058	0.99413	454	440	342	461	407	333
ENSG00000066855	MTFR1	1757.59	0.120748	0.223297	0.540749	0.588681	0.963966	1880	1650	1520	1450	2070	1980
ENSG00000066926	FECH	1572.68	0.130882	0.155891	0.839574	0.401147	0.918451	1490	1430	1580	1810	1560	1570
ENSG00000066933	MYO9A	1885.34	-0.145128	0.222482	-0.652315	0.514198	0.950077	2080	1900	1960	2000	2000	1370
ENSG00000067057	PFKP	3767.25	-0.0361975	0.268713	-0.134707	0.892844	0.994605	3230	3820	4390	4900	3160	3100
ENSG00000067064	IDI1	9554.29	-0.344841	0.51954	-0.663742	0.506855	0.948216	19600	7620	4870	9430	10200	5620
ENSG00000067066	SP100	2444.83	0.0556765	0.135342	0.411375	0.680798	0.97999	2390	2540	2260	2440	2440	2600
ENSG00000067082	KLF6	4767.04	-0.21002	0.207389	-1.01268	0.311211	0.882848	5140	4930	5270	3460	5020	4780
ENSG00000067113	PLPP1	561.315	-0.267206	0.230121	-1.16115	0.24558	0.843069	482	688	669	493	507	529
ENSG00000067141	NEO1	955.943	-0.7733	0.498395	-1.55158	0.120763	0.707793	509	1410	1700	1030	541	547
ENSG00000067167	TRAM1	16943.8	-0.284114	0.282956	-1.00409	0.315334	0.885593	12400	23100	20300	16500	15900	13400
ENSG00000067177	PHKA1	1263.48	0.130103	0.197425	0.659001	0.509895	0.94878	1290	1030	1300	1280	1200	1480
ENSG00000067182	TNFRSF1A	7437.79	-0.186304	0.183019	-1.01795	0.308701	0.881193	6990	9080	7680	7460	7150	6270
ENSG00000067191	CACNB1	876.721	-0.355038	0.333931	-1.06321	0.287687	0.872437	691	1180	1080	534	848	927
ENSG00000067208	EVI5	1668.93	0.0509817	0.185219	0.275251	0.783123	0.991754	1910	1550	1460	1610	1740	1750
ENSG00000067221	STOML1	1077.47	-0.198786	0.350972	-0.566387	0.571131	0.960425	1130	1030	1290	1230	1220	564
ENSG00000067225	PKM	49073	0.111112	0.418543	0.265473	0.790645	0.992133	43200	41800	56500	82800	43200	26900
ENSG00000067248	DHX29	1600.97	-0.052397	0.157379	-0.332935	0.739183	0.989248	1690	1550	1650	1660	1640	1410
ENSG00000067334	DNTTIP2	1807.91	-0.037774	0.149486	-0.252693	0.800506	0.99413	1810	1710	1980	1710	1760	1890
ENSG00000067365	METTL22	814.008	0.0898687	0.314113	0.286103	0.774799	0.990511	755	841	769	527	932	1060
ENSG00000067369	TP53BP1	1965.8	0.0989469	0.321921	0.307364	0.758566	0.989369	2230	1620	1850	2860	1830	1410
ENSG00000067533	RRP15	942.253	0.12386	0.232893	0.531832	0.594842	0.964664	899	868	938	766	993	1190
ENSG00000067560	RHOA	9013.68	0.349621	0.20304	1.72193	0.0850829	0.635273	9700	7390	6690	9980	10300	10000
ENSG00000067596	DHX8	3295.47	0.0335335	0.296932	0.112933	0.910084	0.994868	2950	3280	3540	4600	3060	2340
ENSG00000067704	IARS2	4517.92	0.0410157	0.196805	0.208408	0.834911	0.99413	3640	5030	4690	4950	4330	4460
ENSG00000067715	SYT1	494.111	-0.711688	0.324189	-2.19529	0.0281429	0.434736	591	689	560	247	380	499
ENSG00000067798	NAV3	278.078	-0.858577	0.57021	-1.50572	0.132139	0.728311	312	426	336	59.7	242	292
ENSG00000067829	IDH3G	901.286	0.452034	0.349143	1.2947	0.195425	0.796736	973	735	577	1460	887	778
ENSG00000067836	ROGDI	84.2081	1.08185	0.492585	2.19627	0.0280727	0.434736	57.4	41	64.1	175	86.3	81.4
ENSG00000067900	ROCK1	2389.2	-0.138342	0.15908	-0.86964	0.384497	0.90964	2540	2390	2580	2300	2490	2030
ENSG00000067955	CBFB	2078.71	0.238827	0.217307	1.09903	0.271756	0.862146	1910	2000	1810	2130	1860	2770
ENSG00000067992	PDK3	1163.35	0.169842	0.712231	0.238465	0.811521	0.99413	1420	1010	848	2250	1260	184
ENSG00000068001	HYAL2	1630.11	0.00987541	0.206536	0.0478146	0.961864	0.996132	1540	1650	1680	1990	1500	1420
ENSG00000068024	HDAC4	1022.44	-0.522827	0.272866	-1.91606	0.0553576	0.553277	1330	1250	1040	727	1100	684
ENSG00000068028	RASSF1	292.317	-0.237358	0.259983	-0.912975	0.361256	0.902756	259	300	390	263	267	276
ENSG00000068078	FGFR3	7.30924	-0.897853	0.959116	-0.936126	0.349208	0.900138	10.9	6.69	11	4.97	5.76	4.52
ENSG00000068079	IFI35	428.87	-0.450744	0.546189	-0.825253	0.409228	0.91984	800	360	327	418	510	158
ENSG00000068097	HEATR6	1088.37	-0.0704993	0.244617	-0.288203	0.773191	0.990511	1040	1200	1110	939	887	1360
ENSG00000068120	COASY	1960.94	0.557715	0.313624	1.77829	0.0753555	0.607055	1440	1690	1630	1680	1970	3360
ENSG00000068137	PLEKHH3	997.949	-0.078661	0.266482	-0.295183	0.767854	0.990283	1180	995	897	1090	1110	710
ENSG00000068305	MEF2A	3136.62	-0.0484754	0.277527	-0.174669	0.861339	0.99413	4210	2690	2670	2560	3640	3050
ENSG00000068308	OTUD5	2555.81	0.133306	0.249604	0.53407	0.593293	0.963966	2980	2130	2210	3100	2800	2120
ENSG00000068323	TFE3	2720.01	0.14495	0.17831	0.812908	0.416271	0.921473	2940	2350	2460	2780	3130	2660
ENSG00000068354	TBC1D25	440.638	0.122749	0.215189	0.570425	0.568389	0.959871	467	431	366	427	438	514
ENSG00000068366	ACSL4	3308.3	0.0299419	0.245036	0.122194	0.902745	0.994868	3270	3290	3270	4320	3120	2580
ENSG00000068383	INPP5A	897.421	0.161248	0.264067	0.610634	0.541442	0.953324	1010	809	722	847	807	1190
ENSG00000068394	GPKOW	503.147	-0.158843	0.263657	-0.602461	0.546867	0.954989	560	489	545	491	580	354
ENSG00000068400	GRIPAP1	719.051	-0.21199	0.180429	-1.17493	0.240025	0.839891	792	739	786	693	723	582
ENSG00000068438	FTSJ1	4654.97	-0.147795	0.189776	-0.778784	0.436107	0.930654	4260	5190	5230	3920	5030	4310
ENSG00000068489	PRR11	3000.8	0.335643	0.236452	1.4195	0.155754	0.749114	2660	2360	2940	3150	4180	2710
ENSG00000068650	ATP11A	1198.92	-1.17654	0.591625	-1.98866	0.046739	0.526658	594	2030	2370	1020	319	866
ENSG00000068654	POLR1A	5042.53	-0.270475	0.269098	-1.00512	0.314841	0.884793	4900	6720	4920	5640	4630	3440
ENSG00000068697	LAPTM4A	7210.13	-0.407548	0.185273	-2.19971	0.0278274	0.432111	7020	8730	8910	6890	6050	5660
ENSG00000068724	TTC7A	2134.43	-0.291524	0.198015	-1.47223	0.140958	0.741985	2220	2550	2280	1710	2280	1760
ENSG00000068745	IP6K2	1321.03	0.128196	0.206512	0.620768	0.534752	0.951683	1420	1210	1160	1290	1230	1620
ENSG00000068784	SRBD1	903.726	0.00845726	0.302492	0.0279586	0.977695	0.996265	763	1120	819	698	832	1190
ENSG00000068796	KIF2A	2884.17	0.371091	0.227297	1.63263	0.102548	0.674742	2830	2500	2210	2560	3530	3670
ENSG00000068878	PSME4	2709.94	-0.0197978	0.135358	-0.146263	0.883714	0.994545	2650	2790	2740	2800	2490	2780
ENSG00000068885	IFT80	1400.77	-0.137907	0.22147	-0.622686	0.533491	0.951683	1670	1330	1400	1110	1310	1580
ENSG00000068912	ERLEC1	2422.43	0.27583	0.259555	1.0627	0.287918	0.872613	2040	2480	2050	2240	2230	3490
ENSG00000068971	PPP2R5B	669.215	-0.045753	0.310753	-0.147232	0.882949	0.994501	896	542	603	628	818	529
ENSG00000069011	PITX1	2100.37	-0.00250836	0.369538	-0.00678782	0.994584	0.999226	2620	1520	2170	2450	2620	1230
ENSG00000069020	MAST4	625.464	-0.454513	0.575913	-0.789203	0.429993	0.92923	1390	471	308	489	704	390
ENSG00000069248	NUP133	1856.66	0.128444	0.120489	1.06602	0.286413	0.871082	1770	1780	1770	1960	1920	1940
ENSG00000069275	NUCKS1	11838.1	0.273649	0.181934	1.50411	0.132553	0.729119	11500	10100	10500	12700	15000	11200
ENSG00000069329	VPS35	2786.32	-0.00695606	0.146425	-0.047506	0.96211	0.996132	2980	2650	2750	2980	2770	2600
ENSG00000069345	DNAJA2	3286.55	0.176055	0.2325	0.757228	0.448913	0.932986	3290	2930	3040	4430	2860	3170
ENSG00000069399	BCL3	1307.81	0.578913	0.410008	1.41195	0.157963	0.750851	1340	1040	760	962	1330	2410
ENSG00000069424	KCNAB2	1274.47	-0.275207	0.582598	-0.472379	0.636657	0.975697	1030	1750	1410	2300	689	470
ENSG00000069493	CLEC2D	253.895	-0.741078	0.422768	-1.75292	0.0796163	0.617981	280	279	394	100	229	241
ENSG00000069509	FUNDC1	229.962	0.397308	0.258867	1.53479	0.124835	0.715147	209	203	183	279	211	295
ENSG00000069535	MAOB	116.667	4.29242	0.854714	5.02206	5.11206e-07	0.000368595	2.73	19.2	11.9	222	58.5	386
ENSG00000069667	RORA	961.113	-0.671987	0.385168	-1.74466	0.081044	0.623086	883	1500	1160	1110	606	506
ENSG00000069702	TGFBR3	3966.31	-0.422883	0.432605	-0.977527	0.328308	0.893392	2480	6360	4790	4990	2450	2730
ENSG00000069812	HES2	797.534	-0.41504	0.573081	-0.724225	0.468928	0.93677	916	656	1160	921	937	191
ENSG00000069849	ATP1B3	4027.49	-0.296497	0.254292	-1.16597	0.243625	0.841125	3380	5240	4690	3010	3620	4220
ENSG00000069869	NEDD4	2906.51	0.361236	0.270411	1.33588	0.18159	0.778491	2510	2720	2400	2470	2940	4400
ENSG00000069943	PIGB	600.368	-0.411111	0.351941	-1.16813	0.242756	0.840364	414	847	794	603	422	521
ENSG00000069956	MAPK6	1834.9	0.110806	0.13694	0.80916	0.418423	0.922569	1670	1850	1770	1870	1860	1990
ENSG00000069966	GNB5	781.408	0.307186	0.188282	1.63152	0.10278	0.674742	600	788	707	866	857	871
ENSG00000069974	RAB27A	1031.06	0.3147	0.274976	1.14447	0.252431	0.848447	1030	968	761	841	1200	1390
ENSG00000069998	HDHD5	1393.13	-0.4257	0.378332	-1.1252	0.260503	0.854504	1560	1460	1770	1420	1540	607
ENSG00000070010	UFD1	1571.84	-0.0427912	0.172778	-0.247666	0.804393	0.99413	1410	1580	1790	1470	1550	1630
ENSG00000070047	PHRF1	2353.03	0.0233336	0.164599	0.14176	0.887269	0.994594	2050	2430	2510	2530	2290	2300
ENSG00000070061	ELP1	2102.68	-0.0280585	0.165744	-0.169288	0.86557	0.99413	1940	2020	2400	2150	2110	1990
ENSG00000070081	NUCB2	1156.94	-0.342055	0.295383	-1.15801	0.246862	0.843069	987	1560	1330	811	944	1310
ENSG00000070087	PFN2	8107.92	0.21625	0.290097	0.74544	0.456006	0.933719	10300	6080	6140	7160	9500	9480
ENSG00000070214	SLC44A1	3676.81	-0.38784	0.246479	-1.57352	0.115598	0.699295	4050	4450	4010	2960	4120	2480
ENSG00000070269	TMEM260	1322.53	-0.038927	0.283505	-0.137306	0.890789	0.994594	929	1570	1520	1240	1160	1520
ENSG00000070366	SMG6	1934.95	-0.0471744	0.173118	-0.272499	0.785238	0.992001	2050	1990	1850	2060	2000	1640
ENSG00000070367	EXOC5	2094.69	0.378292	0.226843	1.66764	0.0953882	0.661877	2180	1740	1550	2760	2100	2250
ENSG00000070371	CLTCL1	1740.09	-1.08475	0.42028	-2.58101	0.00985116	0.286648	3490	1630	1980	891	1660	790
ENSG00000070404	FSTL3	8023.81	-0.324778	0.308437	-1.05298	0.292349	0.874174	7040	9660	10100	4950	9560	6860
ENSG00000070413	DGCR2	6266.22	-0.0594912	0.20583	-0.289031	0.772558	0.990511	6320	6570	6290	6550	7040	4820
ENSG00000070423	RNF126	2096.92	0.220596	0.311197	0.708862	0.47841	0.939118	2320	1780	1710	1520	2260	2990
ENSG00000070444	MNT	893.991	-0.170789	0.173048	-0.986943	0.323671	0.891571	1030	940	872	914	817	791
ENSG00000070476	ZXDC	3006.69	-0.125117	0.208759	-0.599335	0.548949	0.956072	2970	2830	3610	2500	3360	2770
ENSG00000070495	JMJD6	942.868	-0.00488913	0.201022	-0.0243214	0.980596	0.997093	1050	883	903	1060	960	805
ENSG00000070501	POLB	648.856	0.120228	0.246573	0.487599	0.625834	0.97266	705	575	585	524	768	735
ENSG00000070540	WIPI1	2633.39	0.195181	0.356475	0.54753	0.584014	0.963966	3750	1790	1830	3330	2570	2530
ENSG00000070610	GBA2	1992.34	0.451946	0.480016	0.941524	0.346436	0.900138	846	2050	2150	3240	1210	2450
ENSG00000070614	NDST1	8257.34	-0.389563	0.239886	-1.62395	0.104386	0.677098	9060	9020	10000	7500	8680	5270
ENSG00000070718	AP3M2	1052.33	0.0167047	0.255657	0.0653402	0.947903	0.99537	983	1030	1130	804	1030	1340
ENSG00000070731	ST6GALNAC2	54.7222	-0.114823	0.81156	-0.141485	0.887487	0.994594	66.5	45.1	59.5	103	43.2	10.5
ENSG00000070756	PABPC1	27512.9	0.59549	0.356786	1.66904	0.0951098	0.661877	28200	21700	15900	24600	26700	48100
ENSG00000070759	TESK2	171.739	-0.253067	0.500473	-0.505657	0.613098	0.969654	237	190	135	198	200	70.8
ENSG00000070761	CFAP20	447.726	-0.205689	0.197851	-1.03961	0.29852	0.875235	485	480	473	432	359	458
ENSG00000070770	CSNK2A2	3846.82	0.0868538	0.152101	0.571026	0.567982	0.959871	3900	3860	3440	3630	4030	4230
ENSG00000070778	PTPN21	824.628	-0.255484	0.256742	-0.995101	0.319687	0.890013	1120	722	851	710	866	678
ENSG00000070785	EIF2B3	611.999	-0.103244	0.193102	-0.534661	0.592884	0.963966	696	576	631	650	583	536
ENSG00000070814	TCOF1	2550.92	0.366884	0.251007	1.46165	0.143836	0.743066	1920	2300	2460	2200	2850	3570
ENSG00000070882	OSBPL3	1400.73	-0.338937	0.182853	-1.8536	0.0637964	0.575613	1410	1620	1660	1080	1340	1290
ENSG00000070950	RAD18	1093.95	-0.17079	0.341001	-0.500848	0.616478	0.969654	842	1070	1560	743	1050	1300
ENSG00000070961	ATP2B1	9948.48	-0.544939	0.370496	-1.47084	0.141335	0.742941	9020	13700	12700	4490	10900	8880
ENSG00000071051	NCK2	1906.63	0.22192	0.323486	0.686025	0.492697	0.945267	2130	1810	1350	1350	2510	2300
ENSG00000071054	MAP4K4	3118.99	-0.182049	0.207824	-0.875976	0.381043	0.90964	3920	3220	2810	2920	3220	2620
ENSG00000071073	MGAT4A	647.092	-0.366014	0.289423	-1.26464	0.206002	0.80812	781	684	723	516	760	419
ENSG00000071082	RPL31	15997.2	0.693233	0.301698	2.29777	0.0215748	0.38835	16800	9970	9880	23600	15900	19800
ENSG00000071127	WDR1	5261.62	-0.0233906	0.486421	-0.0480871	0.961647	0.996132	8540	3240	4130	5900	7110	2640
ENSG00000071189	SNX13	2872.89	-0.166341	0.142252	-1.16934	0.242265	0.840315	2790	3180	3150	2830	2650	2640
ENSG00000071205	ARHGAP10	1049.22	-0.159687	0.651344	-0.245165	0.806328	0.99413	2140	637	546	558	1790	622
ENSG00000071242	RPS6KA2	7576.45	-0.0415844	0.316999	-0.131182	0.895632	0.994868	9490	7660	5910	5510	10200	6710
ENSG00000071243	ING3	323.207	-0.120108	0.244947	-0.490345	0.62389	0.972233	365	334	310	252	321	357
ENSG00000071246	VASH1	136.609	-0.670423	0.68681	-0.97614	0.328995	0.893392	260	105	138	164	123	28.6
ENSG00000071282	LMCD1	3896.13	-0.527439	0.671848	-0.785057	0.43242	0.929485	8140	2220	3440	6260	2200	1110
ENSG00000071462	BUD23	1563.25	0.0461319	0.216423	0.213157	0.831205	0.99413	1280	1660	1680	1360	1630	1780
ENSG00000071537	SEL1L	10526.6	-0.125744	0.33537	-0.374941	0.707704	0.984855	7300	14200	11500	7310	10200	12700
ENSG00000071539	TRIP13	815.351	0.340929	0.302153	1.12833	0.25918	0.853719	516	695	948	779	896	1060
ENSG00000071553	ATP6AP1	4020.53	-0.0784437	0.269546	-0.291022	0.771034	0.990511	3470	4130	4780	5070	3630	3030
ENSG00000071564	TCF3	4872.98	-0.0813986	0.289009	-0.281647	0.778214	0.990973	6680	4070	4290	4700	5700	3810
ENSG00000071575	TRIB2	2476.69	-0.103652	0.284461	-0.364381	0.715574	0.987516	3100	2340	2250	3180	2060	1920
ENSG00000071626	DAZAP1	5156.27	-0.0424463	0.241456	-0.175793	0.860457	0.99413	4870	4930	5890	3770	5660	5810
ENSG00000071655	MBD3	5900.17	-0.236355	0.290887	-0.81253	0.416487	0.921473	8440	5010	5710	5210	6660	4380
ENSG00000071794	HLTF	1949.54	-0.13203	0.264619	-0.498945	0.617818	0.969654	1640	2100	2380	2330	1750	1510
ENSG00000071859	FAM50A	1209.54	0.357896	0.303771	1.17818	0.238727	0.838358	1350	932	897	1000	1360	1710
ENSG00000071889	FAM3A	1418.64	0.0213537	0.218858	0.0975687	0.922275	0.994898	1560	1370	1300	1590	1560	1140
ENSG00000071909	MYO3B	9.93404	0.126154	1.15928	0.108821	0.913344	0.994868	13.7	10.9	3.66	4.97	3.84	22.6
ENSG00000071967	CYBRD1	7761.98	-0.240748	0.320159	-0.751963	0.452073	0.932986	7180	9610	8440	10200	6160	4980
ENSG00000071994	PDCD2	4066.5	0.369727	0.13198	2.80137	0.00508854	0.21815	3700	3500	3440	4610	4310	4830
ENSG00000072041	SLC6A15	1457.56	1.45618	1.26569	1.1505	0.249936	0.844771	1380	499	458	163	912	5330
ENSG00000072042	RDH11	5623.42	-0.325383	0.219669	-1.48124	0.138542	0.735999	4880	7480	6400	4790	4840	5340
ENSG00000072110	ACTN1	17417	-0.19748	0.231332	-0.853667	0.39329	0.914152	19300	16900	19700	19200	17200	12200
ENSG00000072121	ZFYVE26	1626.48	-0.0581609	0.178517	-0.3258	0.744575	0.989369	1880	1540	1560	1540	1750	1490
ENSG00000072134	EPN2	949.17	0.169607	0.375236	0.452	0.651269	0.977312	1080	902	696	565	1210	1240
ENSG00000072135	PTPN18	1665.71	-0.379863	0.323902	-1.17277	0.240887	0.840315	1810	1840	2010	2120	1190	1030
ENSG00000072163	LIMS2	123.081	-0.27351	0.573871	-0.476606	0.633643	0.975238	64.7	121	218	67.7	121	146
ENSG00000072195	SPEG	214.184	0.0216374	0.369414	0.0585722	0.953293	0.99537	215	196	225	145	193	310
ENSG00000072201	LNX1	13.0664	-0.424558	0.897557	-0.473015	0.636202	0.97559	27.3	7.52	10.1	8.95	12.5	12.1
ENSG00000072210	ALDH3A2	2396.19	-0.389634	0.245898	-1.58454	0.113071	0.692165	3030	2790	2330	2300	2360	1560
ENSG00000072274	TFRC	4647.29	0.446702	0.367833	1.21441	0.224589	0.829902	2730	5500	3570	6580	3490	6010
ENSG00000072310	SREBF1	7932.6	-0.0940884	0.334067	-0.281645	0.778216	0.990973	7250	8420	8900	10800	7590	4650
ENSG00000072364	AFF4	5621.98	0.0120951	0.138657	0.0872305	0.930488	0.995026	5770	5920	5100	5790	5660	5480
ENSG00000072401	UBE2D1	1188.82	0.17366	0.218629	0.794312	0.427014	0.927204	1350	1040	964	1390	1160	1230
ENSG00000072415	PALS1	1080.22	-0.100716	0.373763	-0.269465	0.787572	0.992133	863	1160	1330	1550	894	680
ENSG00000072422	RHOBTB1	574.605	-0.572871	0.446598	-1.28275	0.199581	0.802923	1080	494	493	369	667	350
ENSG00000072501	SMC1A	1371.79	0.0359019	0.210384	0.17065	0.864499	0.99413	1190	1330	1540	1310	1240	1610
ENSG00000072506	HSD17B10	2098.24	0.254103	0.286339	0.887421	0.374852	0.909594	2310	1650	1780	2960	2180	1700
ENSG00000072518	MARK2	2031.8	0.127975	0.151603	0.844144	0.398589	0.918451	1790	2050	1990	2290	2030	2050
ENSG00000072571	HMMR	2352.1	0.312858	0.276375	1.132	0.257633	0.852567	1530	2290	2480	2080	2990	2750
ENSG00000072609	CHFR	1535.79	0.0330162	0.157234	0.209981	0.833682	0.99413	1430	1460	1670	1580	1460	1620
ENSG00000072657	TRHDE	287.881	3.618	1.72908	2.09245	0.0363987	0.486714	39.2	74.4	16.5	1.99	212	1380
ENSG00000072682	P4HA2	2057.05	-0.284889	0.308111	-0.924632	0.355157	0.900138	1630	2050	3100	2030	1510	2030
ENSG00000072736	NFATC3	2874.27	-0.154231	0.222609	-0.692837	0.488412	0.944249	2960	2960	3160	2870	3210	2080
ENSG00000072756	TRNT1	914.699	-0.0774989	0.299736	-0.258557	0.795977	0.993161	791	888	1140	810	682	1180
ENSG00000072778	ACADVL	4741.94	0.0342387	0.290218	0.117976	0.906087	0.994868	3770	4590	5690	6380	3860	4160
ENSG00000072786	STK10	1183.4	-0.370207	0.252854	-1.46411	0.143163	0.743066	1040	1430	1540	882	1210	1000
ENSG00000072803	FBXW11	3823.72	0.328596	0.158284	2.076	0.0378942	0.493577	3800	3320	3050	4130	4370	4270
ENSG00000072840	EVC	728.626	-0.119187	0.384728	-0.309796	0.756716	0.989369	1130	575	575	614	927	555
ENSG00000072849	DERL2	1746.57	-0.12338	0.273384	-0.451309	0.651767	0.977575	1400	2240	1820	1600	1380	2040
ENSG00000072864	NDE1	1449.64	0.301972	0.170801	1.76797	0.0770655	0.610255	1440	1270	1190	1480	1720	1600
ENSG00000072954	TMEM38A	2161.38	0.41117	0.547225	0.751372	0.452429	0.932986	2310	1460	1800	4280	2320	802
ENSG00000072958	AP1M1	3757.21	-0.317385	0.463665	-0.684513	0.493651	0.945267	5900	3290	3320	5340	3040	1660
ENSG00000073008	PVR	6002.34	0.0416743	0.255873	0.162871	0.87062	0.99413	4950	6290	6500	4850	5620	7790
ENSG00000073050	XRCC1	680.994	-0.0824692	0.214662	-0.384182	0.700843	0.983882	786	624	691	579	759	646
ENSG00000073060	SCARB1	4599.92	-0.0865282	0.450154	-0.192219	0.847571	0.99413	2870	5500	5840	2440	3970	6980
ENSG00000073111	MCM2	1928.95	-0.129629	0.267952	-0.483778	0.628543	0.97266	1490	2020	2540	1910	2040	1570
ENSG00000073146	MOV10L1	144.188	-0.476989	0.899543	-0.530257	0.595933	0.964743	82	147	275	26.9	288	46.7
ENSG00000073169	SELENOO	2140.91	0.0455656	0.155861	0.292348	0.770021	0.990511	2080	2060	2190	2310	2280	1930
ENSG00000073331	ALPK1	757.43	-0.118403	0.520558	-0.227455	0.82007	0.99413	1270	594	500	379	1140	655
ENSG00000073417	PDE8A	1304.19	-0.21177	0.223039	-0.949474	0.34238	0.898951	1140	1380	1680	1100	1240	1290
ENSG00000073464	CLCN4	1696.12	-0.202083	0.207215	-0.975237	0.329443	0.893392	1750	1930	1760	1770	1700	1260
ENSG00000073536	NLE1	724.734	0.100471	0.159406	0.630288	0.528506	0.951314	665	677	756	738	743	768
ENSG00000073578	SDHA	3429.72	0.454286	0.311585	1.45799	0.144844	0.743959	2830	2640	3210	5680	3390	2830
ENSG00000073584	SMARCE1	2088.63	0.185401	0.154506	1.19996	0.230153	0.832519	2080	1830	1950	2280	2030	2360
ENSG00000073605	GSDMB	116.893	-0.714165	0.473507	-1.50825	0.131492	0.728152	163	98.6	174	50.7	117	97.9
ENSG00000073614	KDM5A	3477.87	-0.165378	0.272682	-0.606487	0.544191	0.954272	3990	3360	3690	4230	3300	2310
ENSG00000073711	PPP2R3A	493.818	-0.564645	0.3282	-1.72043	0.0853547	0.635829	812	517	440	388	472	335
ENSG00000073712	FERMT2	3512.42	0.0706837	0.316866	0.223071	0.82348	0.99413	4190	2940	3160	4270	4230	2290
ENSG00000073792	IGF2BP2	2816.78	0.339394	0.318368	1.06604	0.286404	0.871082	3020	2600	1840	2420	2770	4260
ENSG00000073803	MAP3K13	818.014	0.312385	0.23924	1.30574	0.191641	0.791951	873	689	626	861	795	1060
ENSG00000073849	ST6GAL1	788.653	-1.38058	0.318101	-4.34007	1.42439e-05	0.00616501	797	1310	1310	331	448	535
ENSG00000073910	FRY	659.462	-0.293763	0.471803	-0.622639	0.533522	0.951683	425	727	1030	367	486	925
ENSG00000073921	PICALM	4558.62	-0.117043	0.158848	-0.736823	0.46123	0.935585	5060	4510	4660	4400	4800	3920
ENSG00000073969	NSF	1182.68	-0.0854318	0.34469	-0.247851	0.80425	0.99413	1230	1160	1260	1720	947	773
ENSG00000074047	GLI2	661.792	-0.507997	0.473626	-1.07257	0.283464	0.868557	387	1190	752	351	585	704
ENSG00000074054	CLASP1	6264.6	-0.239113	0.193801	-1.2338	0.217276	0.821574	5960	6540	7840	5640	6430	5160
ENSG00000074071	MRPS34	1690.31	0.543325	0.168178	3.23066	0.00123506	0.114667	1310	1300	1520	2000	1840	2180
ENSG00000074181	NOTCH3	2154.29	-1.96344	1.85594	-1.05792	0.29009	0.874174	370	4140	5780	195	2440	4.52
ENSG00000074201	CLNS1A	3149.85	0.299697	0.166409	1.80097	0.0717072	0.598703	2840	2850	2780	3000	3600	3830
ENSG00000074219	TEAD2	289.918	0.354622	0.612167	0.57929	0.562393	0.959076	434	254	75.1	306	427	243
ENSG00000074266	EED	415.579	0.142546	0.2697	0.528536	0.597127	0.964743	346	451	386	402	361	547
ENSG00000074319	TSG101	3564.6	0.199737	0.124399	1.60562	0.108358	0.686689	3370	3330	3260	4020	3710	3710
ENSG00000074356	NCBP3	2234.97	0.127833	0.149311	0.856152	0.391914	0.912646	2150	1960	2300	2460	2300	2250
ENSG00000074410	CA12	483.321	1.0206	0.516629	1.97549	0.0482122	0.533751	200	527	230	458	462	1020
ENSG00000074416	MGLL	3847.16	-0.637901	0.443221	-1.43924	0.150083	0.74621	4850	4760	4440	1430	5060	2550
ENSG00000074527	NTN4	5299.73	-1.01572	0.261854	-3.87897	0.000104898	0.0238267	5470	6800	9010	2950	4020	3550
ENSG00000074582	BCS1L	1765.26	0.127996	0.181438	0.705451	0.48053	0.940257	1470	1650	1940	1910	1790	1830
ENSG00000074590	NUAK1	908.809	-1.07152	0.44485	-2.40871	0.0160089	0.348726	2000	770	925	680	686	392
ENSG00000074603	DPP8	1371.29	-0.00983285	0.207706	-0.0473403	0.962242	0.996132	1380	1440	1310	1660	1220	1210
ENSG00000074621	SLC24A1	552.537	-0.428236	0.382138	-1.12063	0.262444	0.855493	666	601	636	650	512	250
ENSG00000074657	ZNF532	1066.05	0.546348	0.280557	1.94737	0.0514905	0.54111	873	856	870	1100	971	1730
ENSG00000074695	LMAN1	14657.9	-0.169209	0.295638	-0.572352	0.567084	0.959871	10200	19500	16900	11900	13900	15600
ENSG00000074696	HACD3	4530.18	-0.32644	0.314816	-1.03692	0.299772	0.876009	3030	6160	5930	4260	3670	4140
ENSG00000074755	ZZEF1	5133.26	-0.0294019	0.158852	-0.18509	0.853158	0.99413	5240	4750	5570	5570	5000	4680
ENSG00000074800	ENO1	31865.3	0.162545	0.297172	0.546974	0.584397	0.963966	33800	27800	28700	46300	31500	23200
ENSG00000074842	MYDGF	2710.43	-0.186582	0.211306	-0.882993	0.37724	0.909594	3060	3020	2580	2030	2740	2840
ENSG00000074855	ANO8	1023.78	-0.869503	0.424618	-2.04773	0.0405865	0.507882	1300	1180	1490	1030	808	330
ENSG00000074935	TUBE1	1253.34	0.0537923	0.362712	0.148306	0.882101	0.99439	1210	1140	1340	712	1330	1790
ENSG00000074964	ARHGEF10L	1603.31	0.0917282	0.205945	0.445401	0.65603	0.979095	1520	1760	1380	1910	1620	1430
ENSG00000075089	ACTR6	956.555	0.118696	0.194261	0.611011	0.541193	0.953324	820	909	1020	1050	875	1060
ENSG00000075131	TIPIN	400.323	0.191289	0.237587	0.805133	0.420743	0.923864	351	364	406	343	453	485
ENSG00000075142	SRI	1392.06	0.522579	0.238318	2.19278	0.0283234	0.435265	1120	1220	1090	1430	1390	2100
ENSG00000075151	EIF4G3	3939.62	0.10753	0.19329	0.556316	0.577995	0.963373	4000	4260	3130	4140	3780	4340
ENSG00000075188	NUP37	1407.6	0.153223	0.155189	0.987334	0.323479	0.891271	1230	1450	1310	1550	1440	1450
ENSG00000075213	SEMA3A	1267.91	-0.913876	0.339228	-2.69399	0.00706021	0.245061	2050	1310	1610	656	1250	732
ENSG00000075218	GTSE1	974.938	0.298074	0.282096	1.05664	0.290675	0.874174	875	786	963	1260	1230	735
ENSG00000075223	SEMA3C	1293.84	-0.795748	0.287472	-2.76809	0.00563864	0.227425	1100	1770	2050	941	1020	880
ENSG00000075234	TTC38	749.683	0.19964	0.321292	0.621366	0.534359	0.951683	842	640	613	1120	670	618
ENSG00000075239	ACAT1	2127.64	0.383342	0.213894	1.79221	0.0730999	0.602081	1790	1800	1950	2980	2140	2110
ENSG00000075240	GRAMD4	1459.45	-0.136726	0.4918	-0.278012	0.781003	0.991271	736	1880	1970	2170	1140	859
ENSG00000075275	CELSR1	3257.18	-0.382339	0.574012	-0.666083	0.505358	0.948216	1100	5040	4920	2400	1870	4220
ENSG00000075292	ZNF638	3078.07	-0.447625	0.227131	-1.97078	0.0487493	0.534361	2880	4460	3320	2570	2740	2500
ENSG00000075303	SLC25A40	717.066	0.0276553	0.315316	0.0877068	0.93011	0.995026	652	628	852	996	623	552
ENSG00000075336	TIMM21	491.359	0.241971	0.276734	0.874379	0.381912	0.90964	376	479	495	509	420	669
ENSG00000075391	RASAL2	4499.6	-0.42181	0.298751	-1.41191	0.157976	0.750851	5480	4880	5100	5210	3790	2540
ENSG00000075399	VPS9D1	556.154	-0.161463	0.450486	-0.358419	0.72003	0.987946	749	438	576	829	465	280
ENSG00000075407	ZNF37A	829.209	-0.615687	0.330184	-1.86468	0.0622262	0.575165	853	1060	1100	784	780	399
ENSG00000075413	MARK3	4315.22	-0.0342205	0.212299	-0.16119	0.871944	0.99413	4170	4420	4510	3310	4670	4820
ENSG00000075415	SLC25A3	10458.8	0.45599	0.248044	1.83834	0.0660121	0.58259	10800	8230	7380	13500	9610	13200
ENSG00000075420	FNDC3B	4767.16	-0.250418	0.151772	-1.64997	0.0989498	0.667484	5380	5400	4760	4080	4740	4240
ENSG00000075426	FOSL2	11783.5	-0.287819	0.333074	-0.864128	0.387518	0.90964	18200	9220	11400	11900	12100	7860
ENSG00000075539	FRYL	1063.11	-0.241963	0.411695	-0.587725	0.556717	0.957631	1640	939	879	834	1450	640
ENSG00000075568	TMEM131	3060.76	-0.271131	0.254468	-1.06548	0.286659	0.871213	2540	4000	3500	2360	2730	3240
ENSG00000075618	FSCN1	4032.23	0.123744	0.288074	0.429557	0.667518	0.97999	2900	4430	4250	5310	3200	4110
ENSG00000075624	ACTB	127480	0.350893	0.327714	1.07073	0.284292	0.869325	155000	84600	96700	187000	129000	113000
ENSG00000075643	MOCOS	1136.97	1.78732	0.695003	2.57167	0.010121	0.290727	719	352	462	650	701	3940
ENSG00000075651	PLD1	934.575	0.121416	0.226212	0.536736	0.59145	0.963966	827	910	949	1180	794	949
ENSG00000075702	WDR62	597.612	0.0706102	0.300048	0.23533	0.813953	0.99413	485	562	702	436	713	689
ENSG00000075711	DLG1	2449.14	-0.234509	0.153061	-1.53213	0.125491	0.716435	2640	2640	2660	2090	2510	2140
ENSG00000075785	RAB7A	7347.94	0.19689	0.201494	0.977153	0.328494	0.893392	7300	6940	6300	9490	7180	6870
ENSG00000075826	SEC31B	467.514	-0.224171	0.394996	-0.567529	0.570355	0.960258	451	551	508	270	352	674
ENSG00000075856	SART3	2024.49	-0.0877804	0.147433	-0.595391	0.551582	0.956814	1990	2060	2210	2100	1950	1830
ENSG00000075884	ARHGAP15	17.9855	0.329368	1.00249	0.328549	0.742497	0.989248	10.9	20.1	16.5	15.9	3.84	40.7
ENSG00000075914	EXOSC7	763.765	-0.172233	0.294813	-0.584212	0.559078	0.957631	688	695	1040	576	693	886
ENSG00000075945	KIFAP3	662.378	-0.22923	0.152701	-1.50116	0.133313	0.729812	697	734	713	609	587	634
ENSG00000075975	MKRN2	2052.48	-0.144008	0.23245	-0.61952	0.535574	0.951683	1980	1760	2720	2010	2030	1810
ENSG00000076003	MCM6	926.008	-0.145485	0.15878	-0.916265	0.359528	0.901496	991	904	1020	918	896	823
ENSG00000076043	REXO2	1553.01	0.283892	0.224366	1.26531	0.20576	0.80812	1470	1310	1420	1350	1710	2060
ENSG00000076053	RBM7	815.208	0.344936	0.240629	1.43348	0.151721	0.746741	812	712	629	937	729	1070
ENSG00000076067	RBMS2	2334.96	-0.138145	0.127192	-1.08611	0.277428	0.86652	2390	2380	2570	2230	2270	2170
ENSG00000076108	BAZ2A	7103.61	0.215948	0.226992	0.951348	0.341428	0.898951	7320	6370	6030	8710	8340	5850
ENSG00000076201	PTPN23	1747.87	0.058643	0.220783	0.265614	0.790536	0.992133	1590	1740	1810	1790	1420	2140
ENSG00000076242	MLH1	1693.74	-0.401623	0.306996	-1.30823	0.190794	0.791056	1470	1540	2770	1430	1500	1440
ENSG00000076248	UNG	805.524	-0.29096	0.276232	-1.05332	0.292195	0.874174	936	809	916	863	808	502
ENSG00000076258	FMO4	122.365	-0.326658	0.37357	-0.874423	0.381888	0.90964	164	128	117	145	94	85.9
ENSG00000076321	KLHL20	969.938	-0.21749	0.183976	-1.18217	0.23714	0.836809	961	1060	1110	1010	861	814
ENSG00000076351	SLC46A1	161.078	0.218946	0.871841	0.251131	0.801713	0.99413	10.9	242	194	176	176	167
ENSG00000076356	PLXNA2	3704.92	-0.694324	0.412771	-1.6821	0.0925488	0.655487	2160	6420	5160	2370	2770	3350
ENSG00000076382	SPAG5	271.235	0.103406	0.303604	0.340595	0.733409	0.988959	206	236	343	270	314	259
ENSG00000076513	ANKRD13A	1981.39	0.0819568	0.32744	0.250296	0.802359	0.99413	2140	1670	1970	2880	1900	1340
ENSG00000076554	TPD52	881.286	0.464861	0.536869	0.865874	0.386559	0.90964	1220	644	354	557	986	1520
ENSG00000076555	ACACB	518.875	0.310733	0.586227	0.530055	0.596074	0.964743	500	363	527	1120	395	212
ENSG00000076604	TRAF4	1611.42	0.451076	0.290714	1.55161	0.120754	0.707793	1490	1360	1240	1330	1730	2520
ENSG00000076641	PAG1	1211.26	-0.275029	0.482877	-0.569562	0.568975	0.959871	1730	1240	1000	437	1530	1320
ENSG00000076650	GPATCH1	382.595	-0.0729069	0.232411	-0.313698	0.75375	0.989369	370	396	410	300	411	408
ENSG00000076662	ICAM3	186.561	-0.155169	0.347531	-0.446489	0.655244	0.978902	252	163	175	226	150	154
ENSG00000076685	NT5C2	10114.9	0.270992	0.338959	0.799483	0.42401	0.924964	9490	8900	9110	16700	9070	7370
ENSG00000076706	MCAM	15968.9	-0.176178	0.233658	-0.753998	0.45085	0.932986	13400	18300	19100	17800	13600	13600
ENSG00000076864	RAP1GAP	11.184	0.102017	0.946817	0.107748	0.914196	0.994868	6.38	15	11	19.9	5.76	9.04
ENSG00000076924	XAB2	1718.24	-0.212079	0.255567	-0.829837	0.406631	0.919106	2410	1520	1600	1690	1660	1430
ENSG00000076928	ARHGEF1	4083.37	0.0733738	0.193407	0.379375	0.704409	0.984561	3940	4110	3890	4820	4320	3420
ENSG00000076944	STXBP2	114.063	-0.285639	0.389209	-0.733896	0.463012	0.935585	107	124	144	89.5	76.7	143
ENSG00000076984	MAP2K7	1845.31	-0.0192884	0.272146	-0.0708752	0.943497	0.99537	2490	1480	1600	1850	2010	1640
ENSG00000077044	DGKD	2433.79	-0.11872	0.364909	-0.32534	0.744924	0.989369	2530	2410	2660	1210	2940	2850
ENSG00000077063	CTTNBP2	168.989	0.443757	1.23075	0.360557	0.71843	0.987946	7.29	308	114	53.7	30.7	500
ENSG00000077092	RARB	14.3755	-0.127242	0.743588	-0.17112	0.86413	0.99413	10.9	17.6	16.5	8.95	17.3	15.1
ENSG00000077097	TOP2B	2065.32	-0.243666	0.357465	-0.681652	0.495459	0.946121	2010	1930	2780	2760	1690	1220
ENSG00000077147	TM9SF3	12627.6	-0.180723	0.257515	-0.701796	0.482806	0.940942	9530	16700	14000	12000	10900	12600
ENSG00000077150	NFKB2	869.779	-0.501461	0.267995	-1.87115	0.0613237	0.575165	887	1030	1140	639	934	586
ENSG00000077152	UBE2T	613.317	0.510141	0.261618	1.94995	0.0511823	0.540746	437	575	505	591	670	903
ENSG00000077157	PPP1R12B	1026.86	-0.230005	0.165276	-1.39164	0.16403	0.755885	1100	1220	1010	983	906	946
ENSG00000077232	DNAJC10	8028.37	-0.0713671	0.215783	-0.330735	0.740844	0.989248	7140	8660	8870	6930	7040	9530
ENSG00000077235	GTF3C1	4647.5	-0.180824	0.245906	-0.735339	0.462133	0.935585	4410	4770	5630	5540	3990	3540
ENSG00000077238	IL4R	1250.58	-0.227239	0.265648	-0.855411	0.392324	0.912907	1360	1530	1160	904	1480	1080
ENSG00000077254	USP33	2493.01	0.0213993	0.180954	0.118258	0.905863	0.994868	2490	2400	2540	2940	2360	2230
ENSG00000077264	PAK3	18.041	-0.570561	0.751336	-0.759395	0.447616	0.932986	24.6	11.7	28.4	18.9	9.59	15.1
ENSG00000077312	SNRPA	2204.18	0.222457	0.275318	0.808002	0.41909	0.922992	1770	2080	2250	1790	2200	3140
ENSG00000077348	EXOSC5	1215.22	0.101791	0.185949	0.547415	0.584094	0.963966	1040	1210	1280	1150	1390	1230
ENSG00000077380	DYNC1I2	999.88	-0.0911297	0.181602	-0.50181	0.615801	0.969654	1100	1020	971	1050	1010	841
ENSG00000077454	LRCH4	391.332	0.217794	0.219704	0.991307	0.321536	0.890084	398	372	315	440	371	452
ENSG00000077458	FAM76B	686.408	0.0621275	0.266615	0.233024	0.815743	0.99413	649	655	709	537	656	912
ENSG00000077463	SIRT6	1093.94	-0.0166359	0.254946	-0.0652528	0.947973	0.99537	1410	907	984	1230	1010	1020
ENSG00000077514	POLD3	530.873	-0.0619381	0.252102	-0.245686	0.805925	0.99413	467	520	639	420	565	574
ENSG00000077549	CAPZB	7679.3	0.161766	0.216434	0.747414	0.454814	0.933212	9010	6640	6100	8650	7600	8080
ENSG00000077585	GPR137B	41.2306	0.00304022	0.69082	0.00440089	0.996489	0.999641	25.5	68.5	29.3	54.7	21.1	48.2
ENSG00000077616	NAALAD2	123.349	0.899543	1.40246	0.641401	0.521262	0.950625	1.82	47.6	209	274	4.8	203
ENSG00000077684	JADE1	1984.38	-0.053095	0.5704	-0.0930839	0.925837	0.994898	3510	1330	1220	1360	3410	1070
ENSG00000077713	SLC25A43	974.713	0.219992	0.154381	1.425	0.154158	0.747824	979	873	849	1050	1030	1070
ENSG00000077721	UBE2A	1436.9	0.248488	0.219656	1.13126	0.257945	0.852601	1490	1190	1260	1370	1430	1880
ENSG00000077782	FGFR1	4264.16	-0.34653	0.330458	-1.04864	0.294346	0.874174	5260	4630	4430	4870	4210	2190
ENSG00000077942	FBLN1	33397.1	-0.438884	0.278103	-1.57813	0.114535	0.696846	38300	31300	45700	31300	33600	20200
ENSG00000078018	MAP2	2199.47	0.741688	0.459024	1.61579	0.106139	0.681138	1570	1860	1510	1090	3100	4070
ENSG00000078043	PIAS2	1468.45	-0.0160434	0.166327	-0.0964569	0.923158	0.994898	1570	1420	1440	1300	1500	1590
ENSG00000078061	ARAF	2074.15	0.185199	0.171612	1.07917	0.280511	0.868557	1710	2060	2050	2350	2010	2260
ENSG00000078070	MCCC1	1463.02	0.127875	0.227321	0.562528	0.573756	0.960949	1380	1260	1560	1680	1710	1200
ENSG00000078081	LAMP3	38.3559	-3.30522	1.08667	-3.04161	0.00235317	0.157242	4.55	113	91.6	5.97	7.67	7.53
ENSG00000078114	NEBL	5193.46	0.0513235	0.311407	0.164812	0.869092	0.99413	3380	5730	6190	5630	6170	4060
ENSG00000078124	ACER3	2174.5	0.0750045	0.370002	0.202714	0.839359	0.99413	1370	2530	2460	3160	1640	1890
ENSG00000078140	UBE2K	2180.25	0.345072	0.416402	0.8287	0.407274	0.919106	2860	1600	1300	1580	3450	2290
ENSG00000078142	PIK3C3	2691.72	-0.00896736	0.170426	-0.0526173	0.958037	0.996041	2560	2630	2910	2890	2340	2830
ENSG00000078177	N4BP2	621.956	0.0417492	0.351987	0.11861	0.905584	0.994868	607	603	631	680	849	363
ENSG00000078237	TIGAR	680.843	0.129615	0.20676	0.626886	0.530734	0.951314	633	637	680	678	616	842
ENSG00000078246	TULP3	661.334	-0.0230934	0.220268	-0.104842	0.916501	0.994887	798	609	593	592	688	689
ENSG00000078269	SYNJ2	2937.77	-0.439479	0.516598	-0.850718	0.394926	0.915241	1840	3530	4780	4270	1900	1310
ENSG00000078304	PPP2R5C	3099.82	0.131614	0.235483	0.558911	0.576223	0.962235	3800	2690	2390	3330	3170	3220
ENSG00000078328	RBFOX1	100.546	0.16036	0.338886	0.473198	0.636072	0.97559	80.2	96.9	107	93.5	95.9	130
ENSG00000078369	GNB1	8888.75	0.239795	0.179235	1.33788	0.180935	0.777347	8460	7890	8100	10200	10600	8010
ENSG00000078401	EDN1	908.737	-0.439485	0.530049	-0.829142	0.407024	0.919106	1440	811	884	406	1430	482
ENSG00000078403	MLLT10	2109.34	-0.0931814	0.193737	-0.480969	0.630538	0.973245	1950	2410	2170	1830	1940	2360
ENSG00000078487	ZCWPW1	64.0992	-0.101261	0.469527	-0.215665	0.829249	0.99413	52.8	69.4	76.9	40.8	84.4	60.3
ENSG00000078618	NRDC	5492.35	-0.0555331	0.174901	-0.317512	0.750855	0.989369	6290	4970	5540	5250	5910	5000
ENSG00000078668	VDAC3	2247.21	0.344437	0.236019	1.45936	0.144466	0.743066	2170	1820	1950	3180	2090	2280
ENSG00000078674	PCM1	4279.15	-0.185125	0.137065	-1.35064	0.176811	0.77026	4610	4410	4640	4060	4270	3690
ENSG00000078687	TNRC6C	760.649	-0.13947	0.291762	-0.478026	0.632632	0.974458	1040	744	611	714	851	606
ENSG00000078699	CBFA2T2	753.44	-0.14413	0.293053	-0.49182	0.622847	0.971421	734	841	799	954	686	506
ENSG00000078747	ITCH	2575.44	0.143196	0.16618	0.861691	0.388857	0.910715	2350	2690	2300	2490	2650	2980
ENSG00000078804	TP53INP2	3111.1	0.522881	0.450955	1.1595	0.246254	0.843069	3450	1950	2260	6200	2350	2460
ENSG00000078808	SDF4	7815.33	-0.193334	0.223577	-0.86473	0.387187	0.90964	6600	8600	9820	8270	6840	6760
ENSG00000078902	TOLLIP	1689.67	0.14433	0.297652	0.484895	0.627751	0.97266	1980	1440	1400	2060	2030	1230
ENSG00000078967	UBE2D4	796.903	0.286575	0.268467	1.06745	0.285768	0.870142	940	574	640	795	958	874
ENSG00000079102	RUNX1T1	261.241	0.723572	0.977942	0.739893	0.459365	0.935049	513	43.5	34.8	236	176	565
ENSG00000079134	THOC1	581.321	0.0848295	0.281189	0.301681	0.762895	0.989527	516	602	574	435	595	767
ENSG00000079150	FKBP7	765.646	-0.379457	0.280939	-1.35067	0.1768	0.77026	614	1050	930	635	606	756
ENSG00000079156	OSBPL6	990.592	0.0685539	0.283277	0.242003	0.808778	0.99413	917	1070	913	706	1050	1290
ENSG00000079215	SLC1A3	2188.21	0.183572	0.294279	0.623804	0.532756	0.951683	1820	2420	1910	3160	1750	2070
ENSG00000079246	XRCC5	9844.43	0.0712758	0.21362	0.333657	0.738638	0.989248	8870	9770	10200	12500	9030	8720
ENSG00000079257	LXN	45.4736	0.743649	1.1967	0.621414	0.534327	0.951683	16.4	51.8	33.9	145	2.88	22.6
ENSG00000079277	MKNK1	682.011	-0.243144	0.214152	-1.13538	0.256216	0.851008	607	774	837	635	581	658
ENSG00000079313	REXO1	1997.66	-0.0977977	0.234823	-0.416474	0.677063	0.97999	2410	1920	1860	1550	1960	2280
ENSG00000079332	SAR1A	4889	0.0670549	0.139948	0.479141	0.631839	0.973975	4480	4940	4910	5350	4690	4970
ENSG00000079335	CDC14A	182.828	-0.565948	0.240568	-2.35255	0.0186452	0.371922	204	216	234	137	143	163
ENSG00000079387	SENP1	1597.73	-0.0777868	0.140762	-0.552612	0.580529	0.963966	1600	1650	1680	1510	1670	1490
ENSG00000079432	CIC	2662.01	0.0348007	0.272914	0.127515	0.898532	0.994868	3500	2310	2080	2720	3040	2320
ENSG00000079435	LIPE	223.485	0.694629	0.424759	1.63535	0.101976	0.674742	247	131	135	365	276	187
ENSG00000079462	PAFAH1B3	368.236	0.374496	0.380865	0.983278	0.325471	0.892202	465	229	268	513	415	318
ENSG00000079482	OPHN1	1360.71	-0.290895	0.199305	-1.45955	0.144414	0.743066	1270	1610	1620	1370	1190	1120
ENSG00000079616	KIF22	1438.08	0.186648	0.21581	0.864873	0.387108	0.90964	1270	1190	1580	1570	1710	1310
ENSG00000079691	CARMIL1	425.399	-1.40517	0.581882	-2.41487	0.0157407	0.348605	248	838	767	386	180	133
ENSG00000079739	PGM1	1682.71	0.26662	0.21104	1.26336	0.206459	0.80812	1420	1610	1550	2240	1600	1670
ENSG00000079785	DDX1	2881.27	0.137797	0.161959	0.850815	0.394872	0.915241	2610	2840	2780	3380	2720	2950
ENSG00000079805	DNM2	5231.36	-0.203161	0.255218	-0.79603	0.426015	0.926908	7000	4660	5140	5670	4980	3930
ENSG00000079819	EPB41L2	673.022	0.172537	0.363149	0.475114	0.634706	0.975457	562	764	571	449	670	1020
ENSG00000079841	RIMS1	60.4951	0.732747	0.820401	0.893157	0.371773	0.907494	40.1	41	54.9	14.9	61.4	151
ENSG00000079950	STX7	759.811	0.315152	0.222983	1.41335	0.157553	0.750851	765	626	639	783	740	1010
ENSG00000079974	RABL2B	146.709	0.243742	0.340523	0.715788	0.474123	0.937457	135	114	154	123	150	205
ENSG00000079999	KEAP1	2096.41	-0.145677	0.326022	-0.446832	0.654996	0.978677	2860	1960	1790	2500	2130	1340
ENSG00000080189	SLC35C2	3545.01	-0.221817	0.176653	-1.25567	0.209237	0.80956	3550	4180	3720	3240	3680	2900
ENSG00000080200	CRYBG3	863.027	-0.271168	0.165085	-1.6426	0.100466	0.670613	924	1000	907	844	719	784
ENSG00000080224	EPHA6	31.1002	0.759691	1.18217	0.642624	0.520468	0.950625	7.29	50.1	11.9	94.5	7.67	15.1
ENSG00000080298	RFX3	323.154	0.475738	0.417877	1.13846	0.254927	0.849996	263	314	233	219	333	577
ENSG00000080345	RIF1	4351.24	-0.0804223	0.1771	-0.454106	0.649753	0.976959	3990	4510	4920	4320	4620	3750
ENSG00000080371	RAB21	1847.96	0.0566376	0.190256	0.297691	0.765939	0.989933	1910	1710	1810	2180	1860	1610
ENSG00000080493	SLC4A4	429.985	-0.126097	0.682992	-0.184624	0.853524	0.99413	307	495	545	877	125	232
ENSG00000080503	SMARCA2	1067.8	-0.30813	0.285945	-1.07758	0.28122	0.868557	1050	1190	1310	1230	954	672
ENSG00000080546	SESN1	482.779	-0.0721687	0.226919	-0.318037	0.750457	0.989369	485	527	473	567	440	404
ENSG00000080561	MID2	776.881	-0.0128472	0.257522	-0.0498877	0.960212	0.996132	922	754	667	820	895	604
ENSG00000080573	COL5A3	69.914	0.781085	0.88678	0.880811	0.37842	0.909594	20	62.7	71.4	13.9	122	130
ENSG00000080603	SRCAP	5149.01	0.27321	0.196545	1.39006	0.16451	0.755885	5170	4840	3980	5790	4890	6220
ENSG00000080608	PUM3	960.699	0.0263871	0.287876	0.0916613	0.926967	0.994898	717	1100	1040	788	903	1220
ENSG00000080802	CNOT4	820.747	-0.0806077	0.266274	-0.302725	0.7621	0.989369	931	928	671	645	775	975
ENSG00000080815	PSEN1	4454.46	-0.237431	0.259568	-0.914718	0.36034	0.901791	3560	5580	5320	4760	4070	3430
ENSG00000080819	CPOX	563.944	-0.0360747	0.211679	-0.170422	0.864678	0.99413	505	578	632	622	561	487
ENSG00000080822	CLDND1	1627.95	-0.0116635	0.228094	-0.0511344	0.959218	0.996132	1250	1920	1730	1520	1640	1700
ENSG00000080823	MOK	150.295	-0.700043	0.391926	-1.78616	0.0740736	0.604075	217	139	202	75.6	137	131
ENSG00000080824	HSP90AA1	6781.64	0.0695291	0.268296	0.25915	0.795519	0.992827	6560	5940	7350	9350	5790	5690
ENSG00000080839	RBL1	815.385	0.0983223	0.230138	0.427232	0.669211	0.97999	606	856	901	820	848	862
ENSG00000080845	DLGAP4	1856.21	0.183704	0.299591	0.613182	0.539756	0.953324	2240	1630	1350	1560	1860	2500
ENSG00000080986	NDC80	1023.96	0.0690478	0.237993	0.290125	0.771721	0.990511	816	972	1210	942	1190	1010
ENSG00000081014	AP4E1	1411.94	-0.0653677	0.193074	-0.338562	0.734939	0.989027	1340	1520	1470	1560	1420	1160
ENSG00000081019	RSBN1	910.628	0.0547105	0.179454	0.304872	0.760463	0.989369	1010	847	821	966	943	874
ENSG00000081026	MAGI3	635.018	-0.0261313	0.199242	-0.131154	0.895654	0.994868	573	711	638	573	698	616
ENSG00000081041	CXCL2	192.892	0.820664	0.745285	1.10114	0.270835	0.860881	141	171	105	57.7	154	527
ENSG00000081052	COL4A4	355.915	0.0772782	0.751239	0.102868	0.918068	0.994898	43.7	507	488	453	293	351
ENSG00000081059	TCF7	64.48	0.740223	0.558564	1.32522	0.185097	0.78278	68.3	30.1	46.7	120	56.6	64.8
ENSG00000081087	OSTM1	2662.8	-0.0514797	0.340482	-0.151197	0.879821	0.99413	1770	3530	2830	2970	1880	3000
ENSG00000081154	PCNP	2108.15	0.499756	0.192863	2.59125	0.00956291	0.284822	1990	1570	1680	2210	2420	2780
ENSG00000081177	EXD2	958.847	-0.39544	0.243341	-1.62504	0.104153	0.676643	875	1150	1240	923	878	683
ENSG00000081181	ARG2	277.476	1.26191	0.666623	1.89299	0.0583593	0.564039	306	110	73.3	222	265	689
ENSG00000081189	MEF2C	277.378	-0.1707	0.790509	-0.215937	0.829037	0.99413	54.6	425	401	395	88.2	300
ENSG00000081307	UBA5	1178.73	-0.12278	0.203662	-0.602863	0.5466	0.95478	1050	1240	1400	1050	1070	1270
ENSG00000081320	STK17B	4379.98	0.112685	0.32376	0.348049	0.727803	0.988484	4740	4320	3570	6540	3960	3150
ENSG00000081377	CDC14B	697.588	0.133465	0.33935	0.393297	0.6941	0.981409	953	547	496	655	883	651
ENSG00000081386	ZNF510	622.791	-0.302082	0.33719	-0.89588	0.370317	0.905656	850	607	608	628	689	356
ENSG00000081665	ZNF506	485.384	-0.402968	0.293987	-1.3707	0.170468	0.762103	741	496	421	449	389	416
ENSG00000081692	JMJD4	638.312	-0.0968824	0.294431	-0.32905	0.742118	0.989248	863	560	558	647	712	491
ENSG00000081721	DUSP12	1023.52	0.152648	0.164474	0.928101	0.353355	0.900138	891	993	1020	995	1090	1150
ENSG00000081760	AACS	792.504	-0.0636635	0.240155	-0.265093	0.790938	0.992133	624	876	930	857	733	735
ENSG00000081791	DELE1	2004.44	0.133214	0.263392	0.505763	0.613023	0.969654	1870	1830	2040	2790	1640	1860
ENSG00000081803	CADPS2	429.006	-1.05071	0.50352	-2.08673	0.0369122	0.489653	716	352	669	341	375	121
ENSG00000081870	HSPB11	446.672	-0.0307307	0.258392	-0.118931	0.90533	0.994868	468	399	485	414	362	552
ENSG00000081913	PHLPP1	870.533	-0.00806687	0.325872	-0.0247547	0.980251	0.997093	1090	788	740	615	1170	823
ENSG00000081923	ATP8B1	2479.77	-1.02139	0.338993	-3.01301	0.00258671	0.164168	4210	2780	2990	1150	2320	1440
ENSG00000082014	SMARCD3	798.53	0.398901	0.356892	1.11771	0.263692	0.855918	896	606	565	1290	775	658
ENSG00000082068	WDR70	1511.49	-0.196302	0.211273	-0.929138	0.352817	0.900138	1550	1820	1480	1160	1490	1580
ENSG00000082074	FYB1	16.877	-0.145525	0.702509	-0.207151	0.835892	0.99413	13.7	20.1	19.2	9.95	17.3	21.1
ENSG00000082146	STRADB	581.142	0.591614	0.296985	1.99207	0.0463634	0.525519	561	455	374	522	718	856
ENSG00000082153	BZW1	4418.49	0.155135	0.113913	1.36187	0.173238	0.764652	4170	4270	4100	4560	4700	4700
ENSG00000082212	ME2	1693.13	0.361117	0.237369	1.52133	0.128177	0.722691	1510	1470	1460	1440	1920	2350
ENSG00000082213	C5orf22	2282.76	0.233244	0.151003	1.54463	0.122435	0.709566	2240	2180	1870	2480	2440	2480
ENSG00000082258	CCNT2	1537.6	-0.168765	0.271199	-0.622292	0.53375	0.951683	1220	1670	1990	1230	1380	1730
ENSG00000082269	FAM135A	1090.12	0.700868	0.364897	1.92073	0.054766	0.550936	749	884	857	959	999	2090
ENSG00000082438	COBLL1	170.28	-0.116677	0.602562	-0.193634	0.846462	0.99413	176	145	210	49.7	180	261
ENSG00000082458	DLG3	162.762	-0.761727	0.643151	-1.18437	0.236268	0.83465	174	205	236	232	92.1	37.7
ENSG00000082482	KCNK2	527.579	-0.373717	1.50433	-0.248428	0.803803	0.99413	414	521	852	1290	78.7	13.6
ENSG00000082512	TRAF5	692.297	-0.228328	0.522688	-0.436834	0.662232	0.97999	1150	501	585	270	837	806
ENSG00000082515	MRPL22	805.542	0.39784	0.196648	2.02311	0.0430615	0.512827	731	687	666	827	848	1070
ENSG00000082516	GEMIN5	969.95	-0.0114285	0.153375	-0.0745134	0.940602	0.995026	941	953	1030	901	1010	990
ENSG00000082641	NFE2L1	19097.4	-0.105717	0.247872	-0.426499	0.669744	0.97999	16100	19000	24300	19900	20600	14800
ENSG00000082701	GSK3B	9252.97	0.0137403	0.345651	0.0397521	0.968291	0.996265	9390	9110	9130	13400	9060	5400
ENSG00000082781	ITGB5	4393.77	-0.502129	0.420268	-1.19478	0.232172	0.833101	4340	5250	5870	1650	5150	4110
ENSG00000082805	ERC1	1594.24	-0.0258448	0.163911	-0.157676	0.874712	0.99413	1780	1550	1490	1680	1480	1590
ENSG00000082898	XPO1	7011.77	-0.0284171	0.231675	-0.122659	0.902377	0.994868	5840	7850	7550	8280	6840	5710
ENSG00000082996	RNF13	2690.21	-0.0441901	0.25376	-0.174142	0.861754	0.99413	2360	3350	2480	2350	2320	3270
ENSG00000083067	TRPM3	187.446	-0.616028	0.319889	-1.92576	0.0541347	0.549711	290	189	201	147	126	172
ENSG00000083093	PALB2	1031.3	0.108096	0.200722	0.538537	0.590206	0.963966	1000	974	999	871	1180	1160
ENSG00000083097	DOP1A	560.687	-0.404446	0.250441	-1.61494	0.106324	0.681138	699	617	602	536	547	363
ENSG00000083099	LYRM2	1072.16	0.0841986	0.22166	0.379855	0.704053	0.984317	1280	908	931	1170	1110	1040
ENSG00000083123	BCKDHB	705.456	-0.16213	0.265295	-0.611133	0.541111	0.953324	918	761	556	619	635	744
ENSG00000083168	KAT6A	4092.17	0.122179	0.226611	0.539157	0.589778	0.963966	3850	3840	4070	5090	4480	3230
ENSG00000083223	TUT7	2275.28	-0.247492	0.169807	-1.45749	0.144981	0.743959	2790	2230	2390	2220	2030	2000
ENSG00000083290	ULK2	180.079	0.878788	0.800145	1.09829	0.27208	0.862426	296	44.3	40.3	149	273	277
ENSG00000083307	GRHL2	7.97229	0.432647	1.02193	0.423362	0.672031	0.97999	5.46	9.19	5.49	3.98	8.63	15.1
ENSG00000083312	TNPO1	11714.1	-0.0449565	0.161898	-0.277684	0.781255	0.991271	11400	13100	11200	11900	12300	10300
ENSG00000083444	PLOD1	13264.2	-0.390617	0.315814	-1.23686	0.21614	0.820633	9670	14900	20600	9840	12000	12600
ENSG00000083454	P2RX5	339.813	-0.0335367	0.520052	-0.0644871	0.948582	0.99537	166	438	427	223	255	530
ENSG00000083457	ITGAE	637.616	0.589206	0.312301	1.88666	0.0592061	0.566677	506	500	520	574	639	1090
ENSG00000083520	DIS3	2251.83	-0.220007	0.191029	-1.1517	0.249446	0.844771	2340	2450	2480	2460	1990	1790
ENSG00000083535	PIBF1	1329.39	-0.112555	0.274912	-0.409422	0.68223	0.97999	1210	1640	1280	1040	1130	1670
ENSG00000083544	TDRD3	629.974	-0.227961	0.173846	-1.31128	0.189763	0.789226	740	654	646	565	621	555
ENSG00000083635	NUFIP1	503.75	0.0599807	0.475953	0.126022	0.899714	0.994868	261	617	601	417	339	788
ENSG00000083642	PDS5B	1417.23	0.04519	0.286038	0.157986	0.874468	0.99413	1110	1670	1400	1780	1070	1470
ENSG00000083720	OXCT1	2158.34	-0.140119	0.31292	-0.44778	0.654312	0.978332	3280	1670	1840	2130	2120	1920
ENSG00000083750	RRAGB	600.375	-0.353386	0.209917	-1.68346	0.0922868	0.655064	791	629	601	490	560	532
ENSG00000083799	CYLD	973.633	-0.321303	0.438774	-0.732273	0.464002	0.935585	1670	744	833	1010	1070	511
ENSG00000083807	SLC27A5	164.851	0.143661	0.314471	0.456835	0.64779	0.976959	187	134	150	210	167	142
ENSG00000083812	ZNF324	579.705	-0.22061	0.294349	-0.749482	0.453567	0.932986	776	547	550	655	547	404
ENSG00000083814	ZNF671	242.451	-0.282933	0.324671	-0.871447	0.38351	0.90964	256	260	284	256	256	143
ENSG00000083817	ZNF416	310.771	-0.0299736	0.211751	-0.141551	0.887435	0.994594	309	334	299	290	346	286
ENSG00000083828	ZNF586	652.473	-0.250492	0.201696	-1.24193	0.214262	0.819029	628	748	750	546	565	678
ENSG00000083838	ZNF446	475.437	0.177953	0.298162	0.596835	0.550618	0.956425	603	351	385	557	457	500
ENSG00000083844	ZNF264	1664.07	-0.0379091	0.217612	-0.174205	0.861704	0.99413	1660	1710	1690	2040	1490	1390
ENSG00000083845	RPS5	26044.5	0.621703	0.257686	2.41263	0.0158377	0.348725	24400	20400	16800	32400	24300	38100
ENSG00000083857	FAT1	5785.95	-0.304619	0.45345	-0.671781	0.501723	0.947662	5600	9180	4410	8470	3860	3200
ENSG00000083896	YTHDC1	1144.19	-0.156437	0.138306	-1.1311	0.258014	0.852601	1190	1180	1250	1090	1040	1110
ENSG00000083937	CHMP2B	1265.04	0.226766	0.198475	1.14254	0.253228	0.849765	1220	1210	1070	1320	1180	1600
ENSG00000084070	SMAP2	1355	0.369992	0.266611	1.38776	0.165209	0.757424	1060	1170	1310	2020	1230	1330
ENSG00000084072	PPIE	1986.85	0.00589651	0.227471	0.0259221	0.97932	0.996599	1960	1940	2050	2280	1500	2190
ENSG00000084073	ZMPSTE24	4695.12	-0.280951	0.305044	-0.92102	0.35704	0.900564	3420	6130	5900	5200	3550	3970
ENSG00000084090	STARD7	3793.98	0.308044	0.193471	1.5922	0.11134	0.691708	3290	3670	3210	4310	3490	4790
ENSG00000084092	NOA1	748.944	0.144897	0.245562	0.59006	0.55515	0.957631	730	720	685	1000	711	645
ENSG00000084093	REST	2071.29	-0.104338	0.231104	-0.451478	0.651645	0.977505	2200	2140	2100	2480	1950	1560
ENSG00000084112	SSH1	4778.68	-0.14239	0.263211	-0.540971	0.588527	0.963966	6400	4110	4520	3720	5330	4570
ENSG00000084207	GSTP1	3480.7	0.568824	0.348812	1.63075	0.102944	0.674742	3310	2830	2270	2750	3640	6090
ENSG00000084234	APLP2	20360.4	-0.456294	0.309837	-1.47269	0.140835	0.741985	15100	25200	30300	20200	16600	14700
ENSG00000084444	FAM234B	983.135	0.160225	0.247556	0.647225	0.517486	0.950203	714	1050	1030	883	1110	1120
ENSG00000084463	WBP11	2089.08	0.348584	0.174022	2.00311	0.045166	0.521997	2030	1860	1630	2290	2180	2550
ENSG00000084623	EIF3I	7835.11	0.372957	0.159907	2.33233	0.0196832	0.378108	7420	6760	6300	8500	8260	9770
ENSG00000084636	COL16A1	124.849	-2.11364	0.605781	-3.48911	0.00048463	0.0713013	155	196	259	46.8	77.7	15.1
ENSG00000084652	TXLNA	5320.42	-0.242153	0.195093	-1.24122	0.214525	0.819066	6290	5010	6000	5410	5060	4150
ENSG00000084674	APOB	1038.15	-0.580337	0.524641	-1.10616	0.268658	0.860277	1030	1260	1440	754	1440	301
ENSG00000084676	NCOA1	1441.26	0.113281	0.29466	0.384445	0.700649	0.983882	1130	1490	1540	2030	1260	1210
ENSG00000084693	AGBL5	1073.28	0.159077	0.325602	0.488562	0.625152	0.972467	1480	781	781	1050	1240	1100
ENSG00000084710	EFR3B	7.85371	0.483864	1.05047	0.460616	0.645074	0.976656	5.46	6.69	7.33	2.98	9.59	15.1
ENSG00000084731	KIF3C	324.526	-0.120843	0.383901	-0.314776	0.752932	0.989369	485	295	234	388	303	241
ENSG00000084733	RAB10	11551.1	-0.0173836	0.175173	-0.0992369	0.92095	0.994898	10200	12700	12000	12500	11700	10200
ENSG00000084754	HADHA	3769.21	0.320914	0.312705	1.02625	0.304772	0.880366	3420	3190	3440	6120	3290	3150
ENSG00000084764	MAPRE3	120.757	-0.115249	0.621211	-0.185523	0.852819	0.99413	194	114	67.8	49.7	124	175
ENSG00000084774	CAD	3275.41	-0.116012	0.203972	-0.568764	0.569516	0.959871	2850	3530	3840	2730	3380	3320
ENSG00000085063	CD59	13554.8	0.00666147	0.192436	0.0346166	0.972385	0.996265	13600	14500	12500	16100	12800	11800
ENSG00000085117	CD82	273.504	-1.20311	0.79072	-1.52153	0.128126	0.722691	505	277	364	341	132	22.6
ENSG00000085185	BCORL1	438.901	-0.000429597	0.337067	-0.00127452	0.998983	0.999764	409	471	437	624	302	390
ENSG00000085224	ATRX	2457.92	-0.076137	0.142752	-0.533351	0.59379	0.963966	2540	2590	2440	2490	2510	2180
ENSG00000085231	AK6	491.655	0.297856	0.331174	0.899397	0.368441	0.905237	419	458	445	365	499	764
ENSG00000085274	MYNN	1252.5	-0.0241854	0.152286	-0.158815	0.873814	0.99413	1170	1270	1340	1170	1270	1290
ENSG00000085276	MECOM	3459.3	-0.218166	0.242429	-0.899917	0.368165	0.905237	4230	3870	3060	3950	2830	2810
ENSG00000085365	SCAMP1	2504.12	0.0363553	0.17962	0.202401	0.839603	0.99413	2130	2790	2500	2490	2410	2700
ENSG00000085377	PREP	1530.23	0.0274628	0.203224	0.135135	0.892505	0.994594	1290	1560	1700	1600	1350	1680
ENSG00000085382	HACE1	689.584	-0.104891	0.19209	-0.546051	0.585031	0.963966	810	634	701	619	688	687
ENSG00000085415	SEH1L	3333.83	0.330569	0.200961	1.64494	0.099982	0.669168	2890	3090	2880	3160	3500	4490
ENSG00000085433	WDR47	449.011	-0.207102	0.202089	-1.02481	0.305455	0.880366	454	476	516	463	422	365
ENSG00000085449	WDFY1	2574.07	-0.0780266	0.204038	-0.382411	0.702156	0.984098	2990	2270	2660	2290	2890	2330
ENSG00000085465	OVGP1	56.1498	0.0401621	0.525116	0.0764824	0.939035	0.995026	83.8	42.6	39.4	52.7	46	72.3
ENSG00000085491	SLC25A24	2390.2	0.141443	0.213926	0.661179	0.508498	0.948305	2260	2340	2220	3100	2320	2100
ENSG00000085511	MAP3K4	1110.7	0.030284	0.154526	0.19598	0.844626	0.99413	1140	1100	1050	1030	1190	1150
ENSG00000085563	ABCB1	47.9457	0.55061	0.662529	0.831073	0.405933	0.919106	36.4	47.6	32.1	38.8	28.8	104
ENSG00000085644	ZNF213	1167.99	0.410137	0.243923	1.68142	0.092682	0.655712	1010	1040	951	995	1400	1610
ENSG00000085662	AKR1B1	8016.52	0.82346	0.242976	3.38906	0.000701314	0.0833019	6210	5730	5430	12100	7430	11200
ENSG00000085719	CPNE3	3854.26	0.0566675	0.283167	0.200121	0.841386	0.99413	4120	3560	3660	5340	3610	2830
ENSG00000085721	RRN3	2098.44	0.0153241	0.239726	0.0639234	0.949031	0.99537	1580	2310	2380	2310	1860	2160
ENSG00000085741	WNT11	59.8014	0.587478	1.03084	0.569902	0.568744	0.959871	14.6	30.1	98.9	167	24	24.1
ENSG00000085760	MTIF2	1810.16	0.138643	0.211865	0.654394	0.512858	0.949535	1400	1880	1890	1910	1690	2100
ENSG00000085788	DDHD2	1001.02	0.131747	0.155819	0.84551	0.397826	0.918242	945	954	968	1140	1020	973
ENSG00000085831	TTC39A	38.5575	0.0240018	0.732302	0.0327759	0.973853	0.996265	72	19.2	23.8	42.8	48	25.6
ENSG00000085832	EPS15	2092.08	0.13528	0.203698	0.66412	0.506614	0.948216	1890	2180	1910	1860	2110	2600
ENSG00000085840	ORC1	317.88	0.181812	0.304312	0.597453	0.550205	0.956425	213	299	381	311	332	371
ENSG00000085871	MGST2	754.319	-0.266436	0.473612	-0.562561	0.573734	0.960949	1200	671	604	764	964	325
ENSG00000085872	CHERP	1921.98	-0.292916	0.31649	-0.925515	0.354698	0.900138	2640	2070	1640	2160	1840	1180
ENSG00000085982	USP40	2088.08	-0.255635	0.232913	-1.09755	0.272399	0.862426	2130	2200	2480	1490	2330	1890
ENSG00000085998	POMGNT1	2803.05	-0.155921	0.217522	-0.716806	0.473494	0.937457	2730	2830	3310	3230	2440	2280
ENSG00000085999	RAD54L	241.504	0.256552	0.384563	0.667125	0.504692	0.948216	178	208	274	169	265	356
ENSG00000086015	MAST2	2756.3	-0.146253	0.325004	-0.450004	0.652708	0.978018	2650	2620	3420	1600	3300	2950
ENSG00000086061	DNAJA1	2366.2	0.0183102	0.428975	0.0426835	0.965954	0.996132	1590	2670	2790	3640	1280	2220
ENSG00000086062	B4GALT1	27307.2	-0.580869	0.539739	-1.0762	0.281836	0.868557	10400	42900	44900	29700	14300	21700
ENSG00000086065	CHMP5	1789.92	0.232589	0.430906	0.539766	0.589358	0.963966	1020	1970	1950	2680	1030	2090
ENSG00000086102	NFX1	2499.26	-0.0922857	0.33212	-0.277868	0.781114	0.991271	1640	3060	3040	2700	1800	2760
ENSG00000086189	DIMT1	1193.71	0.234297	0.246521	0.950417	0.3419	0.898951	1050	1140	1100	1070	1130	1670
ENSG00000086200	IPO11	1390.4	-0.127527	0.205306	-0.621157	0.534496	0.951683	1330	1560	1470	1090	1440	1460
ENSG00000086232	EIF2AK1	6227.26	0.0773529	0.126244	0.612724	0.540059	0.953324	6390	5890	5910	6430	6630	6120
ENSG00000086289	EPDR1	2212.26	-0.376838	0.547609	-0.688153	0.491357	0.944631	940	3050	3510	2980	1100	1700
ENSG00000086475	SEPHS1	1928.29	0.253232	0.124628	2.0319	0.0421637	0.512827	1750	1710	1820	2080	2080	2130
ENSG00000086504	MRPL28	2176.33	0.248339	0.197107	1.25992	0.207698	0.80812	2160	1920	1900	2740	2360	1980
ENSG00000086544	ITPKC	1169.6	-0.00703869	0.239851	-0.0293461	0.976589	0.996265	1400	1060	1070	1310	1250	939
ENSG00000086589	RBM22	1347.58	0.00488665	0.156546	0.0312154	0.975098	0.996265	1340	1380	1310	1300	1260	1490
ENSG00000086598	TMED2	9606.88	0.0636842	0.28107	0.226577	0.820752	0.99413	7330	11800	9080	8440	8490	12500
ENSG00000086619	ERO1B	195.024	-0.290561	0.309208	-0.939695	0.347374	0.900138	181	262	201	139	198	190
ENSG00000086666	ZFAND6	2383.72	0.133291	0.22873	0.582741	0.560067	0.957631	2640	2240	1940	2040	2870	2580
ENSG00000086696	HSD17B2	183.66	1.88067	1.102	1.7066	0.0878961	0.642849	35.5	92.8	107	784	61.4	21.1
ENSG00000086712	TXLNG	1638.15	0.10818	0.255653	0.423152	0.672184	0.97999	1380	1560	1790	1300	1700	2100
ENSG00000086758	HUWE1	13927.9	-0.0306695	0.145377	-0.210965	0.832914	0.99413	14800	13800	13700	14600	14400	12400
ENSG00000086827	ZW10	437.259	0.241265	0.185914	1.29773	0.194382	0.794401	418	413	371	491	435	496
ENSG00000087008	ACOX3	621.515	-0.395535	0.513173	-0.770762	0.440848	0.932986	1150	470	498	366	867	377
ENSG00000087053	MTMR2	2783.53	0.211781	0.174805	1.21153	0.225693	0.830625	2770	2280	2680	3320	2860	2780
ENSG00000087074	PPP1R15A	5096.08	-0.0897264	0.440755	-0.203574	0.838686	0.99413	4830	5820	5120	2090	5230	7490
ENSG00000087077	TRIP6	3414.88	-0.207538	0.297764	-0.696988	0.48581	0.942291	4330	3230	3420	4160	3170	2180
ENSG00000087086	FTL	70524.6	1.49238	0.506774	2.94487	0.00323089	0.18095	58000	33600	19300	60500	82600	169000
ENSG00000087087	SRRT	1655.44	-0.00759566	0.154329	-0.0492174	0.960746	0.996132	1650	1670	1660	1810	1650	1490
ENSG00000087088	BAX	919.099	0.472704	0.326269	1.44882	0.147389	0.745426	1020	676	610	796	1040	1370
ENSG00000087095	NLK	1078.49	-0.188856	0.164347	-1.14913	0.250503	0.84497	1110	1260	1080	938	1030	1060
ENSG00000087111	PIGS	4053.38	-0.356219	0.276923	-1.28635	0.198321	0.801644	3120	4960	5580	3900	3110	3660
ENSG00000087152	ATXN7L3	3214.95	0.192606	0.222746	0.864687	0.387211	0.90964	3430	2820	2750	4050	3460	2770
ENSG00000087157	PGS1	1618.63	-0.0672426	0.209668	-0.32071	0.74843	0.989369	1550	1650	1780	1280	1630	1830
ENSG00000087191	PSMC5	3357.74	0.0413301	0.296069	0.139596	0.888979	0.994594	3780	2870	3280	4500	3380	2340
ENSG00000087206	UIMC1	1085.48	0.0926031	0.211016	0.438843	0.660775	0.97999	1030	1100	1020	905	1150	1300
ENSG00000087245	MMP2	19404.9	-1.21271	0.252385	-4.805	1.54748e-06	0.00095406	23700	29900	27700	15200	10600	9290
ENSG00000087253	LPCAT2	897.936	-0.826978	0.270596	-3.05614	0.0022421	0.156034	854	1310	1280	634	549	761
ENSG00000087263	OGFOD1	2231.15	0.0557855	0.137659	0.405245	0.685297	0.980061	2200	2120	2250	2440	2160	2230
ENSG00000087266	SH3BP2	4970.67	0.139379	0.484707	0.287553	0.773689	0.990511	7780	2920	3490	3290	8060	4280
ENSG00000087269	NOP14	1366.56	0.196115	0.306398	0.640067	0.522129	0.950625	1630	1070	1120	1180	1930	1270
ENSG00000087274	ADD1	2664.35	0.0612399	0.471612	0.129852	0.896683	0.994868	4040	1640	2150	2650	4030	1480
ENSG00000087299	L2HGDH	402.057	0.222619	0.294733	0.755324	0.450055	0.932986	312	435	365	465	318	517
ENSG00000087301	TXNDC16	1200.31	-0.327085	0.280153	-1.16752	0.243	0.840759	968	1630	1410	1270	995	933
ENSG00000087302	RTRAF	1416.58	0.333754	0.322938	1.03349	0.301375	0.877228	1400	1270	1080	1130	1340	2270
ENSG00000087303	NID2	18235.4	-0.466316	0.349471	-1.33435	0.18209	0.779119	14000	24300	25200	9990	17000	19000
ENSG00000087338	GMCL1	948.788	0.0776687	0.279585	0.2778	0.781166	0.991271	851	1200	723	1150	927	847
ENSG00000087365	SF3B2	7193.13	0.0364026	0.176005	0.206828	0.836144	0.99413	7530	6570	7200	7520	8090	6240
ENSG00000087448	KLHL42	1482.94	-0.287766	0.265026	-1.0858	0.277565	0.86652	1240	1490	2160	1340	1310	1350
ENSG00000087460	GNAS	15397.8	0.184727	0.203201	0.909089	0.363303	0.904406	17300	13100	12900	18300	15300	15600
ENSG00000087470	DNM1L	2802.19	0.158872	0.195085	0.814369	0.415433	0.921473	2760	2440	2750	3450	2920	2500
ENSG00000087502	ERGIC2	1778.32	0.000666204	0.199156	0.00334513	0.997331	0.999641	1620	1970	1750	1650	1600	2090
ENSG00000087586	AURKA	1327.69	0.501366	0.216635	2.31434	0.0206492	0.383049	893	1250	1150	1390	1710	1570
ENSG00000087842	PIR	318.695	0.203106	0.323291	0.628245	0.529844	0.951314	264	364	260	263	313	449
ENSG00000087884	AAMDC	347.845	0.0535929	0.342655	0.156405	0.875714	0.99413	478	268	278	387	390	285
ENSG00000087903	RFX2	253.678	-0.361738	0.335801	-1.07724	0.281374	0.868557	335	224	296	168	208	291
ENSG00000087995	METTL2A	1256.93	-0.0731543	0.145901	-0.501396	0.616093	0.969654	1330	1230	1310	1230	1290	1150
ENSG00000088035	ALG6	591.792	-0.0917705	0.312887	-0.293303	0.769291	0.990511	451	710	670	571	432	717
ENSG00000088038	CNOT3	932.969	0.358308	0.363658	0.985287	0.324483	0.891571	863	932	657	681	921	1540
ENSG00000088179	PTPN4	1264.1	-0.058372	0.263184	-0.221792	0.824476	0.99413	1700	1080	1090	1330	1290	1100
ENSG00000088205	DDX18	4665.43	0.123684	0.180682	0.684539	0.493635	0.945267	3760	4860	4770	5220	4670	4710
ENSG00000088247	KHSRP	9550.35	0.171826	0.252188	0.681342	0.495655	0.946121	11800	7620	7550	8900	10600	10900
ENSG00000088256	GNA11	4103.92	-0.213825	0.284444	-0.751728	0.452215	0.932986	5230	3500	4500	4370	4330	2700
ENSG00000088280	ASAP3	2366.41	0.150417	0.364252	0.412947	0.679646	0.97999	2150	1910	2670	3730	2180	1560
ENSG00000088298	EDEM2	1619.97	-0.24035	0.260599	-0.922296	0.356374	0.900138	1350	2040	1870	1350	1300	1800
ENSG00000088305	DNMT3B	153.333	-0.652163	0.485927	-1.3421	0.179563	0.775971	293	103	167	123	142	91.9
ENSG00000088325	TPX2	4733.59	0.133256	0.207025	0.64367	0.519789	0.950625	3780	4680	5090	4560	5710	4590
ENSG00000088356	PDRG1	648.224	-0.0100397	0.215413	-0.0466069	0.962827	0.996132	570	629	752	711	573	654
ENSG00000088367	EPB41L1	3537.39	-0.177977	0.225078	-0.790736	0.429098	0.928914	3190	4300	3770	3140	3980	2840
ENSG00000088387	DOCK9	1522.9	-0.612847	0.232738	-2.6332	0.00845834	0.26817	2030	1740	1750	959	1470	1180
ENSG00000088448	ANKRD10	3009.04	-0.427591	0.216999	-1.97047	0.0487846	0.534361	3010	3040	4300	2420	2700	2580
ENSG00000088451	TGDS	527.234	0.0526646	0.282201	0.186621	0.851958	0.99413	482	556	514	416	483	713
ENSG00000088538	DOCK3	50.2663	-0.108281	0.625972	-0.17298	0.862667	0.99413	43.7	62.7	49.5	48.8	20.1	76.8
ENSG00000088543	C3orf18	904.822	0.634663	0.674043	0.941577	0.346409	0.900138	622	520	985	2370	586	344
ENSG00000088682	COQ9	2889.06	0.293512	0.253496	1.15786	0.246922	0.843069	2790	2350	2650	4170	2770	2600
ENSG00000088727	KIF9	204.639	-0.194748	0.416076	-0.468057	0.639744	0.976149	188	163	304	193	129	252
ENSG00000088756	ARHGAP28	1674.78	-0.303973	0.734349	-0.413935	0.678922	0.97999	3930	1090	534	561	1740	2200
ENSG00000088808	PPP1R13B	470.53	-0.073987	0.230619	-0.320819	0.748347	0.989369	487	524	437	548	402	425
ENSG00000088812	ATRN	4891.06	-0.271533	0.228251	-1.18962	0.234194	0.833101	4520	5830	5710	5170	4580	3540
ENSG00000088826	SMOX	1362.63	-0.265263	0.346996	-0.764455	0.444596	0.932986	838	1640	1980	1250	1210	1250
ENSG00000088832	FKBP1A	6143.29	0.765996	0.26152	2.92901	0.00340043	0.184981	5420	4300	3930	7880	5830	9500
ENSG00000088833	NSFL1C	485.911	0.00032601	0.244016	0.00133602	0.998934	0.999764	471	480	506	398	456	606
ENSG00000088836	SLC4A11	334.066	-0.273457	0.277384	-0.985844	0.32421	0.891571	288	371	439	349	295	262
ENSG00000088854	DNAAF9	812.058	-0.220505	0.178438	-1.23576	0.216549	0.821023	859	914	847	716	686	850
ENSG00000088876	ZNF343	741.882	0.0556625	0.180738	0.307974	0.758102	0.989369	728	692	762	672	759	839
ENSG00000088888	MAVS	6436.05	0.185825	0.25677	0.723702	0.469249	0.936837	7220	5260	5590	8290	7030	5220
ENSG00000088899	LZTS3	829.063	0.493387	0.594985	0.829243	0.406967	0.919106	1140	515	409	454	1770	686
ENSG00000088930	XRN2	5659.37	0.0502338	0.121882	0.412152	0.680228	0.97999	5480	5480	5720	6050	5570	5650
ENSG00000088970	KIZ	764.638	0.103787	0.353115	0.293919	0.76882	0.990397	834	747	629	465	873	1040
ENSG00000088986	DYNLL1	2661.58	0.793779	0.317186	2.50257	0.0123295	0.322486	2150	2060	1630	2670	2610	4850
ENSG00000089006	SNX5	4023.78	0.0470755	0.271525	0.173375	0.862357	0.99413	3320	4290	4260	3250	3600	5420
ENSG00000089009	RPL6	5346.29	0.437051	0.211711	2.06438	0.0389817	0.501686	5170	4440	4010	6990	5070	6400
ENSG00000089022	MAPKAPK5	1224.85	0.240469	0.231285	1.0397	0.298477	0.875235	970	1190	1200	1090	1290	1600
ENSG00000089041	P2RX7	149.647	-0.588806	0.756279	-0.778557	0.436241	0.930689	31.9	283	224	122	162	73.8
ENSG00000089048	ESF1	485.247	0.0446877	0.324066	0.137897	0.890322	0.994594	403	537	493	369	425	686
ENSG00000089050	RBBP9	1222.91	0.0155019	0.25774	0.0601452	0.95204	0.99537	1460	1140	1050	1210	1490	984
ENSG00000089053	ANAPC5	4134.85	0.0940609	0.170037	0.553179	0.580141	0.963966	3590	4070	4350	4000	4060	4750
ENSG00000089057	SLC23A2	4472.72	-0.527056	0.299918	-1.75733	0.0788612	0.616555	6180	5040	4620	3580	4900	2520
ENSG00000089060	SLC8B1	1490.45	-0.188354	0.270005	-0.697595	0.48543	0.942291	1290	2030	1440	1470	1580	1130
ENSG00000089063	TMEM230	6137.24	0.564699	0.202782	2.78475	0.00535684	0.222837	5080	5370	4400	6580	6630	8760
ENSG00000089091	DZANK1	106.904	-0.761047	0.292053	-2.60586	0.00916447	0.278527	126	130	148	75.6	85.4	76.8
ENSG00000089094	KDM2B	746.005	-0.0811972	0.173863	-0.467018	0.640487	0.976149	823	768	711	757	757	660
ENSG00000089101	CFAP61	9.79347	0.0141948	0.819816	0.0173146	0.986186	0.99776	9.11	9.19	11	7.96	12.5	9.04
ENSG00000089123	TASP1	534.604	-0.215057	0.330587	-0.65053	0.51535	0.950077	539	705	478	358	456	672
ENSG00000089154	GCN1	15601.2	-0.0431489	0.18983	-0.227303	0.820188	0.99413	14400	15900	17100	17300	16000	12900
ENSG00000089157	RPLP0	23362.7	0.4727	0.25902	1.82495	0.0680082	0.589762	25900	16100	16700	30900	25800	24700
ENSG00000089159	PXN	10734.8	-0.154439	0.228464	-0.675987	0.499049	0.946833	9810	11800	12400	8200	12400	9890
ENSG00000089163	SIRT4	45.2465	-0.0650189	0.557101	-0.116709	0.90709	0.994868	63.8	34.3	41.2	38.8	63.3	30.1
ENSG00000089169	RPH3A	12.6706	0.32629	0.732448	0.445479	0.655973	0.979095	10	10.9	12.8	10.9	16.3	15.1
ENSG00000089177	KIF16B	358.171	-0.229058	0.400353	-0.57214	0.567227	0.959871	487	390	281	343	200	448
ENSG00000089195	TRMT6	830.035	0.0142514	0.187359	0.0760646	0.939368	0.995026	743	892	842	759	816	928
ENSG00000089199	CHGB	23.5105	-0.474847	0.839389	-0.565706	0.571594	0.960425	51.9	17.6	12.8	18.9	27.8	12.1
ENSG00000089220	PEBP1	2691.63	0.279712	0.252827	1.10634	0.268581	0.860277	2990	2020	2290	3550	2830	2470
ENSG00000089234	BRAP	1301.84	0.0566719	0.196081	0.289023	0.772564	0.990511	1090	1350	1390	1410	1170	1400
ENSG00000089248	ERP29	4480.79	-0.332197	0.253761	-1.3091	0.190502	0.790522	4130	5350	5500	4540	4410	2960
ENSG00000089280	FUS	1723.05	0.163371	0.23762	0.687531	0.491748	0.944631	1550	1580	1750	2290	1450	1730
ENSG00000089289	IGBP1	1564.36	0.301787	0.288867	1.04472	0.29615	0.874174	1670	1290	1250	2330	1430	1430
ENSG00000089327	FXYD5	882.412	0.417394	0.679871	0.613931	0.539261	0.953324	629	1040	597	275	600	2150
ENSG00000089335	ZNF302	522.447	-0.0617321	0.165395	-0.37324	0.70897	0.985384	531	552	517	492	501	542
ENSG00000089351	GRAMD1A	1720.43	-0.0375731	0.124923	-0.300771	0.763589	0.989707	1720	1770	1730	1740	1670	1680
ENSG00000089486	CDIP1	806.955	0.691655	0.44192	1.56511	0.117556	0.703245	1040	389	421	1130	1070	788
ENSG00000089597	GANAB	34002.1	-0.476542	0.306256	-1.55603	0.119702	0.705669	24700	44600	49400	30300	30300	24700
ENSG00000089639	GMIP	301.273	-0.670714	0.524033	-1.27991	0.200578	0.804819	567	290	255	238	347	112
ENSG00000089682	RBM41	435.63	0.122972	0.192944	0.637347	0.523899	0.950816	445	430	375	433	439	491
ENSG00000089685	BIRC5	2701.76	0.576944	0.192846	2.99173	0.00277401	0.167827	2040	2000	2470	2850	3660	3190
ENSG00000089692	LAG3	32.069	-1.12842	0.502423	-2.24595	0.024707	0.409285	40.1	46	45.8	15.9	22.1	22.6
ENSG00000089693	MLF2	4277.61	0.143855	0.219421	0.655612	0.512074	0.949535	4770	3690	3730	5300	4340	3830
ENSG00000089723	OTUB2	61.8038	0.108682	0.724887	0.149929	0.88082	0.99413	92	39.3	47.6	109	61.4	21.1
ENSG00000089737	DDX24	3159.83	-0.0624034	0.272549	-0.228962	0.818898	0.99413	3250	3060	3380	4000	3120	2150
ENSG00000089775	ZBTB25	1173.76	-0.0546367	0.218234	-0.250359	0.80231	0.99413	1110	1090	1390	993	1140	1330
ENSG00000089818	NECAP1	968.946	0.183879	0.167517	1.09767	0.272347	0.862426	841	938	942	950	1020	1120
ENSG00000089847	ANKRD24	101.492	-0.422027	0.612315	-0.689231	0.490678	0.944631	200	75.2	73.3	50.7	129	79.9
ENSG00000089876	DHX32	1935.2	-0.110553	0.158707	-0.696581	0.486065	0.942291	2090	2010	1920	1940	1990	1650
ENSG00000089902	RCOR1	1975.69	0.0526481	0.227832	0.231083	0.817251	0.99413	1700	2010	2110	2440	1940	1650
ENSG00000089916	GPATCH2L	3046.78	-0.175065	0.140162	-1.24902	0.211657	0.815335	3310	3030	3350	2720	3050	2820
ENSG00000090006	LTBP4	4362.49	-0.712892	0.219424	-3.24892	0.00115843	0.110578	4940	5870	5440	2570	3560	3780
ENSG00000090013	BLVRB	2416.56	0.0226532	0.189378	0.119619	0.904785	0.994868	2110	2710	2380	2200	2710	2400
ENSG00000090020	SLC9A1	2942.64	-0.0530364	0.291238	-0.182107	0.855499	0.99413	2820	3260	2910	1920	2980	3770
ENSG00000090054	SPTLC1	4662.33	-0.315999	0.274782	-1.15	0.250146	0.844771	3460	6300	5750	4380	3990	4100
ENSG00000090060	PAPOLA	6454.27	0.3279	0.161796	2.02662	0.0427016	0.512827	6150	5720	5300	7040	6540	7970
ENSG00000090061	CCNK	858.88	0.370957	0.285944	1.29731	0.194526	0.794737	736	863	647	774	845	1290
ENSG00000090097	PCBP4	1582.84	0.285354	0.323116	0.883132	0.377165	0.909594	1840	1030	1410	2210	1720	1290
ENSG00000090238	YPEL3	283.285	0.169542	0.435856	0.388987	0.697286	0.983523	430	176	194	303	347	249
ENSG00000090263	MRPS33	1205.96	0.511168	0.279928	1.82607	0.0678402	0.589762	893	1040	1040	1260	1090	1910
ENSG00000090266	NDUFB2	2000.24	0.53417	0.26733	1.99817	0.0456986	0.524584	1600	1590	1710	3040	1690	2370
ENSG00000090273	NUDC	1185.82	0.229273	0.249411	0.919256	0.357962	0.90084	1120	1060	1090	998	1200	1650
ENSG00000090316	MAEA	1591.92	0.0504246	0.416694	0.121011	0.903682	0.994868	2160	1200	1340	1790	2200	862
ENSG00000090339	ICAM1	1141.23	-0.946439	0.684578	-1.38251	0.166814	0.758091	3110	632	769	311	1010	1020
ENSG00000090372	STRN4	3755.14	0.185661	0.157887	1.17591	0.239632	0.839501	3430	3350	3760	3600	4370	4020
ENSG00000090376	IRAK3	137.815	5.82354	1.44651	4.02593	5.67499e-05	0.0167327	10	2.51	1.83	0.995	109	702
ENSG00000090432	MUL1	3367.3	-0.146758	0.352173	-0.416721	0.676883	0.97999	2620	3980	4020	4670	2660	2270
ENSG00000090447	TFAP4	648.532	-0.102529	0.224618	-0.456461	0.648058	0.976959	558	710	745	540	665	672
ENSG00000090470	PDCD7	1207.56	-0.138588	0.17854	-0.776231	0.437613	0.931578	1210	1250	1340	1140	1290	1010
ENSG00000090487	SPG21	2832.76	0.301025	0.199467	1.50915	0.131261	0.728147	2840	2570	2200	3010	2790	3590
ENSG00000090520	DNAJB11	1548.26	-0.180513	0.352792	-0.51167	0.608882	0.968694	1090	2100	1740	1100	1310	1950
ENSG00000090530	P3H2	1831.53	0.822306	0.275282	2.98714	0.00281604	0.169578	1170	1180	1610	3000	1850	2170
ENSG00000090565	RAB11FIP3	1684.88	-0.138373	0.15662	-0.883495	0.376969	0.909594	1790	1720	1790	1690	1700	1420
ENSG00000090581	GNPTG	1506.32	-0.265448	0.236353	-1.1231	0.261396	0.855274	1270	1790	1870	1530	1210	1370
ENSG00000090612	ZNF268	698.103	-0.232	0.251661	-0.921877	0.356593	0.900138	747	761	756	806	629	490
ENSG00000090615	GOLGA3	7019.21	-0.230867	0.217839	-1.05981	0.289232	0.873465	7740	7090	7910	6940	7470	4970
ENSG00000090621	PABPC4	8252.47	0.231626	0.29527	0.784457	0.432772	0.929485	10400	6470	5870	7350	9160	10200
ENSG00000090661	CERS4	299.579	1.3544	0.733482	1.84653	0.0648151	0.578333	344	93.6	67.8	521	617	154
ENSG00000090674	MCOLN1	631.119	-0.347328	0.240459	-1.44444	0.148616	0.74621	820	636	666	646	566	454
ENSG00000090686	USP48	1287.19	-0.0509129	0.24258	-0.209881	0.83376	0.99413	1000	1390	1530	1260	1120	1410
ENSG00000090776	EFNB1	920.271	-0.420349	0.342667	-1.2267	0.219936	0.826158	1110	1230	829	1050	804	502
ENSG00000090857	PDPR	5629.93	-0.437335	0.273768	-1.59747	0.110162	0.690771	5280	6550	7600	5770	5110	3470
ENSG00000090861	AARS1	17641	-0.007269	0.211442	-0.0343783	0.972576	0.996265	19100	16000	17900	19200	19800	13900
ENSG00000090863	GLG1	14669	-0.447848	0.237996	-1.88175	0.0598705	0.568249	13000	17400	20400	13100	13400	10700
ENSG00000090889	KIF4A	1062.17	0.156722	0.264143	0.593323	0.552965	0.957381	795	952	1270	1190	1240	934
ENSG00000090905	TNRC6A	344.594	-0.593208	0.333747	-1.77742	0.0754992	0.607055	306	472	464	197	294	335
ENSG00000090924	PLEKHG2	1574.94	0.0499734	0.182239	0.274219	0.783916	0.992001	1690	1590	1370	1750	1620	1430
ENSG00000090971	NAT14	1273.15	0.142102	0.27952	0.508379	0.611188	0.969615	1540	925	1170	1620	1190	1200
ENSG00000090975	PITPNM2	392.058	0.233157	0.354926	0.656916	0.511235	0.949535	253	455	373	302	437	532
ENSG00000090989	EXOC1	1314.86	-0.272876	0.246714	-1.10604	0.268708	0.860277	1090	1470	1760	1250	1090	1230
ENSG00000091009	RBM27	3411.29	0.31444	0.169355	1.85669	0.0633559	0.575263	2970	3220	2930	3440	3580	4320
ENSG00000091039	OSBPL8	4953.41	-0.036614	0.263769	-0.138811	0.8896	0.994594	5940	4730	4390	5190	5880	3610
ENSG00000091073	DTX2	551.218	-0.299923	0.171014	-1.75379	0.0794669	0.617932	645	596	583	467	489	527
ENSG00000091127	PUS7	1035.75	-0.0240132	0.335641	-0.0715444	0.942964	0.99537	713	1160	1260	760	995	1330
ENSG00000091128	LAMB4	13.7228	-0.0907382	0.855551	-0.106058	0.915536	0.994868	17.3	8.36	16.5	8.95	8.63	22.6
ENSG00000091129	NRCAM	199.45	3.87488	0.591806	6.54755	5.84867e-11	2.52409e-07	31	24.2	21.1	149	313	658
ENSG00000091136	LAMB1	15673.5	-0.821515	0.250602	-3.27816	0.00104486	0.103266	21200	19600	19300	8080	13900	12000
ENSG00000091137	SLC26A4	115.25	-0.905677	0.708945	-1.2775	0.201426	0.804819	287	90.3	74.2	63.7	134	42.2
ENSG00000091140	DLD	1804.72	0.292154	0.352335	0.829192	0.406996	0.919106	1520	1630	1720	3020	1630	1300
ENSG00000091157	WDR7	1195.16	-0.0743135	0.191438	-0.388185	0.697879	0.983579	1320	1210	1150	1340	1140	1010
ENSG00000091164	TXNL1	1953.15	0.160558	0.174411	0.920571	0.357275	0.900657	2030	1640	1860	2120	1870	2200
ENSG00000091262	ABCC6	122.107	-0.217374	0.498925	-0.435684	0.663066	0.97999	165	80.2	149	171	87.3	79.9
ENSG00000091317	CMTM6	7080.46	-0.511052	0.337092	-1.51606	0.129504	0.724315	5760	8540	10700	7980	4770	4760
ENSG00000091409	ITGA6	473.166	-1.38092	0.654492	-2.10991	0.0348663	0.474175	138	1050	865	271	202	315
ENSG00000091428	RAPGEF4	79.3086	0.0789337	0.598451	0.131897	0.895066	0.994868	97.5	68.5	65	30.8	95	119
ENSG00000091436	MAP3K20	3843.52	0.245306	0.193193	1.26975	0.204175	0.807753	4000	3480	3070	3630	4380	4490
ENSG00000091483	FH	1194.84	0.585554	0.246852	2.37208	0.0176883	0.364666	940	1020	911	1740	1070	1490
ENSG00000091490	SEL1L3	2727.96	0.0701787	0.363944	0.192828	0.847094	0.99413	2140	3250	2600	1890	4210	2290
ENSG00000091527	CDV3	6763.71	0.200432	0.241929	0.828474	0.407402	0.919106	7290	6130	5460	5660	8750	7290
ENSG00000091542	ALKBH5	4508.82	0.113137	0.166638	0.678936	0.497178	0.946447	4660	4150	4190	5040	4930	4090
ENSG00000091592	NLRP1	392.869	-1.73165	0.729147	-2.37489	0.0175541	0.363637	313	812	687	340	170	34.7
ENSG00000091622	PITPNM3	129.871	-0.470722	0.600965	-0.783276	0.433465	0.929491	87.4	188	177	40.8	140	146
ENSG00000091640	SPAG7	861.744	0.102129	0.188927	0.540572	0.588803	0.963966	838	769	888	990	909	776
ENSG00000091651	ORC6	497.841	0.415227	0.446925	0.929074	0.352851	0.900138	332	405	543	352	423	933
ENSG00000091656	ZFHX4	766.982	-0.302362	0.584957	-0.516896	0.605229	0.967651	1210	737	592	1260	547	249
ENSG00000091732	ZC3HC1	919.274	0.119456	0.145868	0.818937	0.412822	0.921473	855	882	908	999	962	910
ENSG00000091844	RGS17	363.534	0.849939	0.597449	1.42261	0.154849	0.749114	368	244	166	175	388	841
ENSG00000091947	TMEM101	1885.87	-0.239171	0.243014	-0.984186	0.325024	0.892164	1670	2270	2190	2070	1710	1410
ENSG00000091986	CCDC80	3290.23	-0.971822	0.52495	-1.85127	0.0641313	0.575613	4140	3800	5140	3350	2630	681
ENSG00000092020	PPP2R3C	297.502	0.362066	0.343115	1.05523	0.29132	0.874174	258	266	256	236	292	478
ENSG00000092068	SLC7A8	219.649	0.614367	0.987222	0.622319	0.533732	0.951683	52.8	210	258	644	29.7	124
ENSG00000092094	OSGEP	401.826	-0.354105	0.235537	-1.50339	0.132738	0.729119	391	445	518	356	395	306
ENSG00000092108	SCFD1	1712.16	0.00363665	0.179466	0.0202637	0.983833	0.99729	1600	1820	1700	1580	1590	1970
ENSG00000092140	G2E3	1579.28	0.362193	0.261984	1.3825	0.166819	0.758091	1140	1540	1460	1660	1420	2250
ENSG00000092148	HECTD1	7555.15	-0.0452559	0.334523	-0.135285	0.892386	0.994594	6780	7400	8840	10500	7250	4600
ENSG00000092199	HNRNPC	8521.99	0.0778519	0.152059	0.511986	0.608661	0.968694	7300	9010	8570	8640	8790	8830
ENSG00000092201	SUPT16H	5944.22	0.0519907	0.154321	0.336899	0.736193	0.989248	5620	5790	6100	6680	6050	5420
ENSG00000092203	TOX4	2919.07	0.136078	0.256492	0.530534	0.595742	0.964743	3050	2620	2670	3920	2970	2280
ENSG00000092208	GEMIN2	506.691	0.110303	0.231915	0.475618	0.634347	0.975457	440	480	541	445	512	622
ENSG00000092439	TRPM7	3263.76	-0.229051	0.147517	-1.55271	0.120493	0.707493	3310	3650	3610	3250	2780	2980
ENSG00000092445	TYRO3	976.478	-0.205266	0.318813	-0.643846	0.519675	0.950625	1110	959	1070	576	1210	936
ENSG00000092470	WDR76	493.555	0.0480437	0.259344	0.185251	0.853032	0.99413	430	408	618	456	521	529
ENSG00000092529	CAPN3	117.28	-0.521405	0.539113	-0.967153	0.333467	0.895541	171	111	132	39.8	117	133
ENSG00000092531	SNAP23	1196.93	0.310533	0.302552	1.02638	0.304713	0.880366	1460	902	841	1240	1150	1580
ENSG00000092621	PHGDH	9892.82	0.77218	0.452729	1.70561	0.0880801	0.642849	12100	6140	3670	13000	15400	9080
ENSG00000092758	COL9A3	96.4659	0.154399	1.15523	0.133652	0.893678	0.994783	19.1	140	115	270	12.5	22.6
ENSG00000092820	EZR	6007.41	-0.18745	0.345743	-0.542166	0.587704	0.963966	4300	6420	8470	7210	5660	3970
ENSG00000092841	MYL6	8170.13	0.282484	0.480436	0.587974	0.55655	0.957631	11800	4820	5500	14100	7420	5340
ENSG00000092847	AGO1	1778.64	-0.156981	0.199372	-0.787375	0.431062	0.929485	2030	1740	1860	1750	1900	1390
ENSG00000092853	CLSPN	350.657	0.314181	0.330147	0.951641	0.341279	0.898951	240	300	397	343	320	503
ENSG00000092871	RFFL	503.29	0.19563	0.340997	0.573701	0.56617	0.959871	629	403	376	609	623	380
ENSG00000092929	UNC13D	589.568	-0.331863	0.872991	-0.380145	0.703838	0.984317	103	674	1190	231	215	1120
ENSG00000092931	MFSD11	700.536	-0.302901	0.166719	-1.81683	0.0692435	0.591808	723	826	773	669	610	603
ENSG00000092964	DPYSL2	13418	-0.297449	0.265252	-1.12138	0.262125	0.855274	15900	12800	15600	13800	14000	8390
ENSG00000092969	TGFB2	4895.53	-0.354133	0.383165	-0.924233	0.355365	0.900138	6940	5470	4080	5050	5500	2350
ENSG00000092978	GPATCH2	1380.25	-0.0424881	0.24277	-0.175014	0.861069	0.99413	1390	1560	1250	1110	1260	1710
ENSG00000093000	NUP50	3764.42	0.0791877	0.206374	0.38371	0.701193	0.983882	3940	3540	3500	3530	4710	3360
ENSG00000093009	CDC45	480.511	0.15789	0.450974	0.35011	0.726256	0.988484	281	459	623	288	524	710
ENSG00000093010	COMT	8527.04	-0.264988	0.191308	-1.38514	0.16601	0.758091	8130	10500	9330	6700	8100	8440
ENSG00000093144	ECHDC1	2185.05	0.198535	0.185848	1.06827	0.285399	0.869835	2130	1970	2010	2720	2020	2270
ENSG00000093167	LRRFIP2	2022.66	-0.167792	0.271073	-0.618993	0.535921	0.951683	1760	1830	2840	1670	1860	2180
ENSG00000093183	SEC22C	2605.72	-0.3067	0.24248	-1.26485	0.205926	0.80812	2560	2400	3690	2470	2440	2070
ENSG00000093217	XYLB	231.718	-0.525229	0.283261	-1.85422	0.0637071	0.575613	220	261	339	173	194	203
ENSG00000094631	HDAC6	1149.98	-0.133189	0.277426	-0.480089	0.631164	0.973631	1430	986	1200	1050	1390	856
ENSG00000094804	CDC6	595.318	0.111369	0.35451	0.314148	0.753408	0.989369	405	628	683	427	606	823
ENSG00000094841	UPRT	271.535	-0.17929	0.316579	-0.566337	0.571165	0.960425	305	275	286	349	206	208
ENSG00000094880	CDC23	1301.62	-0.0412513	0.204332	-0.201884	0.840008	0.99413	1280	1280	1410	1390	1420	1040
ENSG00000094914	AAAS	1368.71	-0.0303182	0.154121	-0.196717	0.844049	0.99413	1360	1300	1490	1440	1340	1290
ENSG00000094916	CBX5	8429.99	0.366356	0.142718	2.56699	0.0102585	0.2925	7790	6600	7700	9490	9670	9320
ENSG00000094963	FMO2	60.3954	0.328104	0.664501	0.49376	0.621475	0.970729	89.3	34.3	37.5	57.7	107	36.2
ENSG00000094975	SUCO	1311.14	-0.106695	0.275735	-0.386947	0.698796	0.983831	1100	1670	1300	1090	1110	1590
ENSG00000095002	MSH2	484.306	0.0721433	0.158951	0.45387	0.649922	0.976959	469	470	478	502	497	490
ENSG00000095015	MAP3K1	983.99	0.0221494	0.23403	0.0946438	0.924598	0.994898	790	979	1160	1120	899	952
ENSG00000095059	DHPS	1161.17	-0.0551492	0.283032	-0.194852	0.845509	0.99413	1610	885	1050	1140	1150	1130
ENSG00000095066	HOOK2	661.596	-0.521835	0.302526	-1.72493	0.0845409	0.634322	1030	616	690	454	651	524
ENSG00000095139	ARCN1	6204.02	-0.0487977	0.210003	-0.232366	0.816253	0.99413	6190	6280	6460	7550	5610	5130
ENSG00000095203	EPB41L4B	2211.02	0.386399	0.539802	0.715816	0.474105	0.937457	3280	1510	966	1250	3620	2640
ENSG00000095209	TMEM38B	2110.47	0.192035	0.258981	0.741503	0.458388	0.934589	1640	2340	1930	1980	1930	2840
ENSG00000095261	PSMD5	2166.42	0.0623826	0.15238	0.409389	0.682254	0.97999	2300	1990	2070	2290	2300	2050
ENSG00000095319	NUP188	4158.05	0.081365	0.212328	0.383205	0.701568	0.983882	4290	3520	4310	4350	4960	3510
ENSG00000095321	CRAT	2030.47	0.24163	0.336257	0.718586	0.472396	0.937177	2400	1410	1770	2930	2150	1520
ENSG00000095370	SH2D3C	10.9053	0.577826	1.01697	0.568186	0.569909	0.960007	9.11	10	7.33	12.9	23	3.01
ENSG00000095380	NANS	828.464	0.268042	0.17002	1.57653	0.114903	0.697834	803	712	739	826	914	976
ENSG00000095383	TBC1D2	2437.84	-0.0802073	0.414004	-0.193736	0.846383	0.99413	2830	2230	2460	3600	2360	1150
ENSG00000095397	WHRN	78.922	-0.0438769	0.582846	-0.0752805	0.939992	0.995026	107	90.3	43	63.7	121	48.2
ENSG00000095485	CWF19L1	992.223	-0.180791	0.184739	-0.978631	0.327762	0.893392	955	1020	1190	848	986	957
ENSG00000095539	SEMA4G	147.409	0.189171	0.543207	0.348249	0.727653	0.988484	231	84.4	97.1	119	125	228
ENSG00000095564	BTAF1	3762.43	0.376683	0.430283	0.87543	0.38134	0.90964	3060	3390	3370	2410	3040	7310
ENSG00000095574	IKZF5	468.241	-0.0360487	0.166705	-0.216242	0.828799	0.99413	489	455	478	453	481	454
ENSG00000095585	BLNK	17.4419	0.537937	0.680412	0.790605	0.429175	0.928914	10.9	12.5	19.2	15.9	24.9	21.1
ENSG00000095637	SORBS1	2524.78	-0.716564	0.522485	-1.37145	0.170234	0.761582	4170	3030	2220	2740	2340	649
ENSG00000095787	WAC	4596.03	0.295609	0.223577	1.32218	0.186109	0.783916	4300	4510	3570	4040	5230	5920
ENSG00000095794	CREM	565.172	0.333734	0.31952	1.04448	0.296261	0.874174	663	416	420	492	615	785
ENSG00000095906	NUBP2	2032.21	0.273621	0.16144	1.69488	0.0900975	0.648051	2000	1690	1830	2190	2410	2070
ENSG00000095951	HIVEP1	1495.69	-0.158008	0.316214	-0.499686	0.617296	0.969654	2130	1360	1240	1310	1790	1140
ENSG00000096060	FKBP5	19462.5	0.295859	0.257674	1.14819	0.25089	0.845684	16600	17200	18700	28100	20400	15900
ENSG00000096063	SRPK1	2945.69	0.242752	0.130086	1.86609	0.0620288	0.575165	2710	2600	2780	3150	3360	3060
ENSG00000096070	BRPF3	1268.5	0.302146	0.19376	1.55938	0.118907	0.703805	1160	1190	1060	1230	1640	1330
ENSG00000096080	MRPS18A	1275.2	0.212381	0.152797	1.38996	0.164542	0.755885	1200	1190	1150	1400	1460	1240
ENSG00000096092	TMEM14A	294.071	0.114024	0.374131	0.304771	0.76054	0.989369	237	340	270	408	190	319
ENSG00000096093	EFHC1	780.986	-0.167928	0.376836	-0.445625	0.655868	0.979095	1070	713	696	450	732	1030
ENSG00000096384	HSP90AB1	19315.7	0.00982498	0.234531	0.041892	0.966585	0.996132	19200	18800	19700	24800	18200	15200
ENSG00000096401	CDC5L	2050.46	0.0319015	0.2125	0.150124	0.880666	0.99413	1860	2000	2220	2410	2130	1680
ENSG00000096433	ITPR3	8648.14	-0.125944	0.355029	-0.354743	0.722782	0.988276	5420	10400	11300	5950	8880	9980
ENSG00000096654	ZNF184	385.113	-0.172524	0.27171	-0.634957	0.525457	0.951314	479	394	352	443	344	298
ENSG00000096717	SIRT1	541.901	0.124432	0.210844	0.590161	0.555082	0.957631	487	578	491	638	566	491
ENSG00000096746	HNRNPH3	2475.68	0.0870068	0.197419	0.440722	0.659414	0.979884	2150	2510	2530	2150	2590	2920
ENSG00000096872	IFT74	610.229	-0.00664002	0.382316	-0.0173679	0.986143	0.99776	427	727	680	569	398	860
ENSG00000096968	JAK2	299.54	0.0695558	0.229166	0.303518	0.761495	0.989369	339	267	271	287	301	333
ENSG00000097007	ABL1	7836.71	-0.00866901	0.227698	-0.0380724	0.96963	0.996265	8450	7470	7660	7850	9550	6040
ENSG00000097021	ACOT7	2897.32	-0.0979864	0.283161	-0.346045	0.729309	0.988484	2570	2930	3490	3740	2510	2140
ENSG00000097033	SH3GLB1	3933.16	0.339203	0.188257	1.80181	0.0715755	0.598703	4080	2980	3360	4460	4140	4580
ENSG00000097046	CDC7	441.84	0.155336	0.272515	0.570009	0.568671	0.959871	404	411	438	337	497	564
ENSG00000097096	SYDE2	663.982	-0.0243391	0.200023	-0.121681	0.903151	0.994868	696	584	730	675	712	588
ENSG00000099139	PCSK5	381.458	-1.31422	0.350927	-3.745	0.000180392	0.0353022	660	506	466	310	163	182
ENSG00000099194	SCD	50761.5	-0.355169	0.274138	-1.29559	0.195118	0.795904	50900	63700	56300	57900	44200	31600
ENSG00000099203	TMED1	947.587	-0.392423	0.188958	-2.07678	0.0378223	0.493137	1130	1020	1080	927	826	704
ENSG00000099204	ABLIM1	1655.6	1.45951	0.336207	4.34112	1.4176e-05	0.00616501	1030	911	705	2040	1750	3490
ENSG00000099219	ERMP1	3376.08	0.260163	0.302423	0.860261	0.389645	0.910917	2380	2880	3960	4800	3070	3170
ENSG00000099246	RAB18	2268.42	0.377692	0.199543	1.89278	0.0583871	0.564039	2230	1940	1750	2480	2270	2940
ENSG00000099250	NRP1	15232.1	-0.79148	0.304453	-2.59968	0.009331	0.281386	22900	18300	16700	8620	15700	9180
ENSG00000099260	PALMD	51.0849	-0.039376	0.840393	-0.0468543	0.962629	0.996132	47.4	27.6	80.6	102	15.3	33.2
ENSG00000099282	TSPAN15	111.949	-0.751332	0.636441	-1.18052	0.237793	0.838142	53.7	266	102	74.6	82.5	93.4
ENSG00000099290	WASHC2A	438.513	-0.209393	0.323976	-0.646322	0.518071	0.950517	574	447	391	512	425	282
ENSG00000099308	MAST3	1229.87	-0.398206	0.466182	-0.854186	0.393002	0.913991	1850	1210	1130	1510	1220	452
ENSG00000099326	MZF1	779.413	-0.490102	0.237199	-2.06621	0.038809	0.500459	910	860	963	630	798	515
ENSG00000099330	OCEL1	499.974	-0.376485	0.46714	-0.805935	0.42028	0.923808	886	415	394	577	476	252
ENSG00000099331	MYO9B	2532.59	-0.554706	0.380491	-1.45787	0.144877	0.743959	4070	2510	2470	2810	2130	1210
ENSG00000099337	KCNK6	105.013	-2.33969	0.667078	-3.50736	0.000452568	0.0673495	63.8	168	295	49.7	32.6	21.1
ENSG00000099341	PSMD8	4017.47	0.251483	0.162063	1.55176	0.12072	0.707793	4130	3440	3440	4630	4110	4360
ENSG00000099364	FBXL19	1128.15	-0.237302	0.316067	-0.750796	0.452776	0.932986	1320	1240	1100	1340	1110	649
ENSG00000099377	HSD3B7	317.416	-0.222148	0.587514	-0.378115	0.705345	0.984679	545	338	143	394	344	140
ENSG00000099381	SETD1A	1547.94	0.144483	0.151979	0.950678	0.341768	0.898951	1610	1420	1380	1580	1610	1690
ENSG00000099385	BCL7C	890.046	0.125767	0.172189	0.730401	0.465145	0.935585	954	777	823	963	908	915
ENSG00000099622	CIRBP	3202.73	-0.0425623	0.316339	-0.134546	0.892971	0.994605	4000	2700	3050	2340	2740	4380
ENSG00000099624	ATP5F1D	3077.13	0.418926	0.387895	1.08	0.280143	0.868557	3810	2000	2090	5070	2620	2870
ENSG00000099625	CBARP	420.741	0.465805	0.343112	1.35759	0.174595	0.768086	412	353	295	332	462	671
ENSG00000099783	HNRNPM	2868.92	0.0111722	0.131208	0.0851489	0.932143	0.995026	2790	2890	2900	3030	2910	2700
ENSG00000099785	MARCHF2	662.754	-0.223652	0.516197	-0.433269	0.664819	0.97999	1240	419	482	798	677	359
ENSG00000099795	NDUFB7	2782.03	0.00400535	0.457609	0.00875278	0.993016	0.998895	3600	2310	2420	4640	2330	1390
ENSG00000099797	TECR	2386.68	-0.537303	0.374084	-1.43632	0.150912	0.74621	2850	3070	2560	2810	1990	1040
ENSG00000099800	TIMM13	1748.34	0.082418	0.392375	0.210049	0.833629	0.99413	2670	1170	1250	2090	1940	1360
ENSG00000099804	CDC34	2549.84	0.322384	0.356496	0.904313	0.365829	0.905237	3150	1670	1980	1940	2890	3670
ENSG00000099810	MTAP	1106.02	-0.747886	1.50107	-0.498234	0.618319	0.969894	1380	1460	1320	1340	1130	4.52
ENSG00000099812	MISP	322.446	-1.18882	0.819894	-1.44997	0.147067	0.745426	160	257	928	277	270	42.2
ENSG00000099814	CEP170B	3337.09	-0.240339	0.272574	-0.881741	0.377917	0.909594	2940	3590	4310	2390	3890	2890
ENSG00000099817	POLR2E	4392.21	0.13181	0.313336	0.420667	0.673999	0.97999	6090	3180	3300	5070	4470	4230
ENSG00000099821	POLRMT	1918.12	-0.165633	0.230302	-0.719202	0.472016	0.937177	2400	1670	2010	1670	2120	1630
ENSG00000099822	HCN2	851.659	-0.454876	0.399318	-1.13913	0.254648	0.849942	1510	567	879	846	705	604
ENSG00000099840	IZUMO4	40.1483	-0.403696	0.73438	-0.54971	0.582518	0.963966	87.4	25.1	24.7	24.9	44.1	34.7
ENSG00000099849	RASSF7	319.955	0.162767	0.229677	0.708678	0.478525	0.939133	264	356	286	341	350	322
ENSG00000099860	GADD45B	3430.2	-0.619298	0.451791	-1.37076	0.170449	0.762103	6890	2500	3080	2320	3780	2020
ENSG00000099864	PALM	442.266	0.0798673	1.63078	0.048975	0.960939	0.996132	81.1	130	1080	1120	236	12.1
ENSG00000099875	MKNK2	12886.3	-0.0275143	0.392385	-0.0701208	0.944098	0.99537	20800	9840	8370	11800	15700	10800
ENSG00000099889	ARVCF	232.366	0.263109	0.539304	0.487868	0.625643	0.97266	336	165	132	124	308	328
ENSG00000099899	TRMT2A	1890.8	-0.0478136	0.195931	-0.244033	0.807205	0.99413	2040	1750	1970	1810	2170	1600
ENSG00000099901	RANBP1	2254.46	0.513452	0.278155	1.84592	0.0649038	0.578726	1630	1970	1970	2200	2150	3600
ENSG00000099904	ZDHHC8	1508.68	-0.0214824	0.235208	-0.0913339	0.927227	0.994898	1550	1630	1380	1190	1460	1850
ENSG00000099910	KLHL22	510.376	-0.0766136	0.222211	-0.344778	0.730261	0.988484	560	458	555	543	529	417
ENSG00000099917	MED15	3960.34	-0.0233142	0.238094	-0.0979203	0.921996	0.994898	3350	4160	4470	3120	3970	4700
ENSG00000099940	SNAP29	1044.88	0.112046	0.225883	0.496036	0.619869	0.970497	1160	895	963	1240	1120	892
ENSG00000099942	CRKL	3962.1	0.10845	0.150415	0.721004	0.470907	0.937177	3750	3920	3770	3860	4590	3890
ENSG00000099956	SMARCB1	2362.24	0.0648773	0.224647	0.288797	0.772737	0.990511	2860	2040	2030	2140	2530	2580
ENSG00000099957	P2RX6	297.168	-1.10559	0.659364	-1.67675	0.0935905	0.659326	691	246	281	234	275	55.8
ENSG00000099968	BCL2L13	5157.7	0.167306	0.173103	0.966515	0.333787	0.896027	5270	4470	4830	5090	6210	5070
ENSG00000099974	DDTL	45.6579	0.39308	0.543709	0.722959	0.469705	0.936837	35.5	45.1	37.5	67.7	27.8	60.3
ENSG00000099977	DDT	1095.77	0.716464	0.348601	2.05526	0.0398542	0.503899	911	766	810	2000	868	1220
ENSG00000099991	CABIN1	2655.03	-0.0542253	0.15904	-0.340954	0.733138	0.988959	2690	2650	2780	2750	2780	2280
ENSG00000099992	TBC1D10A	205.158	-0.158457	0.406959	-0.389369	0.697003	0.983429	239	226	185	283	182	116
ENSG00000099994	SUSD2	2258.58	-0.793912	1.40099	-0.566681	0.570931	0.960425	151	3020	5420	3740	311	904
ENSG00000099995	SF3A1	3792.06	0.237844	0.171132	1.38983	0.164582	0.755885	3290	3660	3490	4700	3710	3900
ENSG00000099998	GGT5	3647.54	-0.555818	0.286526	-1.93985	0.0523978	0.545772	4090	4520	4410	2730	4040	2090
ENSG00000099999	RNF215	743.652	-0.352875	0.238294	-1.48084	0.13865	0.735999	896	757	851	702	752	503
ENSG00000100003	SEC14L2	207.677	-0.0761526	0.507838	-0.149954	0.880801	0.99413	282	155	203	309	201	94.9
ENSG00000100014	SPECC1L	3653.73	0.0424347	0.165184	0.256893	0.797261	0.993278	3830	3370	3600	3290	4090	3740
ENSG00000100023	PPIL2	2444.19	0.0645069	0.152533	0.422905	0.672365	0.97999	2360	2580	2220	2570	2310	2610
ENSG00000100028	SNRPD3	1556.18	0.359552	0.184319	1.95071	0.0510921	0.540746	1490	1390	1210	1860	1540	1850
ENSG00000100029	PES1	3519.62	-0.0695662	0.228354	-0.304642	0.760639	0.989369	2740	3920	4160	3440	3160	3700
ENSG00000100030	MAPK1	2465.97	0.114481	0.263546	0.434387	0.664007	0.97999	2550	2520	2040	3190	2630	1870
ENSG00000100031	GGT1	72.4765	-0.575601	0.742141	-0.775595	0.437988	0.931578	40.1	88.6	132	111	29.7	33.2
ENSG00000100034	PPM1F	1347.98	-0.216304	0.233294	-0.927175	0.353835	0.900138	1440	1350	1550	1330	1460	949
ENSG00000100036	SLC35E4	739.056	-0.536801	0.282963	-1.89707	0.0578183	0.56115	858	857	912	692	711	405
ENSG00000100038	TOP3B	897.847	0.00596976	0.201148	0.0296785	0.976323	0.996265	781	1010	897	822	872	1010
ENSG00000100056	ESS2	601.024	-0.0924674	0.251894	-0.367088	0.713553	0.98723	604	572	687	663	643	438
ENSG00000100065	CARD10	262.436	-0.419192	0.351815	-1.19151	0.233453	0.833101	301	262	337	145	296	232
ENSG00000100075	SLC25A1	5929.61	0.283499	0.216753	1.30793	0.190895	0.79114	6170	4680	5200	7740	5610	6180
ENSG00000100077	GRK3	150.309	-0.109124	0.516114	-0.211434	0.832548	0.99413	247	104	117	124	211	97.9
ENSG00000100083	GGA1	3049.93	-0.17548	0.229376	-0.765032	0.444253	0.932986	3400	2910	3400	2300	3530	2760
ENSG00000100084	HIRA	1840.38	0.0414103	0.17066	0.242648	0.808278	0.99413	2010	1770	1660	1800	2040	1760
ENSG00000100097	LGALS1	9130.32	-0.201692	0.298551	-0.675569	0.499314	0.946877	12800	7430	9090	10100	8960	6380
ENSG00000100099	HPS4	1990.63	-0.184539	0.26645	-0.692584	0.488571	0.944249	2120	2100	2140	1290	2300	2000
ENSG00000100100	PIK3IP1	324.688	-0.145217	0.649312	-0.223647	0.823032	0.99413	373	316	334	649	169	107
ENSG00000100104	SRRD	643.406	0.116536	0.254065	0.458685	0.64646	0.976858	783	540	529	606	740	662
ENSG00000100105	PATZ1	2342.75	-0.205813	0.236295	-0.871001	0.383754	0.90964	2050	2570	2920	2470	2280	1780
ENSG00000100106	TRIOBP	2229.57	-0.260446	0.256769	-1.01432	0.31043	0.88268	2620	2380	2290	2080	2530	1470
ENSG00000100109	TFIP11	1338.21	-0.183504	0.26692	-0.687485	0.491777	0.944631	1220	1470	1570	1590	1220	946
ENSG00000100116	GCAT	759.303	0.188689	0.27635	0.682791	0.494739	0.94562	912	579	639	888	877	662
ENSG00000100124	ANKRD54	910.399	0.0597452	0.186561	0.320244	0.748783	0.989369	931	791	954	1020	916	847
ENSG00000100129	EIF3L	6467.04	0.299873	0.249545	1.20168	0.229488	0.83163	6680	5430	5280	9200	6130	6080
ENSG00000100138	SNU13	5639.55	0.523708	0.223686	2.34126	0.0192186	0.374998	5540	4250	4100	6570	5650	7730
ENSG00000100139	MICALL1	2919.52	0.259559	0.235807	1.10073	0.271015	0.861064	2740	2590	2650	2430	3970	3140
ENSG00000100142	POLR2F	1467.44	0.430373	0.209693	2.05239	0.0401314	0.506414	1390	1220	1140	1770	1390	1900
ENSG00000100147	CCDC134	1284.91	-0.159867	0.244298	-0.654394	0.512858	0.949535	1080	1490	1500	1450	1120	1070
ENSG00000100151	PICK1	853.008	0.25052	0.177791	1.40908	0.158813	0.751791	751	842	745	981	824	976
ENSG00000100154	TTC28	446.67	0.641422	0.623445	1.02884	0.303557	0.879146	663	199	185	256	784	594
ENSG00000100162	CENPM	335.332	0.189212	0.310168	0.610031	0.541841	0.953324	230	318	392	291	405	377
ENSG00000100196	KDELR3	195.267	-0.843162	0.490723	-1.7182	0.0857596	0.636657	141	373	239	158	175	85.9
ENSG00000100201	DDX17	16902.6	-0.157246	0.192676	-0.816114	0.414435	0.921473	17500	16900	19100	15300	19000	13700
ENSG00000100207	TCF20	2463.5	0.0354884	0.183071	0.193851	0.846293	0.99413	2100	2620	2580	2230	2670	2580
ENSG00000100209	HSCB	398.809	0.436354	0.28817	1.51422	0.129969	0.724681	377	310	329	343	446	588
ENSG00000100211	CBY1	539.43	0.278786	0.218414	1.27641	0.20181	0.804881	561	415	486	540	647	586
ENSG00000100216	TOMM22	3403.19	0.44615	0.189199	2.35809	0.018369	0.369292	3150	2710	2790	4590	3500	3680
ENSG00000100219	XBP1	11033.2	-0.27495	0.322124	-0.853552	0.393353	0.914152	8820	14300	13100	6610	11200	12100
ENSG00000100220	RTCB	1408.44	-0.0481284	0.224012	-0.214848	0.829886	0.99413	1440	1350	1500	1600	1480	1070
ENSG00000100221	JOSD1	3206.79	-0.17004	0.173079	-0.98244	0.325883	0.892766	3290	3460	3430	2690	3490	2870
ENSG00000100225	FBXO7	2767.89	0.149484	0.126071	1.18571	0.235736	0.83465	2580	2660	2640	3060	2880	2790
ENSG00000100226	GTPBP1	1997.52	0.058623	0.201822	0.290469	0.771458	0.990511	2110	1870	1890	1690	2360	2060
ENSG00000100227	POLDIP3	3545.36	0.106621	0.259922	0.410205	0.681656	0.97999	3550	3180	3510	4610	3800	2610
ENSG00000100239	PPP6R2	2131.72	-0.164505	0.197171	-0.834325	0.404098	0.918677	2490	2170	2100	2230	2130	1670
ENSG00000100241	SBF1	10178.4	0.12504	0.370479	0.33751	0.735733	0.989076	10400	8900	9940	6180	16300	9330
ENSG00000100242	SUN2	12362.6	-0.238014	0.334776	-0.710965	0.477106	0.939053	11300	11300	17600	12600	14100	7300
ENSG00000100243	CYB5R3	7134.49	-0.169172	0.342173	-0.494406	0.621019	0.970506	5040	7390	10200	8850	5850	5440
ENSG00000100253	MIOX	9.73599	-0.474953	0.948817	-0.500574	0.616671	0.969654	10	10	13.7	2.98	9.59	12.1
ENSG00000100258	LMF2	3629.91	-0.309011	0.32653	-0.946347	0.343972	0.898951	2550	4280	5220	2550	3700	3480
ENSG00000100263	RHBDD3	1738.89	-0.0816163	0.230303	-0.354386	0.723049	0.988276	1410	1960	2000	1900	1690	1480
ENSG00000100266	PACSIN2	2188.16	-0.244894	0.244669	-1.00092	0.316867	0.886831	2000	2420	2700	2370	2080	1560
ENSG00000100271	TTLL1	314.092	-0.113014	0.302294	-0.373854	0.708513	0.985384	393	253	334	288	368	249
ENSG00000100280	AP1B1	5911.03	0.130813	0.319206	0.409807	0.681947	0.97999	5530	5350	6060	8930	5470	4140
ENSG00000100281	HMGXB4	1081.91	0.0668411	0.151609	0.440879	0.659301	0.979884	1050	1100	1020	1080	1050	1190
ENSG00000100284	TOM1	1501.41	-0.173757	0.441935	-0.393174	0.694191	0.981409	2490	1180	1110	1640	1780	821
ENSG00000100288	CHKB	359.279	0.101911	0.324719	0.313843	0.753641	0.989369	337	361	341	246	377	494
ENSG00000100292	HMOX1	2327.68	0.982924	0.316731	3.10334	0.0019135	0.14573	1860	1340	1490	4390	2520	2370
ENSG00000100294	MCAT	482.71	0.215996	0.20231	1.06765	0.28568	0.870078	517	397	426	523	519	514
ENSG00000100296	THOC5	3938.07	0.225893	0.169736	1.33085	0.18324	0.779733	3940	3500	3460	4800	4070	3870
ENSG00000100297	MCM5	1208.31	-0.0704815	0.252181	-0.279488	0.779871	0.991181	954	1200	1570	1120	1290	1130
ENSG00000100299	ARSA	1150.63	-0.366868	0.225264	-1.62861	0.103395	0.675164	1100	1390	1390	1140	1060	820
ENSG00000100300	TSPO	4173.79	0.0973651	0.217653	0.44734	0.654629	0.97858	4630	3670	3800	3830	5220	3890
ENSG00000100302	RASD2	606.176	-1.39581	0.8707	-1.60309	0.108915	0.687863	2040	214	386	329	581	90.4
ENSG00000100304	TTLL12	1608.17	0.133133	0.231386	0.575375	0.565038	0.959871	1770	1480	1350	1660	2000	1380
ENSG00000100307	CBX7	303.433	-0.246353	0.401685	-0.613298	0.539679	0.953324	412	246	332	286	379	167
ENSG00000100311	PDGFB	1085.85	-1.45428	0.270732	-5.37165	7.80188e-08	9.18281e-05	1480	1340	1950	445	648	649
ENSG00000100316	RPL3	21229	0.211931	0.295957	0.716086	0.473939	0.937457	25000	16900	17100	28800	23100	16400
ENSG00000100319	ZMAT5	610.31	0.322158	0.190777	1.68866	0.0912837	0.652595	605	491	532	691	722	621
ENSG00000100320	RBFOX2	7787.89	0.0123951	0.246161	0.0503536	0.959841	0.996132	7800	7040	8430	8970	8830	5660
ENSG00000100321	SYNGR1	197.178	0.67694	0.733058	0.923447	0.355774	0.900138	133	73.5	249	495	140	91.9
ENSG00000100324	TAB1	1739.09	0.0678918	0.214334	0.316758	0.751428	0.989369	1730	1630	1740	2050	1900	1390
ENSG00000100325	ASCC2	2336.91	-0.0406591	0.21005	-0.193568	0.846514	0.99413	1960	2530	2620	2640	2140	2140
ENSG00000100330	MTMR3	1861.9	-0.00615387	0.205242	-0.0299835	0.97608	0.996265	1870	1840	1890	2010	2090	1470
ENSG00000100335	MIEF1	5699.5	0.0864154	0.236205	0.36585	0.714477	0.987473	5460	5540	5590	7360	5810	4450
ENSG00000100342	APOL1	94.2596	-1.49855	0.844775	-1.7739	0.0760798	0.607337	155	165	98.9	72.6	70	4.52
ENSG00000100344	PNPLA3	787.059	-0.215631	0.278949	-0.773012	0.439515	0.932986	1010	764	769	890	758	536
ENSG00000100345	MYH9	60130.4	-0.229094	0.342111	-0.669648	0.503082	0.948094	79300	47500	67900	66000	65900	34200
ENSG00000100347	SAMM50	2097.42	0.224766	0.290075	0.774852	0.438427	0.932071	1920	1990	1900	3180	1840	1760
ENSG00000100348	TXN2	3260.15	0.62603	0.317682	1.97062	0.0487674	0.534361	3020	2290	2380	5670	3240	2960
ENSG00000100350	FOXRED2	1055.82	-0.0300082	0.201408	-0.148992	0.88156	0.994142	895	1230	1080	1090	973	1080
ENSG00000100353	EIF3D	9244.61	0.0873967	0.178473	0.489692	0.624352	0.972297	8460	8970	9460	10900	9450	8190
ENSG00000100354	TNRC6B	5329.09	-0.144233	0.366255	-0.393805	0.693725	0.981409	5830	5710	5240	7360	5070	2750
ENSG00000100359	SGSM3	1570.4	0.0051828	0.237015	0.021867	0.982554	0.99729	1730	1540	1430	1790	1730	1190
ENSG00000100360	IFT27	236.728	-1.14277	0.813485	-1.40478	0.160086	0.752722	427	327	224	164	263	15.1
ENSG00000100364	KIAA0930	3729.68	-0.427738	0.256699	-1.6663	0.0956532	0.662967	4530	3720	4580	2560	4150	2840
ENSG00000100372	SLC25A17	1533.86	-0.300309	0.310329	-0.967713	0.333188	0.895161	1130	2010	1940	1110	1380	1640
ENSG00000100376	FAM118A	716.253	-0.22669	0.350516	-0.646732	0.517805	0.950517	662	784	870	401	673	907
ENSG00000100379	KCTD17	485.029	0.301019	0.372278	0.808585	0.418754	0.92298	652	314	338	508	638	460
ENSG00000100380	ST13	1909.05	0.341581	0.224231	1.52334	0.127673	0.722151	2020	1610	1420	2090	1880	2430
ENSG00000100387	RBX1	1270.24	0.307819	0.232099	1.32624	0.18476	0.782337	1410	1000	996	1550	1260	1410
ENSG00000100393	EP300	3101.15	-0.0219458	0.229079	-0.0957998	0.92368	0.994898	3320	3390	2660	3740	2940	2560
ENSG00000100395	L3MBTL2	1298.9	-0.0235967	0.186802	-0.126319	0.899479	0.994868	1220	1300	1410	1360	1410	1100
ENSG00000100401	RANGAP1	7457.61	0.0717775	0.254238	0.282324	0.777695	0.990973	8200	6270	7350	7340	9690	5900
ENSG00000100403	ZC3H7B	6917.37	-0.0644223	0.25333	-0.254302	0.799262	0.993896	8020	6320	6880	7150	8180	4950
ENSG00000100410	PHF5A	1280.17	0.315744	0.211515	1.49277	0.135496	0.73519	1050	1170	1190	1340	1210	1710
ENSG00000100412	ACO2	6023.65	0.4646	0.408629	1.13697	0.255549	0.850467	4130	5020	6040	11500	4810	4630
ENSG00000100413	POLR3H	839.032	-0.0704585	0.227906	-0.309156	0.757203	0.989369	1060	721	798	811	865	779
ENSG00000100416	TRMU	1008.46	0.148137	0.192508	0.769512	0.441589	0.932986	875	968	1030	1010	951	1220
ENSG00000100417	PMM1	662.373	0.284706	0.203492	1.3991	0.161782	0.753349	685	533	574	693	804	686
ENSG00000100418	DESI1	2708.66	0.211261	0.209648	1.00769	0.313601	0.883941	2920	2280	2330	3010	3250	2460
ENSG00000100422	CERK	3010.38	0.370704	0.267563	1.38548	0.165905	0.758091	3170	2380	2330	3590	4080	2510
ENSG00000100425	BRD1	1473.46	-0.18102	0.214122	-0.845408	0.397883	0.918242	1270	1560	1860	1300	1380	1470
ENSG00000100426	ZBED4	2114.72	0.245955	0.212716	1.15626	0.247575	0.843515	1860	1980	1960	1800	2430	2660
ENSG00000100429	HDAC10	592.332	-0.206588	0.287774	-0.717882	0.47283	0.937199	456	766	680	534	478	639
ENSG00000100439	ABHD4	2647.04	-0.0957146	0.318952	-0.30009	0.764108	0.989933	3580	2360	2270	3280	2580	1810
ENSG00000100441	KHNYN	3298.7	-0.0490074	0.23215	-0.211103	0.832807	0.99413	3710	2920	3440	3530	3700	2500
ENSG00000100442	FKBP3	1016.1	0.59491	0.318443	1.86818	0.0617366	0.575165	903	746	778	977	935	1760
ENSG00000100445	SDR39U1	1042.72	0.440232	0.204586	2.15182	0.0314119	0.450942	1050	794	806	1110	1260	1230
ENSG00000100461	RBM23	2324.65	0.206918	0.234604	0.881988	0.377783	0.909594	2400	2000	2080	3080	2420	1980
ENSG00000100462	PRMT5	3523.31	0.16276	0.138725	1.17325	0.240694	0.840315	3310	3200	3470	3610	4020	3540
ENSG00000100473	COCH	30.6981	1.82897	1.27339	1.4363	0.150916	0.74621	28.2	5.01	7.33	7.96	127	9.04
ENSG00000100478	AP4S1	265.868	0.0788788	0.329256	0.239566	0.810666	0.99413	188	270	318	300	212	307
ENSG00000100479	POLE2	267.599	0.34435	0.287291	1.19861	0.23068	0.832874	228	220	259	225	308	366
ENSG00000100483	VCPKMT	296.745	-0.0902439	0.302135	-0.298687	0.765179	0.989933	251	318	348	227	270	366
ENSG00000100485	SOS2	2621.03	0.0441738	0.270165	0.163507	0.870119	0.99413	2630	2340	2780	3540	2440	2000
ENSG00000100490	CDKL1	172.528	0.177627	0.648494	0.273907	0.784156	0.992001	138	166	180	47.8	181	321
ENSG00000100503	NIN	1374.51	-0.00661365	0.29925	-0.0221007	0.982368	0.99729	1310	1450	1370	1930	1170	1020
ENSG00000100504	PYGL	1974.51	0.616865	0.355665	1.7344	0.0828475	0.628427	1430	1920	1320	1660	1950	3560
ENSG00000100519	PSMC6	986.317	0.071833	0.160223	0.448331	0.653914	0.978077	957	1010	921	990	941	1100
ENSG00000100522	GNPNAT1	3108.83	0.485469	0.290196	1.6729	0.0943474	0.659566	2500	2770	2500	2550	3370	4970
ENSG00000100523	DDHD1	1349.74	-0.101179	0.190457	-0.531244	0.59525	0.964664	1530	1270	1380	1200	1490	1220
ENSG00000100526	CDKN3	1143.16	0.524411	0.280188	1.87164	0.0612559	0.575112	913	1000	900	909	1580	1550
ENSG00000100528	CNIH1	8103.79	0.273985	0.297785	0.920075	0.357534	0.900657	6510	8470	7030	8110	6320	12200
ENSG00000100532	CGRRF1	796.177	0.132377	0.271367	0.487817	0.62568	0.97266	697	839	742	624	806	1070
ENSG00000100554	ATP6V1D	769.894	0.417161	0.295805	1.41026	0.158464	0.75104	745	574	659	1190	685	764
ENSG00000100564	PIGH	504.737	0.152086	0.2848	0.534011	0.593334	0.963966	404	552	477	476	433	687
ENSG00000100567	PSMA3	2897.17	0.374107	0.244441	1.53046	0.125903	0.718093	2340	2770	2460	2700	2890	4230
ENSG00000100568	VTI1B	1713.11	0.394468	0.236543	1.66764	0.0953877	0.661877	1840	1280	1320	2230	1790	1810
ENSG00000100575	TIMM9	375.352	0.907779	0.538269	1.68648	0.0917037	0.653297	261	280	241	248	295	927
ENSG00000100577	GSTZ1	296.768	-0.313613	0.315055	-0.995423	0.319531	0.890013	352	324	310	177	320	297
ENSG00000100578	KIAA0586	1205.16	-0.0731137	0.171567	-0.426152	0.669997	0.97999	1240	1250	1210	1020	1230	1280
ENSG00000100580	TMED8	1881.65	0.0408813	0.229893	0.177828	0.858858	0.99413	2190	1620	1750	1930	2220	1580
ENSG00000100591	AHSA1	3118.08	0.120886	0.141826	0.852353	0.394018	0.914616	2840	3030	3100	3510	3150	3080
ENSG00000100592	DAAM1	637.603	-0.193467	0.287099	-0.673869	0.500394	0.947452	560	771	708	465	552	770
ENSG00000100596	SPTLC2	2394.83	-0.24373	0.416257	-0.585527	0.558194	0.957631	1930	2700	3160	3490	1800	1290
ENSG00000100599	RIN3	1056.9	0.173303	0.338109	0.512567	0.608255	0.968694	744	1240	1000	776	1090	1500
ENSG00000100600	LGMN	2540.22	-0.271044	0.300801	-0.901072	0.36755	0.905237	1980	3240	3110	1710	2480	2720
ENSG00000100601	ALKBH1	741.283	0.392956	0.27213	1.444	0.148739	0.74621	612	633	677	657	753	1120
ENSG00000100603	SNW1	2248.35	0.188303	0.127803	1.47338	0.140647	0.741736	2000	2120	2180	2350	2400	2430
ENSG00000100605	ITPK1	10057.1	-0.116704	0.268309	-0.434963	0.663589	0.97999	9780	10800	10900	10700	11700	6540
ENSG00000100612	DHRS7	1609.58	-0.682483	0.291709	-2.3396	0.0193043	0.37507	1530	2540	1880	1520	1190	990
ENSG00000100614	PPM1A	2584.15	0.127216	0.184416	0.689831	0.4903	0.944631	2670	2280	2460	2760	3020	2310
ENSG00000100625	SIX4	1034.24	0.0927587	0.258188	0.359267	0.719395	0.987946	1140	952	911	1290	1120	797
ENSG00000100626	GALNT16	37.8141	-2.56037	0.79717	-3.21183	0.00131894	0.116165	105	36.8	53.1	12.9	16.3	3.01
ENSG00000100629	CEP128	395.502	0.33435	0.378564	0.883207	0.377124	0.909594	337	392	320	267	414	643
ENSG00000100632	ERH	3249.37	0.599012	0.259544	2.30794	0.0210026	0.383049	2850	2670	2230	3580	3090	5080
ENSG00000100644	HIF1A	16446.7	0.267489	0.450254	0.594086	0.552455	0.957024	17300	11700	15800	31000	13300	9610
ENSG00000100647	SUSD6	1972.58	-0.338005	0.187682	-1.80094	0.0717117	0.598703	1990	2300	2320	1870	1880	1480
ENSG00000100650	SRSF5	2307.1	0.213785	0.365681	0.58462	0.558803	0.957631	2110	2280	2020	1540	2060	3830
ENSG00000100664	EIF5	9384.17	0.101161	0.128478	0.787379	0.43106	0.929485	8530	9140	9490	9430	9540	10200
ENSG00000100697	DICER1	1802.21	0.288444	0.245649	1.17421	0.24031	0.840315	1820	1610	1440	1840	1610	2500
ENSG00000100711	ZFYVE21	405.369	-0.100781	0.214006	-0.470924	0.637695	0.975891	441	364	454	353	421	399
ENSG00000100714	MTHFD1	2680.65	0.108576	0.192835	0.563049	0.573401	0.960949	2370	2460	2910	3210	2530	2600
ENSG00000100722	ZC3H14	2122.93	0.153301	0.182897	0.838185	0.401927	0.918451	2290	1800	1930	2300	2380	2020
ENSG00000100726	TELO2	752.758	0.0423169	0.223498	0.189339	0.849827	0.99413	808	618	799	653	830	809
ENSG00000100731	PCNX1	5140.22	-0.222105	0.176842	-1.25595	0.209134	0.809463	4700	5930	5970	4460	5050	4730
ENSG00000100744	GSKIP	635.004	0.191229	0.183834	1.04022	0.298236	0.875235	592	620	566	713	594	725
ENSG00000100749	VRK1	653.978	0.494194	0.342215	1.4441	0.14871	0.74621	513	585	530	488	720	1090
ENSG00000100764	PSMC1	192.155	0.0624977	0.35057	0.178274	0.858507	0.99413	164	215	184	157	160	273
ENSG00000100767	PAPLN	452.807	-0.517392	0.303013	-1.70749	0.0877308	0.642251	393	558	648	455	350	312
ENSG00000100784	RPS6KA5	248.285	-0.0110251	0.465087	-0.0237055	0.981087	0.997107	275	257	216	357	272	112
ENSG00000100796	PPP4R3A	1913.64	-0.102675	0.226308	-0.453698	0.650046	0.976959	1730	2110	2110	2140	1930	1460
ENSG00000100802	C14orf93	437.527	-0.0732931	0.285159	-0.257026	0.797159	0.993278	417	396	534	481	482	315
ENSG00000100804	PSMB5	2715.84	0.101883	0.245463	0.415063	0.678096	0.97999	3000	2450	2420	3520	2700	2220
ENSG00000100811	YY1	5043.39	0.195518	0.220392	0.887135	0.375006	0.909594	4890	4580	4640	6260	5790	4100
ENSG00000100813	ACIN1	3976.86	-0.250061	0.1791	-1.39621	0.162651	0.753539	3930	4230	4800	3320	3480	4100
ENSG00000100814	CCNB1IP1	3516.04	0.361966	0.227466	1.59129	0.111543	0.691899	3250	2900	3080	3510	3340	5020
ENSG00000100815	TRIP11	2438.15	-0.221476	0.241354	-0.917639	0.358808	0.901227	2250	2840	2790	2830	2010	1910
ENSG00000100823	APEX1	3623.5	0.108828	0.239876	0.453682	0.650057	0.976959	3980	3170	3320	4540	3840	2900
ENSG00000100852	ARHGAP5	5548.1	0.380902	0.181574	2.09777	0.0359252	0.484504	5440	4460	4550	7060	6090	5670
ENSG00000100865	CINP	722.934	0.346217	0.25398	1.36317	0.17283	0.764229	713	619	576	707	693	1030
ENSG00000100867	DHRS2	65.8849	-1.09525	0.983316	-1.11383	0.26535	0.857989	22.8	196	51.3	69.6	47	9.04
ENSG00000100883	SRP54	1569.92	0.0325374	0.280005	0.116203	0.907492	0.994868	1280	1730	1640	1390	1270	2100
ENSG00000100888	CHD8	4401.93	0.0872721	0.180229	0.484229	0.628224	0.97266	4560	4250	4000	5280	4170	4150
ENSG00000100890	PRORP	1632.36	-0.0536009	0.204306	-0.262356	0.793047	0.992133	1610	1710	1680	1940	1490	1370
ENSG00000100902	PSMA6	2826.12	0.233776	0.175343	1.33325	0.182449	0.779335	2530	2670	2600	3550	2750	2870
ENSG00000100906	NFKBIA	1431.09	0.127814	0.383002	0.333715	0.738594	0.989248	1150	1380	1570	2310	1260	915
ENSG00000100916	BRMS1L	419.924	0.304349	0.286821	1.06111	0.288639	0.873465	360	365	401	421	358	615
ENSG00000100934	SEC23A	3366.61	0.00393147	0.203317	0.0193367	0.984573	0.99729	3030	3280	3780	3990	3030	3090
ENSG00000100941	PNN	1285.39	0.378683	0.349461	1.08362	0.278533	0.867883	1020	1190	1150	1010	1140	2200
ENSG00000100979	PLTP	57.3451	0.97498	0.864386	1.12795	0.259343	0.853719	58.3	30.9	26.6	12.9	76.7	139
ENSG00000100982	PCIF1	1520.68	0.215592	0.241978	0.890955	0.372953	0.908546	1540	1350	1330	1870	1820	1210
ENSG00000100983	GSS	2452.86	0.00401587	0.245565	0.0163536	0.986952	0.997975	2220	2600	2540	2120	3180	2070
ENSG00000100991	TRPC4AP	2485.04	0.0471388	0.174261	0.270506	0.786771	0.992133	2730	2310	2300	2780	2510	2290
ENSG00000100994	PYGB	9366.35	-0.0920379	0.168883	-0.544979	0.585768	0.963966	9750	9100	10100	9500	9910	7790
ENSG00000100997	ABHD12	2432.24	-0.0872779	0.152682	-0.571632	0.567572	0.959871	2260	2610	2640	2310	2270	2500
ENSG00000101000	PROCR	1002.6	-0.484869	0.318347	-1.52308	0.127738	0.722196	1050	1510	945	618	809	1080
ENSG00000101003	GINS1	460.509	0.235792	0.289836	0.813533	0.415912	0.921473	344	405	518	413	461	621
ENSG00000101017	CD40	96.8355	0.0931509	1.05672	0.0881507	0.929757	0.995026	29.1	176	76	58.7	9.59	232
ENSG00000101019	UQCC1	3381.52	-0.0131319	0.210878	-0.0622728	0.950346	0.99537	3420	3460	3310	2690	3360	4050
ENSG00000101040	ZMYND8	4240.42	-0.426418	0.186235	-2.28967	0.0220402	0.390897	4550	5470	4560	3120	3900	3840
ENSG00000101052	IFT52	981.179	0.392448	0.29322	1.33841	0.180764	0.777347	1100	761	684	935	1020	1390
ENSG00000101057	MYBL2	1698.53	0.342104	0.228332	1.49828	0.134061	0.731063	1490	1330	1680	1660	2330	1700
ENSG00000101079	NDRG3	779.644	0.326535	0.330926	0.986732	0.323774	0.891571	831	623	623	1240	693	674
ENSG00000101084	RAB5IF	3552.08	0.119644	0.210809	0.567548	0.570342	0.960258	2850	3950	3410	4190	3620	3290
ENSG00000101098	RIMS4	2414.31	-0.124492	1.15838	-0.107471	0.914416	0.994868	5810	516	1230	1780	4530	619
ENSG00000101104	PABPC1L	761.229	-0.592522	0.483768	-1.2248	0.220649	0.826158	764	862	1120	294	476	1050
ENSG00000101109	STK4	3452.2	0.265373	0.171994	1.54292	0.12285	0.710381	3060	3350	2990	3430	3560	4310
ENSG00000101115	SALL4	68.2659	-0.553741	0.597996	-0.925995	0.354448	0.900138	37.3	119	87.9	49.7	76.7	39.2
ENSG00000101126	ADNP	3789.76	0.0785269	0.208184	0.377199	0.706026	0.984679	4150	3750	3170	4420	3970	3290
ENSG00000101132	PFDN4	573.322	0.494184	0.308955	1.59953	0.109703	0.690145	509	495	423	503	581	928
ENSG00000101138	CSTF1	773.875	0.131021	0.241222	0.543154	0.587024	0.963966	686	837	692	758	674	996
ENSG00000101146	RAE1	1374.95	-0.107631	0.189532	-0.567877	0.570119	0.960235	1200	1610	1470	1310	1280	1380
ENSG00000101150	TPD52L2	7293.33	0.077858	0.155739	0.499927	0.617127	0.969654	6960	6570	7760	6850	7950	7670
ENSG00000101152	DNAJC5	4292.48	0.114938	0.319617	0.359612	0.719138	0.987946	5080	3480	3810	5820	4650	2920
ENSG00000101158	NELFCD	1449.22	0.172884	0.247924	0.697327	0.485598	0.942291	1510	1270	1310	1980	1340	1290
ENSG00000101160	CTSZ	3176.77	-0.244132	0.20613	-1.18436	0.23627	0.83465	3040	3430	3870	3430	2730	2570
ENSG00000101161	PRPF6	2718.56	-0.11049	0.312556	-0.353504	0.723711	0.988276	3040	2440	2990	3570	2550	1720
ENSG00000101166	PRELID3B	3694.28	0.728809	0.315662	2.30883	0.0209529	0.383049	2700	2740	2900	3680	3390	6760
ENSG00000101181	MTG2	2009.84	-0.0398297	0.220701	-0.180469	0.856784	0.99413	1660	2070	2390	2240	1910	1800
ENSG00000101182	PSMA7	6353.85	0.402451	0.16665	2.41495	0.0157375	0.348605	5450	5490	5470	6990	6410	8310
ENSG00000101187	SLCO4A1	411.568	-0.375125	0.608086	-0.616895	0.537304	0.952812	263	680	451	112	530	432
ENSG00000101189	MRGBP	798.88	0.125486	0.189811	0.661112	0.508541	0.948305	850	720	723	757	927	817
ENSG00000101190	TCFL5	835.393	0.00960895	0.189117	0.0508096	0.959477	0.996132	833	782	884	910	885	717
ENSG00000101191	DIDO1	2543.41	0.029781	0.189857	0.15686	0.875355	0.99413	2300	2790	2450	2470	2290	2960
ENSG00000101193	GID8	2175.73	0.0760139	0.18103	0.419897	0.674561	0.97999	2010	2060	2280	2540	2200	1950
ENSG00000101199	ARFGAP1	3129.98	-0.0452318	0.203033	-0.222781	0.823706	0.99413	3060	3190	3280	2440	3410	3390
ENSG00000101210	EEF1A2	2032.84	0.503383	0.726478	0.692909	0.488367	0.944249	579	2190	2280	5120	942	1090
ENSG00000101213	PTK6	175.113	-0.837187	0.448954	-1.86475	0.0622162	0.575165	183	232	260	184	126	66.3
ENSG00000101216	GMEB2	1033.59	0.0263364	0.178994	0.147135	0.883025	0.994501	1070	1050	955	995	1180	952
ENSG00000101220	C20orf27	1062.59	0.183453	0.215276	0.852173	0.394118	0.914616	1020	998	968	895	1300	1190
ENSG00000101224	CDC25B	3210.69	0.534159	0.2756	1.93816	0.0526033	0.546087	2860	2510	2500	2770	3550	5080
ENSG00000101230	ISM1	67.5363	0.965665	0.868938	1.11132	0.266432	0.859602	46.5	45.1	45.8	205	19.2	43.7
ENSG00000101236	RNF24	1754.98	-0.271202	0.28919	-0.937798	0.348348	0.900138	1440	2420	1890	1580	1930	1260
ENSG00000101246	ARFRP1	953.818	0.173106	0.169311	1.02241	0.306585	0.880368	991	891	809	1020	1040	969
ENSG00000101247	NDUFAF5	624.518	0.197529	0.217928	0.906396	0.364726	0.905193	504	595	647	745	576	681
ENSG00000101255	TRIB3	22079.1	0.304839	0.283878	1.07384	0.282894	0.868557	21000	19000	19300	16600	32500	24200
ENSG00000101266	CSNK2A1	7052.03	0.256676	0.224231	1.1447	0.252335	0.848447	7630	5990	5660	6310	8740	7980
ENSG00000101290	CDS2	3060.76	-0.224114	0.244377	-0.917079	0.359101	0.901227	2910	3570	3420	3280	3090	2090
ENSG00000101294	HM13	8987.49	-0.263395	0.247287	-1.06514	0.286813	0.87145	7130	11900	10400	7670	7890	8950
ENSG00000101298	SNPH	442.946	-0.297797	0.522952	-0.569453	0.569049	0.959871	563	443	461	612	442	137
ENSG00000101310	SEC23B	2168.27	0.045096	0.223305	0.201948	0.839957	0.99413	1790	2500	2110	2050	1990	2580
ENSG00000101311	FERMT1	41.4337	0.221502	0.943529	0.234759	0.814396	0.99413	29.1	5.85	79.7	28.9	40.3	64.8
ENSG00000101333	PLCB4	561.42	-0.355088	0.308318	-1.15169	0.249447	0.844771	617	547	727	628	340	511
ENSG00000101335	MYL9	2532.29	-0.307214	0.607287	-0.505879	0.612942	0.969654	5220	1150	2030	3330	2420	1040
ENSG00000101337	TM9SF4	7457.97	-0.215993	0.196865	-1.09717	0.272568	0.862426	6460	8640	8940	7280	6930	6490
ENSG00000101343	CRNKL1	1632.41	0.0141845	0.205254	0.0691073	0.944904	0.99537	1550	1600	1730	1930	1640	1350
ENSG00000101346	POFUT1	7337.98	-0.12402	0.230654	-0.537687	0.590793	0.963966	5660	8680	8620	6970	6770	7340
ENSG00000101347	SAMHD1	1070.26	0.366875	0.572024	0.641364	0.521286	0.950625	902	940	963	2380	804	435
ENSG00000101350	KIF3B	2405.83	-0.0651284	0.282754	-0.230336	0.81783	0.99413	2550	2220	2620	3140	2230	1680
ENSG00000101361	NOP56	3587.31	-0.0376543	0.312066	-0.120661	0.903959	0.994868	2610	3930	4370	2850	3070	4700
ENSG00000101363	MANBAL	1706.91	0.0417988	0.22065	0.189435	0.849752	0.99413	1340	1890	1820	1790	1530	1870
ENSG00000101365	IDH3B	1876.38	0.349301	0.243334	1.43548	0.15115	0.74621	1800	1490	1660	2670	1940	1700
ENSG00000101367	MAPRE1	1883.16	0.208939	0.222345	0.939704	0.34737	0.900138	1880	1640	1710	2510	1740	1810
ENSG00000101384	JAG1	4380.12	-0.612973	0.267269	-2.29347	0.0218211	0.389496	4150	5330	6420	2960	4330	3100
ENSG00000101391	CDK5RAP1	404.561	0.0659094	0.418138	0.157626	0.874752	0.99413	317	434	434	250	343	649
ENSG00000101400	SNTA1	527.157	0.493203	0.447955	1.10101	0.270891	0.860881	587	307	421	899	623	325
ENSG00000101407	TTI1	2852.76	-0.250472	0.159478	-1.57057	0.116282	0.699358	3220	2970	3110	2350	2900	2570
ENSG00000101412	E2F1	717.33	-0.105682	0.403234	-0.262086	0.793255	0.992133	419	732	1080	527	842	704
ENSG00000101413	RPRD1B	3207.66	-0.498186	0.24232	-2.0559	0.0397922	0.503899	4280	3550	3450	2960	3020	1990
ENSG00000101417	PXMP4	507.832	0.117592	0.370045	0.317778	0.750653	0.989369	461	501	501	776	492	316
ENSG00000101421	CHMP4B	1269.72	0.200287	0.2266	0.883878	0.376762	0.909594	1400	1070	1080	1550	1150	1380
ENSG00000101439	CST3	10056.1	-0.140595	0.187453	-0.750027	0.453238	0.932986	11000	11400	9230	10700	8310	9680
ENSG00000101442	ACTR5	428.439	-0.158579	0.213459	-0.742901	0.457541	0.934589	379	476	501	410	417	387
ENSG00000101444	AHCY	5978.61	0.138722	0.291812	0.475382	0.634515	0.975457	6010	5380	5680	8750	5530	4510
ENSG00000101447	FAM83D	817.127	0.213169	0.323902	0.658129	0.510456	0.949414	752	743	777	929	1160	541
ENSG00000101452	DHX35	679.018	-0.0299434	0.177811	-0.1684	0.866269	0.99413	614	730	713	696	628	692
ENSG00000101457	DNTTIP1	801.122	-0.096994	0.20998	-0.461919	0.644139	0.976656	880	797	809	859	835	627
ENSG00000101460	MAP1LC3A	714.975	0.205042	0.445124	0.46064	0.645057	0.976656	1100	391	502	715	965	616
ENSG00000101464	PIGU	886.939	-0.0990345	0.302244	-0.327664	0.743166	0.989369	665	1100	985	700	791	1080
ENSG00000101473	ACOT8	836.923	0.184296	0.223464	0.824724	0.409529	0.920036	874	689	788	1060	827	784
ENSG00000101474	APMAP	11944.7	-0.111136	0.256785	-0.432798	0.665161	0.97999	8630	14100	14500	10700	11800	11900
ENSG00000101489	CELF4	9.75117	-0.216703	0.908916	-0.23842	0.811556	0.99413	16.4	5.85	9.16	6.96	9.59	10.5
ENSG00000101493	ZNF516	2172.84	-0.207925	0.161009	-1.29139	0.196568	0.798547	2470	2180	2340	2190	2040	1820
ENSG00000101544	ADNP2	2913.48	0.0102512	0.150816	0.0679716	0.945808	0.99537	3150	2610	2950	2970	2980	2830
ENSG00000101546	RBFA	376.242	-0.027768	0.30354	-0.0914806	0.927111	0.994898	403	296	441	290	460	368
ENSG00000101557	USP14	1689.58	0.152291	0.181072	0.841051	0.400319	0.918451	1730	1600	1470	1550	1810	1970
ENSG00000101558	VAPA	4017.79	0.363771	0.256984	1.41554	0.156912	0.749945	3920	3590	3020	3580	4160	5830
ENSG00000101574	METTL4	807.667	-0.108242	0.189076	-0.572479	0.566997	0.959871	781	822	911	694	872	765
ENSG00000101577	LPIN2	2284.99	0.241831	0.17549	1.37804	0.168192	0.758655	2220	2160	1900	2760	2460	2210
ENSG00000101596	SMCHD1	3154.68	-0.0908513	0.198444	-0.457819	0.647083	0.976959	2880	3390	3490	2600	3050	3520
ENSG00000101605	MYOM1	232.099	0.0587775	0.283064	0.207648	0.835504	0.99413	205	237	239	181	248	282
ENSG00000101608	MYL12A	10264.9	0.533217	0.188828	2.82382	0.00474548	0.211861	9380	8040	7750	12100	10500	13900
ENSG00000101624	CEP76	419.984	0.301361	0.235588	1.27919	0.200831	0.804819	341	409	378	421	412	559
ENSG00000101639	CEP192	2225.66	0.067544	0.156729	0.430961	0.666497	0.97999	2140	2130	2260	2540	2190	2100
ENSG00000101654	RNMT	4019.17	-0.00642893	0.139689	-0.0460233	0.963292	0.996132	4080	3990	4020	3650	4110	4280
ENSG00000101665	SMAD7	752.038	-0.426648	0.338511	-1.26037	0.207537	0.80812	784	749	1050	917	493	514
ENSG00000101670	LIPG	360.647	1.64622	0.862925	1.90772	0.056428	0.557689	323	115	85.2	59.7	729	851
ENSG00000101695	RNF125	115.37	-1.19689	0.359783	-3.32671	0.000878778	0.0947839	126	207	149	78.6	68.1	63.3
ENSG00000101745	ANKRD12	717.306	-0.271831	0.236175	-1.15097	0.249744	0.844771	845	762	748	769	674	505
ENSG00000101751	POLI	766.357	-0.100606	0.289844	-0.347105	0.728513	0.988484	900	655	823	527	791	901
ENSG00000101752	MIB1	4022.83	-0.053085	0.265162	-0.200198	0.841326	0.99413	4430	3690	4170	4050	4980	2810
ENSG00000101773	RBBP8	1839.97	0.101519	0.214534	0.473205	0.636067	0.97559	1700	1710	1920	1530	1930	2250
ENSG00000101782	RIOK3	4069.87	0.203571	0.187246	1.08719	0.276953	0.86652	3940	3370	4040	5030	3910	4130
ENSG00000101811	CSTF2	1045.48	-0.0317703	0.191881	-0.165572	0.868493	0.99413	937	1100	1140	1160	1020	922
ENSG00000101843	PSMD10	734.324	0.234866	0.211913	1.10831	0.267726	0.859602	765	598	662	911	740	729
ENSG00000101844	ATG4A	481.116	-0.0219556	0.289924	-0.0757287	0.939635	0.995026	532	484	440	626	450	356
ENSG00000101846	STS	496.664	-0.0248788	0.301947	-0.0823946	0.934333	0.995026	455	490	559	667	437	372
ENSG00000101849	TBL1X	3293.73	0.0625089	0.283372	0.22059	0.825412	0.99413	3160	3510	3000	2380	4510	3200
ENSG00000101850	GPR143	36.299	-2.09954	1.21829	-1.72335	0.0848261	0.634456	6.38	130	40.3	1.99	12.5	27.1
ENSG00000101856	PGRMC1	2719.03	-0.0233144	0.261443	-0.0891759	0.928942	0.995026	2320	3190	2720	3170	2000	2920
ENSG00000101868	POLA1	1194.06	0.0191221	0.228952	0.0835204	0.933438	0.995026	1040	1240	1270	1010	1130	1470
ENSG00000101871	MID1	1228.57	-0.103175	0.333978	-0.308927	0.757377	0.989369	1180	1230	1410	1750	939	862
ENSG00000101882	NKAP	726.047	0.187621	0.171298	1.09529	0.273391	0.862698	732	623	681	734	824	761
ENSG00000101888	NXT2	236.406	-0.065463	0.295818	-0.221295	0.824863	0.99413	303	237	186	251	234	208
ENSG00000101901	ALG13	1290.39	-0.165651	0.187489	-0.883527	0.376952	0.909594	1280	1370	1440	1040	1230	1380
ENSG00000101911	PRPS2	869.853	0.0189978	0.247628	0.0767191	0.938847	0.995026	1040	864	692	738	962	927
ENSG00000101928	MOSPD1	684.097	0.347299	0.273366	1.27045	0.203923	0.807753	621	623	561	571	734	995
ENSG00000101935	AMMECR1	1242.57	0.0414996	0.170383	0.243567	0.807566	0.99413	1240	1300	1130	1120	1320	1340
ENSG00000101940	WDR13	1736.44	-0.0329764	0.339104	-0.0972456	0.922531	0.994898	2280	1560	1430	1520	2390	1240
ENSG00000101945	SUV39H1	450.909	0.0852244	0.212165	0.401689	0.687913	0.980882	420	403	491	441	525	426
ENSG00000101955	SRPX	1080.95	-0.408978	0.681707	-0.599931	0.548552	0.955934	2350	695	651	276	1130	1380
ENSG00000101966	XIAP	2723.17	-0.0787693	0.168459	-0.467588	0.640079	0.976149	2780	2940	2680	2770	2880	2290
ENSG00000101972	STAG2	3466.11	-0.0291239	0.239894	-0.121403	0.903372	0.994868	3410	3490	3610	4190	3570	2530
ENSG00000101974	ATP11C	1017.82	-0.413812	0.220333	-1.87812	0.0603649	0.569224	942	1400	1150	844	892	883
ENSG00000101977	MCF2	47.9178	-1.96121	0.684554	-2.86494	0.00417088	0.197897	51	61.8	116	33.8	12.5	12.1
ENSG00000101986	ABCD1	1008.58	-0.551856	0.44683	-1.23505	0.216813	0.821023	892	1100	1610	1140	920	389
ENSG00000101997	CCDC22	609.633	-0.132464	0.302008	-0.438611	0.660944	0.97999	742	540	632	736	598	410
ENSG00000102003	SYP	59.2705	-0.297124	0.7115	-0.417602	0.676238	0.97999	70.1	38.4	87.9	100	34.5	24.1
ENSG00000102007	PLP2	3063.74	-0.148038	0.235899	-0.627547	0.530301	0.951314	2910	3770	2980	2380	2800	3540
ENSG00000102010	BMX	68.0332	-0.0827569	0.385196	-0.214843	0.829889	0.99413	89.3	60.2	60.4	66.7	62.3	69.3
ENSG00000102024	PLS3	3698.66	-0.19819	0.380154	-0.521341	0.602129	0.967573	3970	3900	3990	5510	2710	2110
ENSG00000102030	NAA10	2840.59	0.38923	0.216728	1.79594	0.0725037	0.601824	2890	2250	2240	3000	2870	3790
ENSG00000102032	RENBP	79.4448	0.590399	0.710459	0.831011	0.405967	0.919106	109	61	20.1	79.6	145	61.8
ENSG00000102034	ELF4	1331.64	0.297326	0.190767	1.55858	0.119096	0.703805	1250	1190	1150	1310	1360	1730
ENSG00000102038	SMARCA1	445.012	0.401636	0.466641	0.860696	0.389405	0.910903	373	206	571	658	317	545
ENSG00000102043	MTMR8	34.4851	0.959904	0.65149	1.4734	0.140644	0.741736	17.3	25.1	27.5	35.8	25.9	75.3
ENSG00000102053	ZC3H12B	264.368	-0.488557	0.422066	-1.15754	0.247054	0.843069	438	230	259	261	263	136
ENSG00000102054	RBBP7	3930.85	0.0112938	0.198143	0.0569983	0.954547	0.995591	3540	3970	4230	4670	3740	3430
ENSG00000102057	KCND1	123.143	0.525488	0.515742	1.0189	0.308251	0.881193	157	97.8	48.5	180	125	131
ENSG00000102078	SLC25A14	258.669	-0.4877	0.265838	-1.83457	0.0665688	0.585507	242	317	346	198	206	243
ENSG00000102081	FMR1	707.593	0.0363473	0.370896	0.0979987	0.921933	0.994898	720	705	671	1060	671	417
ENSG00000102096	PIM2	429.646	0.0754321	0.180117	0.418795	0.675366	0.97999	454	399	403	453	424	446
ENSG00000102098	SCML2	135.37	-0.789667	0.475116	-1.66205	0.0965028	0.664996	97.5	187	230	67.7	128	102
ENSG00000102100	SLC35A2	2257.45	-0.178855	0.267906	-0.667605	0.504386	0.948216	1760	2970	2460	2150	1800	2400
ENSG00000102103	PQBP1	1093.4	0.196979	0.211249	0.932448	0.351105	0.900138	1120	995	938	956	1300	1250
ENSG00000102119	EMD	2506.42	0.589389	0.247381	2.38251	0.0171949	0.361899	2220	1970	1820	2510	2640	3890
ENSG00000102125	TAFAZZIN	1145.71	0.153918	0.267834	0.574678	0.565509	0.959871	975	1170	1110	851	1360	1410
ENSG00000102144	PGK1	10089.9	0.19624	0.361931	0.542203	0.587679	0.963966	8370	8920	10900	16500	8870	6900
ENSG00000102158	MAGT1	4170.6	-0.212329	0.264196	-0.80368	0.421582	0.924495	3280	5520	4630	3940	3290	4370
ENSG00000102172	SMS	732.505	0.267976	0.309822	0.864936	0.387074	0.90964	793	634	566	651	656	1100
ENSG00000102174	PHEX	67.4372	-0.665883	1.08845	-0.61177	0.54069	0.953324	209	26.7	11.9	15.9	75.8	64.8
ENSG00000102178	UBL4A	2305.69	0.258672	0.31847	0.812235	0.416657	0.921473	2400	1840	2060	3290	2660	1580
ENSG00000102181	CD99L2	12781.9	-0.184806	0.365635	-0.505437	0.613252	0.969654	19000	11200	10600	12000	16100	7840
ENSG00000102189	EEA1	2602.06	-0.212635	0.234844	-0.905431	0.365237	0.905193	3440	2640	2300	2110	2710	2410
ENSG00000102218	RP2	365.466	-0.0361613	0.254802	-0.141919	0.887144	0.994594	330	363	419	438	337	307
ENSG00000102221	JADE3	522.769	0.108725	0.228692	0.475422	0.634486	0.975457	427	588	493	518	500	610
ENSG00000102225	CDK16	5876.71	0.123558	0.169116	0.730612	0.465016	0.935585	6110	5260	5510	6760	6220	5400
ENSG00000102226	USP11	2774	-0.184899	0.269181	-0.686895	0.492149	0.944677	2900	2670	3280	3480	2240	2070
ENSG00000102241	HTATSF1	822.282	0.0133667	0.188792	0.0708015	0.943556	0.99537	759	862	834	935	734	809
ENSG00000102265	TIMP1	2240.84	-0.291582	0.244987	-1.19019	0.23397	0.833101	2250	2790	2360	2320	1500	2220
ENSG00000102271	KLHL4	1269.17	-0.62624	0.32302	-1.93871	0.0525372	0.546087	1380	1530	1710	621	1320	1050
ENSG00000102287	GABRE	236.157	0.213595	0.620087	0.34446	0.730501	0.988484	123	236	297	110	176	475
ENSG00000102302	FGD1	380.187	-0.151308	0.368807	-0.410264	0.681612	0.97999	538	321	341	239	411	431
ENSG00000102309	PIN4	152.88	-0.0459938	0.278611	-0.165082	0.868879	0.99413	164	151	150	122	159	170
ENSG00000102312	PORCN	9497.85	-0.845268	0.436176	-1.9379	0.0526349	0.546087	6020	15600	15000	9710	5650	5010
ENSG00000102316	MAGED2	2257.7	-0.416232	0.362299	-1.14886	0.250613	0.84497	2190	2320	3240	2910	1500	1390
ENSG00000102317	RBM3	5675.87	0.535509	0.264782	2.02245	0.04313	0.512827	5690	4120	4100	7840	5030	7280
ENSG00000102359	SRPX2	231.609	-1.43057	0.420792	-3.39971	0.000674578	0.0823939	485	280	249	117	169	88.9
ENSG00000102362	SYTL4	83.2023	-0.775171	0.861151	-0.900156	0.368037	0.905237	128	101	87	109	68.1	6.03
ENSG00000102383	ZDHHC15	439.478	0.311724	0.610426	0.510666	0.609585	0.968886	112	506	558	526	285	649
ENSG00000102384	CENPI	395.256	0.214676	0.267047	0.803888	0.421462	0.924389	382	295	421	353	494	426
ENSG00000102390	PBDC1	280.504	0.323246	0.311748	1.03688	0.29979	0.876009	203	302	242	282	257	398
ENSG00000102393	GLA	966.887	0.0675467	0.269545	0.250595	0.802127	0.99413	727	1080	1020	1120	778	1070
ENSG00000102401	ARMCX3	941.016	-0.0796875	0.306315	-0.260149	0.794749	0.992422	1130	963	804	1250	755	737
ENSG00000102452	NALCN	1518.27	-0.184105	0.322159	-0.571472	0.56768	0.959871	1490	1600	1760	1990	1350	924
ENSG00000102466	FGF14	16.8071	-0.350476	1.0723	-0.326845	0.743785	0.989369	10	25.9	20.1	2.98	8.63	33.2
ENSG00000102471	NDFIP2	2281.48	-0.0258591	0.256505	-0.100813	0.919699	0.994898	1800	2730	2380	2370	1810	2600
ENSG00000102531	FNDC3A	5298.18	0.263382	0.398713	0.66058	0.508882	0.948305	3120	5630	5700	4920	3750	8670
ENSG00000102543	CDADC1	242.295	0.162643	0.418617	0.388524	0.697628	0.983579	134	253	299	301	180	286
ENSG00000102547	CAB39L	283.189	0.0877004	0.363622	0.241185	0.809411	0.99413	171	306	346	299	239	338
ENSG00000102554	KLF5	2504.93	0.0944348	0.219044	0.431123	0.666379	0.97999	1990	2510	2760	2210	2660	2900
ENSG00000102572	STK24	4569.79	0.400647	0.265615	1.50838	0.131458	0.728152	3990	4360	3470	3690	5520	6390
ENSG00000102580	DNAJC3	4154.24	-0.50096	0.277711	-1.80389	0.0712479	0.597827	3310	6280	5020	3530	3290	3510
ENSG00000102595	UGGT2	2866.33	-0.223792	0.325449	-0.687641	0.491679	0.944631	2250	3460	3560	1940	2390	3600
ENSG00000102606	ARHGEF7	2417.92	-0.102374	0.240965	-0.424847	0.670948	0.97999	2050	2820	2630	1850	2450	2690
ENSG00000102699	PARP4	2465.62	-0.334918	0.457779	-0.731614	0.464404	0.935585	1340	3310	3590	3080	1360	2100
ENSG00000102710	SUPT20H	2339.58	0.099106	0.402076	0.246486	0.805306	0.99413	1320	2800	2660	2280	1610	3370
ENSG00000102738	MRPS31	669.537	0.0433664	0.421536	0.102877	0.91806	0.994898	356	786	836	735	453	851
ENSG00000102743	SLC25A15	1019.75	0.147097	0.457033	0.321852	0.747565	0.989369	483	1120	1300	1430	661	1120
ENSG00000102753	KPNA3	2073.54	0.408134	0.334146	1.22142	0.221925	0.826374	1190	2170	1990	2570	1670	2860
ENSG00000102760	RGCC	248.653	-0.321368	0.704302	-0.456294	0.648179	0.976959	356	299	174	391	226	45.2
ENSG00000102763	VWA8	2480.49	0.0564684	0.440745	0.12812	0.898054	0.994868	1330	3110	2850	3430	1440	2720
ENSG00000102780	DGKH	1512.62	-0.651738	0.408627	-1.59495	0.110724	0.691635	895	2230	2420	1250	937	1340
ENSG00000102781	KATNAL1	446.605	-0.25683	0.398248	-0.644898	0.518993	0.950625	322	517	620	564	272	384
ENSG00000102786	INTS6	1852.16	0.132431	0.319746	0.414176	0.678745	0.97999	1230	2220	1850	2080	1420	2310
ENSG00000102796	DHRS12	60.1068	0.0606794	0.477205	0.127156	0.898817	0.994868	48.3	58.5	69.6	79.6	38.4	66.3
ENSG00000102804	TSC22D1	7844.66	0.0491752	0.445955	0.110269	0.912196	0.994868	3650	11000	8430	10100	5240	8560
ENSG00000102805	CLN5	1887.43	-0.136776	0.404777	-0.337906	0.735434	0.989059	1190	2230	2510	2580	1200	1610
ENSG00000102858	MGRN1	2185.34	0.05773	0.127401	0.453136	0.650451	0.976959	2180	2140	2110	2330	2130	2230
ENSG00000102870	ZNF629	2429.74	0.0944854	0.336605	0.280701	0.778939	0.990973	2360	2260	2430	3670	2270	1590
ENSG00000102871	TRADD	474.596	-0.345157	0.235712	-1.46432	0.143107	0.743066	547	494	552	505	346	402
ENSG00000102878	HSF4	262.026	-0.115783	0.418246	-0.27683	0.781911	0.991604	305	275	236	166	192	398
ENSG00000102879	CORO1A	22.4307	-0.719003	0.997901	-0.720516	0.471208	0.937177	10.9	11.7	61.4	23.9	19.2	7.53
ENSG00000102882	MAPK3	544.947	-0.0151995	0.513884	-0.0295777	0.976404	0.996265	875	376	393	719	648	258
ENSG00000102890	ELMO3	118.881	0.163238	0.62278	0.262112	0.793235	0.992133	83.8	153	98.9	66.7	72.9	238
ENSG00000102893	PHKB	2062.02	-0.131898	0.191265	-0.689607	0.490441	0.944631	2490	2020	1960	2200	1840	1860
ENSG00000102897	LYRM1	1005.66	0.186142	0.325515	0.57184	0.56743	0.959871	1190	764	866	719	1310	1180
ENSG00000102898	NUTF2	2146.56	0.581909	0.400784	1.45193	0.146522	0.745149	2010	1710	1440	1740	1800	4180
ENSG00000102900	NUP93	1070.54	0.149485	0.230708	0.647942	0.517023	0.950203	980	1070	996	975	985	1420
[truncated: 10,949 more rows]
