# Supplementary material for: The AGO2 adaptor LIMD1 expands the functional and evolutionary reach of microRNA targeting
Source: Sci Adv. 2026 Jul 23;12(30):eaed6875. doi: 10.1126/sciadv.aed6875 (PMC13394485; doi:10.1126/sciadv.aed6875)
Supplement: Supplementary file 2 — Supplementary Excel files S1 to S5 [file sciadv.aed6875_supplementary_excel_files_s1_to_s5.zip › aed6875_supplementary_excel_file_5.xlsx]

## Sheet: Ctrl Reproducible AGO2–peaks
ago2_peak_info
Chromosome	Start	End	Reproducibility	Log2 Fold Change	Strand	Gene	Ensembl ID	Feature
chr17	59841288	59841305	0.99	9.965	+	hsa-mir-21	MI0000077	miRNA
chr17	59841282	59841288	0.99	9.761	+	hsa-mir-21	MI0000077	miRNA
chr7	130876759	130876771	0.98	9.396	-	hsa-mir-29a	MI0000087	miRNA
chr6	71403586	71403604	0.99	9.214	-	hsa-mir-30a	MI0000088	miRNA
chr11	122152270	122152284	0.99	9.136	-	hsa-mir-100	MI0000102	miRNA
chr13	50049028	50049046	0.98	9.014	-	hsa-mir-16-1	MI0000070	miRNA
chr13	50049022	50049028	0.99	8.993	-	hsa-mir-16-1	MI0000070	miRNA
chr11	122146564	122146582	0.99	8.873	-	hsa-let-7a-2	MI0000061	miRNA
chr11	122146582	122146592	0.98	8.873	-	hsa-let-7a-2	MI0000061	miRNA
chr1	40757299	40757310	0.99	8.709	+	hsa-mir-30c-1	MI0000736	miRNA
chr1	40757310	40757327	0.99	8.709	+	hsa-mir-30c-1	MI0000736	miRNA
chr1	40757295	40757299	0.99	8.698	+	hsa-mir-30c-1	MI0000736	miRNA
chr13	50049046	50049051	0.99	8.603	-	hsa-mir-16-1	MI0000070	miRNA
chr17	59841267	59841282	0.99	8.587	+	hsa-mir-21	MI0000077	miRNA
chr13	50049168	50049179	0.99	8.306	-	hsa-mir-15a	MI0000069	miRNA
chr13	50049179	50049185	0.99	8.306	-	hsa-mir-15a	MI0000069	miRNA
chr13	50049185	50049189	0.98	8.302	-	hsa-mir-15a	MI0000069	miRNA
chr7	100094036	100094055	0.98	8.26	-	hsa-mir-106b	MI0000734	miRNA
chr7	100094055	100094061	0.99	8.26	-	hsa-mir-106b	MI0000734	miRNA
chr13	91351072	91351079	0.99	8.216	+	hsa-mir-20a	MI0000076	miRNA
chr13	91351079	91351095	0.99	8.216	+	hsa-mir-20a	MI0000076	miRNA
chr13	91351069	91351072	0.99	8.183	+	hsa-mir-20a	MI0000076	miRNA
chr8	134804928	134804938	0.99	8.16	-	hsa-mir-30d	MI0000255	miRNA
chr8	134804916	134804928	0.99	8.159	-	hsa-mir-30d	MI0000255	miRNA
chr8	134804938	134804941	0.99	8.133	-	hsa-mir-30d	MI0000255	miRNA
chr7	100094061	100094065	0.99	8.087	-	hsa-mir-106b	MI0000734	miRNA
chr13	91350633	91350642	0.99	8.069	+	hsa-mir-17	MI0000071	miRNA
chr16	56858527	56858543	0.99	7.951	+	hsa-mir-138-2	MI0000455	miRNA
chr16	56858543	56858550	0.99	7.951	+	hsa-mir-138-2	MI0000455	miRNA
chr16	56858523	56858527	0.99	7.937	+	hsa-mir-138-2	MI0000455	miRNA
chr9	21512154	21512173	0.99	7.808	-	hsa-mir-31	MI0000089	miRNA
chrX	45746190	45746206	0.98	7.79	-	hsa-mir-221	MI0000298	miRNA
chr13	91351247	91351267	0.99	7.763	+	hsa-mir-19b-1	MI0000074	miRNA
chr13	91351243	91351247	0.99	7.762	+	hsa-mir-19b-1	MI0000074	miRNA
chr22	46113701	46113724	0.99	7.761	+	hsa-let-7b	MI0000063	miRNA
chr13	91351240	91351243	0.98	7.759	+	hsa-mir-19b-1	MI0000074	miRNA
chr8	134800572	134800583	0.99	7.695	-	hsa-mir-30b	MI0000441	miRNA
chr8	134800569	134800572	0.99	7.689	-	hsa-mir-30b	MI0000441	miRNA
chr6	99525245	99525249	0.99	7.61	+	TSTD3	ENSG00000279170.3	Intron
chr6	99525249	99525257	0.99	7.609	+	TSTD3	ENSG00000279170.3	Intron
chr6	99525257	99525266	0.99	7.609	+	TSTD3	ENSG00000279170.3	Intron
chr6	99525266	99525272	0.99	7.596	+	TSTD3	ENSG00000279170.3	Intron
chr13	91350615	91350618	0.98	7.591	+	hsa-mir-17	MI0000071	miRNA
chr22	46113692	46113701	0.99	7.556	+	hsa-let-7b	MI0000063	miRNA
chr1	207802450	207802459	0.98	7.482	-	hsa-mir-29b-2	MI0000107	miRNA
chr1	207802459	207802475	0.99	7.478	-	hsa-mir-29b-2	MI0000107	miRNA
chr1	207802441	207802450	0.99	7.469	-	hsa-mir-29b-2	MI0000107	miRNA
chr8	134800583	134800593	0.99	7.436	-	hsa-mir-30b	MI0000441	miRNA
chr9	21512173	21512182	0.99	7.377	-	hsa-mir-31	MI0000089	miRNA
chr3	44114251	44114254	0.98	7.333	+	hsa-mir-138-1	MI0000476	miRNA
chr3	160404754	160404772	0.99	7.331	+	hsa-mir-16-2	MI0000115	miRNA
chr3	44114254	44114258	0.99	7.328	+	hsa-mir-138-1	MI0000476	miRNA
chr3	160404772	160404781	0.99	7.326	+	hsa-mir-16-2	MI0000115	miRNA
chr3	160404750	160404754	0.99	7.319	+	hsa-mir-16-2	MI0000115	miRNA
chr1	40754368	40754394	0.99	7.245	+	hsa-mir-30e	MI0000749	miRNA
chr12	62603709	62603713	0.99	7.082	+	hsa-let-7i	MI0000434	miRNA
chr11	2139013	2139044	0.99	7.067	-	IGF2	ENSG00000167244.22	5' UTR
chr22	46113686	46113692	0.99	6.956	+	hsa-let-7b	MI0000063	miRNA
chr11	2139053	2139071	0.99	6.891	-	IGF2	ENSG00000167244.22	5' UTR
chr9	124693722	124693741	0.99	6.884	+	hsa-mir-181b-2	MI0000683	miRNA
chr9	124693741	124693746	0.99	6.884	+	hsa-mir-181b-2	MI0000683	miRNA
chr9	124693746	124693755	0.99	6.881	+	hsa-mir-181b-2	MI0000683	miRNA
chr11	2139097	2139100	0.99	6.875	-	IGF2	ENSG00000167244.22	5' UTR
chr21	16590251	16590261	0.99	6.85	+	hsa-mir-125b-2	MI0000470	miRNA
chr21	16590261	16590274	0.99	6.849	+	hsa-mir-125b-2	MI0000470	miRNA
chr3	44114234	44114243	0.99	6.847	+	hsa-mir-138-1	MI0000476	miRNA
chr3	44114243	44114251	0.99	6.846	+	hsa-mir-138-1	MI0000476	miRNA
chr11	2139044	2139053	0.99	6.842	-	IGF2	ENSG00000167244.22	5' UTR
chr21	16590248	16590251	0.98	6.835	+	hsa-mir-125b-2	MI0000470	miRNA
chr11	2138914	2138916	0.99	6.771	-	IGF2	ENSG00000167244.22	5' UTR
chr11	2138940	2138945	0.98	6.76	-	IGF2	ENSG00000167244.22	5' UTR
chr11	2138290	2138295	0.99	6.754	-	IGF2	ENSG00000167244.22	5' UTR
chr11	2138916	2138927	0.98	6.751	-	IGF2	ENSG00000167244.22	5' UTR
chr11	2138295	2138355	0.99	6.75	-	IGF2	ENSG00000167244.22	5' UTR
chr11	2138945	2138952	0.99	6.732	-	IGF2	ENSG00000167244.22	5' UTR
chr11	2138473	2138481	0.99	6.711	-	IGF2	ENSG00000167244.22	5' UTR
chr11	2139249	2139256	0.99	6.705	-	IGF2	ENSG00000167244.22	5' UTR
chr11	2139264	2139281	0.99	6.7	-	IGF2	ENSG00000167244.22	5' UTR
chr12	123511311	123511355	0.99	6.681	-	RILPL1	ENSG00000188026.13	Intron
chr19	4035969	4036032	0.99	6.667	+	PIAS4	ENSG00000105229.7	Intron
chr11	2139256	2139264	0.99	6.634	-	IGF2	ENSG00000167244.22	5' UTR
chr11	2131794	2131796	0.99	6.629	-	ENSG00000284779|IGF2	ENSG00000284779.3||ENSG00000167244.22	3' UTR
chr11	2138481	2138503	0.97	6.612	-	IGF2	ENSG00000167244.22	5' UTR
chr11	2131796	2131798	0.99	6.61	-	ENSG00000284779|IGF2	ENSG00000167244.22||ENSG00000284779.3	3' UTR
chr11	2131792	2131794	0.99	6.592	-	IGF2|ENSG00000284779	ENSG00000167244.22||ENSG00000284779.3	3' UTR
chr11	2131786	2131790	0.99	6.585	-	ENSG00000284779|IGF2	ENSG00000167244.22||ENSG00000284779.3	3' UTR
chr11	2139240	2139249	0.99	6.58	-	IGF2	ENSG00000167244.22	5' UTR
chr12	123511137	123511181	0.98	6.58	-	RILPL1	ENSG00000188026.13	Intron
chr12	123511367	123511382	0.99	6.573	-	RILPL1	ENSG00000188026.13	Intron
chr11	2131777	2131779	0.99	6.572	-	IGF2|ENSG00000284779	ENSG00000167244.22||ENSG00000284779.3	3' UTR
chr11	2131790	2131792	0.99	6.571	-	IGF2|ENSG00000284779	ENSG00000167244.22||ENSG00000284779.3	3' UTR
chr19	4036076	4036090	0.99	6.558	+	PIAS4	ENSG00000105229.7	Intron
chr11	2131779	2131786	0.98	6.551	-	ENSG00000284779|IGF2	ENSG00000284779.3||ENSG00000167244.22	3' UTR
chr11	2131739	2131741	0.99	6.548	-	ENSG00000284779|IGF2	ENSG00000284779.3||ENSG00000167244.22	3' UTR
chr11	2131769	2131771	0.99	6.547	-	ENSG00000284779|IGF2	ENSG00000284779.3||ENSG00000167244.22	3' UTR
chr11	2139119	2139129	0.99	6.542	-	IGF2	ENSG00000167244.22	5' UTR
chr22	35343044	35343081	0.99	6.542	+	TOM1	ENSG00000100284.22	Intron
chr22	35343916	35343947	0.98	6.537	+	TOM1	ENSG00000100284.22	Intron
chr11	2131741	2131745	0.98	6.534	-	ENSG00000284779|IGF2	ENSG00000284779.3||ENSG00000167244.22	3' UTR
chr11	2131722	2131726	0.99	6.532	-	IGF2|ENSG00000284779	ENSG00000284779.3||ENSG00000167244.22	3' UTR
chr11	2131745	2131750	0.99	6.53	-	IGF2|ENSG00000284779	ENSG00000167244.22||ENSG00000284779.3	3' UTR
chr11	2131771	2131777	0.99	6.528	-	IGF2|ENSG00000284779	ENSG00000167244.22||ENSG00000284779.3	3' UTR
chr11	2131732	2131739	0.99	6.527	-	ENSG00000284779|IGF2	ENSG00000284779.3||ENSG00000167244.22	3' UTR
chr11	2131764	2131769	0.99	6.524	-	IGF2|ENSG00000284779	ENSG00000167244.22||ENSG00000284779.3	3' UTR
chr11	2138676	2138707	0.99	6.521	-	IGF2	ENSG00000167244.22	5' UTR
chr11	2139129	2139136	0.99	6.52	-	IGF2	ENSG00000167244.22	5' UTR
chr11	2131807	2131810	0.98	6.519	-	IGF2|ENSG00000284779	ENSG00000167244.22||ENSG00000284779.3	3' UTR
chr11	2131760	2131764	0.99	6.512	-	ENSG00000284779|IGF2	ENSG00000284779.3||ENSG00000167244.22	3' UTR
chr11	2131729	2131732	0.98	6.511	-	IGF2|ENSG00000284779	ENSG00000284779.3||ENSG00000167244.22	3' UTR
chr11	2131726	2131729	0.99	6.508	-	ENSG00000284779|IGF2	ENSG00000167244.22||ENSG00000284779.3	3' UTR
chr12	123511382	123511391	0.99	6.505	-	RILPL1	ENSG00000188026.13	Intron
chr22	35343947	35343983	0.99	6.505	+	TOM1	ENSG00000100284.22	Intron
chr12	123511355	123511367	0.99	6.503	-	RILPL1	ENSG00000188026.13	Intron
chr11	2131753	2131760	0.99	6.496	-	ENSG00000284779|IGF2	ENSG00000284779.3||ENSG00000167244.22	3' UTR
chr8	22244991	22245000	0.99	6.489	-	hsa-mir-320a	MI0000542	miRNA
chr21	16539101	16539123	0.99	6.486	+	hsa-mir-99a	MI0000101	miRNA
chr3	44114230	44114234	0.98	6.485	+	hsa-mir-138-1	MI0000476	miRNA
chr11	2131750	2131753	0.99	6.484	-	ENSG00000284779|IGF2	ENSG00000167244.22||ENSG00000284779.3	3' UTR
chr11	2131810	2131817	0.99	6.484	-	ENSG00000284779|IGF2	ENSG00000284779.3||ENSG00000167244.22	3' UTR
chr11	2131831	2131833	0.98	6.483	-	IGF2|ENSG00000284779	ENSG00000167244.22||ENSG00000284779.3	3' UTR
chr11	2131718	2131722	0.99	6.476	-	IGF2|ENSG00000284779	ENSG00000167244.22||ENSG00000284779.3	3' UTR
chr11	2131833	2131842	0.98	6.473	-	ENSG00000284779|IGF2	ENSG00000167244.22||ENSG00000284779.3	3' UTR
chr12	123511109	123511123	0.99	6.471	-	RILPL1	ENSG00000188026.13	Intron
chr12	123512552	123512572	0.98	6.47	-	RILPL1	ENSG00000188026.13	Intron
chr11	2131702	2131707	0.99	6.469	-	ENSG00000284779|IGF2	ENSG00000167244.22||ENSG00000284779.3	3' UTR
chr11	2131698	2131702	0.97	6.467	-	ENSG00000284779|IGF2	ENSG00000284779.3||ENSG00000167244.22	3' UTR
chr11	2131707	2131711	0.99	6.465	-	IGF2|ENSG00000284779	ENSG00000284779.3||ENSG00000167244.22	3' UTR
chr11	2131671	2131674	0.99	6.462	-	IGF2|ENSG00000284779	ENSG00000167244.22||ENSG00000284779.3	3' UTR
chr11	2131661	2131668	0.99	6.46	-	ENSG00000284779|IGF2	ENSG00000284779.3||ENSG00000167244.22	3' UTR
chr11	2131696	2131698	0.99	6.455	-	ENSG00000284779|IGF2	ENSG00000167244.22||ENSG00000284779.3	3' UTR
chr11	2131649	2131653	0.99	6.453	-	ENSG00000284779|IGF2	ENSG00000284779.3||ENSG00000167244.22	3' UTR
chr11	2131658	2131661	0.99	6.453	-	ENSG00000284779|IGF2	ENSG00000167244.22||ENSG00000284779.3	3' UTR
chr11	2131674	2131681	0.99	6.448	-	IGF2|ENSG00000284779	ENSG00000167244.22||ENSG00000284779.3	3' UTR
chr11	2131668	2131671	0.99	6.446	-	ENSG00000284779|IGF2	ENSG00000167244.22||ENSG00000284779.3	3' UTR
chr11	2131842	2131850	0.99	6.445	-	ENSG00000284779|IGF2	ENSG00000167244.22||ENSG00000284779.3	3' UTR
chr11	2131817	2131820	0.99	6.443	-	IGF2|ENSG00000284779	ENSG00000284779.3||ENSG00000167244.22	3' UTR
chr11	2131820	2131826	0.99	6.441	-	ENSG00000284779|IGF2	ENSG00000167244.22||ENSG00000284779.3	3' UTR
chr11	2131681	2131684	0.99	6.438	-	IGF2|ENSG00000284779	ENSG00000167244.22||ENSG00000284779.3	3' UTR
chr11	2131653	2131658	0.99	6.437	-	IGF2|ENSG00000284779	ENSG00000284779.3||ENSG00000167244.22	3' UTR
chr12	123511391	123511406	0.99	6.435	-	RILPL1	ENSG00000188026.13	Intron
chr11	2131694	2131696	0.98	6.434	-	ENSG00000284779|IGF2	ENSG00000167244.22||ENSG00000284779.3	3' UTR
chr11	2131684	2131688	0.99	6.43	-	IGF2|ENSG00000284779	ENSG00000284779.3||ENSG00000167244.22	3' UTR
chr11	2131826	2131831	0.99	6.43	-	ENSG00000284779|IGF2	ENSG00000284779.3||ENSG00000167244.22	3' UTR
chr12	123512890	123512915	0.99	6.428	-	RILPL1	ENSG00000188026.13	Intron
chr6	39844932	39844984	0.99	6.418	+	DAAM2	ENSG00000146122.17	Intron
chr11	2131850	2131855	0.99	6.415	-	IGF2|ENSG00000284779	ENSG00000284779.3||ENSG00000167244.22	3' UTR
chr12	123511098	123511109	0.99	6.409	-	RILPL1	ENSG00000188026.13	Intron
chr11	2131688	2131694	0.99	6.408	-	IGF2|ENSG00000284779	ENSG00000167244.22||ENSG00000284779.3	3' UTR
chr12	123511421	123511434	0.99	6.408	-	RILPL1	ENSG00000188026.13	Intron
chr22	35343899	35343916	0.99	6.407	+	TOM1	ENSG00000100284.22	Intron
chr22	35343092	35343131	0.99	6.403	+	TOM1	ENSG00000100284.22	Intron
chr11	2131855	2131857	0.99	6.401	-	ENSG00000284779|IGF2	ENSG00000284779.3||ENSG00000167244.22	3' UTR
chr12	123512511	123512531	0.99	6.397	-	RILPL1	ENSG00000188026.13	Intron
chr11	2138503	2138532	0.98	6.39	-	IGF2	ENSG00000167244.22	5' UTR
chr11	2131642	2131649	0.99	6.376	-	IGF2|ENSG00000284779	ENSG00000167244.22||ENSG00000284779.3	3' UTR
chr12	123511071	123511086	0.99	6.364	-	RILPL1	ENSG00000188026.13	Intron
chr11	2131861	2131866	0.99	6.361	-	IGF2|ENSG00000284779	ENSG00000167244.22||ENSG00000284779.3	3' UTR
chr19	4035927	4035959	0.98	6.359	+	PIAS4	ENSG00000105229.7	Intron
chr17	19062103	19062125	0.99	6.353	+	SNORD3B-1	ENSG00000265185.6	Other
chr12	123511406	123511421	0.99	6.35	-	RILPL1	ENSG00000188026.13	Intron
chr11	2131857	2131861	0.99	6.347	-	ENSG00000284779|IGF2	ENSG00000284779.3||ENSG00000167244.22	3' UTR
chr11	2131884	2131891	0.99	6.346	-	ENSG00000284779|IGF2	ENSG00000284779.3||ENSG00000167244.22	3' UTR
chr11	2131639	2131642	0.99	6.344	-	ENSG00000284779|IGF2	ENSG00000284779.3||ENSG00000167244.22	3' UTR
chr19	4036032	4036047	0.99	6.342	+	PIAS4	ENSG00000105229.7	Intron
chr18	74617095	74617200	0.99	6.341	+	ZNF407	ENSG00000215421.10	Intron
chr11	2131891	2131895	0.98	6.338	-	ENSG00000284779|IGF2	ENSG00000284779.3||ENSG00000167244.22	3' UTR
chr11	2131908	2131910	0.98	6.33	-	IGF2|ENSG00000284779	ENSG00000167244.22||ENSG00000284779.3	3' UTR
chr11	2131866	2131874	0.99	6.328	-	IGF2|ENSG00000284779	ENSG00000167244.22||ENSG00000284779.3	3' UTR
chr11	2131899	2131901	0.99	6.327	-	ENSG00000284779|IGF2	ENSG00000167244.22||ENSG00000284779.3	3' UTR
chr19	4035700	4035823	0.99	6.327	+	PIAS4	ENSG00000105229.7	Intron
chr11	2131882	2131884	0.99	6.323	-	ENSG00000284779|IGF2	ENSG00000284779.3||ENSG00000167244.22	3' UTR
chr11	2131895	2131899	0.99	6.321	-	IGF2|ENSG00000284779	ENSG00000167244.22||ENSG00000284779.3	3' UTR
chrX	134546695	134546704	0.98	6.318	-	hsa-mir-424	MI0001446	miRNA
chrX	134546683	134546695	0.99	6.317	-	hsa-mir-424	MI0001446	miRNA
chr2	218402666	218402679	0.99	6.316	+	hsa-mir-26b	MI0000084	miRNA
chrX	134546679	134546683	0.99	6.316	-	hsa-mir-424	MI0001446	miRNA
chr2	218402657	218402666	0.98	6.315	+	hsa-mir-26b	MI0000084	miRNA
chr11	2131874	2131878	0.99	6.308	-	ENSG00000284779|IGF2	ENSG00000284779.3||ENSG00000167244.22	3' UTR
chr11	2131878	2131882	0.99	6.303	-	IGF2|ENSG00000284779	ENSG00000284779.3||ENSG00000167244.22	3' UTR
chr12	123511123	123511137	0.99	6.285	-	RILPL1	ENSG00000188026.13	Intron
chr18	74616843	74616860	0.98	6.285	+	ZNF407	ENSG00000215421.10	Intron
chr11	2131635	2131639	0.98	6.28	-	ENSG00000284779|IGF2	ENSG00000284779.3||ENSG00000167244.22	3' UTR
chr11	2131632	2131635	0.98	6.27	-	ENSG00000284779|IGF2	ENSG00000284779.3||ENSG00000167244.22	3' UTR
chr22	35343983	35344014	0.99	6.269	+	TOM1	ENSG00000100284.22	Intron
chr12	123512203	123512296	0.99	6.268	-	RILPL1	ENSG00000188026.13	Intron
chr8	22244978	22244991	0.99	6.268	-	hsa-mir-320a	MI0000542	miRNA
chr11	2131901	2131908	0.99	6.267	-	ENSG00000284779|IGF2	ENSG00000284779.3||ENSG00000167244.22	3' UTR
chr11	2131910	2131914	0.99	6.266	-	ENSG00000284779|IGF2	ENSG00000167244.22||ENSG00000284779.3	3' UTR
chr19	4036047	4036076	0.99	6.266	+	PIAS4	ENSG00000105229.7	Intron
chr18	74616860	74616906	0.99	6.254	+	ZNF407	ENSG00000215421.10	Intron
chr7	94667589	94667725	0.99	6.253	+	PEG10	ENSG00000242265.6	3' UTR
chr11	2131618	2131625	0.99	6.248	-	IGF2|ENSG00000284779	ENSG00000167244.22||ENSG00000284779.3	3' UTR
chr12	123512543	123512552	0.99	6.246	-	RILPL1	ENSG00000188026.13	Intron
chr11	2131629	2131632	0.98	6.241	-	IGF2|ENSG00000284779	ENSG00000167244.22||ENSG00000284779.3	3' UTR
chr11	2131625	2131629	0.99	6.238	-	IGF2|ENSG00000284779	ENSG00000284779.3||ENSG00000167244.22	3' UTR
chr11	2131593	2131597	0.98	6.237	-	IGF2|ENSG00000284779	ENSG00000284779.3||ENSG00000167244.22	3' UTR
chr18	74616906	74616952	0.99	6.235	+	ZNF407	ENSG00000215421.10	Intron
chr12	123511086	123511098	0.99	6.232	-	RILPL1	ENSG00000188026.13	Intron
chr11	2131597	2131599	0.99	6.226	-	IGF2|ENSG00000284779	ENSG00000167244.22||ENSG00000284779.3	3' UTR
chr11	2131584	2131593	0.98	6.22	-	ENSG00000284779|IGF2	ENSG00000284779.3||ENSG00000167244.22	3' UTR
chr12	123511785	123511805	0.99	6.217	-	RILPL1	ENSG00000188026.13	Intron
chr11	2131599	2131606	0.98	6.213	-	ENSG00000284779|IGF2	ENSG00000167244.22||ENSG00000284779.3	3' UTR
chr12	123511434	123511445	0.98	6.213	-	RILPL1	ENSG00000188026.13	Intron
chr11	2131611	2131618	0.98	6.212	-	ENSG00000284779|IGF2	ENSG00000167244.22||ENSG00000284779.3	3' UTR
chr11	2131914	2131919	0.99	6.212	-	ENSG00000284779|IGF2	ENSG00000167244.22||ENSG00000284779.3	3' UTR
chr19	4035903	4035927	0.99	6.21	+	PIAS4	ENSG00000105229.7	Intron
chr11	2131606	2131608	0.99	6.206	-	IGF2|ENSG00000284779	ENSG00000284779.3||ENSG00000167244.22	3' UTR
chr16	15643301	15643311	0.99	6.206	+	hsa-mir-484	MI0002468	miRNA
chr16	15643311	15643324	0.99	6.206	+	hsa-mir-484	MI0002468	miRNA
chr11	2131534	2131536	0.99	6.205	-	IGF2|ENSG00000284779	ENSG00000167244.22||ENSG00000284779.3	3' UTR
chr7	55204700	55204730	0.99	6.203	+	EGFR	ENSG00000146648.21	Intron
chr11	2138355	2138378	0.99	6.2	-	IGF2	ENSG00000167244.22	5' UTR
chr11	2135376	2135390	0.98	6.195	-	IGF2	ENSG00000167244.22	CDS
chr19	4036583	4036601	0.99	6.19	+	PIAS4	ENSG00000105229.7	Intron
chr12	123511470	123511479	0.99	6.188	-	RILPL1	ENSG00000188026.13	Intron
chr7	55204212	55204239	0.98	6.186	+	EGFR	ENSG00000146648.21	Intron
chr11	2131608	2131611	0.99	6.185	-	ENSG00000284779|IGF2	ENSG00000167244.22||ENSG00000284779.3	3' UTR
chr12	123512181	123512203	0.99	6.185	-	RILPL1	ENSG00000188026.13	Intron
chr12	123512572	123512623	0.99	6.184	-	RILPL1	ENSG00000188026.13	Intron
chr12	123512125	123512169	0.99	6.178	-	RILPL1	ENSG00000188026.13	Intron
chr11	2135390	2135441	0.99	6.176	-	IGF2	ENSG00000167244.22	CDS
chr12	123511495	123511509	0.99	6.176	-	RILPL1	ENSG00000188026.13	Intron
chr19	4035823	4035837	0.99	6.172	+	PIAS4	ENSG00000105229.7	Intron
chr12	123511244	123511263	0.99	6.169	-	RILPL1	ENSG00000188026.13	Intron
chr13	113796510	113796520	0.99	6.168	+	TMEM255B	ENSG00000184497.13	Intron
chr7	55204675	55204700	0.99	6.168	+	EGFR	ENSG00000146648.21	Intron
chr11	2131540	2131545	0.98	6.167	-	IGF2|ENSG00000284779	ENSG00000284779.3||ENSG00000167244.22	3' UTR
chr11	2131536	2131540	0.99	6.166	-	IGF2|ENSG00000284779	ENSG00000167244.22||ENSG00000284779.3	3' UTR
chr11	2131527	2131534	0.99	6.165	-	IGF2|ENSG00000284779	ENSG00000284779.3||ENSG00000167244.22	3' UTR
chr16	15643297	15643301	0.98	6.164	+	hsa-mir-484	MI0002468	miRNA
chr11	2129954	2129958	0.98	6.161	-	IGF2	ENSG00000167244.22	3' UTR
chr12	123511509	123511528	0.99	6.159	-	RILPL1	ENSG00000188026.13	Intron
chr12	123512501	123512511	0.99	6.159	-	RILPL1	ENSG00000188026.13	Intron
chr11	2131521	2131523	0.98	6.154	-	ENSG00000284779|IGF2	ENSG00000167244.22||ENSG00000284779.3	3' UTR
chr11	2139136	2139149	0.99	6.154	-	IGF2	ENSG00000167244.22	5' UTR
chr13	113796457	113796510	0.99	6.154	+	TMEM255B	ENSG00000184497.13	Intron
chr12	123512843	123512854	0.99	6.153	-	RILPL1	ENSG00000188026.13	Intron
chr11	2131581	2131584	0.98	6.151	-	ENSG00000284779|IGF2	ENSG00000167244.22||ENSG00000284779.3	3' UTR
chr19	4036753	4036781	0.99	6.151	+	PIAS4	ENSG00000105229.7	Intron
chr11	2131523	2131527	0.99	6.149	-	ENSG00000284779|IGF2	ENSG00000167244.22||ENSG00000284779.3	3' UTR
chr12	123511445	123511470	0.99	6.148	-	RILPL1	ENSG00000188026.13	Intron
chr13	113796520	113796537	0.99	6.148	+	TMEM255B	ENSG00000184497.13	Intron
chr19	4036090	4036108	0.98	6.148	+	PIAS4	ENSG00000105229.7	Intron
chr11	2131568	2131574	0.98	6.147	-	ENSG00000284779|IGF2	ENSG00000284779.3||ENSG00000167244.22	3' UTR
chr11	2131578	2131581	0.99	6.147	-	ENSG00000284779|IGF2	ENSG00000284779.3||ENSG00000167244.22	3' UTR
chr11	2131514	2131521	0.99	6.146	-	ENSG00000284779|IGF2	ENSG00000284779.3||ENSG00000167244.22	3' UTR
chr19	4035845	4035888	0.98	6.146	+	PIAS4	ENSG00000105229.7	Intron
chr6	39844984	39844997	0.99	6.146	+	DAAM2	ENSG00000146122.17	Intron
chr12	123511181	123511194	0.99	6.145	-	RILPL1	ENSG00000188026.13	Intron
chr7	55204528	55204596	0.99	6.145	+	EGFR	ENSG00000146648.21	Intron
chr12	123511772	123511785	0.99	6.143	-	RILPL1	ENSG00000188026.13	Intron
chr11	2131929	2131932	0.99	6.141	-	IGF2|ENSG00000284779	ENSG00000167244.22||ENSG00000284779.3	3' UTR
chr11	2131932	2131937	0.99	6.138	-	IGF2|ENSG00000284779	ENSG00000284779.3||ENSG00000167244.22	3' UTR
chr11	2131937	2131939	0.99	6.135	-	ENSG00000284779|IGF2	ENSG00000284779.3||ENSG00000167244.22	3' UTR
chr11	2132019	2132021	0.99	6.135	-	ENSG00000284779|IGF2	ENSG00000167244.22||ENSG00000284779.3	3' UTR
chr12	123512866	123512878	0.99	6.135	-	RILPL1	ENSG00000188026.13	Intron
chr12	123512878	123512890	0.98	6.132	-	RILPL1	ENSG00000188026.13	Intron
chr11	2131562	2131564	0.99	6.131	-	IGF2|ENSG00000284779	ENSG00000167244.22||ENSG00000284779.3	3' UTR
chr12	123511479	123511495	0.99	6.131	-	RILPL1	ENSG00000188026.13	Intron
chr11	2139149	2139152	0.99	6.129	-	IGF2	ENSG00000167244.22	5' UTR
chr12	123512823	123512836	0.99	6.129	-	RILPL1	ENSG00000188026.13	Intron
chr11	2131545	2131548	0.99	6.128	-	ENSG00000284779|IGF2	ENSG00000284779.3||ENSG00000167244.22	3' UTR
chr6	39845263	39845354	0.99	6.128	+	DAAM2	ENSG00000146122.17	Intron
chr11	2131922	2131929	0.99	6.127	-	IGF2|ENSG00000284779	ENSG00000284779.3||ENSG00000167244.22	3' UTR
chr11	2131555	2131562	0.98	6.126	-	IGF2|ENSG00000284779	ENSG00000284779.3||ENSG00000167244.22	3' UTR
chr11	2131574	2131578	0.98	6.126	-	ENSG00000284779|IGF2	ENSG00000284779.3||ENSG00000167244.22	3' UTR
chr11	2131939	2131942	0.99	6.126	-	IGF2|ENSG00000284779	ENSG00000167244.22||ENSG00000284779.3	3' UTR
chr11	2131564	2131568	0.98	6.124	-	IGF2|ENSG00000284779	ENSG00000167244.22||ENSG00000284779.3	3' UTR
chr11	2131919	2131922	0.99	6.124	-	ENSG00000284779|IGF2	ENSG00000284779.3||ENSG00000167244.22	3' UTR
chr11	2132017	2132019	0.99	6.12	-	IGF2|ENSG00000284779	ENSG00000284779.3||ENSG00000167244.22	3' UTR
chr11	2131512	2131514	0.99	6.117	-	ENSG00000284779|IGF2	ENSG00000167244.22||ENSG00000284779.3	3' UTR
chr11	2131548	2131555	0.99	6.117	-	IGF2|ENSG00000284779	ENSG00000167244.22||ENSG00000284779.3	3' UTR
chr12	123511005	123511030	0.98	6.116	-	RILPL1	ENSG00000188026.13	Intron
chr12	123512812	123512823	0.99	6.115	-	RILPL1	ENSG00000188026.13	Intron
chr12	123512531	123512543	0.99	6.114	-	RILPL1	ENSG00000188026.13	Intron
chr7	55204638	55204661	0.99	6.114	+	EGFR	ENSG00000146648.21	Intron
chr11	2131946	2131949	0.99	6.113	-	ENSG00000284779|IGF2	ENSG00000284779.3||ENSG00000167244.22	3' UTR
chr12	123511689	123511711	0.99	6.113	-	RILPL1	ENSG00000188026.13	Intron
chr12	123511750	123511758	0.98	6.112	-	RILPL1	ENSG00000188026.13	Intron
chr12	123512492	123512501	0.99	6.108	-	RILPL1	ENSG00000188026.13	Intron
chr22	35343390	35343400	0.97	6.108	+	TOM1	ENSG00000100284.22	Intron
chr11	2132021	2132024	0.99	6.107	-	ENSG00000284779|IGF2	ENSG00000167244.22||ENSG00000284779.3	3' UTR
chr11	2131949	2131958	0.98	6.105	-	ENSG00000284779|IGF2	ENSG00000167244.22||ENSG00000284779.3	3' UTR
chr12	123512854	123512866	0.99	6.101	-	RILPL1	ENSG00000188026.13	Intron
chr19	4035837	4035845	0.99	6.099	+	PIAS4	ENSG00000105229.7	Intron
chr12	123511274	123511311	0.98	6.098	-	RILPL1	ENSG00000188026.13	Intron
chr11	2131958	2131963	0.99	6.097	-	IGF2|ENSG00000284779	ENSG00000284779.3||ENSG00000167244.22	3' UTR
chr11	2131510	2131512	0.99	6.094	-	IGF2|ENSG00000284779	ENSG00000167244.22||ENSG00000284779.3	3' UTR
chr22	35343856	35343899	0.99	6.091	+	TOM1	ENSG00000100284.22	Intron
chr11	2131966	2131973	0.98	6.089	-	IGF2|ENSG00000284779	ENSG00000167244.22||ENSG00000284779.3	3' UTR
chr11	2131942	2131944	0.98	6.088	-	ENSG00000284779|IGF2	ENSG00000167244.22||ENSG00000284779.3	3' UTR
chr11	2131944	2131946	0.99	6.088	-	IGF2|ENSG00000284779	ENSG00000284779.3||ENSG00000167244.22	3' UTR
chr12	123510957	123510980	0.99	6.088	-	RILPL1	ENSG00000188026.13	Intron
chr12	123510980	123510996	0.99	6.087	-	RILPL1	ENSG00000188026.13	Intron
chr12	123512836	123512843	0.99	6.084	-	RILPL1	ENSG00000188026.13	Intron
chr15	40088081	40088099	0.99	6.084	-	BMF	ENSG00000104081.14	3' UTR
chr11	2131963	2131966	0.99	6.08	-	IGF2|ENSG00000284779	ENSG00000167244.22||ENSG00000284779.3	3' UTR
chr11	2131973	2131976	0.99	6.08	-	IGF2|ENSG00000284779	ENSG00000284779.3||ENSG00000167244.22	3' UTR
chr11	2132000	2132014	0.99	6.077	-	IGF2|ENSG00000284779	ENSG00000284779.3||ENSG00000167244.22	3' UTR
chr11	2131976	2131981	0.99	6.076	-	ENSG00000284779|IGF2	ENSG00000167244.22||ENSG00000284779.3	3' UTR
chr12	123512169	123512181	0.99	6.076	-	RILPL1	ENSG00000188026.13	Intron
chr11	2131991	2131993	0.99	6.074	-	ENSG00000284779|IGF2	ENSG00000284779.3||ENSG00000167244.22	3' UTR
chr12	123513116	123513129	0.99	6.072	-	RILPL1	ENSG00000188026.13	Intron
chr12	123511728	123511737	0.99	6.071	-	RILPL1	ENSG00000188026.13	Intron
chr12	123512108	123512125	0.99	6.07	-	RILPL1	ENSG00000188026.13	Intron
chr12	123512798	123512812	0.99	6.07	-	RILPL1	ENSG00000188026.13	Intron
chr11	2131506	2131510	0.98	6.069	-	ENSG00000284779|IGF2	ENSG00000284779.3||ENSG00000167244.22	3' UTR
chr11	2131981	2131983	0.99	6.067	-	IGF2|ENSG00000284779	ENSG00000167244.22||ENSG00000284779.3	3' UTR
chr12	123510996	123511005	0.99	6.067	-	RILPL1	ENSG00000188026.13	Intron
chr11	2131500	2131503	0.98	6.066	-	IGF2|ENSG00000284779	ENSG00000284779.3||ENSG00000167244.22	3' UTR
chr11	2131983	2131987	0.99	6.063	-	ENSG00000284779|IGF2	ENSG00000167244.22||ENSG00000284779.3	3' UTR
chr11	2131987	2131991	0.99	6.062	-	IGF2|ENSG00000284779	ENSG00000167244.22||ENSG00000284779.3	3' UTR
chr12	123512059	123512088	0.99	6.06	-	RILPL1	ENSG00000188026.13	Intron
chr19	4036781	4036803	0.98	6.06	+	PIAS4	ENSG00000105229.7	Intron
chr22	35343131	35343164	0.99	6.059	+	TOM1	ENSG00000100284.22	Intron
chr11	2135441	2135466	0.99	6.056	-	IGF2	ENSG00000167244.22	CDS
chr11	2131993	2132000	0.99	6.055	-	IGF2|ENSG00000284779	ENSG00000284779.3||ENSG00000167244.22	3' UTR
chr11	2131497	2131500	0.99	6.05	-	IGF2|ENSG00000284779	ENSG00000167244.22||ENSG00000284779.3	3' UTR
chr19	4036541	4036559	0.99	6.05	+	PIAS4	ENSG00000105229.7	Intron
chr13	113795599	113795637	0.99	6.048	+	TMEM255B	ENSG00000184497.13	Intron
chr19	4036601	4036622	0.98	6.047	+	PIAS4	ENSG00000105229.7	Intron
chr11	2131503	2131506	0.96	6.046	-	IGF2|ENSG00000284779	ENSG00000284779.3||ENSG00000167244.22	3' UTR
chr12	123511711	123511728	0.99	6.045	-	RILPL1	ENSG00000188026.13	Intron
chr12	123511194	123511212	0.99	6.042	-	RILPL1	ENSG00000188026.13	Intron
chr22	35343801	35343827	0.98	6.042	+	TOM1	ENSG00000100284.22	Intron
chr11	2131494	2131497	0.96	6.037	-	ENSG00000284779|IGF2	ENSG00000284779.3||ENSG00000167244.22	3' UTR
chr7	1022987	1023018	0.99	6.036	-	hsa-mir-339	MI0000815	miRNA
chr19	4036641	4036655	0.99	6.032	+	PIAS4	ENSG00000105229.7	Intron
chr7	55203327	55203353	0.99	6.025	+	EGFR	ENSG00000146648.21	Intron
chr8	22244973	22244978	0.99	6.025	-	hsa-mir-320a	MI0000542	miRNA
chr12	123511737	123511750	0.99	6.024	-	RILPL1	ENSG00000188026.13	Intron
chr12	123512476	123512492	0.98	6.024	-	RILPL1	ENSG00000188026.13	Intron
chr21	16539098	16539101	0.99	6.022	+	hsa-mir-99a	MI0000101	miRNA
chr11	114251874	114251915	0.99	6.02	+	ZBTB16	ENSG00000109906.15	3' UTR
chr14	68788236	68788280	0.99	6.017	-	ZFP36L1	ENSG00000185650.10	3' UTR
chr12	123512776	123512798	0.98	6.013	-	RILPL1	ENSG00000188026.13	Intron
chr19	4035888	4035903	0.99	6.009	+	PIAS4	ENSG00000105229.7	Intron
chr12	123511671	123511689	0.99	6.006	-	RILPL1	ENSG00000188026.13	Intron
chr11	114255209	114255249	0.99	6.005	+	ZBTB16	ENSG00000109906.15	3' UTR
chr12	123510947	123510957	0.97	6.003	-	RILPL1	ENSG00000188026.13	Intron
chr22	35343748	35343801	0.99	6.003	+	TOM1	ENSG00000100284.22	Intron
chr7	55204889	55204903	0.99	5.999	+	EGFR	ENSG00000146648.21	Intron
chr11	2132024	2132028	0.97	5.997	-	ENSG00000284779|IGF2	ENSG00000284779.3||ENSG00000167244.22	3' UTR
chr13	113796537	113796590	0.99	5.995	+	TMEM255B	ENSG00000184497.13	Intron
chr12	123511237	123511244	0.99	5.991	-	RILPL1	ENSG00000188026.13	Intron
chr11	2132028	2132030	0.98	5.99	-	ENSG00000284779|IGF2	ENSG00000167244.22||ENSG00000284779.3	3' UTR
chr7	55204603	55204638	0.98	5.98	+	EGFR	ENSG00000146648.21	Intron
chr6	39844997	39845018	0.99	5.976	+	DAAM2	ENSG00000146122.17	Intron
chr22	35343827	35343856	0.97	5.975	+	TOM1	ENSG00000100284.22	Intron
chr15	40088069	40088081	0.99	5.972	-	BMF	ENSG00000104081.14	3' UTR
chr22	35343284	35343298	0.99	5.972	+	TOM1	ENSG00000100284.22	Intron
chr7	55204661	55204675	0.99	5.971	+	EGFR	ENSG00000146648.21	Intron
chr13	113795887	113795916	0.99	5.968	+	TMEM255B	ENSG00000184497.13	Intron
chr6	39844834	39844932	0.99	5.968	+	DAAM2	ENSG00000146122.17	Intron
chr12	123511263	123511274	0.98	5.967	-	RILPL1	ENSG00000188026.13	Intron
chr12	123511805	123511819	0.99	5.966	-	RILPL1	ENSG00000188026.13	Intron
chr12	123512088	123512108	0.99	5.966	-	RILPL1	ENSG00000188026.13	Intron
chr6	33207873	33207877	0.99	5.966	+	hsa-mir-219a-1	MI0000296	miRNA
chr19	33458575	33458693	0.98	5.965	-	PEPD	ENSG00000124299.16	Intron
chr19	4035959	4035969	0.99	5.958	+	PIAS4	ENSG00000105229.7	Intron
chr10	72275674	72275770	0.99	5.956	+	DDIT4	ENSG00000168209.6	3' UTR
chr22	35343260	35343284	0.99	5.956	+	TOM1	ENSG00000100284.22	Intron
chr11	2132030	2132034	0.99	5.954	-	ENSG00000284779|IGF2	ENSG00000167244.22||ENSG00000284779.3	3' UTR
chr12	5481692	5481722	0.99	5.954	+	NTF3	ENSG00000185652.12	Intron
chr12	123511223	123511237	0.98	5.951	-	RILPL1	ENSG00000188026.13	Intron
chr12	123511819	123511856	0.97	5.943	-	RILPL1	ENSG00000188026.13	Intron
chr22	35343081	35343092	0.96	5.941	+	TOM1	ENSG00000100284.22	Intron
chr12	57191785	57191916	0.99	5.939	+	LRP1	ENSG00000123384.14	Intron
chr12	123512436	123512462	0.99	5.938	-	RILPL1	ENSG00000188026.13	Intron
chr13	113795659	113795681	0.99	5.938	+	TMEM255B	ENSG00000184497.13	Intron
chr11	2132034	2132036	0.99	5.933	-	IGF2|ENSG00000284779	ENSG00000167244.22||ENSG00000284779.3	3' UTR
chr19	4036559	4036567	0.99	5.932	+	PIAS4	ENSG00000105229.7	Intron
chr22	35343227	35343246	0.99	5.93	+	TOM1	ENSG00000100284.22	Intron
chr7	55204730	55204747	0.99	5.924	+	EGFR	ENSG00000146648.21	Intron
chr6	39845169	39845202	0.99	5.922	+	DAAM2	ENSG00000146122.17	Intron
chr22	35343423	35343458	0.99	5.918	+	TOM1	ENSG00000100284.22	Intron
chr22	35343731	35343748	0.99	5.918	+	TOM1	ENSG00000100284.22	Intron
chr19	4036655	4036676	0.99	5.917	+	PIAS4	ENSG00000105229.7	Intron
chr7	55204747	55204762	0.98	5.917	+	EGFR	ENSG00000146648.21	Intron
chr19	4036622	4036641	0.99	5.913	+	PIAS4	ENSG00000105229.7	Intron
chr11	2139353	2139393	0.99	5.909	-	IGF2	ENSG00000167244.22	5' UTR
chr7	55204596	55204603	0.99	5.903	+	EGFR	ENSG00000146648.21	Intron
chr12	123511880	123511930	0.99	5.896	-	RILPL1	ENSG00000188026.13	Intron
chr12	123513129	123513152	0.99	5.895	-	RILPL1	ENSG00000188026.13	Intron
chr22	35344014	35344110	0.99	5.895	+	TOM1	ENSG00000100284.22	Intron
chr12	123512747	123512765	0.99	5.893	-	RILPL1	ENSG00000188026.13	Intron
chr11	2132036	2132038	0.99	5.89	-	ENSG00000284779|IGF2	ENSG00000167244.22||ENSG00000284779.3	3' UTR
chr13	113796371	113796390	0.99	5.89	+	TMEM255B	ENSG00000184497.13	Intron
chr7	55204239	55204265	0.99	5.884	+	EGFR	ENSG00000146648.21	Intron
chr7	55203526	55203546	0.99	5.878	+	EGFR	ENSG00000146648.21	Intron
chr9	132377775	132377877	0.99	5.878	-	TTF1	ENSG00000125482.13	Intron
chr22	35343343	35343390	0.98	5.876	+	TOM1	ENSG00000100284.22	Intron
chr12	123511045	123511071	0.99	5.874	-	RILPL1	ENSG00000188026.13	Intron
chr11	2139281	2139330	0.99	5.872	-	IGF2	ENSG00000167244.22	5' UTR
chr13	113796436	113796457	0.99	5.87	+	TMEM255B	ENSG00000184497.13	Intron
chr12	123512019	123512042	0.97	5.863	-	RILPL1	ENSG00000188026.13	Intron
chr11	2139152	2139166	0.99	5.862	-	IGF2	ENSG00000167244.22	5' UTR
chr22	35343298	35343343	0.99	5.861	+	TOM1	ENSG00000100284.22	Intron
chr19	4036567	4036583	0.98	5.86	+	PIAS4	ENSG00000105229.7	Intron
chr12	123511528	123511546	0.98	5.859	-	RILPL1	ENSG00000188026.13	Intron
chr7	108574070	108574154	0.98	5.858	+	DNAJB9	ENSG00000128590.5	3' UTR
chr2	38067928	38067972	0.99	5.857	-	CYP1B1	ENSG00000138061.12	3' UTR
chr7	55204265	55204335	0.99	5.856	+	EGFR	ENSG00000146648.21	Intron
chr12	123512915	123512931	0.98	5.853	-	RILPL1	ENSG00000188026.13	Intron
chr12	123511030	123511045	0.98	5.85	-	RILPL1	ENSG00000188026.13	Intron
chr11	2138707	2138730	0.99	5.845	-	IGF2	ENSG00000167244.22	5' UTR
chr9	134760458	134760550	0.99	5.844	+	COL5A1	ENSG00000130635.16	Intron
chr11	2132038	2132047	0.99	5.836	-	IGF2|ENSG00000284779	ENSG00000167244.22||ENSG00000284779.3	3' UTR
chr12	123511758	123511772	0.99	5.835	-	RILPL1	ENSG00000188026.13	Intron
chr13	113796342	113796371	0.98	5.835	+	TMEM255B	ENSG00000184497.13	Intron
chr6	39845103	39845169	0.99	5.833	+	DAAM2	ENSG00000146122.17	Intron
chr12	123511659	123511671	0.99	5.831	-	RILPL1	ENSG00000188026.13	Intron
chr12	123511212	123511223	0.98	5.823	-	RILPL1	ENSG00000188026.13	Intron
chr12	123512418	123512436	0.98	5.823	-	RILPL1	ENSG00000188026.13	Intron
chr22	35342672	35342804	0.97	5.823	+	TOM1	ENSG00000100284.22	Intron
chr21	16539842	16539861	0.99	5.821	+	hsa-let-7c	MI0000064	miRNA
chr6	39845086	39845103	0.98	5.82	+	DAAM2	ENSG00000146122.17	Intron
chr13	113796299	113796328	0.99	5.818	+	TMEM255B	ENSG00000184497.13	Intron
chr12	123512042	123512059	0.99	5.816	-	RILPL1	ENSG00000188026.13	Intron
chr6	39845245	39845263	0.99	5.815	+	DAAM2	ENSG00000146122.17	Intron
chr9	134759416	134759469	0.99	5.815	+	COL5A1	ENSG00000130635.16	Intron
chr12	123512462	123512476	0.98	5.814	-	RILPL1	ENSG00000188026.13	Intron
chr11	2132047	2132049	0.99	5.813	-	IGF2|ENSG00000284779	ENSG00000284779.3||ENSG00000167244.22	3' UTR
chr19	4036713	4036733	0.99	5.813	+	PIAS4	ENSG00000105229.7	Intron
chr22	35342922	35342934	0.99	5.813	+	TOM1	ENSG00000100284.22	Intron
chr11	2132049	2132053	0.99	5.811	-	ENSG00000284779|IGF2	ENSG00000167244.22||ENSG00000284779.3	3' UTR
chr14	68788289	68788328	0.99	5.804	-	ZFP36L1	ENSG00000185650.10	3' UTR
chr12	123512765	123512776	0.98	5.799	-	RILPL1	ENSG00000188026.13	Intron
chr9	134759955	134760075	0.98	5.796	+	COL5A1	ENSG00000130635.16	Intron
chr22	35342804	35342826	0.99	5.793	+	TOM1	ENSG00000100284.22	Intron
chr11	114251818	114251874	0.99	5.792	+	ZBTB16	ENSG00000109906.15	3' UTR
chr11	2131474	2131478	0.99	5.79	-	ENSG00000284779|IGF2	ENSG00000284779.3||ENSG00000167244.22	3' UTR
chr12	123511856	123511880	0.99	5.789	-	RILPL1	ENSG00000188026.13	Intron
chr11	114255249	114255253	0.99	5.787	+	ZBTB16	ENSG00000109906.15	3' UTR
chr22	35343028	35343044	0.98	5.787	+	TOM1	ENSG00000100284.22	Intron
chr7	108574183	108574202	0.98	5.786	+	DNAJB9	ENSG00000128590.5	3' UTR
chr12	123512954	123512969	0.98	5.783	-	RILPL1	ENSG00000188026.13	Intron
chr12	123512969	123512982	0.99	5.782	-	RILPL1	ENSG00000188026.13	Intron
chr19	4036733	4036753	0.98	5.778	+	PIAS4	ENSG00000105229.7	Intron
chr7	108574154	108574183	0.99	5.772	+	DNAJB9	ENSG00000128590.5	3' UTR
chr11	2131470	2131474	0.99	5.768	-	ENSG00000284779|IGF2	ENSG00000284779.3||ENSG00000167244.22	3' UTR
chr11	2132053	2132057	0.99	5.764	-	ENSG00000284779|IGF2	ENSG00000284779.3||ENSG00000167244.22	3' UTR
chr13	113795637	113795659	0.99	5.763	+	TMEM255B	ENSG00000184497.13	Intron
chr22	35343208	35343227	0.99	5.763	+	TOM1	ENSG00000100284.22	Intron
chr11	2130372	2130375	0.98	5.758	-	IGF2	ENSG00000167244.22	3' UTR
chr11	2132057	2132059	0.98	5.757	-	ENSG00000284779|IGF2	ENSG00000284779.3||ENSG00000167244.22	3' UTR
chr22	35342934	35342967	0.99	5.757	+	TOM1	ENSG00000100284.22	Intron
chr12	123510921	123510931	0.98	5.756	-	RILPL1	ENSG00000188026.13	Intron
chr22	35342967	35343007	0.99	5.756	+	TOM1	ENSG00000100284.22	Intron
chr7	55204903	55204918	0.99	5.756	+	EGFR	ENSG00000146648.21	Intron
chr13	113796036	113796058	0.98	5.754	+	TMEM255B	ENSG00000184497.13	Intron
chr7	55203546	55203586	0.99	5.754	+	EGFR	ENSG00000146648.21	Intron
chr19	4036108	4036129	0.99	5.752	+	PIAS4	ENSG00000105229.7	Intron
chr22	35343007	35343028	0.99	5.749	+	TOM1	ENSG00000100284.22	Intron
chr22	35342891	35342922	0.98	5.748	+	TOM1	ENSG00000100284.22	Intron
chrX	151958625	151958636	0.99	5.745	-	hsa-mir-224	MI0000301	miRNA
chrX	151958636	151958649	0.99	5.745	-	hsa-mir-224	MI0000301	miRNA
chr6	39845018	39845059	0.99	5.744	+	DAAM2	ENSG00000146122.17	Intron
chr19	4036676	4036713	0.98	5.742	+	PIAS4	ENSG00000105229.7	Intron
chr12	5481722	5481747	0.99	5.739	+	NTF3	ENSG00000185652.12	Intron
chr11	2130375	2130389	0.99	5.738	-	IGF2	ENSG00000167244.22	3' UTR
chr7	108574202	108574254	0.98	5.735	+	DNAJB9	ENSG00000128590.5	3' UTR
chr6	33207850	33207873	0.99	5.732	+	hsa-mir-219a-1	MI0000296	miRNA
chr6	39845218	39845235	0.96	5.732	+	DAAM2	ENSG00000146122.17	Intron
chr12	123511556	123511598	0.99	5.731	-	RILPL1	ENSG00000188026.13	Intron
chr12	123513199	123513279	0.98	5.731	-	RILPL1	ENSG00000188026.13	Intron
chr7	129770444	129770474	0.99	5.731	-	hsa-mir-182	MI0000272	miRNA
chr12	123512931	123512941	0.99	5.729	-	RILPL1	ENSG00000188026.13	Intron
chr12	123512941	123512954	0.99	5.728	-	RILPL1	ENSG00000188026.13	Intron
chr11	2132059	2132062	0.99	5.726	-	IGF2|ENSG00000284779	ENSG00000284779.3||ENSG00000167244.22	3' UTR
chr5	172768252	172768408	0.98	5.726	-	DUSP1	ENSG00000120129.6	3' UTR
chr12	123511653	123511659	0.98	5.725	-	RILPL1	ENSG00000188026.13	Intron
chr2	38067972	38068044	0.99	5.725	-	CYP1B1	ENSG00000138061.12	3' UTR
chr11	2132076	2132087	0.99	5.724	-	IGF2|ENSG00000284779	ENSG00000167244.22||ENSG00000284779.3	3' UTR
chr1	91680762	91680860	0.99	5.723	-	TGFBR3	ENSG00000069702.11	3' UTR
chr11	2132064	2132066	0.99	5.723	-	IGF2|ENSG00000284779	ENSG00000284779.3||ENSG00000167244.22	3' UTR
chr11	2132066	2132070	0.99	5.723	-	IGF2|ENSG00000284779	ENSG00000167244.22||ENSG00000284779.3	3' UTR
chr6	39845235	39845245	0.99	5.723	+	DAAM2	ENSG00000146122.17	Intron
chr11	2139347	2139353	0.99	5.721	-	IGF2	ENSG00000167244.22	5' UTR
chr11	2132062	2132064	0.99	5.72	-	ENSG00000284779|IGF2	ENSG00000284779.3||ENSG00000167244.22	3' UTR
chr9	132377317	132377493	0.99	5.719	-	TTF1	ENSG00000125482.13	Intron
chr13	113796390	113796414	0.98	5.717	+	TMEM255B	ENSG00000184497.13	Intron
chr11	2130389	2130410	0.99	5.715	-	IGF2	ENSG00000167244.22	3' UTR
chr11	2132070	2132076	0.98	5.715	-	IGF2|ENSG00000284779	ENSG00000284779.3||ENSG00000167244.22	3' UTR
chr2	38067905	38067920	0.99	5.715	-	CYP1B1	ENSG00000138061.12	3' UTR
chr12	123510897	123510912	0.99	5.713	-	RILPL1	ENSG00000188026.13	Intron
chr11	2131466	2131470	0.99	5.712	-	IGF2|ENSG00000284779	ENSG00000167244.22||ENSG00000284779.3	3' UTR
chr13	113795525	113795574	0.99	5.712	+	TMEM255B	ENSG00000184497.13	Intron
chr12	123511643	123511653	0.98	5.711	-	RILPL1	ENSG00000188026.13	Intron
chr7	55203377	55203410	0.99	5.709	+	EGFR	ENSG00000146648.21	Intron
chr22	35343458	35343478	0.98	5.708	+	TOM1	ENSG00000100284.22	Intron
chr13	113796008	113796036	0.99	5.701	+	TMEM255B	ENSG00000184497.13	Intron
chr22	35343400	35343423	0.97	5.701	+	TOM1	ENSG00000100284.22	Intron
chr13	113795574	113795599	0.99	5.7	+	TMEM255B	ENSG00000184497.13	Intron
chr6	39845354	39845456	0.98	5.7	+	DAAM2	ENSG00000146122.17	Intron
chr12	123511546	123511556	0.97	5.698	-	RILPL1	ENSG00000188026.13	Intron
chr22	35343478	35343492	0.99	5.688	+	TOM1	ENSG00000100284.22	Intron
chr19	4036510	4036527	0.99	5.685	+	PIAS4	ENSG00000105229.7	Intron
chr11	2132087	2132092	0.98	5.682	-	IGF2|ENSG00000284779	ENSG00000284779.3||ENSG00000167244.22	3' UTR
chr11	2139339	2139347	0.99	5.682	-	IGF2	ENSG00000167244.22	5' UTR
chr7	55203234	55203266	0.99	5.679	+	EGFR	ENSG00000146648.21	Intron
chr7	55203353	55203377	0.99	5.677	+	EGFR	ENSG00000146648.21	Intron
chr11	114255253	114255288	0.98	5.676	+	ZBTB16	ENSG00000109906.15	3' UTR
chr6	39845539	39845626	0.99	5.675	+	DAAM2	ENSG00000146122.17	Intron
chr12	123511930	123511947	0.98	5.674	-	RILPL1	ENSG00000188026.13	Intron
chr19	4036129	4036171	0.99	5.671	+	PIAS4	ENSG00000105229.7	Intron
chr12	123510931	123510947	0.99	5.67	-	RILPL1	ENSG00000188026.13	Intron
chr7	55204868	55204889	0.99	5.669	+	EGFR	ENSG00000146648.21	Intron
chr18	74616997	74617041	0.99	5.662	+	ZNF407	ENSG00000215421.10	Intron
chr1	91680742	91680762	0.99	5.66	-	TGFBR3	ENSG00000069702.11	3' UTR
chr12	123510885	123510897	0.98	5.66	-	RILPL1	ENSG00000188026.13	Intron
chr12	57192079	57192154	0.99	5.655	+	LRP1	ENSG00000123384.14	Intron
chr12	123513086	123513116	0.98	5.651	-	RILPL1	ENSG00000188026.13	Intron
chr12	123513019	123513039	0.98	5.649	-	RILPL1	ENSG00000188026.13	Intron
chr11	2139330	2139332	0.99	5.647	-	IGF2	ENSG00000167244.22	5' UTR
chr12	123513152	123513161	0.98	5.645	-	RILPL1	ENSG00000188026.13	Intron
chr5	72910276	72910434	0.99	5.644	+	TNPO1	ENSG00000083312.19	3' UTR
chr9	134759545	134759678	0.99	5.644	+	COL5A1	ENSG00000130635.16	Intron
chr12	123511620	123511643	0.99	5.642	-	RILPL1	ENSG00000188026.13	Intron
chr11	2131461	2131466	0.99	5.639	-	ENSG00000284779|IGF2	ENSG00000284779.3||ENSG00000167244.22	3' UTR
chr12	123510804	123510885	0.98	5.639	-	RILPL1	ENSG00000188026.13	Intron
chr7	55203208	55203234	0.99	5.639	+	EGFR	ENSG00000146648.21	Intron
chr12	123512726	123512747	0.98	5.638	-	RILPL1	ENSG00000188026.13	Intron
chr11	2129709	2129717	0.99	5.637	-	IGF2	ENSG00000167244.22	3' UTR
chr11	2139332	2139339	0.99	5.634	-	IGF2	ENSG00000167244.22	5' UTR
chr12	123512409	123512418	0.97	5.634	-	RILPL1	ENSG00000188026.13	Intron
chr22	35343492	35343531	0.99	5.634	+	TOM1	ENSG00000100284.22	Intron
chr12	123510912	123510921	0.99	5.633	-	RILPL1	ENSG00000188026.13	Intron
chr12	5481756	5481770	0.98	5.631	+	NTF3	ENSG00000185652.12	Intron
chr12	123510312	123510425	0.99	5.63	-	RILPL1	ENSG00000188026.13	Intron
chr7	55203704	55203746	0.99	5.627	+	EGFR	ENSG00000146648.21	Intron
chr2	104824348	104824545	0.99	5.624	-	PANTR1	ENSG00000233639.9	Other
chr12	123512356	123512397	0.98	5.623	-	RILPL1	ENSG00000188026.13	Intron
chr21	45156510	45156593	0.99	5.623	+	ADARB1	ENSG00000197381.17	Intron
chr13	113796280	113796299	0.99	5.621	+	TMEM255B	ENSG00000184497.13	Intron
chrX	98470581	98470598	0.99	5.621	+	ENSG00000281566	ENSG00000281566.4	Other
chrX	98470598	98470604	0.98	5.621	+	ENSG00000281566	ENSG00000281566.4	Other
chrX	98470604	98470608	0.99	5.621	+	ENSG00000281566	ENSG00000281566.4	Other
chr12	5481781	5481815	0.99	5.62	+	NTF3	ENSG00000185652.12	Intron
chr15	55611878	55611969	0.99	5.62	-	PRTG	ENSG00000166450.13	3' UTR
chr22	35343179	35343208	0.99	5.617	+	TOM1	ENSG00000100284.22	Intron
chr7	55204335	55204387	0.99	5.616	+	EGFR	ENSG00000146648.21	Intron
chr22	47005009	47005105	0.98	5.614	+	TBC1D22A	ENSG00000054611.14	Intron
chr9	132378121	132378219	0.99	5.614	-	TTF1	ENSG00000125482.13	Intron
chr12	123512982	123513004	0.99	5.613	-	RILPL1	ENSG00000188026.13	Intron
chr12	123513004	123513019	0.99	5.609	-	RILPL1	ENSG00000188026.13	Intron
chr9	134759373	134759416	0.97	5.609	+	COL5A1	ENSG00000130635.16	Intron
chr13	113795681	113795708	0.98	5.608	+	TMEM255B	ENSG00000184497.13	Intron
chr19	33458693	33458792	0.99	5.607	-	PEPD	ENSG00000124299.16	Intron
chr7	55204419	55204439	0.99	5.607	+	EGFR	ENSG00000146648.21	Intron
chr14	68788280	68788289	0.99	5.603	-	ZFP36L1	ENSG00000185650.10	3' UTR
chr7	55203509	55203526	0.96	5.601	+	EGFR	ENSG00000146648.21	Intron
chr13	113795964	113795986	0.99	5.599	+	TMEM255B	ENSG00000184497.13	Intron
chr22	35343246	35343260	0.98	5.597	+	TOM1	ENSG00000100284.22	Intron
chr7	55203602	55203683	0.99	5.597	+	EGFR	ENSG00000146648.21	Intron
chr22	35343531	35343568	0.98	5.596	+	TOM1	ENSG00000100284.22	Intron
chr12	123512707	123512726	0.99	5.595	-	RILPL1	ENSG00000188026.13	Intron
chr9	134760655	134760738	0.99	5.595	+	COL5A1	ENSG00000130635.16	Intron
chr6	39845202	39845210	0.99	5.591	+	DAAM2	ENSG00000146122.17	Intron
chr9	132378500	132378611	0.99	5.588	-	TTF1	ENSG00000125482.13	Intron
chr19	33458533	33458575	0.99	5.587	-	PEPD	ENSG00000124299.16	Intron
chr7	55204503	55204528	0.99	5.586	+	EGFR	ENSG00000146648.21	Intron
chr9	132378611	132378813	0.99	5.585	-	TTF1	ENSG00000125482.13	Intron
chr12	57192029	57192079	0.98	5.584	+	LRP1	ENSG00000123384.14	Intron
chr18	74616952	74616972	0.99	5.584	+	ZNF407	ENSG00000215421.10	Intron
chr12	123513161	123513199	0.98	5.578	-	RILPL1	ENSG00000188026.13	Intron
chrX	134169681	134169687	0.99	5.575	-	hsa-mir-19b-2	MI0000075	miRNA
chrX	134169687	134169702	0.99	5.575	-	hsa-mir-19b-2	MI0000075	miRNA
chr9	134760179	134760315	0.97	5.571	+	COL5A1	ENSG00000130635.16	Intron
chr18	74617041	74617095	0.98	5.57	+	ZNF407	ENSG00000215421.10	Intron
chr6	39845059	39845073	0.99	5.569	+	DAAM2	ENSG00000146122.17	Intron
chr7	55204918	55204943	0.99	5.568	+	EGFR	ENSG00000146648.21	Intron
chr11	2130175	2130194	0.99	5.567	-	IGF2	ENSG00000167244.22	3' UTR
chr9	132377244	132377301	0.99	5.567	-	TTF1	ENSG00000125482.13	Intron
chr1	91680695	91680742	0.99	5.566	-	TGFBR3	ENSG00000069702.11	3' UTR
chr12	5481747	5481756	0.99	5.565	+	NTF3	ENSG00000185652.12	Intron
chr16	2090247	2090270	0.99	5.563	-	hsa-mir-1225	MI0006311	miRNA
chrX	134169702	134169710	0.98	5.561	-	hsa-mir-19b-2	MI0000075	miRNA
chr13	113795986	113796008	0.98	5.559	+	TMEM255B	ENSG00000184497.13	Intron
chr12	123511598	123511620	0.99	5.558	-	RILPL1	ENSG00000188026.13	Intron
chr13	113795916	113795940	0.99	5.558	+	TMEM255B	ENSG00000184497.13	Intron
chr18	74616793	74616843	0.98	5.558	+	ZNF407	ENSG00000215421.10	Intron
chr12	123511965	123512008	0.98	5.557	-	RILPL1	ENSG00000188026.13	Intron
chr15	40088029	40088069	0.99	5.556	-	BMF	ENSG00000104081.14	3' UTR
chr7	55204439	55204485	0.99	5.556	+	EGFR	ENSG00000146648.21	Intron
chr11	114252637	114252651	0.99	5.555	+	ZBTB16	ENSG00000109906.15	3' UTR
chr8	125438073	125438192	0.99	5.553	+	TRIB1	ENSG00000173334.4	3' UTR
chr13	113796058	113796081	0.99	5.552	+	TMEM255B	ENSG00000184497.13	Intron
chr11	2130194	2130212	0.99	5.551	-	IGF2	ENSG00000167244.22	3' UTR
chr7	55203490	55203509	0.99	5.549	+	EGFR	ENSG00000146648.21	Intron
chr12	57191949	57192029	0.99	5.546	+	LRP1	ENSG00000123384.14	Intron
chr7	55203194	55203208	0.99	5.542	+	EGFR	ENSG00000146648.21	Intron
chr5	172768162	172768176	0.99	5.54	-	DUSP1	ENSG00000120129.6	3' UTR
chr7	55203266	55203316	0.99	5.54	+	EGFR	ENSG00000146648.21	Intron
chr7	55204777	55204796	0.99	5.536	+	EGFR	ENSG00000146648.21	Intron
chr12	123512008	123512019	0.99	5.535	-	RILPL1	ENSG00000188026.13	Intron
chr2	38067840	38067905	0.98	5.534	-	CYP1B1	ENSG00000138061.12	3' UTR
chr9	134759469	134759508	0.99	5.534	+	COL5A1	ENSG00000130635.16	Intron
chr11	2138568	2138653	0.99	5.532	-	IGF2	ENSG00000167244.22	5' UTR
chr2	43223353	43223377	0.98	5.531	-	ZFP36L2	ENSG00000152518.8	3' UTR
chr20	36048292	36048316	0.98	5.529	-	NORAD	ENSG00000260032.2	Other
chr9	134760550	134760586	0.97	5.528	+	COL5A1	ENSG00000130635.16	Intron
chr9	132377643	132377775	0.97	5.523	-	TTF1	ENSG00000125482.13	Intron
chr7	55204183	55204212	0.99	5.52	+	EGFR	ENSG00000146648.21	Intron
chr7	55204762	55204777	0.99	5.514	+	EGFR	ENSG00000146648.21	Intron
chr11	10307052	10307117	0.98	5.508	+	ADM	ENSG00000148926.10	3' UTR
chr6	39845210	39845218	0.98	5.508	+	DAAM2	ENSG00000146122.17	Intron
chr12	5481665	5481692	0.99	5.505	+	NTF3	ENSG00000185652.12	Intron
chr12	123512308	123512356	0.99	5.504	-	RILPL1	ENSG00000188026.13	Intron
chr2	1679069	1679196	0.99	5.504	-	PXDN	ENSG00000130508.11	Intron
chr16	2090221	2090235	0.99	5.5	-	hsa-mir-1225	MI0006311	miRNA
chrX	151958649	151958654	0.99	5.5	-	hsa-mir-224	MI0000301	miRNA
chr13	113795505	113795525	0.99	5.498	+	TMEM255B	ENSG00000184497.13	Intron
chr6	39845073	39845086	0.97	5.496	+	DAAM2	ENSG00000146122.17	Intron
chr21	45156360	45156510	0.99	5.494	+	ADARB1	ENSG00000197381.17	Intron
chr12	123512688	123512707	0.99	5.493	-	RILPL1	ENSG00000188026.13	Intron
chr13	113796328	113796342	0.99	5.492	+	TMEM255B	ENSG00000184497.13	Intron
chr12	57191916	57191934	0.99	5.489	+	LRP1	ENSG00000123384.14	Intron
chr12	123513053	123513068	0.98	5.489	-	RILPL1	ENSG00000188026.13	Intron
chr10	103394337	103394344	0.99	5.488	-	hsa-mir-1307	MI0006444	miRNA
chr9	132378219	132378380	0.99	5.488	-	TTF1	ENSG00000125482.13	Intron
chr11	2138826	2138842	0.99	5.485	-	IGF2	ENSG00000167244.22	5' UTR
chr13	113795940	113795964	0.99	5.484	+	TMEM255B	ENSG00000184497.13	Intron
chr11	2130216	2130218	0.99	5.478	-	IGF2	ENSG00000167244.22	3' UTR
chr7	55204967	55205033	0.99	5.478	+	EGFR	ENSG00000146648.21	Intron
chr12	123512397	123512409	0.99	5.474	-	RILPL1	ENSG00000188026.13	Intron
chr19	4036171	4036247	0.98	5.471	+	PIAS4	ENSG00000105229.7	Intron
chr11	2130212	2130216	0.98	5.47	-	IGF2	ENSG00000167244.22	3' UTR
chr19	4036369	4036387	0.98	5.47	+	PIAS4	ENSG00000105229.7	Intron
chr12	123513279	123513315	0.99	5.465	-	RILPL1	ENSG00000188026.13	Intron
chr19	4036527	4036541	0.99	5.464	+	PIAS4	ENSG00000105229.7	Intron
chr13	113795839	113795863	0.97	5.463	+	TMEM255B	ENSG00000184497.13	Intron
chr19	4036429	4036444	0.98	5.461	+	PIAS4	ENSG00000105229.7	Intron
chr17	48037176	48037189	0.99	5.46	-	hsa-mir-152	MI0000462	miRNA
chr17	48037189	48037196	0.99	5.46	-	hsa-mir-152	MI0000462	miRNA
chr2	43223283	43223353	0.99	5.459	-	ZFP36L2	ENSG00000152518.8	3' UTR
chr7	55203586	55203602	0.99	5.459	+	EGFR	ENSG00000146648.21	Intron
chr9	126884808	126884924	0.99	5.457	+	ZBTB34	ENSG00000177125.6	3' UTR
chr22	35342826	35342840	0.97	5.456	+	TOM1	ENSG00000100284.22	Intron
chr2	1680072	1680084	0.98	5.455	-	PXDN	ENSG00000130508.11	Intron
chr11	2130171	2130175	0.98	5.454	-	IGF2	ENSG00000167244.22	3' UTR
chr17	48037172	48037176	0.99	5.454	-	hsa-mir-152	MI0000462	miRNA
chr7	55204820	55204868	0.99	5.453	+	EGFR	ENSG00000146648.21	Intron
chr11	2129958	2129967	0.99	5.452	-	IGF2	ENSG00000167244.22	3' UTR
chr7	55204485	55204503	0.99	5.452	+	EGFR	ENSG00000146648.21	Intron
chr12	123513039	123513053	0.99	5.451	-	RILPL1	ENSG00000188026.13	Intron
chr13	113796414	113796436	0.99	5.449	+	TMEM255B	ENSG00000184497.13	Intron
chr7	55203746	55203774	0.96	5.448	+	EGFR	ENSG00000146648.21	Intron
chr9	132377948	132378035	0.99	5.447	-	TTF1	ENSG00000125482.13	Intron
chr6	39845485	39845510	0.99	5.445	+	DAAM2	ENSG00000146122.17	Intron
chr11	2130218	2130224	0.98	5.441	-	IGF2	ENSG00000167244.22	3' UTR
chr2	1679980	1680049	0.99	5.44	-	PXDN	ENSG00000130508.11	Intron
chr9	134760351	134760436	0.99	5.438	+	COL5A1	ENSG00000130635.16	Intron
chr7	94667875	94667894	0.99	5.437	+	PEG10	ENSG00000242265.6	3' UTR
chr9	134759523	134759545	0.98	5.436	+	COL5A1	ENSG00000130635.16	Intron
chr11	2130167	2130171	0.99	5.435	-	IGF2	ENSG00000167244.22	3' UTR
chr9	132377172	132377197	0.99	5.433	-	TTF1	ENSG00000125482.13	Intron
chr7	55204807	55204820	0.98	5.432	+	EGFR	ENSG00000146648.21	Intron
chr2	38067920	38067928	0.99	5.428	-	CYP1B1	ENSG00000138061.12	3' UTR
chr16	2090235	2090247	0.99	5.426	-	hsa-mir-1225	MI0006311	miRNA
chr22	35343568	35343613	0.99	5.426	+	TOM1	ENSG00000100284.22	Intron
chr9	134760151	134760179	0.99	5.425	+	COL5A1	ENSG00000130635.16	Intron
chr9	134760738	134760773	0.99	5.425	+	COL5A1	ENSG00000130635.16	Intron
chr9	132377197	132377244	0.99	5.423	-	TTF1	ENSG00000125482.13	Intron
chr12	123512646	123512664	0.99	5.42	-	RILPL1	ENSG00000188026.13	Intron
chr21	45155789	45155922	0.98	5.418	+	ADARB1	ENSG00000197381.17	Intron
chr11	2138795	2138826	0.99	5.417	-	IGF2	ENSG00000167244.22	5' UTR
chr12	5481907	5481936	0.99	5.417	+	NTF3	ENSG00000185652.12	Intron
chr7	55203683	55203704	0.99	5.417	+	EGFR	ENSG00000146648.21	Intron
chr20	36048316	36048343	0.99	5.416	-	NORAD	ENSG00000260032.2	Other
chr7	55204087	55204183	0.97	5.415	+	EGFR	ENSG00000146648.21	Intron
chr12	123512623	123512646	0.98	5.412	-	RILPL1	ENSG00000188026.13	Intron
chr9	132378076	132378121	0.99	5.412	-	TTF1	ENSG00000125482.13	Intron
chr2	1680084	1680188	0.98	5.406	-	PXDN	ENSG00000130508.11	Intron
chr22	35343164	35343179	0.99	5.406	+	TOM1	ENSG00000100284.22	Intron
chr5	172768176	172768217	0.99	5.405	-	DUSP1	ENSG00000120129.6	3' UTR
chr22	35343640	35343666	0.99	5.404	+	TOM1	ENSG00000100284.22	Intron
chr7	55203469	55203490	0.99	5.403	+	EGFR	ENSG00000146648.21	Intron
chr2	43223170	43223224	0.99	5.401	-	ZFP36L2	ENSG00000152518.8	3' UTR
chr9	134760869	134760920	0.99	5.397	+	COL5A1	ENSG00000130635.16	Intron
chr22	35342852	35342891	0.99	5.396	+	TOM1	ENSG00000100284.22	Intron
chr9	134759345	134759373	0.99	5.396	+	COL5A1	ENSG00000130635.16	Intron
chr18	74616972	74616997	0.99	5.394	+	ZNF407	ENSG00000215421.10	Intron
chr9	132377130	132377172	0.99	5.393	-	TTF1	ENSG00000125482.13	Intron
chr19	4036896	4036910	0.98	5.392	+	PIAS4	ENSG00000105229.7	Intron
chr8	38918440	38918512	0.99	5.392	+	PLEKHA2	ENSG00000169499.15	Intron
chr19	33458362	33458403	0.98	5.391	-	PEPD	ENSG00000124299.16	Intron
chr7	94667922	94667979	0.99	5.387	+	PEG10	ENSG00000242265.6	3' UTR
chr19	4036822	4036860	0.99	5.384	+	PIAS4	ENSG00000105229.7	Intron
chr21	16539835	16539842	0.99	5.384	+	hsa-let-7c	MI0000064	miRNA
chr12	123513076	123513086	0.99	5.383	-	RILPL1	ENSG00000188026.13	Intron
chr12	5481770	5481781	0.99	5.381	+	NTF3	ENSG00000185652.12	Intron
chr9	132377877	132377948	0.99	5.381	-	TTF1	ENSG00000125482.13	Intron
chr19	4036387	4036429	0.99	5.38	+	PIAS4	ENSG00000105229.7	Intron
chr1	25767776	25767927	0.99	5.378	+	MAN1C1	ENSG00000117643.15	Intron
chr19	33458403	33458515	0.99	5.375	-	PEPD	ENSG00000124299.16	Intron
chr21	45156593	45156611	0.99	5.375	+	ADARB1	ENSG00000197381.17	Intron
chr9	134760920	134760935	0.99	5.375	+	COL5A1	ENSG00000130635.16	Intron
chr1	91680371	91680492	0.98	5.372	-	TGFBR3	ENSG00000069702.11	3' UTR
chr9	134760075	134760114	0.99	5.371	+	COL5A1	ENSG00000130635.16	Intron
chr22	47003486	47003567	0.99	5.368	+	TBC1D22A	ENSG00000054611.14	Intron
chr3	195109659	195109722	0.99	5.367	-	XXYLT1	ENSG00000173950.16	Intron
chr7	55204796	55204807	0.99	5.367	+	EGFR	ENSG00000146648.21	Intron
chr22	47005597	47005739	0.99	5.366	+	TBC1D22A	ENSG00000054611.14	Intron
chr6	39845467	39845485	0.99	5.366	+	DAAM2	ENSG00000146122.17	Intron
chr9	134760826	134760869	0.99	5.365	+	COL5A1	ENSG00000130635.16	Intron
chr12	123510649	123510749	0.97	5.364	-	RILPL1	ENSG00000188026.13	Intron
chr3	195110115	195110212	0.99	5.363	-	XXYLT1	ENSG00000173950.16	Intron
chr7	94667894	94667910	0.99	5.363	+	PEG10	ENSG00000242265.6	3' UTR
chr21	45156310	45156360	0.99	5.362	+	ADARB1	ENSG00000197381.17	Intron
chr2	1679896	1679932	0.99	5.359	-	PXDN	ENSG00000130508.11	Intron
chr21	45156740	45156881	0.98	5.356	+	ADARB1	ENSG00000197381.17	Intron
chr11	114252466	114252566	0.98	5.354	+	ZBTB16	ENSG00000109906.15	3' UTR
chr1	198859094	198859103	0.99	5.353	-	hsa-mir-181a-1	MI0000289	miRNA
chr20	299606	299718	0.99	5.353	+	ZCCHC3	ENSG00000247315.4	3' UTR
chr13	113795863	113795887	0.99	5.348	+	TMEM255B	ENSG00000184497.13	Intron
chr19	4036803	4036822	0.98	5.346	+	PIAS4	ENSG00000105229.7	Intron
chr13	91350665	91350677	0.99	5.343	+	hsa-mir-17	MI0000071	miRNA
chr17	59151147	59151161	0.99	5.343	-	hsa-mir-301a	MI0000745	miRNA
chr12	5481850	5481874	0.99	5.341	+	NTF3	ENSG00000185652.12	Intron
chr3	195109722	195109769	0.99	5.341	-	XXYLT1	ENSG00000173950.16	Intron
chr7	55204387	55204419	0.98	5.34	+	EGFR	ENSG00000146648.21	Intron
chr7	94667910	94667922	0.99	5.338	+	PEG10	ENSG00000242265.6	3' UTR
chr17	59151161	59151169	0.99	5.337	-	hsa-mir-301a	MI0000745	miRNA
chr6	39845516	39845539	0.99	5.337	+	DAAM2	ENSG00000146122.17	Intron
chr9	126885510	126885721	0.98	5.336	+	ZBTB34	ENSG00000177125.6	3' UTR
chr12	5481950	5481987	0.99	5.334	+	NTF3	ENSG00000185652.12	Intron
chr6	39845456	39845467	0.99	5.334	+	DAAM2	ENSG00000146122.17	Intron
chr17	59151169	59151175	0.99	5.331	-	hsa-mir-301a	MI0000745	miRNA
chr13	113796081	113796111	0.99	5.33	+	TMEM255B	ENSG00000184497.13	Intron
chr22	47003652	47003682	0.97	5.329	+	TBC1D22A	ENSG00000054611.14	Intron
chr13	113796111	113796133	0.99	5.327	+	TMEM255B	ENSG00000184497.13	Intron
chr6	39845510	39845516	0.97	5.327	+	DAAM2	ENSG00000146122.17	Intron
chr1	91680997	91681073	0.98	5.326	-	TGFBR3	ENSG00000069702.11	3' UTR
chr13	113795822	113795839	0.99	5.324	+	TMEM255B	ENSG00000184497.13	Intron
chr18	3458225	3458330	0.99	5.324	+	TGIF1	ENSG00000177426.22	3' UTR
chr22	47004287	47004330	0.99	5.321	+	TBC1D22A	ENSG00000054611.14	Intron
chr9	134685171	134685268	0.99	5.316	+	COL5A1	ENSG00000130635.16	Intron
chr22	47003682	47003711	0.99	5.314	+	TBC1D22A	ENSG00000054611.14	Intron
chr12	123511947	123511965	0.98	5.312	-	RILPL1	ENSG00000188026.13	Intron
chr2	1679570	1679597	0.98	5.311	-	PXDN	ENSG00000130508.11	Intron
chr1	25767927	25768135	0.99	5.308	+	MAN1C1	ENSG00000117643.15	Intron
chr12	123510492	123510511	0.99	5.307	-	RILPL1	ENSG00000188026.13	Intron
chr15	40088099	40088126	0.99	5.305	-	BMF	ENSG00000104081.14	3' UTR
chr1	183144333	183144385	0.99	5.303	+	LAMC1	ENSG00000135862.6	3' UTR
chr19	4036247	4036269	0.96	5.303	+	PIAS4	ENSG00000105229.7	Intron
chr11	2138730	2138755	0.98	5.301	-	IGF2	ENSG00000167244.22	5' UTR
chr19	33458200	33458254	0.99	5.301	-	PEPD	ENSG00000124299.16	Intron
chr7	55203410	55203435	0.97	5.297	+	EGFR	ENSG00000146648.21	Intron
chr22	35342840	35342852	0.99	5.288	+	TOM1	ENSG00000100284.22	Intron
chr7	55203316	55203327	0.98	5.288	+	EGFR	ENSG00000146648.21	Intron
chr9	134760114	134760151	0.99	5.288	+	COL5A1	ENSG00000130635.16	Intron
chr9	132378387	132378500	0.98	5.287	-	TTF1	ENSG00000125482.13	Intron
chr2	1680049	1680072	0.99	5.286	-	PXDN	ENSG00000130508.11	Intron
chr19	33458128	33458145	0.98	5.285	-	PEPD	ENSG00000124299.16	Intron
chr10	103394344	103394357	0.99	5.281	-	hsa-mir-1307	MI0006444	miRNA
chr12	5481936	5481950	0.98	5.279	+	NTF3	ENSG00000185652.12	Intron
chr13	113795479	113795505	0.99	5.279	+	TMEM255B	ENSG00000184497.13	Intron
chr2	1679855	1679870	0.98	5.279	-	PXDN	ENSG00000130508.11	Intron
chr8	38918768	38918840	0.98	5.276	+	PLEKHA2	ENSG00000169499.15	Intron
chr11	114252566	114252601	0.98	5.275	+	ZBTB16	ENSG00000109906.15	3' UTR
chr21	45156223	45156267	0.99	5.27	+	ADARB1	ENSG00000197381.17	Intron
chr3	195109591	195109659	0.99	5.27	-	XXYLT1	ENSG00000173950.16	Intron
chr2	1679597	1679629	0.98	5.269	-	PXDN	ENSG00000130508.11	Intron
chr19	4036860	4036883	0.99	5.267	+	PIAS4	ENSG00000105229.7	Intron
chr12	5481874	5481907	0.99	5.266	+	NTF3	ENSG00000185652.12	Intron
chr19	33458157	33458200	0.99	5.265	-	PEPD	ENSG00000124299.16	Intron
chr2	1679808	1679823	0.98	5.265	-	PXDN	ENSG00000130508.11	Intron
chr19	39409093	39409179	0.98	5.264	+	ZFP36	ENSG00000128016.7	3' UTR
chr12	5481610	5481665	0.98	5.263	+	NTF3	ENSG00000185652.12	Intron
chr22	47004987	47005009	0.97	5.26	+	TBC1D22A	ENSG00000054611.14	Intron
chr22	47005777	47005820	0.99	5.258	+	TBC1D22A	ENSG00000054611.14	Intron
chr22	47003597	47003652	0.98	5.257	+	TBC1D22A	ENSG00000054611.14	Intron
chr11	2132987	2132993	0.99	5.256	-	IGF2	ENSG00000167244.22	CDS
chr12	57191637	57191659	0.99	5.256	+	LRP1	ENSG00000123384.14	Intron
chr19	4036326	4036359	0.99	5.256	+	PIAS4	ENSG00000105229.7	Intron
chr2	1679212	1679233	0.99	5.255	-	PXDN	ENSG00000130508.11	Intron
chr17	59841305	59841319	0.99	5.253	+	hsa-mir-21	MI0000077	miRNA
chr9	134685616	134685799	0.98	5.25	+	COL5A1	ENSG00000130635.16	Intron
chr2	1679648	1679714	0.99	5.249	-	PXDN	ENSG00000130508.11	Intron
chr11	10307038	10307052	0.99	5.247	+	ADM	ENSG00000148926.10	3' UTR
chr21	45156087	45156223	0.98	5.244	+	ADARB1	ENSG00000197381.17	Intron
chr11	2138789	2138795	0.99	5.243	-	IGF2	ENSG00000167244.22	5' UTR
chr19	33458316	33458362	0.99	5.242	-	PEPD	ENSG00000124299.16	Intron
chr9	134684995	134685171	0.98	5.242	+	COL5A1	ENSG00000130635.16	Intron
chr1	91681660	91681734	0.99	5.241	-	TGFBR3	ENSG00000069702.11	3' UTR
chr13	113795811	113795822	0.98	5.241	+	TMEM255B	ENSG00000184497.13	Intron
chr2	109493189	109493245	0.99	5.241	+	SH3RF3	ENSG00000172985.11	Intron
chr1	183144292	183144333	0.98	5.24	+	LAMC1	ENSG00000135862.6	3' UTR
chr11	114252405	114252442	0.99	5.24	+	ZBTB16	ENSG00000109906.15	3' UTR
chr19	4036454	4036486	0.99	5.239	+	PIAS4	ENSG00000105229.7	Intron
chr7	55204943	55204967	0.98	5.234	+	EGFR	ENSG00000146648.21	Intron
chr9	134759927	134759955	0.99	5.234	+	COL5A1	ENSG00000130635.16	Intron
chr21	45155479	45155731	0.99	5.232	+	ADARB1	ENSG00000197381.17	Intron
chr2	1679823	1679855	0.99	5.231	-	PXDN	ENSG00000130508.11	Intron
chr21	45156267	45156310	0.98	5.227	+	ADARB1	ENSG00000197381.17	Intron
chr7	155309264	155309342	0.99	5.224	+	INSIG1	ENSG00000186480.13	3' UTR
chr19	4036359	4036369	0.97	5.222	+	PIAS4	ENSG00000105229.7	Intron
chr22	35343719	35343731	0.99	5.222	+	TOM1	ENSG00000100284.22	Intron
chr19	4036444	4036454	0.99	5.219	+	PIAS4	ENSG00000105229.7	Intron
chr19	4036918	4036931	0.98	5.218	+	PIAS4	ENSG00000105229.7	Intron
chr2	74105954	74105989	0.98	5.217	+	TET3	ENSG00000187605.16	3' UTR
chr12	5481815	5481850	0.99	5.216	+	NTF3	ENSG00000185652.12	Intron
chr3	30691834	30691910	0.98	5.216	+	TGFBR2	ENSG00000163513.19	3' UTR
chr12	123510465	123510492	0.99	5.213	-	RILPL1	ENSG00000188026.13	Intron
chr19	33458145	33458157	0.99	5.213	-	PEPD	ENSG00000124299.16	Intron
chr1	25767413	25767637	0.99	5.209	+	MAN1C1	ENSG00000117643.15	Intron
chr19	4036883	4036896	0.98	5.209	+	PIAS4	ENSG00000105229.7	Intron
chr12	57191934	57191949	0.99	5.206	+	LRP1	ENSG00000123384.14	Intron
chr11	114252442	114252466	0.99	5.203	+	ZBTB16	ENSG00000109906.15	3' UTR
chr22	35343678	35343719	0.99	5.202	+	TOM1	ENSG00000100284.22	Intron
chr3	195109504	195109591	0.99	5.202	-	XXYLT1	ENSG00000173950.16	Intron
chr7	55203774	55203825	0.98	5.202	+	EGFR	ENSG00000146648.21	Intron
chr2	43223444	43223472	0.98	5.201	-	ZFP36L2	ENSG00000152518.8	3' UTR
chr21	45155922	45156045	0.99	5.201	+	ADARB1	ENSG00000197381.17	Intron
chr14	68788328	68788415	0.99	5.2	-	ZFP36L1	ENSG00000185650.10	3' UTR
chr22	35344292	35344392	0.98	5.195	+	TOM1	ENSG00000100284.22	Intron
chr20	50753071	50753173	0.96	5.194	+	PARD6B	ENSG00000124171.9	3' UTR
chr12	123512296	123512308	0.98	5.193	-	RILPL1	ENSG00000188026.13	Intron
chr12	57191727	57191785	0.99	5.191	+	LRP1	ENSG00000123384.14	Intron
chr13	113858751	113858757	0.97	5.19	-	GAS6	ENSG00000183087.15	Intron
chr22	47005848	47005892	0.99	5.19	+	TBC1D22A	ENSG00000054611.14	Intron
chr3	37969408	37969413	0.98	5.188	+	hsa-mir-26a-1	MI0000083	miRNA
chr12	123510445	123510465	0.98	5.185	-	RILPL1	ENSG00000188026.13	Intron
chr2	1679870	1679896	0.98	5.185	-	PXDN	ENSG00000130508.11	Intron
chr19	4036910	4036918	0.99	5.182	+	PIAS4	ENSG00000105229.7	Intron
chr2	1679956	1679980	0.99	5.181	-	PXDN	ENSG00000130508.11	Intron
chr19	4037202	4037257	0.99	5.18	+	PIAS4	ENSG00000105229.7	Intron
chr1	205302367	205302559	0.99	5.178	-	NUAK2	ENSG00000163545.11	3' UTR
chr22	47005430	47005519	0.99	5.177	+	TBC1D22A	ENSG00000054611.14	Intron
chr9	134760586	134760634	0.96	5.175	+	COL5A1	ENSG00000130635.16	Intron
chr2	9317452	9317678	0.99	5.169	+	ASAP2	ENSG00000151693.11	Intron
chr22	35343666	35343678	0.99	5.168	+	TOM1	ENSG00000100284.22	Intron
chr11	2138755	2138784	0.99	5.165	-	IGF2	ENSG00000167244.22	5' UTR
chr9	134760935	134761001	0.99	5.162	+	COL5A1	ENSG00000130635.16	Intron
chr9	134759508	134759523	0.99	5.161	+	COL5A1	ENSG00000130635.16	Intron
chr7	155309342	155309417	0.98	5.159	+	INSIG1	ENSG00000186480.13	3' UTR
chr11	9589029	9589119	0.99	5.158	+	WEE1	ENSG00000166483.12	3' UTR
chr19	12792939	12792999	0.98	5.157	+	JUNB	ENSG00000171223.6	3' UTR
chr21	45155731	45155789	0.99	5.156	+	ADARB1	ENSG00000197381.17	Intron
chr2	1679441	1679464	0.98	5.155	-	PXDN	ENSG00000130508.11	Intron
chr19	4036486	4036510	0.98	5.152	+	PIAS4	ENSG00000105229.7	Intron
chr9	134760634	134760655	0.99	5.151	+	COL5A1	ENSG00000130635.16	Intron
chr22	47005143	47005243	0.99	5.148	+	TBC1D22A	ENSG00000054611.14	Intron
chr11	33356748	33356833	0.97	5.146	+	HIPK3	ENSG00000110422.12	3' UTR
chr11	114255288	114255346	0.98	5.143	+	ZBTB16	ENSG00000109906.15	3' UTR
chr8	38918641	38918658	0.99	5.142	+	PLEKHA2	ENSG00000169499.15	Intron
chr8	38918512	38918529	0.99	5.141	+	PLEKHA2	ENSG00000169499.15	Intron
chr2	1679233	1679253	0.99	5.135	-	PXDN	ENSG00000130508.11	Intron
chr13	113858613	113858625	0.99	5.133	-	GAS6	ENSG00000183087.15	Intron
chr16	81380491	81380633	0.99	5.133	+	GAN	ENSG00000261609.8	3' UTR
chr12	57192154	57192188	0.99	5.132	+	LRP1	ENSG00000123384.14	Intron
chr13	113858887	113858891	0.99	5.132	-	GAS6	ENSG00000183087.15	Intron
chr8	38918742	38918768	0.97	5.132	+	PLEKHA2	ENSG00000169499.15	Intron
chr9	134760788	134760826	0.99	5.131	+	COL5A1	ENSG00000130635.16	Intron
chr9	134760773	134760788	0.98	5.13	+	COL5A1	ENSG00000130635.16	Intron
chr13	113774697	113774734	0.98	5.127	+	TMEM255B	ENSG00000184497.13	Intron
chr2	1679778	1679796	0.99	5.125	-	PXDN	ENSG00000130508.11	Intron
chr13	113858372	113858381	0.98	5.123	-	GAS6	ENSG00000183087.15	Intron
chr21	45156611	45156645	0.97	5.123	+	ADARB1	ENSG00000197381.17	Intron
chr10	103394357	103394364	0.99	5.119	-	hsa-mir-1307	MI0006444	miRNA
chr2	1679196	1679212	0.99	5.117	-	PXDN	ENSG00000130508.11	Intron
chr2	96860513	96860554	0.99	5.117	-	SEMA4C	ENSG00000168758.11	3' UTR
chrX	53557244	53557257	0.98	5.117	-	hsa-let-7f-2	MI0000068	miRNA
chr1	203308463	203308532	0.98	5.116	+	BTG2	ENSG00000159388.6	3' UTR
chr22	47005105	47005143	0.98	5.116	+	TBC1D22A	ENSG00000054611.14	Intron
chr13	113858313	113858365	0.99	5.115	-	GAS6	ENSG00000183087.15	Intron
chr9	36124152	36124286	0.99	5.114	+	RECK	ENSG00000122707.12	3' UTR
chr8	38918658	38918669	0.98	5.113	+	PLEKHA2	ENSG00000169499.15	Intron
chr10	127016877	127017021	0.97	5.107	+	DOCK1	ENSG00000150760.13	Intron
chr22	47004434	47004482	0.98	5.106	+	TBC1D22A	ENSG00000054611.14	Intron
chr11	2138784	2138789	0.98	5.105	-	IGF2	ENSG00000167244.22	5' UTR
chr11	2133554	2133561	0.98	5.101	-	IGF2	ENSG00000167244.22	CDS
chr16	46915908	46915921	0.99	5.101	+	GPT2	ENSG00000166123.14	Intron
chr13	113850867	113850903	0.99	5.1	-	GAS6	ENSG00000183087.15	Intron
chr5	172768217	172768233	0.98	5.1	-	DUSP1	ENSG00000120129.6	3' UTR
chr12	123512680	123512688	0.99	5.099	-	RILPL1	ENSG00000188026.13	Intron
chr13	113858365	113858372	0.99	5.097	-	GAS6	ENSG00000183087.15	Intron
chr11	9589119	9589251	0.99	5.096	+	WEE1	ENSG00000166483.12	3' UTR
chr6	26330300	26330361	0.99	5.096	-	tRNA-iMet-CAT-1-4	tRNA-iMet-CAT-1-4	Other
chr12	57191516	57191637	0.99	5.095	+	LRP1	ENSG00000123384.14	Intron
chr9	134761079	134761170	0.99	5.095	+	COL5A1	ENSG00000130635.16	Intron
chr13	113774889	113774963	0.98	5.094	+	TMEM255B	ENSG00000184497.13	Intron
chr13	113796232	113796280	0.98	5.094	+	TMEM255B	ENSG00000184497.13	Intron
chr13	113858737	113858751	0.98	5.093	-	GAS6	ENSG00000183087.15	Intron
chr19	53559206	53559331	0.99	5.093	+	ZNF331	ENSG00000130844.19	Intron
chr7	55167367	55167564	0.98	5.092	+	EGFR	ENSG00000146648.21	Intron
chr13	113858757	113858774	0.98	5.09	-	GAS6	ENSG00000183087.15	Intron
chr1	25768595	25768701	0.98	5.089	+	MAN1C1	ENSG00000117643.15	Intron
chr21	43416263	43416413	0.98	5.089	-	SIK1	ENSG00000142178.9	3' UTR
chr19	1257703	1257780	0.99	5.087	+	MIDN	ENSG00000167470.14	3' UTR
chr9	36124058	36124152	0.99	5.085	+	RECK	ENSG00000122707.12	3' UTR
chr8	38918424	38918440	0.97	5.083	+	PLEKHA2	ENSG00000169499.15	Intron
chr13	113795761	113795785	0.98	5.082	+	TMEM255B	ENSG00000184497.13	Intron
chr12	5482078	5482213	0.98	5.079	+	NTF3	ENSG00000185652.12	Intron
chr16	46915853	46915893	0.99	5.079	+	GPT2	ENSG00000166123.14	Intron
chr22	47004330	47004389	0.97	5.079	+	TBC1D22A	ENSG00000054611.14	Intron
chr13	113858381	113858388	0.99	5.077	-	GAS6	ENSG00000183087.15	Intron
chr20	36048265	36048292	0.99	5.077	-	NORAD	ENSG00000260032.2	Other
chr22	47004697	47004723	0.99	5.076	+	TBC1D22A	ENSG00000054611.14	Intron
chr7	55203457	55203469	0.99	5.075	+	EGFR	ENSG00000146648.21	Intron
chr13	113858774	113858778	0.99	5.074	-	GAS6	ENSG00000183087.15	Intron
chr14	68788005	68788130	0.98	5.074	-	ZFP36L1	ENSG00000185650.10	3' UTR
chr10	127017069	127017211	0.99	5.072	+	DOCK1	ENSG00000150760.13	Intron
chr19	4036296	4036302	0.99	5.071	+	PIAS4	ENSG00000105229.7	Intron
chr9	132377084	132377130	0.99	5.07	-	TTF1	ENSG00000125482.13	Intron
chr13	91350652	91350665	0.99	5.069	+	hsa-mir-17	MI0000071	miRNA
chr19	4036931	4036973	0.99	5.068	+	PIAS4	ENSG00000105229.7	Intron
chr10	1232667	1232784	0.99	5.067	-	ADARB2	ENSG00000185736.16	Intron
chr12	123513068	123513076	0.99	5.067	-	RILPL1	ENSG00000188026.13	Intron
chr13	113859563	113859568	0.99	5.066	-	GAS6	ENSG00000183087.15	Intron
chr13	113795785	113795795	0.99	5.065	+	TMEM255B	ENSG00000184497.13	Intron
chr2	1679796	1679808	0.99	5.065	-	PXDN	ENSG00000130508.11	Intron
chr7	94667859	94667875	0.97	5.065	+	PEG10	ENSG00000242265.6	3' UTR
chr19	1257595	1257647	0.99	5.064	+	MIDN	ENSG00000167470.14	3' UTR
chr13	113858891	113858897	0.98	5.063	-	GAS6	ENSG00000183087.15	Intron
chr12	49097283	49097364	0.99	5.061	-	LMBR1L	ENSG00000139636.16	3' UTR
chr22	40324703	40324790	0.98	5.061	+	TNRC6B	ENSG00000100354.21	3' UTR
chr3	195109769	195109828	0.96	5.061	-	XXYLT1	ENSG00000173950.16	Intron
chr1	91680925	91680997	0.98	5.059	-	TGFBR3	ENSG00000069702.11	3' UTR
chr22	47005820	47005848	0.98	5.059	+	TBC1D22A	ENSG00000054611.14	Intron
chr16	46915934	46915977	0.99	5.058	+	GPT2	ENSG00000166123.14	Intron
chr11	114251915	114251944	0.99	5.054	+	ZBTB16	ENSG00000109906.15	3' UTR
chr9	134759855	134759927	0.99	5.054	+	COL5A1	ENSG00000130635.16	Intron
chr16	46915893	46915908	0.99	5.053	+	GPT2	ENSG00000166123.14	Intron
chr1	25767700	25767776	0.99	5.052	+	MAN1C1	ENSG00000117643.15	Intron
chr13	113774640	113774697	0.99	5.052	+	TMEM255B	ENSG00000184497.13	Intron
chr19	33458515	33458533	0.98	5.052	-	PEPD	ENSG00000124299.16	Intron
chr14	68788223	68788236	0.98	5.051	-	ZFP36L1	ENSG00000185650.10	3' UTR
chr22	47003567	47003597	0.99	5.051	+	TBC1D22A	ENSG00000054611.14	Intron
chr7	108574254	108574276	0.99	5.051	+	DNAJB9	ENSG00000128590.5	3' UTR
chr12	123510511	123510557	0.99	5.05	-	RILPL1	ENSG00000188026.13	Intron
chr7	55203063	55203161	0.99	5.05	+	EGFR	ENSG00000146648.21	3' UTR
chr13	113795795	113795811	0.99	5.048	+	TMEM255B	ENSG00000184497.13	Intron
chr11	2133516	2133554	0.98	5.04	-	IGF2	ENSG00000167244.22	CDS
chr7	94669250	94669274	0.99	5.04	+	PEG10	ENSG00000242265.6	3' UTR
chr7	108574276	108574355	0.99	5.04	+	DNAJB9	ENSG00000128590.5	3' UTR
chr16	14304017	14304042	0.99	5.039	+	hsa-mir-193b	MI0003137	miRNA
chr22	47004389	47004434	0.98	5.038	+	TBC1D22A	ENSG00000054611.14	Intron
chr13	113858625	113858646	0.97	5.037	-	GAS6	ENSG00000183087.15	Intron
chr19	4036269	4036296	0.99	5.037	+	PIAS4	ENSG00000105229.7	Intron
chr13	113858778	113858788	0.99	5.035	-	GAS6	ENSG00000183087.15	Intron
chr1	25768266	25768417	0.99	5.027	+	MAN1C1	ENSG00000117643.15	Intron
chr21	45155362	45155421	0.99	5.027	+	ADARB1	ENSG00000197381.17	Intron
chr7	55203435	55203457	0.99	5.027	+	EGFR	ENSG00000146648.21	Intron
chr2	1679629	1679648	0.99	5.024	-	PXDN	ENSG00000130508.11	Intron
chr13	113858392	113858404	0.98	5.023	-	GAS6	ENSG00000183087.15	Intron
chr22	35344237	35344292	0.99	5.023	+	TOM1	ENSG00000100284.22	Intron
chr22	47004482	47004560	0.98	5.023	+	TBC1D22A	ENSG00000054611.14	Intron
chr13	113858414	113858430	0.99	5.021	-	GAS6	ENSG00000183087.15	Intron
chr11	10306972	10307038	0.97	5.018	+	ADM	ENSG00000148926.10	3' UTR
chr12	57191689	57191727	0.99	5.018	+	LRP1	ENSG00000123384.14	Intron
chr13	113850944	113850985	0.99	5.015	-	GAS6	ENSG00000183087.15	Intron
chr13	113858878	113858887	0.99	5.012	-	GAS6	ENSG00000183087.15	Intron
chr22	47005243	47005308	0.99	5.012	+	TBC1D22A	ENSG00000054611.14	Intron
chr12	123512664	123512680	0.99	5.01	-	RILPL1	ENSG00000188026.13	Intron
chr22	21450865	21451007	0.99	5.01	+	HIC2	ENSG00000169635.10	3' UTR
chr2	74106895	74107099	0.98	5.009	+	TET3	ENSG00000187605.16	3' UTR
chr1	241680712	241680722	0.99	5.005	+	WDR64	ENSG00000162843.18	Intron
chr1	241680722	241680731	0.99	5.005	+	WDR64	ENSG00000162843.18	Intron
chr1	241680731	241680738	0.99	5.005	+	WDR64	ENSG00000162843.18	Intron
chr13	113850831	113850854	0.98	5.005	-	GAS6	ENSG00000183087.15	Intron
chr7	101138197	101138219	0.99	5.005	+	SERPINE1	ENSG00000106366.9	3' UTR
chr13	113858308	113858313	0.99	5.002	-	GAS6	ENSG00000183087.15	Intron
chr2	1679932	1679956	0.99	5.001	-	PXDN	ENSG00000130508.11	Intron
chr22	47005308	47005321	0.99	5.001	+	TBC1D22A	ENSG00000054611.14	Intron
chr9	132378035	132378076	0.99	4.999	-	TTF1	ENSG00000125482.13	Intron
chr13	113795708	113795720	0.98	4.998	+	TMEM255B	ENSG00000184497.13	Intron
chr16	14304014	14304017	0.99	4.998	+	hsa-mir-193b	MI0003137	miRNA
chr7	101138089	101138134	0.99	4.998	+	SERPINE1	ENSG00000106366.9	3' UTR
chr22	47004249	47004287	0.98	4.99	+	TBC1D22A	ENSG00000054611.14	Intron
chr16	46915698	46915707	0.98	4.989	+	GPT2	ENSG00000166123.14	Intron
chr2	1679326	1679396	0.99	4.987	-	PXDN	ENSG00000130508.11	Intron
chr9	132377301	132377317	0.99	4.986	-	TTF1	ENSG00000125482.13	Intron
chr16	72784797	72784883	0.99	4.985	-	ZFHX3	ENSG00000140836.17	3' UTR
chr21	45156045	45156059	0.99	4.985	+	ADARB1	ENSG00000197381.17	Intron
chr22	47159728	47159930	0.99	4.985	+	TBC1D22A	ENSG00000054611.14	Intron
chr16	46915796	46915845	0.99	4.984	+	GPT2	ENSG00000166123.14	Intron
chr11	2130224	2130228	0.98	4.983	-	IGF2	ENSG00000167244.22	3' UTR
chr12	5482031	5482078	0.99	4.983	+	NTF3	ENSG00000185652.12	Intron
chr13	113858466	113858481	0.99	4.98	-	GAS6	ENSG00000183087.15	Intron
chr19	41918876	41919185	0.99	4.98	+	ARHGEF1	ENSG00000076928.19	Intron
chr19	39409081	39409093	0.99	4.979	+	ZFP36	ENSG00000128016.7	3' UTR
chr8	38918669	38918685	0.99	4.977	+	PLEKHA2	ENSG00000169499.15	Intron
chr11	9589431	9589562	0.99	4.976	+	WEE1	ENSG00000166483.12	3' UTR
chr12	123510425	123510445	0.99	4.976	-	RILPL1	ENSG00000188026.13	Intron
chr13	113796158	113796170	0.97	4.976	+	TMEM255B	ENSG00000184497.13	Intron
chr2	96860252	96860336	0.96	4.976	-	SEMA4C	ENSG00000168758.11	3' UTR
chr9	134759331	134759345	0.98	4.976	+	COL5A1	ENSG00000130635.16	Intron
chr13	113858689	113858708	0.99	4.974	-	GAS6	ENSG00000183087.15	Intron
chr13	113858788	113858863	0.99	4.974	-	GAS6	ENSG00000183087.15	Intron
chr13	113796133	113796158	0.98	4.972	+	TMEM255B	ENSG00000184497.13	Intron
chr7	55203161	55203194	0.99	4.972	+	EGFR	ENSG00000146648.21	Intron
chr16	46915921	46915934	0.99	4.971	+	GPT2	ENSG00000166123.14	Intron
chr9	134685296	134685400	0.99	4.971	+	COL5A1	ENSG00000130635.16	Intron
chr16	46915845	46915853	0.99	4.968	+	GPT2	ENSG00000166123.14	Intron
chr13	113850903	113850944	0.99	4.967	-	GAS6	ENSG00000183087.15	Intron
chr15	55612060	55612126	0.98	4.967	-	PRTG	ENSG00000166450.13	3' UTR
chr3	150459681	150459819	0.99	4.967	+	TSC22D2	ENSG00000196428.13	3' UTR
chrX	23984553	23984626	0.99	4.967	-	KLHL15	ENSG00000174010.10	3' UTR
chr13	113858680	113858689	0.99	4.966	-	GAS6	ENSG00000183087.15	Intron
chr7	94669243	94669250	0.98	4.966	+	PEG10	ENSG00000242265.6	3' UTR
chr11	2132993	2133065	0.99	4.964	-	IGF2	ENSG00000167244.22	CDS
chr2	109493245	109493271	0.99	4.963	+	SH3RF3	ENSG00000172985.11	Intron
chr11	2133210	2133223	0.99	4.962	-	IGF2	ENSG00000167244.22	CDS
chr13	113858388	113858392	0.98	4.96	-	GAS6	ENSG00000183087.15	Intron
chr22	47003711	47003749	0.99	4.959	+	TBC1D22A	ENSG00000054611.14	Intron
chr22	47005364	47005411	0.99	4.957	+	TBC1D22A	ENSG00000054611.14	Intron
chr13	113858667	113858680	0.99	4.956	-	GAS6	ENSG00000183087.15	Intron
chr13	113858708	113858726	0.99	4.956	-	GAS6	ENSG00000183087.15	Intron
chr2	111168277	111168328	0.98	4.955	+	BCL2L11	ENSG00000153094.24	3' UTR
chr13	113858869	113858878	0.99	4.953	-	GAS6	ENSG00000183087.15	Intron
chr22	47003954	47004124	0.99	4.953	+	TBC1D22A	ENSG00000054611.14	Intron
chr22	47005321	47005364	0.99	4.953	+	TBC1D22A	ENSG00000054611.14	Intron
chr21	45156645	45156740	0.97	4.951	+	ADARB1	ENSG00000197381.17	Intron
chr22	47004220	47004249	0.99	4.951	+	TBC1D22A	ENSG00000054611.14	Intron
chr13	113858404	113858414	0.98	4.95	-	GAS6	ENSG00000183087.15	Intron
chr7	139565078	139565208	0.99	4.95	-	HIPK2	ENSG00000064393.16	3' UTR
chr21	45156059	45156087	0.98	4.949	+	ADARB1	ENSG00000197381.17	Intron
chr13	113858897	113858930	0.98	4.948	-	GAS6	ENSG00000183087.15	Intron
chr14	68788176	68788223	0.99	4.946	-	ZFP36L1	ENSG00000185650.10	3' UTR
chr3	195110650	195110743	0.99	4.946	-	XXYLT1	ENSG00000173950.16	Intron
chr9	89371897	89372016	0.99	4.946	-	SEMA4D	ENSG00000187764.12	Intron
chr2	1679714	1679778	0.98	4.945	-	PXDN	ENSG00000130508.11	Intron
chr9	71683675	71683793	0.98	4.943	-	CEMIP2	ENSG00000135048.14	3' UTR
chr22	49901917	49901948	0.98	4.942	-	ALG12	ENSG00000182858.14	3' UTR
chr8	38918565	38918631	0.99	4.94	+	PLEKHA2	ENSG00000169499.15	Intron
chr3	195110743	195110804	0.99	4.939	-	XXYLT1	ENSG00000173950.16	Intron
chr22	35343613	35343640	0.98	4.938	+	TOM1	ENSG00000100284.22	Intron
chr19	4036309	4036317	0.99	4.937	+	PIAS4	ENSG00000105229.7	Intron
chr19	33458298	33458316	0.99	4.937	-	PEPD	ENSG00000124299.16	Intron
chr13	113859568	113859573	0.99	4.934	-	GAS6	ENSG00000183087.15	Intron
chr8	17569712	17569748	0.99	4.934	+	SLC7A2	ENSG00000003989.18	3' UTR
chr11	10307117	10307141	0.98	4.933	+	ADM	ENSG00000148926.10	3' UTR
chr13	113795739	113795761	0.99	4.933	+	TMEM255B	ENSG00000184497.13	Intron
chr13	113858646	113858658	0.98	4.933	-	GAS6	ENSG00000183087.15	Intron
chr2	74105989	74106080	0.99	4.933	+	TET3	ENSG00000187605.16	3' UTR
chr6	16148007	16148096	0.99	4.932	+	MYLIP	ENSG00000007944.15	3' UTR
chr12	57191659	57191674	0.99	4.931	+	LRP1	ENSG00000123384.14	Intron
chr13	113795720	113795739	0.96	4.931	+	TMEM255B	ENSG00000184497.13	Intron
chr13	113858726	113858737	0.98	4.931	-	GAS6	ENSG00000183087.15	Intron
chr11	48168338	48168498	0.99	4.927	+	PTPRJ	ENSG00000149177.15	3' UTR
chr13	113858658	113858667	0.99	4.927	-	GAS6	ENSG00000183087.15	Intron
chr7	1022971	1022980	0.97	4.927	-	hsa-mir-339	MI0000815	miRNA
chr9	134760436	134760458	0.98	4.925	+	COL5A1	ENSG00000130635.16	Intron
chr11	10307141	10307187	0.99	4.924	+	ADM	ENSG00000148926.10	3' UTR
chr12	57192188	57192227	0.99	4.924	+	LRP1	ENSG00000123384.14	Intron
chr2	1679412	1679441	0.98	4.923	-	PXDN	ENSG00000130508.11	Intron
chr16	4668454	4668472	0.99	4.922	+	MGRN1	ENSG00000102858.13	Intron
chr7	1022957	1022971	0.99	4.922	-	hsa-mir-339	MI0000815	miRNA
chr13	113859598	113859610	0.99	4.921	-	GAS6	ENSG00000183087.15	Intron
chr7	94669274	94669284	0.99	4.921	+	PEG10	ENSG00000242265.6	3' UTR
chr13	113859269	113859282	0.99	4.92	-	GAS6	ENSG00000183087.15	Intron
chr15	55611969	55612027	0.98	4.918	-	PRTG	ENSG00000166450.13	3' UTR
chr16	46915692	46915698	0.99	4.917	+	GPT2	ENSG00000166123.14	Intron
chr8	38918685	38918696	0.99	4.917	+	PLEKHA2	ENSG00000169499.15	Intron
chr13	113859573	113859586	0.98	4.915	-	GAS6	ENSG00000183087.15	Intron
chr5	97033804	97033870	0.99	4.915	+	LNPEP	ENSG00000113441.16	3' UTR
chr8	38918350	38918377	0.99	4.915	+	PLEKHA2	ENSG00000169499.15	Intron
chr8	38918285	38918304	0.97	4.913	+	PLEKHA2	ENSG00000169499.15	Intron
chr16	46915707	46915758	0.99	4.912	+	GPT2	ENSG00000166123.14	Intron
chr13	113859221	113859236	0.99	4.911	-	GAS6	ENSG00000183087.15	Intron
chr17	17813894	17813899	0.99	4.91	-	hsa-mir-33b	MI0003646	miRNA
chr19	39408994	39409054	0.99	4.91	+	ZFP36	ENSG00000128016.7	3' UTR
chr7	100094014	100094030	0.99	4.91	-	hsa-mir-106b	MI0000734	miRNA
chr13	113851367	113851483	0.99	4.909	-	GAS6	ENSG00000183087.15	Intron
chr11	114255685	114255707	0.99	4.908	+	ZBTB16	ENSG00000109906.15	3' UTR
chr1	203307984	203308075	0.99	4.907	+	BTG2	ENSG00000159388.6	3' UTR
chr19	4035692	4035700	0.98	4.907	+	PIAS4	ENSG00000105229.7	Intron
chr19	33457983	33458128	0.99	4.907	-	PEPD	ENSG00000124299.16	Intron
chr5	91368775	91368878	0.99	4.907	-	ARRDC3	ENSG00000113369.9	3' UTR
chr5	151663450	151663558	0.99	4.907	-	SPARC	ENSG00000113140.11	3' UTR
chr11	9588793	9588922	0.99	4.903	+	WEE1	ENSG00000166483.12	3' UTR
chr13	113859617	113859725	0.99	4.902	-	GAS6	ENSG00000183087.15	Intron
chr13	113859282	113859288	0.99	4.901	-	GAS6	ENSG00000183087.15	Intron
chr6	117549618	117549773	0.99	4.901	+	DCBLD1	ENSG00000164465.19	3' UTR
chr12	123513315	123513334	0.99	4.899	-	RILPL1	ENSG00000188026.13	Intron
chr11	2133566	2133610	0.98	4.898	-	IGF2	ENSG00000167244.22	CDS
chr7	94667839	94667859	0.98	4.898	+	PEG10	ENSG00000242265.6	3' UTR
chr2	109493610	109493650	0.99	4.897	+	SH3RF3	ENSG00000172985.11	Intron
chr16	46915783	46915796	0.99	4.896	+	GPT2	ENSG00000166123.14	Intron
chr2	96860554	96860637	0.99	4.896	-	SEMA4C	ENSG00000168758.11	CDS
chr17	59841319	59841334	0.99	4.895	+	hsa-mir-21	MI0000077	miRNA
chr16	69933145	69933164	0.98	4.894	+	hsa-mir-140	MI0000456	miRNA
chr2	1679307	1679326	0.99	4.894	-	PXDN	ENSG00000130508.11	Intron
chr17	76547981	76548101	0.99	4.893	+	PRCD	ENSG00000214140.11	Other
chr2	96860457	96860513	0.98	4.892	-	SEMA4C	ENSG00000168758.11	3' UTR
chr11	2133561	2133566	0.99	4.891	-	IGF2	ENSG00000167244.22	CDS
chr8	38918631	38918641	0.99	4.891	+	PLEKHA2	ENSG00000169499.15	Intron
chr19	41918591	41918876	0.99	4.89	+	ARHGEF1	ENSG00000076928.19	Intron
chr16	69933139	69933145	0.99	4.889	+	hsa-mir-140	MI0000456	miRNA
chr13	113851020	113851044	0.98	4.887	-	GAS6	ENSG00000183087.15	Intron
chr15	40088126	40088163	0.98	4.887	-	BMF	ENSG00000104081.14	3' UTR
chr16	4668472	4668491	0.99	4.887	+	MGRN1	ENSG00000102858.13	Intron
chr1	25768899	25768935	0.98	4.885	+	MAN1C1	ENSG00000117643.15	Intron
chr11	122099803	122099823	0.99	4.884	-	hsa-mir-125b-1	MI0000446	miRNA
chr7	94668213	94668285	0.99	4.884	+	PEG10	ENSG00000242265.6	3' UTR
chr7	139569889	139569925	0.99	4.884	-	HIPK2	ENSG00000064393.16	3' UTR
chr2	1679555	1679570	0.99	4.883	-	PXDN	ENSG00000130508.11	Intron
chr9	134761001	134761079	0.99	4.882	+	COL5A1	ENSG00000130635.16	Intron
chr12	5481987	5482031	0.99	4.88	+	NTF3	ENSG00000185652.12	Intron
chr13	113859544	113859563	0.99	4.88	-	GAS6	ENSG00000183087.15	Intron
chr2	109493271	109493303	0.99	4.878	+	SH3RF3	ENSG00000172985.11	Intron
chr15	98960031	98960107	0.99	4.876	+	IGF1R	ENSG00000140443.15	3' UTR
chr3	30694026	30694095	0.99	4.874	+	TGFBR2	ENSG00000163513.19	3' UTR
chr9	134685799	134685906	0.98	4.874	+	COL5A1	ENSG00000130635.16	Intron
chr13	113858430	113858458	0.98	4.872	-	GAS6	ENSG00000183087.15	Intron
chr12	54396173	54396222	0.98	4.871	-	ITGA5	ENSG00000161638.11	3' UTR
chr13	113851136	113851156	0.99	4.871	-	GAS6	ENSG00000183087.15	Intron
chr12	5481494	5481579	0.99	4.87	+	NTF3	ENSG00000185652.12	Intron
chr13	113859502	113859513	0.99	4.87	-	GAS6	ENSG00000183087.15	Intron
chr8	38918706	38918742	0.99	4.869	+	PLEKHA2	ENSG00000169499.15	Intron
chr1	113974750	113974914	0.99	4.868	+	HIPK1	ENSG00000163349.22	3' UTR
chr5	151662487	151662522	0.99	4.868	-	SPARC	ENSG00000113140.11	3' UTR
chr13	113850854	113850867	0.98	4.867	-	GAS6	ENSG00000183087.15	Intron
chr13	113851156	113851193	0.99	4.865	-	GAS6	ENSG00000183087.15	Intron
chr7	94669631	94669669	0.99	4.865	+	PEG10	ENSG00000242265.6	3' UTR
chr12	5481579	5481610	0.99	4.864	+	NTF3	ENSG00000185652.12	Intron
chr13	113859586	113859598	0.98	4.864	-	GAS6	ENSG00000183087.15	Intron
chr18	74616720	74616793	0.99	4.864	+	ZNF407	ENSG00000215421.10	Intron
chr13	113796187	113796211	0.99	4.861	+	TMEM255B	ENSG00000184497.13	Intron
chr13	113859341	113859366	0.99	4.861	-	GAS6	ENSG00000183087.15	Intron
chr10	127017021	127017069	0.99	4.858	+	DOCK1	ENSG00000150760.13	Intron
chr3	30693935	30694026	0.99	4.858	+	TGFBR2	ENSG00000163513.19	3' UTR
chr1	28281202	28281347	0.99	4.856	+	SESN2	ENSG00000130766.5	3' UTR
chr8	38918169	38918217	0.98	4.856	+	PLEKHA2	ENSG00000169499.15	Intron
chr11	2130324	2130349	0.98	4.855	-	IGF2	ENSG00000167244.22	3' UTR
chr13	113858458	113858466	0.99	4.855	-	GAS6	ENSG00000183087.15	Intron
chr7	94669232	94669243	0.99	4.854	+	PEG10	ENSG00000242265.6	3' UTR
chr12	65965769	65965881	0.99	4.851	+	HMGA2	ENSG00000149948.14	3' UTR
chr12	12721993	12722136	0.98	4.85	+	CDKN1B	ENSG00000111276.12	3' UTR
chr21	45155421	45155479	0.99	4.85	+	ADARB1	ENSG00000197381.17	Intron
chr13	113859610	113859617	0.99	4.849	-	GAS6	ENSG00000183087.15	Intron
chr15	55612126	55612189	0.99	4.849	-	PRTG	ENSG00000166450.13	3' UTR
chr6	11138630	11138702	0.99	4.848	+	SMIM13	ENSG00000224531.6	3' UTR
chr16	46915758	46915771	0.98	4.846	+	GPT2	ENSG00000166123.14	Intron
chr11	9589321	9589400	0.99	4.845	+	WEE1	ENSG00000166483.12	3' UTR
chr13	113859291	113859311	0.98	4.845	-	GAS6	ENSG00000183087.15	Intron
chr20	36048343	36048404	0.99	4.845	-	NORAD	ENSG00000260032.2	Other
chr8	38918232	38918285	0.99	4.843	+	PLEKHA2	ENSG00000169499.15	Intron
chr1	204403570	204403709	0.98	4.842	-	PPP1R15B	ENSG00000158615.10	3' UTR
chr13	113859513	113859526	0.99	4.842	-	GAS6	ENSG00000183087.15	Intron
chr2	77654029	77654035	0.99	4.842	-	ENSG00000227088	ENSG00000227088.2	Other
chr2	77654035	77654045	0.99	4.842	-	ENSG00000227088	ENSG00000227088.2	Other
chr2	77654045	77654051	0.99	4.842	-	ENSG00000227088	ENSG00000227088.2	Other
chr8	38918342	38918350	0.99	4.842	+	PLEKHA2	ENSG00000169499.15	Intron
chr1	150576634	150576676	0.98	4.839	-	MCL1	ENSG00000143384.14	3' UTR
chr13	113795454	113795479	0.98	4.839	+	TMEM255B	ENSG00000184497.13	Intron
chr21	29345046	29345186	0.99	4.837	+	BACH1	ENSG00000156273.16	3' UTR
chr11	2130228	2130239	0.99	4.836	-	IGF2	ENSG00000167244.22	3' UTR
chr17	68046643	68046785	0.99	4.834	+	KPNA2	ENSG00000182481.10	3' UTR
chr10	1232831	1232980	0.98	4.833	-	ADARB2	ENSG00000185736.16	Intron
chr16	18791784	18791836	0.97	4.833	-	ARL6IP1	ENSG00000170540.15	3' UTR
chr1	183953097	183953117	0.99	4.832	-	COLGALT2	ENSG00000198756.12	Intron
chr1	183953117	183953123	0.99	4.832	-	COLGALT2	ENSG00000198756.12	Intron
chr11	2133182	2133210	0.99	4.83	-	IGF2	ENSG00000167244.22	CDS
chr8	38918554	38918565	0.99	4.83	+	PLEKHA2	ENSG00000169499.15	Intron
chr22	47004946	47004987	0.98	4.829	+	TBC1D22A	ENSG00000054611.14	Intron
chr13	113851111	113851136	0.99	4.828	-	GAS6	ENSG00000183087.15	Intron
chr7	94669165	94669177	0.98	4.828	+	PEG10	ENSG00000242265.6	3' UTR
chr1	183144272	183144292	0.98	4.827	+	LAMC1	ENSG00000135862.6	3' UTR
chr12	12722269	12722325	0.99	4.827	+	CDKN1B	ENSG00000111276.12	3' UTR
chr19	40440926	40440971	0.99	4.827	-	SERTAD3	ENSG00000167565.13	3' UTR
chr13	113859541	113859544	0.98	4.826	-	GAS6	ENSG00000183087.15	Intron
chr13	113859311	113859327	0.99	4.823	-	GAS6	ENSG00000183087.15	Intron
chr13	113774734	113774777	0.99	4.822	+	TMEM255B	ENSG00000184497.13	Intron
chr1	183144385	183144415	0.98	4.821	+	LAMC1	ENSG00000135862.6	3' UTR
chr15	55619624	55619737	0.99	4.821	-	PRTG	ENSG00000166450.13	3' UTR
chr19	53559795	53560013	0.99	4.821	+	ZNF331	ENSG00000130844.19	Intron
chr2	77654024	77654029	0.99	4.821	-	ENSG00000227088	ENSG00000227088.2	Other
chr13	113859487	113859494	0.99	4.819	-	GAS6	ENSG00000183087.15	Intron
chr1	25769338	25769437	0.99	4.818	+	MAN1C1	ENSG00000117643.15	Intron
chr13	113859366	113859381	0.98	4.818	-	GAS6	ENSG00000183087.15	Intron
chr22	47003844	47003933	0.98	4.818	+	TBC1D22A	ENSG00000054611.14	Intron
chr1	91681599	91681660	0.99	4.817	-	TGFBR3	ENSG00000069702.11	3' UTR
chr8	38918304	38918332	0.99	4.813	+	PLEKHA2	ENSG00000169499.15	Intron
chr10	1232784	1232803	0.99	4.811	-	ADARB2	ENSG00000185736.16	Intron
chr9	134759728	134759824	0.99	4.811	+	COL5A1	ENSG00000130635.16	Intron
chr13	113859534	113859541	0.96	4.81	-	GAS6	ENSG00000183087.15	Intron
chr15	55617811	55617977	0.99	4.81	-	PRTG	ENSG00000166450.13	3' UTR
chr13	113859236	113859260	0.97	4.809	-	GAS6	ENSG00000183087.15	Intron
chr16	46915771	46915783	0.99	4.809	+	GPT2	ENSG00000166123.14	Intron
chr19	39409070	39409081	0.99	4.809	+	ZFP36	ENSG00000128016.7	3' UTR
chr13	113851071	113851111	0.99	4.808	-	GAS6	ENSG00000183087.15	Intron
chr16	4668491	4668531	0.98	4.807	+	MGRN1	ENSG00000102858.13	Intron
chr3	50325559	50325680	0.96	4.807	-	TUSC2	ENSG00000114383.10	3' UTR
chr13	113859457	113859463	0.98	4.805	-	GAS6	ENSG00000183087.15	Intron
chr13	113859494	113859502	0.99	4.805	-	GAS6	ENSG00000183087.15	Intron
chr13	113859265	113859269	0.99	4.803	-	GAS6	ENSG00000183087.15	Intron
chr19	57255791	57255916	0.99	4.803	+	ZNF805	ENSG00000204524.7	3' UTR
chr12	113317691	113317813	0.99	4.8	-	SLC8B1	ENSG00000089060.12	Intron
chr9	134761170	134761338	0.99	4.8	+	COL5A1	ENSG00000130635.16	Intron
chr13	113796170	113796187	0.98	4.799	+	TMEM255B	ENSG00000184497.13	Intron
chr13	113859414	113859426	0.99	4.797	-	GAS6	ENSG00000183087.15	Intron
chr16	72784980	72785084	0.99	4.797	-	ZFHX3	ENSG00000140836.17	3' UTR
chr12	54396161	54396173	0.99	4.793	-	ITGA5	ENSG00000161638.11	3' UTR
chr7	94667489	94667555	0.99	4.793	+	PEG10	ENSG00000242265.6	3' UTR
chr1	155134500	155134583	0.98	4.792	+	EFNA1	ENSG00000169242.12	3' UTR
chr5	176526939	176527057	0.99	4.791	-	RNF44	ENSG00000146083.12	3' UTR
chr2	43222475	43222516	0.98	4.79	-	ZFP36L2	ENSG00000152518.8	3' UTR
chr21	29344714	29344843	0.99	4.789	+	BACH1	ENSG00000156273.16	3' UTR
chr13	113859333	113859341	0.98	4.786	-	GAS6	ENSG00000183087.15	Intron
chr5	97033775	97033804	0.99	4.784	+	LNPEP	ENSG00000113441.16	3' UTR
chr12	42087251	42087417	0.99	4.782	-	GXYLT1	ENSG00000151233.11	3' UTR
chr13	113859526	113859534	0.98	4.782	-	GAS6	ENSG00000183087.15	Intron
chr16	4668772	4668802	0.98	4.782	+	MGRN1	ENSG00000102858.13	Intron
chr11	2130246	2130256	0.99	4.781	-	IGF2	ENSG00000167244.22	3' UTR
chr19	33458283	33458298	0.99	4.781	-	PEPD	ENSG00000124299.16	Intron
chr8	38918696	38918706	0.99	4.781	+	PLEKHA2	ENSG00000169499.15	Intron
chr2	111168197	111168277	0.99	4.78	+	BCL2L11	ENSG00000153094.24	3' UTR
chr22	47005411	47005430	0.99	4.78	+	TBC1D22A	ENSG00000054611.14	Intron
chr13	113859463	113859477	0.98	4.779	-	GAS6	ENSG00000183087.15	Intron
chr22	47005566	47005597	0.99	4.779	+	TBC1D22A	ENSG00000054611.14	Intron
chr13	113859288	113859291	0.99	4.778	-	GAS6	ENSG00000183087.15	Intron
chr13	113859477	113859487	0.99	4.777	-	GAS6	ENSG00000183087.15	Intron
chr19	40440971	40441036	0.98	4.775	-	SERTAD3	ENSG00000167565.13	3' UTR
chr5	173134640	173134862	0.97	4.775	+	CREBRF	ENSG00000164463.12	3' UTR
chr11	2130239	2130246	0.97	4.774	-	IGF2	ENSG00000167244.22	3' UTR
chr13	113859452	113859457	0.99	4.774	-	GAS6	ENSG00000183087.15	Intron
chr7	94669189	94669232	0.99	4.774	+	PEG10	ENSG00000242265.6	3' UTR
chr13	113859396	113859414	0.99	4.773	-	GAS6	ENSG00000183087.15	Intron
chr15	40087929	40087991	0.99	4.771	-	BMF	ENSG00000104081.14	3' UTR
chr13	113858481	113858533	0.98	4.77	-	GAS6	ENSG00000183087.15	Intron
chr13	113858593	113858613	0.97	4.77	-	GAS6	ENSG00000183087.15	Intron
chr7	101138065	101138089	0.99	4.77	+	SERPINE1	ENSG00000106366.9	3' UTR
chr11	2130320	2130322	0.99	4.768	-	IGF2	ENSG00000167244.22	3' UTR
chr4	165342933	165343082	0.98	4.768	+	MSMO1	ENSG00000052802.13	3' UTR
chr11	2130317	2130320	0.99	4.767	-	IGF2	ENSG00000167244.22	3' UTR
chr13	113859260	113859265	0.99	4.767	-	GAS6	ENSG00000183087.15	Intron
chr8	127741070	127741142	0.98	4.767	+	MYC	ENSG00000136997.21	3' UTR
chr11	2130306	2130315	0.99	4.766	-	IGF2	ENSG00000167244.22	3' UTR
chr11	2130322	2130324	0.99	4.766	-	IGF2	ENSG00000167244.22	3' UTR
chr13	113859381	113859396	0.98	4.766	-	GAS6	ENSG00000183087.15	Intron
chr12	12722183	12722269	0.99	4.765	+	CDKN1B	ENSG00000111276.12	3' UTR
chr11	2130315	2130317	0.97	4.764	-	IGF2	ENSG00000167244.22	3' UTR
chr5	151663258	151663450	0.98	4.763	-	SPARC	ENSG00000113140.11	3' UTR
chr6	131948536	131948586	0.99	4.761	-	CCN2	ENSG00000118523.6	3' UTR
chr1	155134583	155134647	0.98	4.76	+	EFNA1	ENSG00000169242.12	3' UTR
chr1	183144415	183144458	0.99	4.76	+	LAMC1	ENSG00000135862.6	3' UTR
chr13	113851193	113851242	0.99	4.76	-	GAS6	ENSG00000183087.15	Intron
chr1	25768709	25768823	0.99	4.759	+	MAN1C1	ENSG00000117643.15	Intron
chr2	74107942	74108014	0.99	4.759	+	TET3	ENSG00000187605.16	3' UTR
chr19	47490177	47490288	0.99	4.757	-	NAPA	ENSG00000105402.8	Intron
chr19	2039498	2039559	0.98	4.756	-	MKNK2	ENSG00000099875.16	3' UTR
chr9	126885322	126885397	0.98	4.755	+	ZBTB34	ENSG00000177125.6	3' UTR
chr2	1679253	1679307	0.98	4.754	-	PXDN	ENSG00000130508.11	Intron
chr22	47005892	47005930	0.99	4.754	+	TBC1D22A	ENSG00000054611.14	Intron
chr1	2307711	2307776	0.99	4.753	+	SKI	ENSG00000157933.10	3' UTR
chr1	155195247	155195258	0.98	4.753	+	hsa-mir-92b	MI0003560	miRNA
chr19	4036302	4036309	0.99	4.753	+	PIAS4	ENSG00000105229.7	Intron
chr20	36048875	36048894	0.99	4.753	-	NORAD	ENSG00000260032.2	Other
chr1	155195234	155195247	0.99	4.752	+	hsa-mir-92b	MI0003560	miRNA
chr8	17569681	17569712	0.99	4.752	+	SLC7A2	ENSG00000003989.18	3' UTR
chr13	113858863	113858869	0.99	4.75	-	GAS6	ENSG00000183087.15	Intron
chr2	104824545	104824764	0.99	4.75	-	PANTR1	ENSG00000233639.9	Other
chr11	9589281	9589321	0.99	4.748	+	WEE1	ENSG00000166483.12	3' UTR
chr13	113858248	113858271	0.98	4.748	-	GAS6	ENSG00000183087.15	Intron
chr19	1258720	1258774	0.99	4.747	+	MIDN	ENSG00000167470.14	3' UTR
chr13	110150292	110150322	0.99	4.746	-	COL4A1	ENSG00000187498.16	3' UTR
chr7	94669284	94669310	0.98	4.746	+	PEG10	ENSG00000242265.6	3' UTR
chr13	113851044	113851071	0.99	4.745	-	GAS6	ENSG00000183087.15	Intron
chr13	113774617	113774640	0.98	4.743	+	TMEM255B	ENSG00000184497.13	Intron
chr19	53560203	53560329	0.99	4.743	+	ZNF331	ENSG00000130844.19	Intron
chr20	50753453	50753531	0.98	4.743	+	PARD6B	ENSG00000124171.9	3' UTR
chr12	5481395	5481473	0.99	4.742	+	NTF3	ENSG00000185652.12	Intron
chr3	160404793	160404797	0.99	4.742	+	hsa-mir-16-2	MI0000115	miRNA
chr1	25768970	25769072	0.99	4.741	+	MAN1C1	ENSG00000117643.15	Intron
chr17	40087409	40087443	0.99	4.74	+	THRA	ENSG00000126351.13	Intron
chr13	113850985	113851020	0.99	4.738	-	GAS6	ENSG00000183087.15	Intron
chr13	113851329	113851367	0.99	4.738	-	GAS6	ENSG00000183087.15	Intron
chr20	36048894	36048934	0.99	4.738	-	NORAD	ENSG00000260032.2	Other
chr16	46915678	46915692	0.99	4.737	+	GPT2	ENSG00000166123.14	Intron
chr14	68788661	68788738	0.99	4.735	-	ZFP36L1	ENSG00000185650.10	3' UTR
chr3	160404797	160404817	0.99	4.735	+	hsa-mir-16-2	MI0000115	miRNA
chr9	126882250	126882380	0.98	4.735	+	ZBTB34	ENSG00000177125.6	3' UTR
chr10	62096755	62096908	0.99	4.734	+	ARID5B	ENSG00000150347.17	3' UTR
chr9	134828660	134828726	0.98	4.734	+	COL5A1	ENSG00000130635.16	Intron
chr1	25768823	25768899	0.97	4.733	+	MAN1C1	ENSG00000117643.15	Intron
chr13	109755782	109755888	0.99	4.733	-	IRS2	ENSG00000185950.9	3' UTR
chr22	47003749	47003764	0.99	4.733	+	TBC1D22A	ENSG00000054611.14	Intron
chr8	38918217	38918232	0.99	4.733	+	PLEKHA2	ENSG00000169499.15	Intron
chr9	134828450	134828483	0.99	4.733	+	COL5A1	ENSG00000130635.16	Intron
chr20	36048551	36048589	0.98	4.732	-	NORAD	ENSG00000260032.2	Other
chr1	183145411	183145463	0.98	4.73	+	LAMC1	ENSG00000135862.6	3' UTR
chr9	134748327	134748361	0.99	4.73	+	COL5A1	ENSG00000130635.16	Intron
chr19	53559002	53559139	0.97	4.729	+	ZNF331	ENSG00000130844.19	Intron
chr7	90415806	90415937	0.99	4.729	+	CLDN12	ENSG00000157224.16	3' UTR
chr7	94668295	94668324	0.99	4.729	+	PEG10	ENSG00000242265.6	3' UTR
chr2	74107665	74107789	0.99	4.726	+	TET3	ENSG00000187605.16	3' UTR
chr13	113774828	113774889	0.99	4.725	+	TMEM255B	ENSG00000184497.13	Intron
chr19	39408962	39408994	0.98	4.724	+	ZFP36	ENSG00000128016.7	3' UTR
chr10	1232478	1232635	0.98	4.723	-	ADARB2	ENSG00000185736.16	Intron
chr22	49902533	49902553	0.99	4.723	-	ALG12	ENSG00000182858.14	3' UTR
chr5	154054680	154054818	0.99	4.721	+	MFAP3	ENSG00000037749.13	3' UTR
chr14	95103605	95103661	0.99	4.72	-	DICER1	ENSG00000100697.17	CDS
chr7	588531	588730	0.99	4.719	-	PRKAR1B	ENSG00000188191.15	Intron
chr7	94668035	94668067	0.99	4.719	+	PEG10	ENSG00000242265.6	3' UTR
chr19	33458254	33458283	0.98	4.718	-	PEPD	ENSG00000124299.16	Intron
chr9	134759261	134759286	0.98	4.718	+	COL5A1	ENSG00000130635.16	Intron
chr10	127017249	127017439	0.98	4.717	+	DOCK1	ENSG00000150760.13	Intron
chr16	85572428	85572443	0.99	4.717	+	GSE1	ENSG00000131149.19	Intron
chr2	96860175	96860252	0.99	4.714	-	SEMA4C	ENSG00000168758.11	3' UTR
chr1	183145463	183145512	0.98	4.713	+	LAMC1	ENSG00000135862.6	3' UTR
chr8	90624489	90624612	0.99	4.713	-	TMEM64	ENSG00000180694.14	3' UTR
chr1	183144458	183144509	0.98	4.712	+	LAMC1	ENSG00000135862.6	3' UTR
chr8	38918406	38918424	0.97	4.712	+	PLEKHA2	ENSG00000169499.15	Intron
chr1	150575819	150575881	0.99	4.711	-	MCL1	ENSG00000143384.14	3' UTR
chr5	91383077	91383111	0.99	4.711	-	ARRDC3	ENSG00000113369.9	CDS
chr19	4036973	4037009	0.98	4.71	+	PIAS4	ENSG00000105229.7	Intron
chr15	40955962	40956040	0.98	4.708	+	CHAC1	ENSG00000128965.13	3' UTR
chr3	195109828	195109857	0.98	4.708	-	XXYLT1	ENSG00000173950.16	Intron
chr8	38918332	38918342	0.99	4.708	+	PLEKHA2	ENSG00000169499.15	Intron
chr12	65966055	65966195	0.99	4.705	+	HMGA2	ENSG00000149948.14	3' UTR
chr7	139562021	139562109	0.99	4.704	-	HIPK2	ENSG00000064393.16	3' UTR
chr9	130454711	130454852	0.99	4.703	+	ASS1	ENSG00000130707.18	Intron
chr11	33355181	33355278	0.98	4.702	+	HIPK3	ENSG00000110422.12	3' UTR
chr13	91351366	91351376	0.98	4.7	+	hsa-mir-92a-1	MI0000093	miRNA
chr13	113858284	113858300	0.99	4.699	-	GAS6	ENSG00000183087.15	Intron
chr13	113859327	113859333	0.99	4.698	-	GAS6	ENSG00000183087.15	Intron
chr13	91351358	91351366	0.99	4.697	+	hsa-mir-92a-1	MI0000093	miRNA
chr16	85572160	85572178	0.99	4.697	+	GSE1	ENSG00000131149.19	Intron
chr9	134684864	134684969	0.99	4.697	+	COL5A1	ENSG00000130635.16	Intron
chr13	113774995	113775033	0.98	4.696	+	TMEM255B	ENSG00000184497.13	Intron
chr16	46915504	46915521	0.99	4.696	+	GPT2	ENSG00000166123.14	Intron
chr22	47003764	47003794	0.99	4.696	+	TBC1D22A	ENSG00000054611.14	Intron
chr10	62093772	62093804	0.98	4.693	+	ARID5B	ENSG00000150347.17	3' UTR
chr22	47004124	47004150	0.98	4.692	+	TBC1D22A	ENSG00000054611.14	Intron
chr1	25769141	25769260	0.99	4.691	+	MAN1C1	ENSG00000117643.15	Intron
chr13	113796211	113796232	0.98	4.691	+	TMEM255B	ENSG00000184497.13	Intron
chr22	49902913	49903039	0.99	4.691	-	ALG12	ENSG00000182858.14	3' UTR
chr9	121895532	121895742	0.99	4.691	-	TTLL11	ENSG00000175764.17	Intron
chr2	10399408	10399648	0.99	4.688	+	HPCAL1	ENSG00000115756.13	Intron
chr10	132364713	132364872	0.99	4.687	+	LRRC27	ENSG00000148814.18	Intron
chr11	114255346	114255389	0.99	4.687	+	ZBTB16	ENSG00000109906.15	3' UTR
chr16	4668863	4668889	0.99	4.687	+	MGRN1	ENSG00000102858.13	Intron
chr10	18675187	18675370	0.99	4.686	+	ARL5B	ENSG00000165997.5	CDS
chr11	2130297	2130306	0.99	4.686	-	IGF2	ENSG00000167244.22	3' UTR
chr22	47004723	47004825	0.99	4.684	+	TBC1D22A	ENSG00000054611.14	Intron
chr13	113859426	113859452	0.98	4.683	-	GAS6	ENSG00000183087.15	Intron
chr14	44928293	44928539	0.99	4.682	-	KLHL28	ENSG00000179454.14	3' UTR
chr15	98960107	98960193	0.96	4.682	+	IGF1R	ENSG00000140443.15	3' UTR
chr8	38918377	38918406	0.99	4.681	+	PLEKHA2	ENSG00000169499.15	Intron
chr12	12721331	12721397	0.99	4.68	+	CDKN1B	ENSG00000111276.12	3' UTR
chr13	113774459	113774602	0.99	4.679	+	TMEM255B	ENSG00000184497.13	Intron
chr13	113851242	113851282	0.99	4.678	-	GAS6	ENSG00000183087.15	Intron
chr2	1679396	1679412	0.99	4.677	-	PXDN	ENSG00000130508.11	Intron
chr7	139562178	139562192	0.99	4.676	-	HIPK2	ENSG00000064393.16	3' UTR
chr12	57191674	57191689	0.99	4.675	+	LRP1	ENSG00000123384.14	Intron
chr15	41300344	41300383	0.99	4.674	+	OIP5-AS1	ENSG00000247556.6	Other
chr1	36340633	36340675	0.99	4.672	-	STK40	ENSG00000196182.11	3' UTR
chr16	4668531	4668550	0.99	4.672	+	MGRN1	ENSG00000102858.13	Intron
chr1	183144235	183144272	0.98	4.669	+	LAMC1	ENSG00000135862.6	3' UTR
chr10	72275447	72275463	0.99	4.669	+	DDIT4	ENSG00000168209.6	3' UTR
chr2	10399273	10399408	0.98	4.669	+	HPCAL1	ENSG00000115756.13	Intron
chr16	4668816	4668863	0.98	4.668	+	MGRN1	ENSG00000102858.13	Intron
chr13	113855857	113855901	0.99	4.667	-	GAS6	ENSG00000183087.15	Intron
chr16	4668322	4668454	0.99	4.665	+	MGRN1	ENSG00000102858.13	Intron
chr7	101139088	101139130	0.99	4.665	+	SERPINE1	ENSG00000106366.9	3' UTR
chr15	41300463	41300526	0.98	4.664	+	OIP5-AS1	ENSG00000247556.6	Other
chr22	49901555	49901642	0.99	4.664	-	ALG12	ENSG00000182858.14	3' UTR
chr13	113858271	113858284	0.99	4.662	-	GAS6	ENSG00000183087.15	Intron
chr22	47004174	47004220	0.98	4.662	+	TBC1D22A	ENSG00000054611.14	Intron
chr11	2132929	2132987	0.99	4.661	-	IGF2	ENSG00000167244.22	CDS
chr12	42087027	42087153	0.99	4.661	-	GXYLT1	ENSG00000151233.11	3' UTR
chr20	36048208	36048265	0.99	4.661	-	NORAD	ENSG00000260032.2	Other
chr1	169477626	169477737	0.99	4.66	-	SLC19A2	ENSG00000117479.15	CDS
chr2	1679495	1679555	0.98	4.66	-	PXDN	ENSG00000130508.11	Intron
chr13	113858930	113858950	0.99	4.659	-	GAS6	ENSG00000183087.15	Intron
chr16	85572178	85572216	0.99	4.659	+	GSE1	ENSG00000131149.19	Intron
chr19	53558758	53558912	0.99	4.659	+	ZNF331	ENSG00000130844.19	Intron
chr12	49097364	49097424	0.98	4.658	-	LMBR1L	ENSG00000139636.16	3' UTR
chr13	113859189	113859221	0.99	4.658	-	GAS6	ENSG00000183087.15	Intron
chr16	4669054	4669119	0.99	4.658	+	MGRN1	ENSG00000102858.13	Intron
chr22	47005739	47005777	0.98	4.658	+	TBC1D22A	ENSG00000054611.14	Intron
chr16	46915666	46915678	0.98	4.657	+	GPT2	ENSG00000166123.14	Intron
chr3	195109391	195109455	0.98	4.657	-	XXYLT1	ENSG00000173950.16	Intron
chr10	13975321	13975465	0.99	4.655	-	FRMD4A	ENSG00000151474.23	Intron
chr13	113795368	113795454	0.98	4.655	+	TMEM255B	ENSG00000184497.13	Intron
chr16	4668664	4668681	0.98	4.654	+	MGRN1	ENSG00000102858.13	Intron
chr5	58454085	58454145	0.99	4.654	-	PLK2	ENSG00000145632.15	3' UTR
chr13	113858300	113858308	0.99	4.652	-	GAS6	ENSG00000183087.15	Intron
chr9	134759286	134759312	0.98	4.651	+	COL5A1	ENSG00000130635.16	Intron
chr1	36340596	36340633	0.99	4.647	-	STK40	ENSG00000196182.11	3' UTR
chr22	47004560	47004677	0.99	4.646	+	TBC1D22A	ENSG00000054611.14	Intron
chr9	130454852	130454975	0.98	4.646	+	ASS1	ENSG00000130707.18	Intron
chr9	134748361	134748389	0.99	4.646	+	COL5A1	ENSG00000130635.16	Intron
chr13	113851483	113851611	0.98	4.645	-	GAS6	ENSG00000183087.15	Intron
chr15	41300383	41300417	0.99	4.643	+	OIP5-AS1	ENSG00000247556.6	Other
chr22	47004677	47004697	0.98	4.641	+	TBC1D22A	ENSG00000054611.14	Intron
chr12	112296208	112296368	0.99	4.64	-	HECTD4	ENSG00000173064.14	Intron
chr12	112296959	112297129	0.99	4.64	-	HECTD4	ENSG00000173064.14	Intron
chr7	94668005	94668019	0.99	4.64	+	PEG10	ENSG00000242265.6	3' UTR
chr1	25767173	25767413	0.99	4.639	+	MAN1C1	ENSG00000117643.15	Intron
chr19	4036317	4036326	0.99	4.639	+	PIAS4	ENSG00000105229.7	Intron
chr20	36049460	36049568	0.99	4.638	-	NORAD	ENSG00000260032.2	Other
chr7	1022952	1022957	0.96	4.637	-	hsa-mir-339	MI0000815	miRNA
chr7	94669177	94669189	0.99	4.637	+	PEG10	ENSG00000242265.6	3' UTR
chr13	113774602	113774617	0.99	4.636	+	TMEM255B	ENSG00000184497.13	Intron
chr22	49902089	49902110	0.99	4.636	-	ALG12	ENSG00000182858.14	3' UTR
chr4	15069162	15069255	0.99	4.636	+	CPEB2	ENSG00000137449.17	3' UTR
chr6	52498124	52498205	0.97	4.632	-	TRAM2	ENSG00000065308.5	3' UTR
chr9	134759155	134759261	0.98	4.632	+	COL5A1	ENSG00000130635.16	Intron
chr20	50753386	50753453	0.99	4.631	+	PARD6B	ENSG00000124171.9	3' UTR
chr2	9317678	9317819	0.97	4.629	+	ASAP2	ENSG00000151693.11	Intron
chr12	112297129	112297252	0.98	4.628	-	HECTD4	ENSG00000173064.14	Intron
chr4	38700850	38701018	0.98	4.628	+	KLF3	ENSG00000109787.13	3' UTR
chr16	4668994	4669014	0.99	4.627	+	MGRN1	ENSG00000102858.13	Intron
chr19	39409054	39409070	0.99	4.627	+	ZFP36	ENSG00000128016.7	3' UTR
chr7	94668324	94668338	0.98	4.627	+	PEG10	ENSG00000242265.6	3' UTR
chr9	134828726	134828780	0.99	4.626	+	COL5A1	ENSG00000130635.16	Intron
chr19	4037015	4037037	0.98	4.624	+	PIAS4	ENSG00000105229.7	Intron
chr8	38918546	38918554	0.99	4.622	+	PLEKHA2	ENSG00000169499.15	Intron
chr13	113851282	113851307	0.99	4.621	-	GAS6	ENSG00000183087.15	Intron
chr21	45155286	45155362	0.98	4.621	+	ADARB1	ENSG00000197381.17	Intron
chr7	94668076	94668098	0.97	4.62	+	PEG10	ENSG00000242265.6	3' UTR
chr9	134744693	134744746	0.98	4.62	+	COL5A1	ENSG00000130635.16	Intron
chr4	3229143	3229278	0.98	4.619	+	HTT	ENSG00000197386.14	Intron
chr16	85572443	85572465	0.98	4.618	+	GSE1	ENSG00000131149.19	Intron
chr2	109493514	109493610	0.99	4.618	+	SH3RF3	ENSG00000172985.11	Intron
chr19	57258522	57258710	0.99	4.613	+	ZNF805	ENSG00000204524.7	3' UTR
chr1	203308405	203308463	0.99	4.611	+	BTG2	ENSG00000159388.6	3' UTR
chr3	195110093	195110115	0.98	4.61	-	XXYLT1	ENSG00000173950.16	Intron
chr22	47005930	47006065	0.99	4.609	+	TBC1D22A	ENSG00000054611.14	Intron
chr12	7919685	7919775	0.97	4.605	-	SLC2A3	ENSG00000059804.16	3' UTR
chr22	47005519	47005566	0.99	4.604	+	TBC1D22A	ENSG00000054611.14	Intron
chr6	30743554	30743635	0.99	4.602	-	IER3	ENSG00000137331.12	3' UTR
chr2	9317333	9317452	0.99	4.601	+	ASAP2	ENSG00000151693.11	Intron
chr10	62093804	62093860	0.98	4.6	+	ARID5B	ENSG00000150347.17	3' UTR
chr7	94669129	94669165	0.99	4.597	+	PEG10	ENSG00000242265.6	3' UTR
chr17	17813899	17813920	0.98	4.596	-	hsa-mir-33b	MI0003646	miRNA
chr19	11133614	11133692	0.98	4.595	+	LDLR	ENSG00000130164.14	3' UTR
chr2	218402654	218402657	0.99	4.595	+	hsa-mir-26b	MI0000084	miRNA
chr11	114255634	114255685	0.99	4.594	+	ZBTB16	ENSG00000109906.15	3' UTR
chr16	4668929	4668955	0.98	4.594	+	MGRN1	ENSG00000102858.13	Intron
chr9	111933074	111933191	0.99	4.592	+	UGCG	ENSG00000148154.10	3' UTR
chr10	1232803	1232831	0.97	4.589	-	ADARB2	ENSG00000185736.16	Intron
chr13	113850743	113850831	0.99	4.588	-	GAS6	ENSG00000183087.15	Intron
chr7	129774738	129774753	0.98	4.588	-	hsa-mir-96	MI0000098	miRNA
chr7	129774753	129774764	0.99	4.588	-	hsa-mir-96	MI0000098	miRNA
chr5	43289671	43289784	0.99	4.587	-	HMGCS1	ENSG00000112972.15	3' UTR
chr9	21512138	21512145	0.99	4.587	-	hsa-mir-31	MI0000089	miRNA
chr11	2130256	2130262	0.99	4.586	-	IGF2	ENSG00000167244.22	3' UTR
chr8	38918529	38918546	0.97	4.582	+	PLEKHA2	ENSG00000169499.15	Intron
chr9	126884924	126885029	0.99	4.582	+	ZBTB34	ENSG00000177125.6	3' UTR
chr12	7919868	7920008	0.99	4.579	-	SLC2A3	ENSG00000059804.16	3' UTR
chr15	39597103	39597198	0.99	4.579	+	THBS1	ENSG00000137801.11	3' UTR
chr1	162523127	162523247	0.99	4.576	+	UHMK1	ENSG00000152332.16	3' UTR
chr16	2090270	2090281	0.99	4.576	-	hsa-mir-1225	MI0006311	miRNA
chr7	101139130	101139193	0.99	4.576	+	SERPINE1	ENSG00000106366.9	3' UTR
chr13	113858581	113858593	0.99	4.575	-	GAS6	ENSG00000183087.15	Intron
chr19	4037009	4037015	0.99	4.574	+	PIAS4	ENSG00000105229.7	Intron
chr3	195110407	195110432	0.98	4.574	-	XXYLT1	ENSG00000173950.16	Intron
chr1	25768417	25768507	0.99	4.57	+	MAN1C1	ENSG00000117643.15	Intron
chr13	113858950	113858970	0.99	4.57	-	GAS6	ENSG00000183087.15	Intron
chr3	195109857	195109911	0.99	4.57	-	XXYLT1	ENSG00000173950.16	Intron
chr13	113851307	113851329	0.99	4.569	-	GAS6	ENSG00000183087.15	Intron
chr13	113858567	113858581	0.99	4.568	-	GAS6	ENSG00000183087.15	Intron
chr22	49901651	49901664	0.98	4.568	-	ALG12	ENSG00000182858.14	3' UTR
chr16	85572290	85572300	0.99	4.566	+	GSE1	ENSG00000131149.19	Intron
chr7	100679651	100679857	0.99	4.566	-	GIGYF1	ENSG00000146830.11	3' UTR
chr3	195110212	195110271	0.99	4.564	-	XXYLT1	ENSG00000173950.16	Intron
chr3	195110835	195110969	0.98	4.564	-	XXYLT1	ENSG00000173950.16	Intron
chr7	139562192	139562223	0.98	4.564	-	HIPK2	ENSG00000064393.16	3' UTR
chr14	68788130	68788145	0.99	4.561	-	ZFP36L1	ENSG00000185650.10	3' UTR
chr2	38067714	38067813	0.99	4.558	-	CYP1B1	ENSG00000138061.12	3' UTR
chr8	47737044	47737087	0.99	4.557	-	CEBPD	ENSG00000221869.5	3' UTR
chr3	195109475	195109504	0.99	4.556	-	XXYLT1	ENSG00000173950.16	Intron
chr7	139569832	139569889	0.98	4.556	-	HIPK2	ENSG00000064393.16	3' UTR
chr7	94667464	94667489	0.98	4.555	+	PEG10	ENSG00000242265.6	3' UTR
chr13	110512172	110512269	0.99	4.554	+	COL4A2	ENSG00000134871.19	CDS
chr19	53559498	53559795	0.99	4.554	+	ZNF331	ENSG00000130844.19	Intron
chr4	173011460	173011465	0.99	4.554	+	GALNTL6	ENSG00000174473.16	Intron
chr4	173011465	173011474	0.98	4.554	+	GALNTL6	ENSG00000174473.16	Intron
chr4	173011474	173011485	0.97	4.554	+	GALNTL6	ENSG00000174473.16	Intron
chr1	25769299	25769338	0.97	4.553	+	MAN1C1	ENSG00000117643.15	Intron
chr14	44928539	44928661	0.99	4.553	-	KLHL28	ENSG00000179454.14	3' UTR
chr15	98962974	98963110	0.99	4.553	+	IGF1R	ENSG00000140443.15	3' UTR
chr13	113859749	113859860	0.97	4.552	-	GAS6	ENSG00000183087.15	Intron
chr5	151662522	151662553	0.98	4.552	-	SPARC	ENSG00000113140.11	3' UTR
chr2	96801608	96801692	0.99	4.551	+	CNNM4	ENSG00000158158.12	Intron
chr19	12793020	12793040	0.99	4.55	+	JUNB	ENSG00000171223.6	3' UTR
chr7	94668019	94668035	0.99	4.55	+	PEG10	ENSG00000242265.6	3' UTR
chr22	49901642	49901651	0.99	4.549	-	ALG12	ENSG00000182858.14	3' UTR
chr12	65964475	65964569	0.99	4.548	+	HMGA2	ENSG00000149948.14	3' UTR
chr12	46358679	46358695	0.96	4.547	-	SLC38A2	ENSG00000134294.14	3' UTR
chr16	85572371	85572386	0.98	4.546	+	GSE1	ENSG00000131149.19	Intron
chr19	12793040	12793129	0.99	4.546	+	JUNB	ENSG00000171223.6	3' UTR
chr16	4668802	4668816	0.99	4.545	+	MGRN1	ENSG00000102858.13	Intron
chr13	113861717	113861753	0.99	4.544	-	GAS6	ENSG00000183087.15	Intron
chr20	36048821	36048875	0.99	4.544	-	NORAD	ENSG00000260032.2	Other
chr13	113855593	113855617	0.98	4.542	-	GAS6	ENSG00000183087.15	Intron
chr13	113858533	113858556	0.99	4.54	-	GAS6	ENSG00000183087.15	Intron
chr16	85572465	85572477	0.98	4.54	+	GSE1	ENSG00000131149.19	Intron
chr22	47003933	47003954	0.99	4.539	+	TBC1D22A	ENSG00000054611.14	Intron
chr19	12793142	12793202	0.99	4.538	+	JUNB	ENSG00000171223.6	3' UTR
chr16	85572386	85572428	0.99	4.536	+	GSE1	ENSG00000131149.19	Intron
chr5	91383018	91383077	0.99	4.536	-	ARRDC3	ENSG00000113369.9	CDS
chr11	2130266	2130288	0.99	4.535	-	IGF2	ENSG00000167244.22	3' UTR
chr13	113858556	113858567	0.98	4.535	-	GAS6	ENSG00000183087.15	Intron
chr14	68788569	68788661	0.99	4.535	-	ZFP36L1	ENSG00000185650.10	3' UTR
chr19	1257696	1257703	0.99	4.534	+	MIDN	ENSG00000167470.14	3' UTR
chr9	134842884	134842965	0.99	4.533	+	COL5A1	ENSG00000130635.16	3' UTR
chr1	25768935	25768970	0.98	4.532	+	MAN1C1	ENSG00000117643.15	Intron
chrX	108696400	108696480	0.99	4.532	+	COL4A5	ENSG00000188153.14	3' UTR
chr19	53560013	53560145	0.99	4.531	+	ZNF331	ENSG00000130844.19	Intron
chr7	94667979	94668005	0.99	4.531	+	PEG10	ENSG00000242265.6	3' UTR
chr12	7919775	7919857	0.99	4.53	-	SLC2A3	ENSG00000059804.16	3' UTR
chr20	50752547	50752617	0.99	4.53	+	PARD6B	ENSG00000124171.9	3' UTR
chr12	46358695	46358802	0.99	4.529	-	SLC38A2	ENSG00000134294.14	3' UTR
chr16	46915474	46915504	0.98	4.529	+	GPT2	ENSG00000166123.14	Intron
chr16	46915644	46915666	0.99	4.529	+	GPT2	ENSG00000166123.14	Intron
chr3	195110524	195110650	0.99	4.529	-	XXYLT1	ENSG00000173950.16	Intron
chr14	100526952	100527130	0.99	4.528	+	WDR25	ENSG00000176473.14	Intron
chr10	72275796	72275806	0.99	4.527	+	DDIT4	ENSG00000168209.6	3' UTR
chr12	57192303	57192461	0.99	4.527	+	LRP1	ENSG00000123384.14	Intron
chr16	46915410	46915434	0.99	4.527	+	GPT2	ENSG00000166123.14	Intron
chr2	74107789	74107873	0.99	4.525	+	TET3	ENSG00000187605.16	3' UTR
chr22	49902504	49902533	0.97	4.524	-	ALG12	ENSG00000182858.14	3' UTR
chr13	113859860	113859895	0.99	4.523	-	GAS6	ENSG00000183087.15	Intron
chr2	20448909	20448966	0.99	4.523	+	RHOB	ENSG00000143878.10	3' UTR
chr3	195109998	195110093	0.99	4.523	-	XXYLT1	ENSG00000173950.16	Intron
chr13	113858989	113859004	0.99	4.522	-	GAS6	ENSG00000183087.15	Intron
chr16	85572276	85572290	0.99	4.521	+	GSE1	ENSG00000131149.19	Intron
chr11	2130288	2130297	0.99	4.52	-	IGF2	ENSG00000167244.22	3' UTR
chr22	47003367	47003486	0.99	4.519	+	TBC1D22A	ENSG00000054611.14	Intron
chr11	114253438	114253471	0.99	4.518	+	ZBTB16	ENSG00000109906.15	3' UTR
chr11	2130262	2130266	0.99	4.517	-	IGF2	ENSG00000167244.22	3' UTR
chr9	134748296	134748327	0.99	4.514	+	COL5A1	ENSG00000130635.16	Intron
chr13	113775055	113775113	0.99	4.512	+	TMEM255B	ENSG00000184497.13	Intron
chr16	46915582	46915607	0.99	4.512	+	GPT2	ENSG00000166123.14	Intron
chr2	20449356	20449393	0.99	4.512	+	RHOB	ENSG00000143878.10	3' UTR
chr2	9317120	9317203	0.99	4.511	+	ASAP2	ENSG00000151693.11	Intron
chr20	36048589	36048649	0.99	4.511	-	NORAD	ENSG00000260032.2	Other
chr13	113858970	113858989	0.99	4.51	-	GAS6	ENSG00000183087.15	Intron
chr7	94669310	94669318	0.99	4.51	+	PEG10	ENSG00000242265.6	3' UTR
chr19	57298158	57298239	0.99	4.509	+	ENSG00000288899	ENSG00000288899.1	Other
chr1	150576526	150576623	0.99	4.508	-	MCL1	ENSG00000143384.14	3' UTR
chr7	94668067	94668076	0.99	4.508	+	PEG10	ENSG00000242265.6	3' UTR
chr8	43123777	43123877	0.98	4.508	+	POMK	ENSG00000185900.11	3' UTR
chr17	29630627	29630748	0.98	4.507	-	SSH2	ENSG00000141298.19	CDS
chr13	113774963	113774995	0.99	4.506	+	TMEM255B	ENSG00000184497.13	Intron
chr7	45913727	45913777	0.98	4.505	-	IGFBP3	ENSG00000146674.16	3' UTR
chr16	4668714	4668772	0.99	4.504	+	MGRN1	ENSG00000102858.13	Intron
chr6	39845626	39845654	0.97	4.504	+	DAAM2	ENSG00000146122.17	Intron
chr9	134744746	134744781	0.99	4.503	+	COL5A1	ENSG00000130635.16	Intron
chr16	85572244	85572276	0.99	4.501	+	GSE1	ENSG00000131149.19	Intron
chr16	46915448	46915474	0.99	4.5	+	GPT2	ENSG00000166123.14	Intron
chr2	109492953	109493115	0.99	4.5	+	SH3RF3	ENSG00000172985.11	Intron
chr22	49901997	49902048	0.99	4.499	-	ALG12	ENSG00000182858.14	3' UTR
chr7	94667436	94667464	0.99	4.499	+	PEG10	ENSG00000242265.6	3' UTR
chr2	109493115	109493189	0.98	4.498	+	SH3RF3	ENSG00000172985.11	Intron
chr22	49901664	49901682	0.99	4.498	-	ALG12	ENSG00000182858.14	3' UTR
chr11	2129969	2129986	0.98	4.496	-	IGF2	ENSG00000167244.22	3' UTR
chr16	4668582	4668620	0.98	4.494	+	MGRN1	ENSG00000102858.13	Intron
chr1	25767664	25767700	0.97	4.493	+	MAN1C1	ENSG00000117643.15	Intron
chr12	112296568	112296694	0.99	4.493	-	HECTD4	ENSG00000173064.14	Intron
chr12	5481294	5481395	0.98	4.492	+	NTF3	ENSG00000185652.12	Intron
chr16	46915977	46915982	0.99	4.492	+	GPT2	ENSG00000166123.14	Intron
chr9	134748389	134748461	0.98	4.492	+	COL5A1	ENSG00000130635.16	Intron
chr14	44928048	44928159	0.99	4.491	-	KLHL28	ENSG00000179454.14	3' UTR
chr15	40956040	40956161	0.98	4.487	+	CHAC1	ENSG00000128965.13	3' UTR
chr1	203308139	203308225	0.98	4.485	+	BTG2	ENSG00000159388.6	3' UTR
chr12	57192227	57192243	0.99	4.485	+	LRP1	ENSG00000123384.14	Intron
chr12	112296368	112296487	0.98	4.485	-	HECTD4	ENSG00000173064.14	Intron
chr16	4668978	4668994	0.99	4.485	+	MGRN1	ENSG00000102858.13	Intron
chr13	113859173	113859182	0.98	4.484	-	GAS6	ENSG00000183087.15	Intron
chr22	49902804	49902869	0.99	4.484	-	ALG12	ENSG00000182858.14	3' UTR
chr13	113851611	113851722	0.99	4.483	-	GAS6	ENSG00000183087.15	Intron
chr15	98958710	98958740	0.99	4.483	+	IGF1R	ENSG00000140443.15	3' UTR
chr16	46915565	46915582	0.99	4.483	+	GPT2	ENSG00000166123.14	Intron
chr9	134759312	134759331	0.98	4.483	+	COL5A1	ENSG00000130635.16	Intron
chr11	122099823	122099835	0.99	4.482	-	hsa-mir-125b-1	MI0000446	miRNA
chr16	46915434	46915448	0.99	4.481	+	GPT2	ENSG00000166123.14	Intron
chr8	17567493	17567613	0.99	4.481	+	SLC7A2	ENSG00000003989.18	3' UTR
chr16	72784484	72784541	0.99	4.48	-	ZFHX3	ENSG00000140836.17	3' UTR
chr13	113855560	113855593	0.99	4.476	-	GAS6	ENSG00000183087.15	Intron
chr12	42086855	42087027	0.99	4.475	-	GXYLT1	ENSG00000151233.11	3' UTR
chr6	7251065	7251185	0.97	4.475	+	RREB1	ENSG00000124782.21	3' UTR
chr7	139562223	139562244	0.99	4.473	-	HIPK2	ENSG00000064393.16	3' UTR
chr12	57192243	57192276	0.99	4.471	+	LRP1	ENSG00000123384.14	Intron
chr2	111167024	111167092	0.99	4.471	+	BCL2L11	ENSG00000153094.24	3' UTR
chr8	144602645	144602854	0.98	4.471	-	ARHGAP39	ENSG00000147799.12	Intron
chr11	2130075	2130077	0.98	4.47	-	IGF2	ENSG00000167244.22	3' UTR
chr9	134842965	134843089	0.98	4.47	+	COL5A1	ENSG00000130635.16	3' UTR
chr10	114864077	114864183	0.99	4.469	+	FHIP2A	ENSG00000151553.15	3' UTR
chr13	110150010	110150106	0.98	4.469	-	COL4A1	ENSG00000187498.16	3' UTR
chr15	40088013	40088029	0.99	4.468	-	BMF	ENSG00000104081.14	3' UTR
chr15	55615441	55615568	0.99	4.468	-	PRTG	ENSG00000166450.13	3' UTR
chr16	4669014	4669054	0.98	4.468	+	MGRN1	ENSG00000102858.13	Intron
chr2	96860152	96860175	0.98	4.468	-	SEMA4C	ENSG00000168758.11	3' UTR
chr22	47004870	47004946	0.99	4.468	+	TBC1D22A	ENSG00000054611.14	Intron
chr22	49901682	49901734	0.98	4.467	-	ALG12	ENSG00000182858.14	3' UTR
chr22	49902451	49902504	0.99	4.467	-	ALG12	ENSG00000182858.14	3' UTR
chr7	100094001	100094014	0.98	4.467	-	hsa-mir-106b	MI0000734	miRNA
chr1	203309248	203309283	0.99	4.466	+	BTG2	ENSG00000159388.6	3' UTR
chr22	49902778	49902804	0.99	4.466	-	ALG12	ENSG00000182858.14	3' UTR
chr22	47159324	47159460	0.99	4.465	+	TBC1D22A	ENSG00000054611.14	Intron
chr2	240527579	240527643	0.99	4.464	-	ANKMY1	ENSG00000144504.16	Intron
chr13	113852804	113852903	0.98	4.463	-	GAS6	ENSG00000183087.15	Intron
chr13	113861711	113861717	0.99	4.463	-	GAS6	ENSG00000183087.15	Intron
chr8	47737105	47737119	0.99	4.463	-	CEBPD	ENSG00000221869.5	3' UTR
chr9	126885721	126885796	0.99	4.463	+	ZBTB34	ENSG00000177125.6	3' UTR
chr16	4668955	4668978	0.99	4.461	+	MGRN1	ENSG00000102858.13	Intron
chr5	97034972	97035087	0.98	4.461	+	LNPEP	ENSG00000113441.16	3' UTR
chr16	85572228	85572244	0.98	4.46	+	GSE1	ENSG00000131149.19	Intron
chr13	113850726	113850743	0.99	4.459	-	GAS6	ENSG00000183087.15	Intron
chr3	195069439	195069631	0.99	4.459	-	XXYLT1	ENSG00000173950.16	3' UTR
chr16	4668550	4668565	0.99	4.458	+	MGRN1	ENSG00000102858.13	Intron
chr22	49902048	49902089	0.98	4.458	-	ALG12	ENSG00000182858.14	3' UTR
chr15	55619503	55619577	0.99	4.455	-	PRTG	ENSG00000166450.13	3' UTR
chr7	64709312	64709395	0.99	4.455	+	ZNF107	ENSG00000196247.13	3' UTR
chr15	39597353	39597437	0.99	4.454	+	THBS1	ENSG00000137801.11	3' UTR
chr7	94667429	94667436	0.98	4.454	+	PEG10	ENSG00000242265.6	3' UTR
chr10	127016741	127016877	0.99	4.453	+	DOCK1	ENSG00000150760.13	Intron
chr22	49902110	49902122	0.98	4.453	-	ALG12	ENSG00000182858.14	3' UTR
chr7	101138219	101138250	0.99	4.452	+	SERPINE1	ENSG00000106366.9	3' UTR
chr9	134760315	134760351	0.99	4.452	+	COL5A1	ENSG00000130635.16	Intron
chr13	113858130	113858248	0.98	4.451	-	GAS6	ENSG00000183087.15	Intron
chr1	16125088	16125119	0.99	4.448	-	EPHA2	ENSG00000142627.13	3' UTR
chr15	98958660	98958710	0.99	4.448	+	IGF1R	ENSG00000140443.15	3' UTR
chr2	10399247	10399273	0.99	4.448	+	HPCAL1	ENSG00000115756.13	Intron
chr7	94667824	94667833	0.99	4.448	+	PEG10	ENSG00000242265.6	3' UTR
chr10	127017439	127017631	0.99	4.447	+	DOCK1	ENSG00000150760.13	Intron
chr2	38068044	38068063	0.99	4.446	-	CYP1B1	ENSG00000138061.12	3' UTR
chr1	25769072	25769115	0.98	4.445	+	MAN1C1	ENSG00000117643.15	Intron
chr17	40087301	40087409	0.99	4.445	+	THRA	ENSG00000126351.13	Intron
chr3	195109455	195109475	0.97	4.445	-	XXYLT1	ENSG00000173950.16	Intron
chr16	4668640	4668664	0.98	4.444	+	MGRN1	ENSG00000102858.13	Intron
chr16	4668565	4668582	0.99	4.443	+	MGRN1	ENSG00000102858.13	Intron
chr2	38068063	38068114	0.99	4.443	-	CYP1B1	ENSG00000138061.12	3' UTR
chr11	114251944	114251956	0.99	4.442	+	ZBTB16	ENSG00000109906.15	3' UTR
chr16	85572216	85572228	0.99	4.441	+	GSE1	ENSG00000131149.19	Intron
chr9	107011790	107011936	0.97	4.439	+	ZNF462	ENSG00000148143.13	3' UTR
chr13	113859135	113859140	0.99	4.436	-	GAS6	ENSG00000183087.15	Intron
chr13	113859182	113859189	0.98	4.436	-	GAS6	ENSG00000183087.15	Intron
chr20	50752458	50752547	0.99	4.436	+	PARD6B	ENSG00000124171.9	3' UTR
chr12	112296907	112296959	0.98	4.433	-	HECTD4	ENSG00000173064.14	Intron
chr12	112297252	112297442	0.99	4.431	-	HECTD4	ENSG00000173064.14	Intron
chr16	81380311	81380457	0.99	4.431	+	GAN	ENSG00000261609.8	3' UTR
chr20	49904796	49904944	0.99	4.431	-	SPATA2	ENSG00000158480.11	3' UTR
chr6	7250996	7251065	0.99	4.43	+	RREB1	ENSG00000124782.21	3' UTR
chr6	52498205	52498363	0.99	4.429	-	TRAM2	ENSG00000065308.5	3' UTR
chr13	113855617	113855724	0.99	4.428	-	GAS6	ENSG00000183087.15	Intron
chr12	54395997	54396161	0.99	4.427	-	ITGA5	ENSG00000161638.11	3' UTR
chr13	113859140	113859148	0.99	4.427	-	GAS6	ENSG00000183087.15	Intron
chr22	40324659	40324703	0.99	4.427	+	TNRC6B	ENSG00000100354.21	3' UTR
chr12	54396222	54396241	0.99	4.426	-	ITGA5	ENSG00000161638.11	3' UTR
chr15	41300417	41300439	0.98	4.425	+	OIP5-AS1	ENSG00000247556.6	Other
chr19	33458792	33458807	0.99	4.425	-	PEPD	ENSG00000124299.16	Intron
chr8	23021926	23021971	0.98	4.424	-	TNFRSF10B	ENSG00000120889.13	3' UTR
chr16	46915547	46915565	0.98	4.423	+	GPT2	ENSG00000166123.14	Intron
chr11	96284586	96284591	0.98	4.422	-	MAML2	ENSG00000184384.14	Intron
chr3	172400590	172400680	0.99	4.422	+	FNDC3B	ENSG00000075420.13	3' UTR
chr7	139562116	139562178	0.98	4.422	-	HIPK2	ENSG00000064393.16	3' UTR
chr10	1232241	1232478	0.99	4.421	-	ADARB2	ENSG00000185736.16	Intron
chr1	203309164	203309219	0.96	4.42	+	BTG2	ENSG00000159388.6	3' UTR
chr9	101475590	101475778	0.99	4.42	-	PGAP4	ENSG00000165152.9	3' UTR
chr13	113862913	113862991	0.99	4.419	-	GAS6	ENSG00000183087.15	Intron
chr19	47490110	47490177	0.98	4.419	-	NAPA	ENSG00000105402.8	Intron
chr6	117548496	117548583	0.99	4.419	+	DCBLD1	ENSG00000164465.19	3' UTR
chr1	100083212	100083307	0.98	4.418	+	MFSD14A	ENSG00000156875.14	3' UTR
chr2	1679464	1679495	0.99	4.418	-	PXDN	ENSG00000130508.11	Intron
chr5	98794111	98794208	0.99	4.418	+	RGMB	ENSG00000174136.13	3' UTR
chr16	4668889	4668929	0.99	4.417	+	MGRN1	ENSG00000102858.13	Intron
chr19	57256743	57256864	0.97	4.416	+	ZNF805	ENSG00000204524.7	3' UTR
chr15	98964343	98964422	0.99	4.415	+	IGF1R	ENSG00000140443.15	3' UTR
chr11	2130077	2130079	0.97	4.413	-	IGF2	ENSG00000167244.22	3' UTR
chr12	112296487	112296568	0.99	4.412	-	HECTD4	ENSG00000173064.14	Intron
chr7	94669592	94669631	0.99	4.412	+	PEG10	ENSG00000242265.6	3' UTR
chr1	150575946	150575967	0.99	4.411	-	MCL1	ENSG00000143384.14	3' UTR
chr11	117170660	117170714	0.99	4.411	+	PAFAH1B2	ENSG00000168092.14	3' UTR
chr16	4668700	4668714	0.99	4.411	+	MGRN1	ENSG00000102858.13	Intron
chr3	30691773	30691834	0.99	4.409	+	TGFBR2	ENSG00000163513.19	3' UTR
chr5	87287511	87287753	0.99	4.409	+	RASA1	ENSG00000145715.15	Intron
chr9	134685268	134685296	0.99	4.409	+	COL5A1	ENSG00000130635.16	Intron
chr12	74539858	74539912	0.99	4.408	+	ATXN7L3B	ENSG00000253719.4	3' UTR
chr20	299332	299425	0.99	4.408	+	ZCCHC3	ENSG00000247315.4	3' UTR
chr4	8070251	8070353	0.99	4.408	-	ABLIM2	ENSG00000163995.21	Intron
chr10	132364407	132364602	0.99	4.407	+	LRRC27	ENSG00000148814.18	Intron
chr9	134828379	134828450	0.99	4.407	+	COL5A1	ENSG00000130635.16	Intron
chr7	101138134	101138157	0.98	4.405	+	SERPINE1	ENSG00000106366.9	3' UTR
chr16	4668681	4668700	0.99	4.404	+	MGRN1	ENSG00000102858.13	Intron
chr2	109493650	109493724	0.99	4.404	+	SH3RF3	ENSG00000172985.11	Intron
chr15	55611645	55611711	0.98	4.403	-	PRTG	ENSG00000166450.13	3' UTR
chr19	1258399	1258436	0.98	4.403	+	MIDN	ENSG00000167470.14	3' UTR
chr15	98959881	98960031	0.97	4.402	+	IGF1R	ENSG00000140443.15	3' UTR
chr10	97333531	97333644	0.99	4.401	-	FRAT2	ENSG00000181274.7	3' UTR
chr11	2129986	2129990	0.99	4.401	-	IGF2	ENSG00000167244.22	3' UTR
chr11	2130062	2130075	0.99	4.401	-	IGF2	ENSG00000167244.22	3' UTR
chr15	48410335	48410385	0.99	4.4	-	FBN1	ENSG00000166147.15	3' UTR
chr19	12793129	12793142	0.99	4.4	+	JUNB	ENSG00000171223.6	3' UTR
chr3	195110363	195110387	0.98	4.4	-	XXYLT1	ENSG00000173950.16	Intron
chr9	111934876	111934905	0.99	4.4	+	UGCG	ENSG00000148154.10	3' UTR
chr11	2129992	2129995	0.98	4.399	-	IGF2	ENSG00000167244.22	3' UTR
chr16	85572322	85572371	0.99	4.399	+	GSE1	ENSG00000131149.19	Intron
chr13	113855901	113855917	0.99	4.398	-	GAS6	ENSG00000183087.15	Intron
chr13	113859725	113859749	0.99	4.398	-	GAS6	ENSG00000183087.15	Intron
chr11	2129990	2129992	0.98	4.397	-	IGF2	ENSG00000167244.22	3' UTR
chr11	2129995	2129998	0.97	4.397	-	IGF2	ENSG00000167244.22	3' UTR
chr11	2130051	2130053	0.99	4.397	-	IGF2	ENSG00000167244.22	3' UTR
chr22	49901836	49901917	0.99	4.397	-	ALG12	ENSG00000182858.14	3' UTR
chr12	12721284	12721307	0.99	4.395	+	CDKN1B	ENSG00000111276.12	3' UTR
chr13	110150231	110150292	0.98	4.395	-	COL4A1	ENSG00000187498.16	3' UTR
chr2	109493303	109493342	0.99	4.395	+	SH3RF3	ENSG00000172985.11	Intron
chr19	53559139	53559206	0.98	4.394	+	ZNF331	ENSG00000130844.19	Intron
chr11	69110508	69110643	0.99	4.393	+	TPCN2	ENSG00000162341.18	Intron
chr13	113859167	113859173	0.99	4.393	-	GAS6	ENSG00000183087.15	Intron
chr11	2130079	2130148	0.99	4.392	-	IGF2	ENSG00000167244.22	3' UTR
chr22	49902553	49902574	0.99	4.392	-	ALG12	ENSG00000182858.14	3' UTR
chr14	68789075	68789084	0.98	4.39	-	ZFP36L1	ENSG00000185650.10	3' UTR
chr16	85572300	85572322	0.98	4.39	+	GSE1	ENSG00000131149.19	Intron
chr16	46915521	46915537	0.99	4.389	+	GPT2	ENSG00000166123.14	Intron
chr8	47737087	47737105	0.99	4.389	-	CEBPD	ENSG00000221869.5	3' UTR
chr22	47003817	47003844	0.99	4.388	+	TBC1D22A	ENSG00000054611.14	Intron
chr9	134828483	134828519	0.98	4.386	+	COL5A1	ENSG00000130635.16	Intron
chr13	113859148	113859167	0.99	4.385	-	GAS6	ENSG00000183087.15	Intron
chr16	46915637	46915644	0.99	4.385	+	GPT2	ENSG00000166123.14	Intron
chr11	2129998	2130005	0.98	4.384	-	IGF2	ENSG00000167244.22	3' UTR
chr4	15069255	15069284	0.99	4.384	+	CPEB2	ENSG00000137449.17	3' UTR
chr5	93490743	93490791	0.98	4.384	-	NR2F1-AS1	ENSG00000237187.9	Other
chrX	107713300	107713326	0.98	4.384	-	TSC22D3	ENSG00000157514.18	3' UTR
chr11	2130053	2130056	0.99	4.382	-	IGF2	ENSG00000167244.22	3' UTR
chr5	168551395	168551558	0.99	4.382	-	PANK3	ENSG00000120137.7	3' UTR
chr11	69110643	69110971	0.99	4.381	+	TPCN2	ENSG00000162341.18	Intron
chr11	2130056	2130058	0.99	4.38	-	IGF2	ENSG00000167244.22	3' UTR
chr12	112296694	112296846	0.99	4.38	-	HECTD4	ENSG00000173064.14	Intron
chr6	131948586	131948679	0.99	4.38	-	CCN2	ENSG00000118523.6	3' UTR
chr12	51996906	51997056	0.99	4.379	+	ACVR1B	ENSG00000135503.13	3' UTR
chr7	101138157	101138197	0.99	4.379	+	SERPINE1	ENSG00000106366.9	3' UTR
chr13	113854580	113854610	0.99	4.378	-	GAS6	ENSG00000183087.15	Intron
chr8	23022282	23022395	0.99	4.378	-	TNFRSF10B	ENSG00000120889.13	3' UTR
chr11	2133172	2133179	0.99	4.377	-	IGF2	ENSG00000167244.22	CDS
chr5	98794020	98794111	0.97	4.376	+	RGMB	ENSG00000174136.13	3' UTR
chr7	101138250	101138288	0.99	4.375	+	SERPINE1	ENSG00000106366.9	3' UTR
chr22	47004150	47004174	0.98	4.374	+	TBC1D22A	ENSG00000054611.14	Intron
chr11	2130058	2130062	0.99	4.373	-	IGF2	ENSG00000167244.22	3' UTR
chr11	2133179	2133182	0.98	4.373	-	IGF2	ENSG00000167244.22	CDS
chr12	12721307	12721331	0.99	4.37	+	CDKN1B	ENSG00000111276.12	3' UTR
chr13	113859095	113859102	0.97	4.37	-	GAS6	ENSG00000183087.15	Intron
chr15	98963216	98963237	0.99	4.37	+	IGF1R	ENSG00000140443.15	3' UTR
chr5	172768661	172768709	0.98	4.369	-	DUSP1	ENSG00000120129.6	3' UTR
chr2	96801692	96801767	0.98	4.368	+	CNNM4	ENSG00000158158.12	Intron
chr5	97033930	97033994	0.98	4.368	+	LNPEP	ENSG00000113441.16	3' UTR
chr9	72354463	72354634	0.99	4.367	-	ZFAND5	ENSG00000107372.13	3' UTR
chr12	46358664	46358679	0.98	4.366	-	SLC38A2	ENSG00000134294.14	3' UTR
chr17	7223341	7223353	0.98	4.366	-	hsa-mir-324	MI0000813	miRNA
chr11	2130029	2130051	0.99	4.365	-	IGF2	ENSG00000167244.22	3' UTR
chr14	44927547	44927670	0.99	4.365	-	KLHL28	ENSG00000179454.14	3' UTR
chr14	95087589	95087659	0.99	4.364	-	DICER1	ENSG00000100697.17	3' UTR
chr11	33355050	33355181	0.99	4.363	+	HIPK3	ENSG00000110422.12	3' UTR
chr7	90413940	90414050	0.98	4.363	+	CLDN12	ENSG00000157224.16	3' UTR
chr13	113859004	113859021	0.99	4.362	-	GAS6	ENSG00000183087.15	Intron
chr19	10377299	10377454	0.99	4.361	-	TYK2	ENSG00000105397.15	Intron
chr4	3229574	3229782	0.99	4.36	+	HTT	ENSG00000197386.14	Intron
chr16	85572127	85572160	0.98	4.357	+	GSE1	ENSG00000131149.19	Intron
chr3	195110432	195110457	0.99	4.356	-	XXYLT1	ENSG00000173950.16	Intron
chrX	50008979	50008994	0.98	4.356	+	hsa-mir-362	MI0000762	miRNA
chr12	112296846	112296907	0.99	4.355	-	HECTD4	ENSG00000173064.14	Intron
chr19	2037547	2037614	0.99	4.355	-	MKNK2	ENSG00000099875.16	3' UTR
chr11	10307187	10307202	0.98	4.354	+	ADM	ENSG00000148926.10	3' UTR
chr1	183144173	183144235	0.99	4.353	+	LAMC1	ENSG00000135862.6	3' UTR
chr11	122428647	122428652	0.99	4.352	-	MIR100HG	ENSG00000255248.11	Other
chr11	122428652	122428662	0.99	4.352	-	MIR100HG	ENSG00000255248.11	Other
chr11	122428662	122428671	0.99	4.352	-	MIR100HG	ENSG00000255248.11	Other
chr11	2133161	2133172	0.99	4.35	-	IGF2	ENSG00000167244.22	CDS
chr12	124358067	124358151	0.99	4.349	-	NCOR2	ENSG00000196498.14	Intron
chr17	79833214	79833276	0.99	4.349	-	CBX4	ENSG00000141582.15	3' UTR
chr13	113859057	113859083	0.98	4.348	-	GAS6	ENSG00000183087.15	Intron
chr7	1578701	1578845	0.99	4.348	+	PSMG3-AS1	ENSG00000230487.9	Other
chr16	2837452	2837665	0.99	4.346	+	ZG16B	ENSG00000162078.12	Intron
chr15	41300439	41300463	0.98	4.345	+	OIP5-AS1	ENSG00000247556.6	Other
chr17	7848841	7848984	0.98	4.345	+	KDM6B	ENSG00000132510.11	CDS
chr3	195109301	195109391	0.99	4.345	-	XXYLT1	ENSG00000173950.16	Intron
chr17	50184414	50184471	0.98	4.344	-	COL1A1	ENSG00000108821.14	3' UTR
chr6	39844585	39844718	0.99	4.344	+	DAAM2	ENSG00000146122.17	Intron
chr9	134747542	134747633	0.98	4.344	+	COL5A1	ENSG00000130635.16	Intron
chr12	46358646	46358664	0.99	4.343	-	SLC38A2	ENSG00000134294.14	3' UTR
chr17	40087443	40087516	0.99	4.343	+	THRA	ENSG00000126351.13	Intron
chr13	113856107	113856199	0.99	4.342	-	GAS6	ENSG00000183087.15	Intron
chr9	134748262	134748296	0.99	4.339	+	COL5A1	ENSG00000130635.16	Intron
chr13	113862829	113862913	0.99	4.338	-	GAS6	ENSG00000183087.15	Intron
chr2	240527643	240527771	0.98	4.338	-	ANKMY1	ENSG00000144504.16	Intron
chr20	50752617	50752705	0.99	4.337	+	PARD6B	ENSG00000124171.9	3' UTR
chr9	134828919	134828953	0.99	4.337	+	COL5A1	ENSG00000130635.16	Intron
chr11	2129367	2129376	0.97	4.336	-	IGF2	ENSG00000167244.22	3' UTR
chr12	57192614	57192722	0.97	4.334	+	LRP1	ENSG00000123384.14	Intron
chr9	134747374	134747542	0.98	4.334	+	COL5A1	ENSG00000130635.16	Intron
chr20	49905046	49905219	0.99	4.332	-	SPATA2	ENSG00000158480.11	3' UTR
chr13	113859083	113859095	0.98	4.331	-	GAS6	ENSG00000183087.15	Intron
chr2	43222516	43222542	0.99	4.331	-	ZFP36L2	ENSG00000152518.8	3' UTR
chr1	77877674	77877810	0.98	4.33	+	MIGA1	ENSG00000180488.16	3' UTR
chr13	113854420	113854452	0.98	4.328	-	GAS6	ENSG00000183087.15	Intron
chr1	25769260	25769299	0.98	4.327	+	MAN1C1	ENSG00000117643.15	Intron
chr19	2039633	2039668	0.98	4.326	-	MKNK2	ENSG00000099875.16	CDS
chr1	91681846	91681885	0.98	4.325	-	TGFBR3	ENSG00000069702.11	3' UTR
chr5	97034011	97034051	0.98	4.325	+	LNPEP	ENSG00000113441.16	3' UTR
chr1	25769115	25769141	0.99	4.324	+	MAN1C1	ENSG00000117643.15	Intron
chr2	12742257	12742469	0.99	4.324	+	TRIB2	ENSG00000071575.12	3' UTR
chr5	140116467	140116560	0.99	4.322	+	PURA	ENSG00000185129.8	3' UTR
chr8	103332701	103332797	0.99	4.322	+	FZD6	ENSG00000164930.12	3' UTR
chr11	114253329	114253414	0.97	4.32	+	ZBTB16	ENSG00000109906.15	3' UTR
chr19	11133692	11133734	0.99	4.32	+	LDLR	ENSG00000130164.14	3' UTR
chr19	57298255	57298296	0.99	4.32	+	ENSG00000288899	ENSG00000288899.1	Other
chr12	7920422	7920542	0.99	4.319	-	SLC2A3	ENSG00000059804.16	3' UTR
chr10	114863912	114864011	0.99	4.317	+	FHIP2A	ENSG00000151553.15	3' UTR
chr11	96284591	96284604	0.99	4.317	-	MAML2	ENSG00000184384.14	Intron
chr13	113862340	113862394	0.97	4.317	-	GAS6	ENSG00000183087.15	Intron
chr9	134843393	134843460	0.99	4.317	+	COL5A1	ENSG00000130635.16	3' UTR
chr18	59904157	59904223	0.98	4.316	+	PMAIP1	ENSG00000141682.12	3' UTR
chr7	94667772	94667797	0.99	4.316	+	PEG10	ENSG00000242265.6	3' UTR
chr19	2039559	2039563	0.99	4.315	-	MKNK2	ENSG00000099875.16	3' UTR
chr2	109493342	109493441	0.99	4.315	+	SH3RF3	ENSG00000172985.11	Intron
chr21	45530271	45530467	0.99	4.315	-	SLC19A1	ENSG00000173638.19	Intron
chr7	64709395	64709442	0.97	4.315	+	ZNF107	ENSG00000196247.13	3' UTR
chr11	2129353	2129367	0.98	4.314	-	IGF2	ENSG00000167244.22	3' UTR
chr12	124358061	124358067	0.99	4.314	-	NCOR2	ENSG00000196498.14	Intron
chr7	32583980	32584113	0.98	4.314	+	AVL9	ENSG00000105778.20	CDS
chr7	155309093	155309219	0.98	4.314	+	INSIG1	ENSG00000186480.13	3' UTR
chr16	46915607	46915619	0.99	4.312	+	GPT2	ENSG00000166123.14	Intron
chr2	74106093	74106213	0.99	4.312	+	TET3	ENSG00000187605.16	3' UTR
chr22	49901948	49901997	0.99	4.312	-	ALG12	ENSG00000182858.14	3' UTR
chr4	3229019	3229143	0.99	4.312	+	HTT	ENSG00000197386.14	Intron
chr1	25768541	25768595	0.99	4.311	+	MAN1C1	ENSG00000117643.15	Intron
chr2	111166823	111166990	0.99	4.311	+	BCL2L11	ENSG00000153094.24	3' UTR
chr19	33458807	33458823	0.99	4.31	-	PEPD	ENSG00000124299.16	Intron
chr11	62516431	62516484	0.98	4.309	-	AHNAK	ENSG00000124942.14	3' UTR
chr12	57192276	57192289	0.99	4.309	+	LRP1	ENSG00000123384.14	Intron
chr5	62386195	62386284	0.99	4.309	+	KIF2A	ENSG00000068796.19	3' UTR
chr20	299310	299332	0.99	4.308	+	ZCCHC3	ENSG00000247315.4	3' UTR
chr12	113318219	113318330	0.99	4.307	-	SLC8B1	ENSG00000089060.12	Intron
chr17	82149043	82149248	0.99	4.307	-	CCDC57	ENSG00000176155.21	Intron
chr3	17695955	17695966	0.97	4.306	-	TBC1D5	ENSG00000131374.15	Intron
chr3	17695966	17695973	0.99	4.306	-	TBC1D5	ENSG00000131374.15	Intron
chr8	38918129	38918169	0.98	4.306	+	PLEKHA2	ENSG00000169499.15	Intron
chr9	111933191	111933224	0.99	4.306	+	UGCG	ENSG00000148154.10	3' UTR
chr1	93152470	93152770	0.99	4.304	-	TMED5	ENSG00000117500.13	3' UTR
chr11	2130005	2130016	0.98	4.304	-	IGF2	ENSG00000167244.22	3' UTR
chr13	113855917	113855924	0.98	4.304	-	GAS6	ENSG00000183087.15	Intron
chr9	111934905	111934956	0.99	4.304	+	UGCG	ENSG00000148154.10	3' UTR
chr17	30117091	30117100	0.99	4.301	+	hsa-mir-423	MI0001445	miRNA
chr6	2376404	2376715	0.99	4.301	+	GMDS-DT	ENSG00000250903.11	Other
chr3	17695948	17695955	0.98	4.3	-	TBC1D5	ENSG00000131374.15	Intron
chr1	203309385	203309475	0.99	4.299	+	BTG2	ENSG00000159388.6	3' UTR
chr10	68700379	68700619	0.99	4.298	+	ENSG00000260400	ENSG00000260400.1	Other
chr13	113859048	113859057	0.99	4.297	-	GAS6	ENSG00000183087.15	Intron
chr17	30117100	30117111	0.97	4.297	+	hsa-mir-423	MI0001445	miRNA
chr12	113317813	113317858	0.99	4.296	-	SLC8B1	ENSG00000089060.12	Intron
chr12	5481473	5481494	0.99	4.294	+	NTF3	ENSG00000185652.12	Intron
chr13	113850670	113850726	0.99	4.294	-	GAS6	ENSG00000183087.15	Intron
chr19	22179464	22179562	0.99	4.294	-	ZNF676	ENSG00000196109.9	3' UTR
chr5	98793907	98794020	0.99	4.292	+	RGMB	ENSG00000174136.13	3' UTR
chr11	114253414	114253438	0.98	4.29	+	ZBTB16	ENSG00000109906.15	3' UTR
chr17	30117111	30117118	0.98	4.29	+	hsa-mir-423	MI0001445	miRNA
chr17	76548184	76548342	0.97	4.29	+	PRCD	ENSG00000214140.11	Other
chr10	79354445	79354478	0.98	4.288	+	PPIF	ENSG00000108179.14	3' UTR
chr2	109493774	109493938	0.99	4.288	+	SH3RF3	ENSG00000172985.11	Intron
chr10	132364332	132364407	0.99	4.287	+	LRRC27	ENSG00000148814.18	Intron
chr16	2837182	2837452	0.99	4.287	+	ZG16B	ENSG00000162078.12	Intron
chr19	2038145	2038226	0.99	4.287	-	MKNK2	ENSG00000099875.16	3' UTR
chr5	91370912	91371012	0.99	4.286	-	ARRDC3	ENSG00000113369.9	3' UTR
chr9	134828780	134828797	0.97	4.286	+	COL5A1	ENSG00000130635.16	Intron
chr19	41919858	41920169	0.97	4.285	+	ARHGEF1	ENSG00000076928.19	Intron
chr12	113318116	113318219	0.98	4.283	-	SLC8B1	ENSG00000089060.12	Intron
chr19	2039687	2039721	0.99	4.283	-	MKNK2	ENSG00000099875.16	CDS
chr13	113774777	113774813	0.99	4.282	+	TMEM255B	ENSG00000184497.13	Intron
chr12	42087153	42087251	0.99	4.28	-	GXYLT1	ENSG00000151233.11	3' UTR
chr7	158781775	158781884	0.99	4.28	-	ESYT2	ENSG00000117868.18	Intron
chr3	150459645	150459681	0.99	4.279	+	TSC22D2	ENSG00000196428.13	3' UTR
chr6	39844278	39844394	0.99	4.279	+	DAAM2	ENSG00000146122.17	Intron
chr5	72911763	72911837	0.99	4.278	+	TNPO1	ENSG00000083312.19	3' UTR
chr13	113859124	113859135	0.99	4.277	-	GAS6	ENSG00000183087.15	Intron
chr15	39597222	39597236	0.99	4.277	+	THBS1	ENSG00000137801.11	3' UTR
chr2	96859992	96860043	0.98	4.276	-	SEMA4C	ENSG00000168758.11	3' UTR
chr10	114864011	114864071	0.99	4.275	+	FHIP2A	ENSG00000151553.15	3' UTR
chr11	64114567	64114716	0.99	4.275	-	MACROD1	ENSG00000133315.12	Intron
chr8	47737294	47737327	0.99	4.275	-	CEBPD	ENSG00000221869.5	CDS
chr1	198859074	198859094	0.99	4.274	-	hsa-mir-181a-1	MI0000289	miRNA
chr15	39597294	39597353	0.99	4.272	+	THBS1	ENSG00000137801.11	3' UTR
chr18	45852352	45852461	0.99	4.271	-	EPG5	ENSG00000152223.16	3' UTR
chr15	55619577	55619624	0.98	4.269	-	PRTG	ENSG00000166450.13	3' UTR
chr19	1258340	1258386	0.97	4.269	+	MIDN	ENSG00000167470.14	3' UTR
chr16	85572477	85572488	0.99	4.267	+	GSE1	ENSG00000131149.19	Intron
chr9	130455149	130455233	0.98	4.267	+	ASS1	ENSG00000130707.18	Intron
chr4	186202970	186203103	0.99	4.266	+	CYP4V2	ENSG00000145476.16	Intron
chr7	139561988	139562021	0.98	4.265	-	HIPK2	ENSG00000064393.16	3' UTR
chr16	85571920	85572127	0.98	4.264	+	GSE1	ENSG00000131149.19	Intron
chr9	37439873	37440031	0.98	4.264	-	ZBTB5	ENSG00000168795.5	3' UTR
chr13	113862394	113862468	0.98	4.263	-	GAS6	ENSG00000183087.15	Intron
chr10	13975465	13975772	0.99	4.262	-	FRMD4A	ENSG00000151474.23	Intron
chr13	110150322	110150393	0.99	4.261	-	COL4A1	ENSG00000187498.16	CDS
chr17	80841628	80841772	0.99	4.261	+	RPTOR	ENSG00000141564.16	Intron
chr9	36123811	36123918	0.98	4.261	+	RECK	ENSG00000122707.12	3' UTR
chr2	109493441	109493514	0.99	4.26	+	SH3RF3	ENSG00000172985.11	Intron
chr22	47159626	47159696	0.99	4.26	+	TBC1D22A	ENSG00000054611.14	Intron
chr4	7027975	7028224	0.98	4.26	+	TBC1D14	ENSG00000132405.19	Intron
chr13	113859113	113859124	0.99	4.259	-	GAS6	ENSG00000183087.15	Intron
chr16	46915368	46915410	0.99	4.259	+	GPT2	ENSG00000166123.14	Intron
chr19	1257272	1257362	0.99	4.259	+	MIDN	ENSG00000167470.14	3' UTR
chr6	117548825	117548975	0.99	4.258	+	DCBLD1	ENSG00000164465.19	3' UTR
chr11	2133110	2133140	0.99	4.257	-	IGF2	ENSG00000167244.22	CDS
chr13	113855796	113855857	0.98	4.256	-	GAS6	ENSG00000183087.15	Intron
chr13	110149886	110149971	0.98	4.255	-	COL4A1	ENSG00000187498.16	3' UTR
chr16	81380633	81380731	0.99	4.255	+	GAN	ENSG00000261609.8	3' UTR
chr22	31682259	31682430	0.99	4.254	-	PRR14L	ENSG00000183530.14	3' UTR
chr12	74541354	74541425	0.99	4.253	+	ATXN7L3B	ENSG00000253719.4	3' UTR
chr13	113858036	113858049	0.98	4.253	-	GAS6	ENSG00000183087.15	Intron
chr4	186202896	186202970	0.99	4.253	+	CYP4V2	ENSG00000145476.16	Intron
chr7	94667231	94667259	0.99	4.25	+	PEG10	ENSG00000242265.6	3' UTR
chr19	2039563	2039633	0.99	4.249	-	MKNK2	ENSG00000099875.16	CDS
chr10	13975268	13975321	0.99	4.247	-	FRMD4A	ENSG00000151474.23	Intron
chr11	47470080	47470123	0.99	4.247	-	CELF1	ENSG00000149187.19	3' UTR
chr7	64709442	64709481	0.99	4.247	+	ZNF107	ENSG00000196247.13	3' UTR
chr11	2130016	2130020	0.99	4.246	-	IGF2	ENSG00000167244.22	3' UTR
chr11	2130026	2130029	0.99	4.245	-	IGF2	ENSG00000167244.22	3' UTR
chr4	15069284	15069362	0.99	4.245	+	CPEB2	ENSG00000137449.17	3' UTR
chr10	89213770	89213831	0.99	4.244	-	LIPA	ENSG00000107798.18	3' UTR
chr5	173136407	173136514	0.98	4.244	+	CREBRF	ENSG00000164463.12	3' UTR
chr2	240527402	240527424	0.99	4.243	-	ANKMY1	ENSG00000144504.16	Intron
chr14	44924357	44924430	0.98	4.242	-	KLHL28	ENSG00000179454.14	3' UTR
chr2	104824209	104824348	0.98	4.242	-	PANTR1	ENSG00000233639.9	Other
chr10	89592755	89592765	0.99	4.241	-	hsa-mir-107	MI0000114	miRNA
chr14	68789066	68789075	0.98	4.24	-	ZFP36L1	ENSG00000185650.10	3' UTR
chr20	36048769	36048821	0.99	4.24	-	NORAD	ENSG00000260032.2	Other
chr22	47159696	47159728	0.99	4.24	+	TBC1D22A	ENSG00000054611.14	Intron
chr9	134684969	134684995	0.98	4.24	+	COL5A1	ENSG00000130635.16	Intron
chr11	2133149	2133161	0.98	4.239	-	IGF2	ENSG00000167244.22	CDS
chr13	113859037	113859048	0.99	4.239	-	GAS6	ENSG00000183087.15	Intron
chr17	50862305	50862393	0.99	4.238	-	TOB1	ENSG00000141232.5	3' UTR
chr7	94669117	94669129	0.98	4.238	+	PEG10	ENSG00000242265.6	3' UTR
chr7	100681546	100681593	0.99	4.238	-	GIGYF1	ENSG00000146830.11	3' UTR
chrX	108696480	108696560	0.99	4.238	+	COL4A5	ENSG00000188153.14	3' UTR
chr12	65964579	65964636	0.99	4.237	+	HMGA2	ENSG00000149948.14	3' UTR
chr5	140116368	140116467	0.97	4.237	+	PURA	ENSG00000185129.8	3' UTR
chr7	94667797	94667816	0.99	4.236	+	PEG10	ENSG00000242265.6	3' UTR
chrX	107713525	107713588	0.98	4.236	-	TSC22D3	ENSG00000157514.18	3' UTR
chr11	47470143	47470229	0.98	4.235	-	CELF1	ENSG00000149187.19	3' UTR
chr16	18791730	18791784	0.99	4.235	-	ARL6IP1	ENSG00000170540.15	3' UTR
chr2	74108014	74108051	0.99	4.235	+	TET3	ENSG00000187605.16	3' UTR
chr22	47003794	47003817	0.98	4.235	+	TBC1D22A	ENSG00000054611.14	Intron
chr2	10399066	10399247	0.98	4.234	+	HPCAL1	ENSG00000115756.13	Intron
chr13	109753881	109754013	0.98	4.233	-	IRS2	ENSG00000185950.9	3' UTR
chr13	113855937	113856026	0.99	4.233	-	GAS6	ENSG00000183087.15	Intron
chr13	113859102	113859109	0.99	4.233	-	GAS6	ENSG00000183087.15	Intron
chr15	40089872	40089987	0.99	4.233	-	BMF	ENSG00000104081.14	3' UTR
chr3	195110387	195110407	0.99	4.232	-	XXYLT1	ENSG00000173950.16	Intron
chr5	91370832	91370899	0.99	4.232	-	ARRDC3	ENSG00000113369.9	3' UTR
chr7	90415309	90415444	0.99	4.232	+	CLDN12	ENSG00000157224.16	3' UTR
chr1	203309069	203309164	0.98	4.231	+	BTG2	ENSG00000159388.6	3' UTR
chr10	89592765	89592781	0.99	4.231	-	hsa-mir-107	MI0000114	miRNA
chr11	96284567	96284586	0.99	4.231	-	MAML2	ENSG00000184384.14	Intron
chr14	68789056	68789066	0.98	4.231	-	ZFP36L1	ENSG00000185650.10	3' UTR
chr9	132377493	132377568	0.98	4.231	-	TTF1	ENSG00000125482.13	Intron
chr13	113859109	113859113	0.99	4.229	-	GAS6	ENSG00000183087.15	Intron
chr18	3458196	3458225	0.99	4.229	+	TGIF1	ENSG00000177426.22	3' UTR
chr8	17569659	17569681	0.99	4.228	+	SLC7A2	ENSG00000003989.18	3' UTR
chr10	118682640	118682699	0.99	4.227	-	CACUL1	ENSG00000151893.15	3' UTR
chr12	124357985	124358061	0.99	4.227	-	NCOR2	ENSG00000196498.14	Intron
chr16	72787519	72787606	0.97	4.227	-	ZFHX3	ENSG00000140836.17	CDS
chr17	82147052	82147168	0.99	4.227	-	CCDC57	ENSG00000176155.21	Intron
chr1	203308225	203308240	0.99	4.223	+	BTG2	ENSG00000159388.6	3' UTR
chr13	113774813	113774828	0.99	4.223	+	TMEM255B	ENSG00000184497.13	Intron
chr13	113852036	113852118	0.98	4.223	-	GAS6	ENSG00000183087.15	Intron
chr19	47490288	47490359	0.99	4.223	-	NAPA	ENSG00000105402.8	Intron
chr12	113318032	113318116	0.99	4.222	-	SLC8B1	ENSG00000089060.12	Intron
chr13	113859021	113859032	0.99	4.222	-	GAS6	ENSG00000183087.15	Intron
chr9	126885042	126885149	0.99	4.222	+	ZBTB34	ENSG00000177125.6	3' UTR
chr16	4668620	4668640	0.99	4.221	+	MGRN1	ENSG00000102858.13	Intron
chr16	72784704	72784766	0.98	4.221	-	ZFHX3	ENSG00000140836.17	3' UTR
chr2	38067813	38067836	0.99	4.221	-	CYP1B1	ENSG00000138061.12	3' UTR
chr1	198859067	198859074	0.98	4.219	-	hsa-mir-181a-1	MI0000289	miRNA
chr1	207048720	207048908	0.98	4.219	-	YOD1	ENSG00000180667.11	3' UTR
chr12	110041237	110041370	0.99	4.219	-	C12orf76	ENSG00000174456.16	3' UTR
chr15	55619429	55619503	0.99	4.219	-	PRTG	ENSG00000166450.13	3' UTR
chr9	134828519	134828543	0.98	4.218	+	COL5A1	ENSG00000130635.16	Intron
chr12	54234896	54235034	0.99	4.217	-	CBX5	ENSG00000094916.16	3' UTR
chr22	49901443	49901555	0.99	4.217	-	ALG12	ENSG00000182858.14	3' UTR
chr3	129321601	129321807	0.96	4.217	+	H1-10-AS1	ENSG00000206417.8	Other
chr6	11135924	11136009	0.99	4.217	+	SMIM13	ENSG00000224531.6	3' UTR
chr10	127016567	127016741	0.98	4.216	+	DOCK1	ENSG00000150760.13	Intron
chr11	2133140	2133149	0.98	4.216	-	IGF2	ENSG00000167244.22	CDS
chr19	39408940	39408962	0.99	4.216	+	ZFP36	ENSG00000128016.7	3' UTR
chr2	10312334	10312647	0.99	4.216	+	HPCAL1	ENSG00000115756.13	Intron
chr5	62386040	62386195	0.99	4.215	+	KIF2A	ENSG00000068796.19	3' UTR
chr5	97032524	97032568	0.99	4.215	+	LNPEP	ENSG00000113441.16	3' UTR
chr2	9317203	9317333	0.99	4.213	+	ASAP2	ENSG00000151693.11	Intron
chr3	195110804	195110835	0.99	4.213	-	XXYLT1	ENSG00000173950.16	Intron
chr5	72207480	72207527	0.98	4.213	+	MAP1B	ENSG00000131711.15	3' UTR
chr1	23962527	23962591	0.98	4.212	+	PNRC2	ENSG00000189266.13	3' UTR
chr5	134556869	134556950	0.99	4.211	+	JADE2	ENSG00000043143.22	Intron
chr1	102877499	102877645	0.98	4.21	-	COL11A1	ENSG00000060718.22	3' UTR
chr2	9317029	9317120	0.99	4.21	+	ASAP2	ENSG00000151693.11	Intron
chr1	203307743	203307844	0.99	4.209	+	BTG2	ENSG00000159388.6	3' UTR
chr2	20448582	20448614	0.99	4.209	+	RHOB	ENSG00000143878.10	3' UTR
chr2	74106617	74106711	0.99	4.209	+	TET3	ENSG00000187605.16	3' UTR
chr3	194402701	194402772	0.99	4.209	-	ATP13A3	ENSG00000133657.17	3' UTR
chr4	3229325	3229410	0.98	4.208	+	HTT	ENSG00000197386.14	Intron
chr5	151662553	151662595	0.98	4.208	-	SPARC	ENSG00000113140.11	3' UTR
chr19	1258147	1258187	0.99	4.207	+	MIDN	ENSG00000167470.14	3' UTR
[truncated: 3,459 more rows]

## Sheet: Het Reproducible AGO2–peaks
ago2_peak_info
Chromosome	Start	End	Reproducibility	Log2 Fold Change	Strand	Gene	Ensembl ID	Feature
chr11	122152287	122152297	0.99	9.712	-	hsa-mir-100	MI0000102	miRNA
chr11	122146565	122146575	0.99	9.661	-	hsa-let-7a-2	MI0000061	miRNA
chr11	122146576	122146586	0.99	9.661	-	hsa-let-7a-2	MI0000061	miRNA
chr11	122146586	122146591	0.99	9.66	-	hsa-let-7a-2	MI0000061	miRNA
chr11	122152271	122152287	0.99	9.534	-	hsa-mir-100	MI0000102	miRNA
chr13	50049025	50049039	0.96	9.519	-	hsa-mir-16-1	MI0000070	miRNA
chr13	50049039	50049046	0.98	9.519	-	hsa-mir-16-1	MI0000070	miRNA
chr13	50049046	50049051	0.99	9.517	-	hsa-mir-16-1	MI0000070	miRNA
chr1	40757304	40757326	0.99	9.515	+	hsa-mir-30c-1	MI0000736	miRNA
chr8	134804916	134804929	0.99	9.289	-	hsa-mir-30d	MI0000255	miRNA
chr8	134804929	134804938	0.98	9.289	-	hsa-mir-30d	MI0000255	miRNA
chr8	134804938	134804941	0.98	9.276	-	hsa-mir-30d	MI0000255	miRNA
chr1	40757299	40757304	0.99	9.26	+	hsa-mir-30c-1	MI0000736	miRNA
chr1	40757294	40757299	0.98	9.256	+	hsa-mir-30c-1	MI0000736	miRNA
chr7	100094040	100094052	0.99	9.025	-	hsa-mir-106b	MI0000734	miRNA
chr7	100094052	100094061	0.99	9.024	-	hsa-mir-106b	MI0000734	miRNA
chr7	100094061	100094065	0.99	9.02	-	hsa-mir-106b	MI0000734	miRNA
chr9	21512154	21512169	0.99	8.991	-	hsa-mir-31	MI0000089	miRNA
chr9	21512169	21512182	0.99	8.991	-	hsa-mir-31	MI0000089	miRNA
chr3	49020682	49020697	0.99	8.915	-	hsa-mir-191	MI0000465	miRNA
chr8	134800569	134800578	0.98	8.898	-	hsa-mir-30b	MI0000441	miRNA
chr8	134800578	134800593	0.99	8.653	-	hsa-mir-30b	MI0000441	miRNA
chr1	40754371	40754395	0.98	8.612	+	hsa-mir-30e	MI0000749	miRNA
chr13	50049168	50049178	0.99	8.602	-	hsa-mir-15a	MI0000069	miRNA
chr13	50049178	50049185	0.99	8.602	-	hsa-mir-15a	MI0000069	miRNA
chr13	50049163	50049168	0.98	8.598	-	hsa-mir-15a	MI0000069	miRNA
chr1	40754367	40754371	0.99	8.58	+	hsa-mir-30e	MI0000749	miRNA
chr13	91350935	91350938	0.98	8.432	+	hsa-mir-19a	MI0000073	miRNA
chr3	49020195	49020219	0.99	8.198	-	hsa-mir-425	MI0001448	miRNA
chr3	49020219	49020224	0.99	8.179	-	hsa-mir-425	MI0001448	miRNA
chr7	100093813	100093835	0.99	8.144	-	hsa-mir-93	MI0000095	miRNA
chr3	160404608	160404615	0.99	8.128	+	hsa-mir-15b	MI0000438	miRNA
chr3	160404615	160404628	0.99	8.128	+	hsa-mir-15b	MI0000438	miRNA
chr3	160404605	160404608	0.99	8.125	+	hsa-mir-15b	MI0000438	miRNA
chr13	91351247	91351267	0.99	8.044	+	hsa-mir-19b-1	MI0000074	miRNA
chr13	91351243	91351247	0.99	8.043	+	hsa-mir-19b-1	MI0000074	miRNA
chr13	91351241	91351243	0.99	8.041	+	hsa-mir-19b-1	MI0000074	miRNA
chr13	91350938	91350961	0.99	7.874	+	hsa-mir-19a	MI0000073	miRNA
chr7	100093835	100093840	0.99	7.869	-	hsa-mir-93	MI0000095	miRNA
chr8	22244973	22244976	0.99	7.822	-	hsa-mir-320a	MI0000542	miRNA
chr8	22244976	22244985	0.97	7.822	-	hsa-mir-320a	MI0000542	miRNA
chr16	56858523	56858538	0.99	7.761	+	hsa-mir-138-2	MI0000455	miRNA
chr16	56858538	56858550	0.98	7.761	+	hsa-mir-138-2	MI0000455	miRNA
chr6	99525255	99525271	0.99	7.757	+	TSTD3	ENSG00000279170.3	Intron
chr6	99525246	99525249	0.99	7.756	+	TSTD3	ENSG00000279170.3	Intron
chr6	99525249	99525255	0.98	7.756	+	TSTD3	ENSG00000279170.3	Intron
chr8	22244985	22245000	0.99	7.545	-	hsa-mir-320a	MI0000542	miRNA
chr3	160404757	160404782	0.99	7.54	+	hsa-mir-16-2	MI0000115	miRNA
chr3	160404750	160404757	0.99	7.535	+	hsa-mir-16-2	MI0000115	miRNA
chr3	44114243	44114254	0.98	7.526	+	hsa-mir-138-1	MI0000476	miRNA
chr3	44114234	44114243	0.99	7.523	+	hsa-mir-138-1	MI0000476	miRNA
chr3	44114254	44114258	0.99	7.52	+	hsa-mir-138-1	MI0000476	miRNA
chr22	46113700	46113718	0.99	7.413	+	hsa-let-7b	MI0000063	miRNA
chr22	46113693	46113700	0.99	7.319	+	hsa-let-7b	MI0000063	miRNA
chr22	41900965	41900969	0.98	7.272	+	hsa-mir-33a	MI0000091	miRNA
chr9	124693721	124693739	0.99	7.218	+	hsa-mir-181b-2	MI0000683	miRNA
chr9	124693739	124693746	0.98	7.218	+	hsa-mir-181b-2	MI0000683	miRNA
chr1	198859094	198859129	0.99	7.214	-	hsa-mir-181a-1	MI0000289	miRNA
chr9	124693746	124693750	0.99	7.214	+	hsa-mir-181b-2	MI0000683	miRNA
chr6	33207850	33207870	0.99	7.206	+	hsa-mir-219a-1	MI0000296	miRNA
chr6	33207870	33207874	0.99	7.206	+	hsa-mir-219a-1	MI0000296	miRNA
chr6	33207874	33207877	0.99	7.206	+	hsa-mir-219a-1	MI0000296	miRNA
chr16	15643301	15643308	0.98	7.171	+	hsa-mir-484	MI0002468	miRNA
chr16	15643308	15643324	0.98	7.171	+	hsa-mir-484	MI0002468	miRNA
chr16	15643298	15643301	0.98	7.137	+	hsa-mir-484	MI0002468	miRNA
chr2	218402665	218402675	0.99	7.103	+	hsa-mir-26b	MI0000084	miRNA
chr2	218402675	218402679	0.99	7.094	+	hsa-mir-26b	MI0000084	miRNA
chr22	46113686	46113693	0.99	6.991	+	hsa-let-7b	MI0000063	miRNA
chr21	16590251	16590254	0.98	6.978	+	hsa-mir-125b-2	MI0000470	miRNA
chr21	16590254	16590264	0.98	6.978	+	hsa-mir-125b-2	MI0000470	miRNA
chr21	16590264	16590275	0.99	6.978	+	hsa-mir-125b-2	MI0000470	miRNA
chr21	16590248	16590251	0.99	6.949	+	hsa-mir-125b-2	MI0000470	miRNA
chr1	198859129	198859135	0.99	6.889	-	hsa-mir-181a-1	MI0000289	miRNA
chr2	218402657	218402665	0.99	6.853	+	hsa-mir-26b	MI0000084	miRNA
chrX	74287327	74287338	0.99	6.812	-	hsa-mir-374a	MI0000782	miRNA
chrX	74287338	74287344	0.99	6.812	-	hsa-mir-374a	MI0000782	miRNA
chrX	74287323	74287327	0.98	6.804	-	hsa-mir-374a	MI0000782	miRNA
chrX	74287344	74287348	0.99	6.801	-	hsa-mir-374a	MI0000782	miRNA
chr3	44114230	44114234	0.99	6.731	+	hsa-mir-138-1	MI0000476	miRNA
chr21	16539101	16539109	0.98	6.631	+	hsa-mir-99a	MI0000101	miRNA
chr12	62603700	62603713	0.99	6.616	+	hsa-let-7i	MI0000434	miRNA
chr21	16539098	16539101	0.99	6.608	+	hsa-mir-99a	MI0000101	miRNA
chrX	134546682	134546687	0.99	6.452	-	hsa-mir-424	MI0001446	miRNA
chrX	134546687	134546696	0.98	6.452	-	hsa-mir-424	MI0001446	miRNA
chrX	134546679	134546682	0.97	6.44	-	hsa-mir-424	MI0001446	miRNA
chrX	98470581	98470596	0.98	6.428	+	ENSG00000281566	ENSG00000281566.4	Other
chrX	98470596	98470608	0.99	6.428	+	ENSG00000281566	ENSG00000281566.4	Other
chr21	16539835	16539843	0.99	6.403	+	hsa-let-7c	MI0000064	miRNA
chr21	16539843	16539861	0.99	6.403	+	hsa-let-7c	MI0000064	miRNA
chr6	26330299	26330361	0.98	6.331	-	tRNA-iMet-CAT-1-4	tRNA-iMet-CAT-1-4	Other
chr13	91350652	91350668	0.98	6.311	+	hsa-mir-17	MI0000071	miRNA
chr13	91350668	91350676	0.99	6.309	+	hsa-mir-17	MI0000071	miRNA
chr16	69933151	69933165	0.99	6.298	+	hsa-mir-140	MI0000456	miRNA
chr16	69933144	69933151	0.99	6.297	+	hsa-mir-140	MI0000456	miRNA
chr16	69933138	69933144	0.99	6.281	+	hsa-mir-140	MI0000456	miRNA
chr3	37969408	37969417	0.98	6.223	+	hsa-mir-26a-1	MI0000083	miRNA
chr3	37969417	37969431	0.99	6.223	+	hsa-mir-26a-1	MI0000083	miRNA
chrX	134546696	134546704	0.99	6.215	-	hsa-mir-424	MI0001446	miRNA
chr3	37969431	37969437	0.99	6.208	+	hsa-mir-26a-1	MI0000083	miRNA
chr3	30691836	30691910	0.98	6.157	+	TGFBR2	ENSG00000163513.19	3' UTR
chr7	129770448	129770474	0.99	6.138	-	hsa-mir-182	MI0000272	miRNA
chr2	218402655	218402657	0.99	6.125	+	hsa-mir-26b	MI0000084	miRNA
chr17	59151145	59151159	0.98	6.075	-	hsa-mir-301a	MI0000745	miRNA
chr17	59151159	59151175	0.99	6.075	-	hsa-mir-301a	MI0000745	miRNA
chr11	57641248	57641256	0.99	6.023	+	hsa-mir-130a	MI0000448	miRNA
chr11	57641256	57641273	0.99	6.023	+	hsa-mir-130a	MI0000448	miRNA
chr10	103394346	103394358	0.99	5.982	-	hsa-mir-1307	MI0006444	miRNA
chr1	155195245	155195259	0.99	5.963	+	hsa-mir-92b	MI0003560	miRNA
chr1	155195233	155195245	0.98	5.959	+	hsa-mir-92b	MI0003560	miRNA
chr7	129770444	129770448	0.99	5.946	-	hsa-mir-182	MI0000272	miRNA
chr4	173011460	173011464	0.99	5.934	+	GALNTL6	ENSG00000174473.16	Intron
chr4	173011464	173011469	0.99	5.934	+	GALNTL6	ENSG00000174473.16	Intron
chr4	173011469	173011478	0.99	5.934	+	GALNTL6	ENSG00000174473.16	Intron
chr4	173011478	173011485	0.99	5.934	+	GALNTL6	ENSG00000174473.16	Intron
chrX	134169681	134169692	0.99	5.91	-	hsa-mir-19b-2	MI0000075	miRNA
chrX	134169692	134169710	0.99	5.91	-	hsa-mir-19b-2	MI0000075	miRNA
chr17	30117100	30117118	0.98	5.909	+	hsa-mir-423	MI0001445	miRNA
chr18	74616973	74616998	0.99	5.904	+	ZNF407	ENSG00000215421.10	Intron
chr16	14304017	14304039	0.98	5.849	+	hsa-mir-193b	MI0003137	miRNA
chr16	14304014	14304017	0.98	5.836	+	hsa-mir-193b	MI0003137	miRNA
chr7	94667600	94667701	0.98	5.747	+	PEG10	ENSG00000242265.6	3' UTR
chr5	172768257	172768325	0.99	5.705	-	DUSP1	ENSG00000120129.6	3' UTR
chr12	123511275	123511310	0.97	5.676	-	RILPL1	ENSG00000188026.13	Intron
chr11	10307039	10307116	0.98	5.674	+	ADM	ENSG00000148926.10	3' UTR
chr11	96284567	96284581	0.99	5.674	-	MAML2	ENSG00000184384.14	Intron
chr11	96284581	96284589	0.99	5.674	-	MAML2	ENSG00000184384.14	Intron
chr12	123511262	123511275	0.99	5.6	-	RILPL1	ENSG00000188026.13	Intron
chr11	122428647	122428651	0.99	5.591	-	MIR100HG	ENSG00000255248.11	Other
chr11	122428651	122428660	0.98	5.591	-	MIR100HG	ENSG00000255248.11	Other
chr11	122428660	122428671	0.99	5.591	-	MIR100HG	ENSG00000255248.11	Other
chr12	123511310	123511357	0.98	5.556	-	RILPL1	ENSG00000188026.13	Intron
chr12	123512398	123512417	0.98	5.556	-	RILPL1	ENSG00000188026.13	Intron
chr18	74616822	74616843	0.99	5.552	+	ZNF407	ENSG00000215421.10	Intron
chr2	77654025	77654043	0.99	5.55	-	ENSG00000227088	ENSG00000227088.2	Other
chr2	77654043	77654051	0.99	5.55	-	ENSG00000227088	ENSG00000227088.2	Other
chr2	38067972	38068031	0.97	5.545	-	CYP1B1	ENSG00000138061.12	3' UTR
chr2	38067927	38067972	0.98	5.527	-	CYP1B1	ENSG00000138061.12	3' UTR
chr11	96284589	96284602	0.99	5.518	-	MAML2	ENSG00000184384.14	Intron
chr18	74616951	74616973	0.99	5.518	+	ZNF407	ENSG00000215421.10	Intron
chr9	21512134	21512145	0.99	5.514	-	hsa-mir-31	MI0000089	miRNA
chrX	151958626	151958634	0.98	5.493	-	hsa-mir-224	MI0000301	miRNA
chr18	74616998	74617042	0.98	5.488	+	ZNF407	ENSG00000215421.10	Intron
chr18	74616843	74616905	0.98	5.475	+	ZNF407	ENSG00000215421.10	Intron
chr1	91680694	91680769	0.98	5.458	-	TGFBR3	ENSG00000069702.11	3' UTR
chr19	4035822	4035838	0.99	5.439	+	PIAS4	ENSG00000105229.7	Intron
chr22	35343721	35343747	0.98	5.426	+	TOM1	ENSG00000100284.22	Intron
chr18	74617042	74617094	0.97	5.425	+	ZNF407	ENSG00000215421.10	Intron
chr18	74616905	74616951	0.98	5.423	+	ZNF407	ENSG00000215421.10	Intron
chr19	4035701	4035822	0.99	5.417	+	PIAS4	ENSG00000105229.7	Intron
chr11	568111	568125	0.99	5.416	-	hsa-mir-210	MI0000286	miRNA
chr12	123511599	123511623	0.99	5.411	-	RILPL1	ENSG00000188026.13	Intron
chr19	4035838	4035846	0.97	5.402	+	PIAS4	ENSG00000105229.7	Intron
chr17	59137783	59137807	0.98	5.394	-	hsa-mir-454	MI0003820	miRNA
chr17	59137807	59137813	0.99	5.379	-	hsa-mir-454	MI0003820	miRNA
chr12	123512747	123512766	0.99	5.372	-	RILPL1	ENSG00000188026.13	Intron
chr19	4035846	4035888	0.99	5.366	+	PIAS4	ENSG00000105229.7	Intron
chr12	123512372	123512398	0.99	5.361	-	RILPL1	ENSG00000188026.13	Intron
chr12	123511383	123511431	0.98	5.351	-	RILPL1	ENSG00000188026.13	Intron
chr14	68788045	68788096	0.99	5.351	-	ZFP36L1	ENSG00000185650.10	3' UTR
chr12	123511241	123511262	0.99	5.32	-	RILPL1	ENSG00000188026.13	Intron
chr1	183144272	183144330	0.99	5.318	+	LAMC1	ENSG00000135862.6	3' UTR
chr10	72275730	72275768	0.98	5.3	+	DDIT4	ENSG00000168209.6	3' UTR
chr18	74616722	74616822	0.98	5.294	+	ZNF407	ENSG00000215421.10	Intron
chr1	241680712	241680717	0.98	5.293	+	WDR64	ENSG00000162843.18	Intron
chr1	241680717	241680727	0.99	5.293	+	WDR64	ENSG00000162843.18	Intron
chr1	241680727	241680739	0.98	5.293	+	WDR64	ENSG00000162843.18	Intron
chr22	35343919	35343934	0.97	5.29	+	TOM1	ENSG00000100284.22	Intron
chr10	89592759	89592784	0.97	5.282	-	hsa-mir-107	MI0000114	miRNA
chr10	89592754	89592759	0.99	5.278	-	hsa-mir-107	MI0000114	miRNA
chr12	123511623	123511643	0.99	5.274	-	RILPL1	ENSG00000188026.13	Intron
chr6	52498207	52498251	0.99	5.273	-	TRAM2	ENSG00000065308.5	3' UTR
chr12	123512306	123512372	0.97	5.268	-	RILPL1	ENSG00000188026.13	Intron
chr15	55611888	55611969	0.98	5.268	-	PRTG	ENSG00000166450.13	3' UTR
chr12	123513114	123513198	0.99	5.252	-	RILPL1	ENSG00000188026.13	Intron
chr12	123511431	123511468	0.99	5.249	-	RILPL1	ENSG00000188026.13	Intron
chr9	21512119	21512134	0.99	5.247	-	hsa-mir-31	MI0000089	miRNA
chr12	123512417	123512458	0.98	5.245	-	RILPL1	ENSG00000188026.13	Intron
chr22	20033148	20033154	0.99	5.234	+	hsa-mir-185	MI0000482	miRNA
chr22	20033154	20033177	0.99	5.231	+	hsa-mir-185	MI0000482	miRNA
chr12	123511483	123511509	0.98	5.222	-	RILPL1	ENSG00000188026.13	Intron
chr7	100094018	100094025	0.99	5.222	-	hsa-mir-106b	MI0000734	miRNA
chr22	35343785	35343802	0.99	5.206	+	TOM1	ENSG00000100284.22	Intron
chr12	123511773	123511785	0.97	5.201	-	RILPL1	ENSG00000188026.13	Intron
chr3	17695949	17695953	0.99	5.199	-	TBC1D5	ENSG00000131374.15	Intron
chr3	17695953	17695964	0.98	5.199	-	TBC1D5	ENSG00000131374.15	Intron
chr3	17695964	17695973	0.98	5.199	-	TBC1D5	ENSG00000131374.15	Intron
chr17	59841305	59841320	0.99	5.191	+	hsa-mir-21	MI0000077	miRNA
chr7	55203584	55203682	0.99	5.19	+	EGFR	ENSG00000146648.21	Intron
chr17	7223341	7223349	0.98	5.186	-	hsa-mir-324	MI0000813	miRNA
chr10	72275684	72275730	0.99	5.184	+	DDIT4	ENSG00000168209.6	3' UTR
chr1	155134498	155134586	0.98	5.177	+	EFNA1	ENSG00000169242.12	3' UTR
chr12	123511804	123511855	0.98	5.174	-	RILPL1	ENSG00000188026.13	Intron
chr19	39409085	39409176	0.99	5.168	+	ZFP36	ENSG00000128016.7	3' UTR
chr15	82174383	82174387	0.98	5.162	-	RNU1-77P	ENSG00000212170.1	Other
chr7	55204868	55204888	0.98	5.161	+	EGFR	ENSG00000146648.21	Intron
chr15	41300440	41300532	0.98	5.16	+	OIP5-AS1	ENSG00000247556.6	Other
chr12	123512458	123512477	0.98	5.155	-	RILPL1	ENSG00000188026.13	Intron
chr7	55204888	55204903	0.99	5.147	+	EGFR	ENSG00000146648.21	Intron
chr22	35343747	35343785	0.99	5.146	+	TOM1	ENSG00000100284.22	Intron
chr7	55203546	55203584	0.99	5.142	+	EGFR	ENSG00000146648.21	Intron
chr7	100094004	100094018	0.98	5.138	-	hsa-mir-106b	MI0000734	miRNA
chr19	4035969	4036030	0.99	5.133	+	PIAS4	ENSG00000105229.7	Intron
chrX	50008969	50008981	0.98	5.128	+	hsa-mir-362	MI0000762	miRNA
chrX	50008981	50008994	0.98	5.128	+	hsa-mir-362	MI0000762	miRNA
chr12	123511468	123511483	0.99	5.121	-	RILPL1	ENSG00000188026.13	Intron
chr7	55204266	55204338	0.99	5.121	+	EGFR	ENSG00000146648.21	Intron
chr12	123511785	123511804	0.99	5.118	-	RILPL1	ENSG00000188026.13	Intron
chr12	123511357	123511383	0.99	5.111	-	RILPL1	ENSG00000188026.13	Intron
chr12	123512707	123512747	0.99	5.1	-	RILPL1	ENSG00000188026.13	Intron
chr12	123510504	123510549	0.99	5.081	-	RILPL1	ENSG00000188026.13	Intron
chr11	10307129	10307186	0.97	5.08	+	ADM	ENSG00000148926.10	3' UTR
chr17	59841320	59841331	0.99	5.078	+	hsa-mir-21	MI0000077	miRNA
chr13	113795988	113796010	0.97	5.075	+	TMEM255B	ENSG00000184497.13	Intron
chrX	151958634	151958654	0.99	5.075	-	hsa-mir-224	MI0000301	miRNA
chr12	123513198	123513265	0.99	5.07	-	RILPL1	ENSG00000188026.13	Intron
chr2	43223299	43223352	0.97	5.07	-	ZFP36L2	ENSG00000152518.8	3' UTR
chrX	50008965	50008969	0.98	5.069	+	hsa-mir-362	MI0000762	miRNA
chr19	4036030	4036081	0.99	5.063	+	PIAS4	ENSG00000105229.7	Intron
chr3	195110647	195110794	0.98	5.063	-	XXYLT1	ENSG00000173950.16	Intron
chr12	123511112	123511143	0.98	5.061	-	RILPL1	ENSG00000188026.13	Intron
chr12	123512041	123512088	0.99	5.054	-	RILPL1	ENSG00000188026.13	Intron
chr11	122099804	122099834	0.99	5.053	-	hsa-mir-125b-1	MI0000446	miRNA
chr13	113796036	113796058	0.99	5.051	+	TMEM255B	ENSG00000184497.13	Intron
chr7	1022973	1022981	0.99	5.051	-	hsa-mir-339	MI0000815	miRNA
chr13	113796010	113796036	0.99	5.049	+	TMEM255B	ENSG00000184497.13	Intron
chr12	123512510	123512529	0.98	5.047	-	RILPL1	ENSG00000188026.13	Intron
chr1	91681649	91681726	0.98	5.035	-	TGFBR3	ENSG00000069702.11	3' UTR
chr12	123510465	123510504	0.98	5.034	-	RILPL1	ENSG00000188026.13	Intron
chr3	30691777	30691836	0.98	5.034	+	TGFBR2	ENSG00000163513.19	3' UTR
chr2	43223352	43223373	0.99	5.03	-	ZFP36L2	ENSG00000152518.8	3' UTR
chr1	183953098	183953113	0.99	5.026	-	COLGALT2	ENSG00000198756.12	Intron
chr1	183953113	183953119	0.99	5.026	-	COLGALT2	ENSG00000198756.12	Intron
chr1	183953119	183953123	0.99	5.026	-	COLGALT2	ENSG00000198756.12	Intron
chr11	2138936	2138940	0.99	5.022	-	IGF2	ENSG00000167244.22	5' UTR
chr14	68788233	68788286	0.99	5.016	-	ZFP36L1	ENSG00000185650.10	3' UTR
chr9	132377700	132377770	0.99	5.006	-	TTF1	ENSG00000125482.13	Intron
chr7	55204807	55204868	0.99	5.004	+	EGFR	ENSG00000146648.21	Intron
chr12	123511880	123511926	0.97	5	-	RILPL1	ENSG00000188026.13	Intron
chr19	4035888	4035926	0.99	4.998	+	PIAS4	ENSG00000105229.7	Intron
chr11	2138940	2138942	0.98	4.994	-	IGF2	ENSG00000167244.22	5' UTR
chr19	4035926	4035957	0.99	4.993	+	PIAS4	ENSG00000105229.7	Intron
chr12	123512766	123512798	0.99	4.988	-	RILPL1	ENSG00000188026.13	Intron
chr12	123513070	123513114	0.99	4.988	-	RILPL1	ENSG00000188026.13	Intron
chr11	2138942	2138945	0.99	4.987	-	IGF2	ENSG00000167244.22	5' UTR
chr12	123510960	123511004	0.99	4.982	-	RILPL1	ENSG00000188026.13	Intron
chr12	123511966	123512041	0.99	4.981	-	RILPL1	ENSG00000188026.13	Intron
chr12	123511556	123511599	0.98	4.978	-	RILPL1	ENSG00000188026.13	Intron
chr7	55204664	55204699	0.99	4.971	+	EGFR	ENSG00000146648.21	Intron
chr19	4036933	4037025	0.99	4.969	+	PIAS4	ENSG00000105229.7	Intron
chr12	54337275	54337292	0.99	4.967	+	hsa-mir-148b	MI0000811	miRNA
chr12	54337292	54337300	0.98	4.967	+	hsa-mir-148b	MI0000811	miRNA
chr5	151663267	151663508	0.99	4.964	-	SPARC	ENSG00000113140.11	3' UTR
chr12	123511068	123511112	0.99	4.962	-	RILPL1	ENSG00000188026.13	Intron
chr22	47004246	47004352	0.99	4.958	+	TBC1D22A	ENSG00000054611.14	Intron
chr7	55204731	55204772	0.99	4.956	+	EGFR	ENSG00000146648.21	Intron
chr12	123511643	123511659	0.99	4.951	-	RILPL1	ENSG00000188026.13	Intron
chr19	4035957	4035969	0.99	4.949	+	PIAS4	ENSG00000105229.7	Intron
chr12	123511222	123511241	0.98	4.947	-	RILPL1	ENSG00000188026.13	Intron
chr7	108574072	108574163	0.99	4.944	+	DNAJB9	ENSG00000128590.5	3' UTR
chr12	123511758	123511773	0.99	4.942	-	RILPL1	ENSG00000188026.13	Intron
chr12	123511855	123511880	0.99	4.941	-	RILPL1	ENSG00000188026.13	Intron
chr12	123511689	123511711	0.98	4.94	-	RILPL1	ENSG00000188026.13	Intron
chr17	7223349	7223366	0.99	4.938	-	hsa-mir-324	MI0000813	miRNA
chr7	55203682	55203714	0.99	4.93	+	EGFR	ENSG00000146648.21	Intron
chr20	36048321	36048341	0.99	4.921	-	NORAD	ENSG00000260032.2	Other
chr6	39845171	39845208	0.99	4.921	+	DAAM2	ENSG00000146122.17	Intron
chr1	25768736	25768901	0.99	4.92	+	MAN1C1	ENSG00000117643.15	Intron
chr7	1022953	1022973	0.99	4.917	-	hsa-mir-339	MI0000815	miRNA
chr7	139562011	139562097	0.98	4.912	-	HIPK2	ENSG00000064393.16	3' UTR
chr13	113796112	113796136	0.98	4.911	+	TMEM255B	ENSG00000184497.13	Intron
chr22	35343499	35343530	0.98	4.911	+	TOM1	ENSG00000100284.22	Intron
chr22	35343085	35343131	0.99	4.91	+	TOM1	ENSG00000100284.22	Intron
chr1	91680769	91680856	0.99	4.908	-	TGFBR3	ENSG00000069702.11	3' UTR
chr5	172768180	172768231	0.99	4.904	-	DUSP1	ENSG00000120129.6	3' UTR
chr12	123512200	123512295	0.99	4.9	-	RILPL1	ENSG00000188026.13	Intron
chr2	43223193	43223210	0.98	4.9	-	ZFP36L2	ENSG00000152518.8	3' UTR
chr12	123511729	123511758	0.98	4.895	-	RILPL1	ENSG00000188026.13	Intron
chr12	123512798	123512813	0.97	4.89	-	RILPL1	ENSG00000188026.13	Intron
chr13	113795942	113795966	0.99	4.889	+	TMEM255B	ENSG00000184497.13	Intron
chr11	2138928	2138936	0.99	4.881	-	IGF2	ENSG00000167244.22	5' UTR
chr12	123511026	123511045	0.97	4.875	-	RILPL1	ENSG00000188026.13	Intron
chr12	123511045	123511068	0.98	4.871	-	RILPL1	ENSG00000188026.13	Intron
chr13	113796136	113796157	0.99	4.869	+	TMEM255B	ENSG00000184497.13	Intron
chr22	35343681	35343721	0.97	4.869	+	TOM1	ENSG00000100284.22	Intron
chr15	40088068	40088102	0.98	4.868	-	BMF	ENSG00000104081.14	3' UTR
chr22	35343896	35343919	0.99	4.868	+	TOM1	ENSG00000100284.22	Intron
chr11	2138914	2138928	0.99	4.867	-	IGF2	ENSG00000167244.22	5' UTR
chr12	123512477	123512510	0.98	4.864	-	RILPL1	ENSG00000188026.13	Intron
chr9	132377170	132377308	0.99	4.862	-	TTF1	ENSG00000125482.13	Intron
chr7	55203526	55203546	0.99	4.858	+	EGFR	ENSG00000146648.21	Intron
chr12	123511545	123511556	0.99	4.857	-	RILPL1	ENSG00000188026.13	Intron
chr6	39845106	39845171	0.99	4.857	+	DAAM2	ENSG00000146122.17	Intron
chr12	123510948	123510960	0.99	4.856	-	RILPL1	ENSG00000188026.13	Intron
chr14	68788096	68788129	0.99	4.856	-	ZFP36L1	ENSG00000185650.10	3' UTR
chr12	123512681	123512707	0.99	4.854	-	RILPL1	ENSG00000188026.13	Intron
chr13	113795966	113795988	0.98	4.85	+	TMEM255B	ENSG00000184497.13	Intron
chr12	123511509	123511531	0.97	4.847	-	RILPL1	ENSG00000188026.13	Intron
chr22	35344014	35344105	0.99	4.845	+	TOM1	ENSG00000100284.22	Intron
chr11	2138945	2138951	0.97	4.843	-	IGF2	ENSG00000167244.22	5' UTR
chr6	39845208	39845230	0.99	4.843	+	DAAM2	ENSG00000146122.17	Intron
chr3	30691925	30692006	0.98	4.84	+	TGFBR2	ENSG00000163513.19	3' UTR
chr13	113795526	113795575	0.99	4.836	+	TMEM255B	ENSG00000184497.13	Intron
chr12	123511531	123511545	0.99	4.835	-	RILPL1	ENSG00000188026.13	Intron
chr7	55203449	55203526	0.99	4.834	+	EGFR	ENSG00000146648.21	Intron
chr11	2138882	2138892	0.96	4.833	-	IGF2	ENSG00000167244.22	5' UTR
chr22	35343802	35343822	0.97	4.831	+	TOM1	ENSG00000100284.22	Intron
chr11	2138892	2138914	0.98	4.828	-	IGF2	ENSG00000167244.22	5' UTR
chr7	55203714	55203770	0.99	4.821	+	EGFR	ENSG00000146648.21	Intron
chr22	35343207	35343249	0.99	4.82	+	TOM1	ENSG00000100284.22	Intron
chr12	123511004	123511026	0.98	4.819	-	RILPL1	ENSG00000188026.13	Intron
chrX	74218596	74218613	0.98	4.816	-	hsa-mir-374b	MI0005566	miRNA
chr22	35343063	35343085	0.99	4.814	+	TOM1	ENSG00000100284.22	Intron
chr2	20448612	20448632	0.99	4.812	+	RHOB	ENSG00000143878.10	3' UTR
chr22	35343131	35343151	0.97	4.811	+	TOM1	ENSG00000100284.22	Intron
chr11	114251874	114251914	0.99	4.804	+	ZBTB16	ENSG00000109906.15	3' UTR
chr14	68788005	68788045	0.97	4.803	-	ZFP36L1	ENSG00000185650.10	3' UTR
chr22	35343249	35343259	0.98	4.803	+	TOM1	ENSG00000100284.22	Intron
chr7	55204772	55204795	0.97	4.803	+	EGFR	ENSG00000146648.21	Intron
chr6	52498125	52498207	0.99	4.798	-	TRAM2	ENSG00000065308.5	3' UTR
chr7	55204527	55204596	0.98	4.798	+	EGFR	ENSG00000146648.21	Intron
chr13	113795916	113795942	0.98	4.797	+	TMEM255B	ENSG00000184497.13	Intron
chr22	35343856	35343896	0.98	4.795	+	TOM1	ENSG00000100284.22	Intron
chr22	35343479	35343499	0.99	4.792	+	TOM1	ENSG00000100284.22	Intron
chr7	55204699	55204731	0.99	4.79	+	EGFR	ENSG00000146648.21	Intron
chr11	114255329	114255348	0.99	4.787	+	ZBTB16	ENSG00000109906.15	3' UTR
chr22	35343822	35343856	0.98	4.786	+	TOM1	ENSG00000100284.22	Intron
chr19	4036128	4036167	0.97	4.785	+	PIAS4	ENSG00000105229.7	Intron
chr20	34877265	34877282	0.99	4.781	+	ACSS2	ENSG00000131069.20	Intron
chr20	34877282	34877294	0.98	4.781	+	ACSS2	ENSG00000131069.20	Intron
chr7	55204903	55204920	0.98	4.774	+	EGFR	ENSG00000146648.21	Intron
chr22	35343530	35343573	0.98	4.759	+	TOM1	ENSG00000100284.22	Intron
chr7	108574272	108574356	0.99	4.758	+	DNAJB9	ENSG00000128590.5	3' UTR
chr12	123510831	123510892	0.99	4.757	-	RILPL1	ENSG00000188026.13	Intron
chr12	123512133	123512200	0.97	4.757	-	RILPL1	ENSG00000188026.13	Intron
chr22	35343396	35343423	0.99	4.757	+	TOM1	ENSG00000100284.22	Intron
chr9	132378216	132378380	0.98	4.755	-	TTF1	ENSG00000125482.13	Intron
chr11	9589454	9589562	0.99	4.752	+	WEE1	ENSG00000166483.12	3' UTR
chr12	123511711	123511729	0.97	4.751	-	RILPL1	ENSG00000188026.13	Intron
chr12	123512088	123512102	0.99	4.75	-	RILPL1	ENSG00000188026.13	Intron
chr11	10307116	10307129	0.99	4.747	+	ADM	ENSG00000148926.10	3' UTR
chr12	123510892	123510919	0.98	4.745	-	RILPL1	ENSG00000188026.13	Intron
chr15	55611969	55612023	0.99	4.745	-	PRTG	ENSG00000166450.13	3' UTR
chr22	35343934	35343993	0.99	4.742	+	TOM1	ENSG00000100284.22	Intron
chr11	114255214	114255251	0.97	4.741	+	ZBTB16	ENSG00000109906.15	3' UTR
chr22	35343179	35343207	0.97	4.741	+	TOM1	ENSG00000100284.22	Intron
chr15	82174378	82174383	0.99	4.733	-	RNU1-77P	ENSG00000212170.1	Other
chr19	44888741	44888848	0.99	4.733	+	NECTIN2	ENSG00000130202.10	3' UTR
chr3	160404794	160404806	0.98	4.728	+	hsa-mir-16-2	MI0000115	miRNA
chr3	195109450	195109590	0.99	4.723	-	XXYLT1	ENSG00000173950.16	Intron
chr14	68788184	68788214	0.99	4.717	-	ZFP36L1	ENSG00000185650.10	3' UTR
chr9	132377132	132377170	0.98	4.715	-	TTF1	ENSG00000125482.13	Intron
chr14	68788286	68788327	0.98	4.706	-	ZFP36L1	ENSG00000185650.10	3' UTR
chr7	100093570	100093584	0.98	4.701	-	hsa-mir-25	MI0000082	miRNA
chr22	35343151	35343163	0.98	4.7	+	TOM1	ENSG00000100284.22	Intron
chr3	160404806	160404817	0.99	4.7	+	hsa-mir-16-2	MI0000115	miRNA
chrX	134546370	134546382	0.98	4.7	-	hsa-mir-503	MI0003188	miRNA
chr7	55204505	55204527	0.97	4.697	+	EGFR	ENSG00000146648.21	Intron
chrX	134170080	134170104	0.99	4.694	-	hsa-mir-18b	MI0001518	miRNA
chrX	134170104	134170107	0.98	4.694	-	hsa-mir-18b	MI0001518	miRNA
chr12	123511659	123511671	0.99	4.689	-	RILPL1	ENSG00000188026.13	Intron
chr13	113795685	113795709	0.98	4.687	+	TMEM255B	ENSG00000184497.13	Intron
chr9	132378619	132378812	0.98	4.686	-	TTF1	ENSG00000125482.13	Intron
chr7	55203235	55203264	0.98	4.683	+	EGFR	ENSG00000146648.21	Intron
chr19	4036167	4036272	0.98	4.681	+	PIAS4	ENSG00000105229.7	Intron
chr11	2138419	2138457	0.99	4.677	-	IGF2	ENSG00000167244.22	5' UTR
chr21	45155365	45155394	0.99	4.677	+	ADARB1	ENSG00000197381.17	Intron
chr7	55204605	55204640	0.99	4.677	+	EGFR	ENSG00000146648.21	Intron
chr7	94667864	94667911	0.99	4.677	+	PEG10	ENSG00000242265.6	3' UTR
chr8	38918343	38918350	0.99	4.677	+	PLEKHA2	ENSG00000169499.15	Intron
chr7	108574253	108574272	0.98	4.675	+	DNAJB9	ENSG00000128590.5	3' UTR
chr2	96860514	96860615	0.97	4.672	-	SEMA4C	ENSG00000168758.11	3' UTR
chr11	2131777	2131779	0.98	4.666	-	ENSG00000284779|IGF2	ENSG00000284779.3||ENSG00000167244.22	3' UTR
chr22	35343163	35343179	0.99	4.666	+	TOM1	ENSG00000100284.22	Intron
chr7	55203432	55203449	0.99	4.663	+	EGFR	ENSG00000146648.21	Intron
chr17	17813903	17813919	0.97	4.662	-	hsa-mir-33b	MI0003646	miRNA
chr7	55204096	55204179	0.99	4.661	+	EGFR	ENSG00000146648.21	Intron
chr13	113796082	113796112	0.98	4.656	+	TMEM255B	ENSG00000184497.13	Intron
chr10	62093775	62093859	0.98	4.655	+	ARID5B	ENSG00000150347.17	3' UTR
chr12	123512529	123512634	0.99	4.655	-	RILPL1	ENSG00000188026.13	Intron
chr6	39845265	39845354	0.99	4.65	+	DAAM2	ENSG00000146122.17	Intron
chr19	4036783	4036810	0.99	4.648	+	PIAS4	ENSG00000105229.7	Intron
chr10	102436523	102436535	0.98	4.646	+	hsa-mir-146b	MI0003129	miRNA
chr10	102436535	102436543	0.98	4.646	+	hsa-mir-146b	MI0003129	miRNA
chr12	123511175	123511222	0.99	4.646	-	RILPL1	ENSG00000188026.13	Intron
chr11	2131769	2131771	0.98	4.645	-	IGF2|ENSG00000284779	ENSG00000167244.22||ENSG00000284779.3	3' UTR
chr11	2131771	2131777	0.98	4.641	-	IGF2|ENSG00000284779	ENSG00000284779.3||ENSG00000167244.22	3' UTR
chr11	2131779	2131786	0.99	4.639	-	ENSG00000284779|IGF2	ENSG00000167244.22||ENSG00000284779.3	3' UTR
chr7	55203409	55203432	0.99	4.634	+	EGFR	ENSG00000146648.21	Intron
chr19	4036272	4036303	0.98	4.63	+	PIAS4	ENSG00000105229.7	Intron
chr19	4036915	4036933	0.99	4.629	+	PIAS4	ENSG00000105229.7	Intron
chr2	38067906	38067927	0.98	4.628	-	CYP1B1	ENSG00000138061.12	3' UTR
chr22	35342967	35343001	0.98	4.628	+	TOM1	ENSG00000100284.22	Intron
chr10	102436517	102436523	0.98	4.626	+	hsa-mir-146b	MI0003129	miRNA
chr18	74617094	74617201	0.99	4.625	+	ZNF407	ENSG00000215421.10	Intron
chr11	2131786	2131790	0.99	4.624	-	IGF2|ENSG00000284779	ENSG00000167244.22||ENSG00000284779.3	3' UTR
chr7	108574202	108574253	0.98	4.624	+	DNAJB9	ENSG00000128590.5	3' UTR
chr13	91351358	91351363	0.98	4.621	+	hsa-mir-92a-1	MI0000093	miRNA
chr5	154054640	154054817	0.99	4.618	+	MFAP3	ENSG00000037749.13	3' UTR
chr7	55204238	55204266	0.98	4.618	+	EGFR	ENSG00000146648.21	Intron
chr1	183144235	183144272	0.98	4.617	+	LAMC1	ENSG00000135862.6	3' UTR
chr9	132377770	132377832	0.99	4.616	-	TTF1	ENSG00000125482.13	Intron
chr13	113796299	113796328	0.99	4.613	+	TMEM255B	ENSG00000184497.13	Intron
chr11	2131792	2131794	0.99	4.611	-	ENSG00000284779|IGF2	ENSG00000284779.3||ENSG00000167244.22	3' UTR
chr7	55204179	55204212	0.99	4.605	+	EGFR	ENSG00000146648.21	Intron
chr11	2131790	2131792	0.99	4.604	-	ENSG00000284779|IGF2	ENSG00000284779.3||ENSG00000167244.22	3' UTR
chr19	4036541	4036557	0.97	4.604	+	PIAS4	ENSG00000105229.7	Intron
chr3	30693938	30694026	0.97	4.602	+	TGFBR2	ENSG00000163513.19	3' UTR
chr11	2131764	2131769	0.98	4.601	-	IGF2|ENSG00000284779	ENSG00000167244.22||ENSG00000284779.3	3' UTR
chr12	123511671	123511689	0.98	4.601	-	RILPL1	ENSG00000188026.13	Intron
chr7	55204478	55204505	0.99	4.601	+	EGFR	ENSG00000146648.21	Intron
chr13	113795481	113795506	0.98	4.6	+	TMEM255B	ENSG00000184497.13	Intron
chr9	114209483	114209498	0.99	4.6	+	hsa-mir-455	MI0003513	miRNA
chr9	114209498	114209508	0.99	4.6	+	hsa-mir-455	MI0003513	miRNA
chr9	111933084	111933194	0.97	4.598	+	UGCG	ENSG00000148154.10	3' UTR
chr9	134759857	134760136	0.98	4.598	+	COL5A1	ENSG00000130635.16	Intron
chr10	63373004	63373020	0.99	4.597	-	hsa-mir-1296	MI0003780	miRNA
chr11	2131794	2131798	0.99	4.596	-	IGF2|ENSG00000284779	ENSG00000284779.3||ENSG00000167244.22	3' UTR
chr21	45156739	45156874	0.99	4.596	+	ADARB1	ENSG00000197381.17	Intron
chr11	9589055	9589117	0.99	4.595	+	WEE1	ENSG00000166483.12	3' UTR
chr5	154056568	154056676	0.99	4.59	+	MFAP3	ENSG00000037749.13	3' UTR
chr10	63373020	63373031	0.98	4.589	-	hsa-mir-1296	MI0003780	miRNA
chr10	63373031	63373035	0.97	4.589	-	hsa-mir-1296	MI0003780	miRNA
chr11	2131722	2131726	0.98	4.587	-	IGF2|ENSG00000284779	ENSG00000284779.3||ENSG00000167244.22	3' UTR
chr12	95308477	95308484	0.98	4.586	+	hsa-mir-331	MI0000812	miRNA
chr12	95308484	95308493	0.99	4.586	+	hsa-mir-331	MI0000812	miRNA
chr13	113795840	113795884	0.99	4.583	+	TMEM255B	ENSG00000184497.13	Intron
chr22	49902426	49902499	0.97	4.579	-	ALG12	ENSG00000182858.14	3' UTR
chr22	35343423	35343449	0.98	4.578	+	TOM1	ENSG00000100284.22	Intron
chr7	55204212	55204238	0.99	4.576	+	EGFR	ENSG00000146648.21	Intron
chr12	123512663	123512681	0.99	4.575	-	RILPL1	ENSG00000188026.13	Intron
chr13	113796157	113796170	0.99	4.575	+	TMEM255B	ENSG00000184497.13	Intron
chr11	2131732	2131739	0.99	4.574	-	IGF2|ENSG00000284779	ENSG00000167244.22||ENSG00000284779.3	3' UTR
chr6	39845245	39845265	0.99	4.574	+	DAAM2	ENSG00000146122.17	Intron
chr11	2131739	2131741	0.99	4.572	-	IGF2|ENSG00000284779	ENSG00000167244.22||ENSG00000284779.3	3' UTR
chr11	2131798	2131802	0.97	4.571	-	ENSG00000284779|IGF2	ENSG00000284779.3||ENSG00000167244.22	3' UTR
chr11	2131750	2131753	0.99	4.57	-	ENSG00000284779|IGF2	ENSG00000167244.22||ENSG00000284779.3	3' UTR
chr8	38918350	38918377	0.99	4.57	+	PLEKHA2	ENSG00000169499.15	Intron
chr11	2131760	2131764	0.99	4.569	-	ENSG00000284779|IGF2	ENSG00000167244.22||ENSG00000284779.3	3' UTR
chr15	55619503	55619574	0.98	4.569	-	PRTG	ENSG00000166450.13	3' UTR
chr7	55204795	55204807	0.98	4.569	+	EGFR	ENSG00000146648.21	Intron
chr11	2131745	2131750	0.99	4.567	-	ENSG00000284779|IGF2	ENSG00000284779.3||ENSG00000167244.22	3' UTR
chr22	35343459	35343479	0.99	4.567	+	TOM1	ENSG00000100284.22	Intron
chr11	2131726	2131729	0.98	4.566	-	IGF2|ENSG00000284779	ENSG00000167244.22||ENSG00000284779.3	3' UTR
chr8	127741069	127741132	0.98	4.566	+	MYC	ENSG00000136997.21	3' UTR
chr11	2131741	2131745	0.99	4.565	-	IGF2|ENSG00000284779	ENSG00000284779.3||ENSG00000167244.22	3' UTR
chr11	114255251	114255287	0.99	4.564	+	ZBTB16	ENSG00000109906.15	3' UTR
chr22	35343642	35343666	0.99	4.563	+	TOM1	ENSG00000100284.22	Intron
chr22	49902041	49902119	0.99	4.563	-	ALG12	ENSG00000182858.14	3' UTR
chr6	39845230	39845245	0.98	4.563	+	DAAM2	ENSG00000146122.17	Intron
chr12	123511951	123511966	0.99	4.561	-	RILPL1	ENSG00000188026.13	Intron
chr13	113796058	113796082	0.99	4.561	+	TMEM255B	ENSG00000184497.13	Intron
chr3	195109590	195109774	0.99	4.561	-	XXYLT1	ENSG00000173950.16	Intron
chr8	38918305	38918332	0.98	4.56	+	PLEKHA2	ENSG00000169499.15	Intron
chr11	2131753	2131760	0.98	4.558	-	ENSG00000284779|IGF2	ENSG00000284779.3||ENSG00000167244.22	3' UTR
chr12	123511143	123511175	0.99	4.558	-	RILPL1	ENSG00000188026.13	Intron
chr7	155309263	155309340	0.99	4.558	+	INSIG1	ENSG00000186480.13	3' UTR
chr8	90624492	90624596	0.97	4.558	-	TMEM64	ENSG00000180694.14	3' UTR
chr12	123513053	123513070	0.96	4.557	-	RILPL1	ENSG00000188026.13	Intron
chr11	2131729	2131732	0.98	4.553	-	IGF2|ENSG00000284779	ENSG00000284779.3||ENSG00000167244.22	3' UTR
chr22	35343259	35343283	0.99	4.552	+	TOM1	ENSG00000100284.22	Intron
chr5	176526957	176527054	0.98	4.547	-	RNF44	ENSG00000146083.12	3' UTR
chr9	126885512	126885710	0.97	4.545	+	ZBTB34	ENSG00000177125.6	3' UTR
chr2	20448580	20448612	0.99	4.543	+	RHOB	ENSG00000143878.10	3' UTR
chr7	55203326	55203374	0.98	4.542	+	EGFR	ENSG00000146648.21	Intron
chr7	55204920	55205026	0.99	4.54	+	EGFR	ENSG00000146648.21	Intron
chr7	101138069	101138126	0.98	4.539	+	SERPINE1	ENSG00000106366.9	3' UTR
chr1	203309074	203309162	0.99	4.536	+	BTG2	ENSG00000159388.6	3' UTR
chr2	104824547	104824752	0.98	4.534	-	PANTR1	ENSG00000233639.9	Other
chr14	100307872	100307883	0.98	4.533	+	hsa-mir-345	MI0000825	miRNA
chr14	100307883	100307897	0.99	4.533	+	hsa-mir-345	MI0000825	miRNA
chr19	4036107	4036128	0.99	4.532	+	PIAS4	ENSG00000105229.7	Intron
chr19	4036557	4036566	0.99	4.532	+	PIAS4	ENSG00000105229.7	Intron
chr1	205302420	205302556	0.99	4.529	-	NUAK2	ENSG00000163545.11	3' UTR
chr11	2131802	2131807	0.98	4.527	-	ENSG00000284779|IGF2	ENSG00000167244.22||ENSG00000284779.3	3' UTR
chr7	94667911	94667970	0.98	4.526	+	PEG10	ENSG00000242265.6	3' UTR
chr1	91680431	91680486	0.99	4.525	-	TGFBR3	ENSG00000069702.11	3' UTR
chr7	55204640	55204664	0.99	4.525	+	EGFR	ENSG00000146648.21	Intron
chr11	2131715	2131718	0.99	4.523	-	IGF2|ENSG00000284779	ENSG00000284779.3||ENSG00000167244.22	3' UTR
chr8	38918332	38918343	0.99	4.523	+	PLEKHA2	ENSG00000169499.15	Intron
chr7	55204596	55204605	0.99	4.521	+	EGFR	ENSG00000146648.21	Intron
chr11	2131702	2131707	0.98	4.519	-	IGF2|ENSG00000284779	ENSG00000167244.22||ENSG00000284779.3	3' UTR
chr12	123512981	123513053	0.99	4.518	-	RILPL1	ENSG00000188026.13	Intron
chr22	47003597	47003649	0.99	4.518	+	TBC1D22A	ENSG00000054611.14	Intron
chr1	25767635	25767703	0.98	4.517	+	MAN1C1	ENSG00000117643.15	Intron
chr11	2131710	2131715	0.98	4.517	-	IGF2|ENSG00000284779	ENSG00000284779.3||ENSG00000167244.22	3' UTR
chr6	39845517	39845642	0.99	4.517	+	DAAM2	ENSG00000146122.17	Intron
chr11	2131718	2131722	0.98	4.516	-	IGF2|ENSG00000284779	ENSG00000167244.22||ENSG00000284779.3	3' UTR
chr13	113796170	113796190	0.98	4.516	+	TMEM255B	ENSG00000184497.13	Intron
chr20	36048341	36048391	0.99	4.515	-	NORAD	ENSG00000260032.2	Other
chr12	58872497	58872597	0.98	4.514	-	LRIG3	ENSG00000139263.12	CDS
chr11	2131807	2131810	0.97	4.512	-	IGF2|ENSG00000284779	ENSG00000167244.22||ENSG00000284779.3	3' UTR
chr12	123512813	123512839	0.99	4.51	-	RILPL1	ENSG00000188026.13	Intron
chr9	132378384	132378619	0.99	4.51	-	TTF1	ENSG00000125482.13	Intron
chr11	114251944	114251956	0.99	4.509	+	ZBTB16	ENSG00000109906.15	3' UTR
chr11	2131810	2131817	0.99	4.508	-	ENSG00000284779|IGF2	ENSG00000284779.3||ENSG00000167244.22	3' UTR
chr13	113852806	113852890	0.99	4.508	-	GAS6	ENSG00000183087.15	Intron
chr22	49902499	49902536	0.99	4.508	-	ALG12	ENSG00000182858.14	3' UTR
chr20	53568814	53568943	0.98	4.506	-	ZNF217	ENSG00000171940.14	3' UTR
chr13	113795884	113795916	0.96	4.504	+	TMEM255B	ENSG00000184497.13	Intron
chr12	7919694	7919774	0.99	4.503	-	SLC2A3	ENSG00000059804.16	3' UTR
chr5	91368780	91368859	0.98	4.503	-	ARRDC3	ENSG00000113369.9	3' UTR
chr12	65963433	65963477	0.99	4.502	+	HMGA2	ENSG00000149948.14	3' UTR
chr2	38067843	38067906	0.99	4.502	-	CYP1B1	ENSG00000138061.12	3' UTR
chr7	74191209	74191225	0.99	4.502	+	hsa-mir-590	MI0003602	miRNA
chr13	113796190	113796213	0.98	4.501	+	TMEM255B	ENSG00000184497.13	Intron
chr11	2131707	2131710	0.98	4.5	-	ENSG00000284779|IGF2	ENSG00000284779.3||ENSG00000167244.22	3' UTR
chr11	10307229	10307289	0.99	4.498	+	ADM	ENSG00000148926.10	3' UTR
chr22	47004124	47004223	0.98	4.498	+	TBC1D22A	ENSG00000054611.14	Intron
chr7	74191225	74191234	0.99	4.498	+	hsa-mir-590	MI0003602	miRNA
chr1	91680999	91681052	0.99	4.495	-	TGFBR3	ENSG00000069702.11	3' UTR
chr12	123510919	123510948	0.98	4.495	-	RILPL1	ENSG00000188026.13	Intron
chr22	47005311	47005423	0.99	4.494	+	TBC1D22A	ENSG00000054611.14	Intron
chr5	172768325	172768395	0.99	4.494	-	DUSP1	ENSG00000120129.6	3' UTR
chr9	132377084	132377132	0.99	4.494	-	TTF1	ENSG00000125482.13	Intron
chr12	123511926	123511951	0.98	4.492	-	RILPL1	ENSG00000188026.13	Intron
chr11	2131817	2131820	0.99	4.491	-	IGF2|ENSG00000284779	ENSG00000167244.22||ENSG00000284779.3	3' UTR
chr11	2131831	2131833	0.98	4.491	-	ENSG00000284779|IGF2	ENSG00000284779.3||ENSG00000167244.22	3' UTR
chr11	2131820	2131827	0.99	4.49	-	ENSG00000284779|IGF2	ENSG00000284779.3||ENSG00000167244.22	3' UTR
chr12	123510441	123510465	0.98	4.49	-	RILPL1	ENSG00000188026.13	Intron
chr12	123510658	123510738	0.98	4.489	-	RILPL1	ENSG00000188026.13	Intron
chr14	68788327	68788354	0.99	4.487	-	ZFP36L1	ENSG00000185650.10	3' UTR
chr22	47004352	47004388	0.98	4.487	+	TBC1D22A	ENSG00000054611.14	Intron
chr12	12721995	12722126	0.98	4.486	+	CDKN1B	ENSG00000111276.12	3' UTR
chr12	123512295	123512306	0.99	4.485	-	RILPL1	ENSG00000188026.13	Intron
chr11	114255287	114255329	0.98	4.484	+	ZBTB16	ENSG00000109906.15	3' UTR
chr22	35344521	35344555	0.99	4.484	+	TOM1	ENSG00000100284.22	Intron
chr13	113796345	113796368	0.99	4.483	+	TMEM255B	ENSG00000184497.13	Intron
chr22	35343993	35344014	0.98	4.483	+	TOM1	ENSG00000100284.22	Intron
chr22	47004223	47004246	0.99	4.482	+	TBC1D22A	ENSG00000054611.14	Intron
chr22	47003943	47004124	0.98	4.481	+	TBC1D22A	ENSG00000054611.14	Intron
chr22	35342677	35342760	0.99	4.479	+	TOM1	ENSG00000100284.22	Intron
chr21	45155394	45155428	0.98	4.476	+	ADARB1	ENSG00000197381.17	Intron
chr9	132377308	132377446	0.98	4.476	-	TTF1	ENSG00000125482.13	Intron
chr19	4036810	4036915	0.99	4.474	+	PIAS4	ENSG00000105229.7	Intron
chr11	2131698	2131702	0.99	4.473	-	ENSG00000284779|IGF2	ENSG00000284779.3||ENSG00000167244.22	3' UTR
chr11	2131696	2131698	0.98	4.47	-	ENSG00000284779|IGF2	ENSG00000167244.22||ENSG00000284779.3	3' UTR
chr16	2836974	2837189	0.98	4.47	+	ZG16B	ENSG00000162078.12	Intron
chr13	113795506	113795526	0.99	4.469	+	TMEM255B	ENSG00000184497.13	Intron
chr19	4036303	4036315	0.99	4.468	+	PIAS4	ENSG00000105229.7	Intron
chr6	39844843	39844985	0.98	4.468	+	DAAM2	ENSG00000146122.17	Intron
chr11	2129888	2129902	0.99	4.466	-	IGF2	ENSG00000167244.22	3' UTR
chr11	2131694	2131696	0.97	4.466	-	ENSG00000284779|IGF2	ENSG00000284779.3||ENSG00000167244.22	3' UTR
chr12	123512634	123512663	0.99	4.466	-	RILPL1	ENSG00000188026.13	Intron
chr1	28281232	28281335	0.99	4.462	+	SESN2	ENSG00000130766.5	3' UTR
chr1	91680375	91680431	0.99	4.462	-	TGFBR3	ENSG00000069702.11	3' UTR
chr6	71403565	71403579	0.97	4.462	-	hsa-mir-30a	MI0000088	miRNA
chr1	155134586	155134640	0.99	4.461	+	EFNA1	ENSG00000169242.12	3' UTR
chr11	2131687	2131694	0.99	4.461	-	IGF2|ENSG00000284779	ENSG00000167244.22||ENSG00000284779.3	3' UTR
chr22	35343001	35343029	0.98	4.461	+	TOM1	ENSG00000100284.22	Intron
chr11	2131827	2131831	0.99	4.46	-	IGF2|ENSG00000284779	ENSG00000167244.22||ENSG00000284779.3	3' UTR
chr22	47005243	47005311	0.97	4.46	+	TBC1D22A	ENSG00000054611.14	Intron
chr12	123510812	123510831	0.99	4.459	-	RILPL1	ENSG00000188026.13	Intron
chr13	113795601	113795638	0.99	4.459	+	TMEM255B	ENSG00000184497.13	Intron
chr19	4036584	4036637	0.99	4.459	+	PIAS4	ENSG00000105229.7	Intron
chr11	9589117	9589204	0.98	4.457	+	WEE1	ENSG00000166483.12	3' UTR
chr22	35342934	35342967	0.99	4.457	+	TOM1	ENSG00000100284.22	Intron
chr11	10306965	10307039	0.98	4.455	+	ADM	ENSG00000148926.10	3' UTR
chr11	2131833	2131842	0.98	4.454	-	ENSG00000284779|IGF2	ENSG00000167244.22||ENSG00000284779.3	3' UTR
chrX	17487148	17487152	0.96	4.452	+	NHS	ENSG00000188158.17	Intron
chrX	17487152	17487162	0.99	4.452	+	NHS	ENSG00000188158.17	Intron
chr7	55203770	55203823	0.98	4.451	+	EGFR	ENSG00000146648.21	Intron
chr22	49901772	49901880	0.99	4.448	-	ALG12	ENSG00000182858.14	3' UTR
chr20	36048210	36048321	0.98	4.447	-	NORAD	ENSG00000260032.2	Other
chr6	117549625	117549778	0.99	4.447	+	DCBLD1	ENSG00000164465.19	3' UTR
chr1	150575980	150576013	0.99	4.441	-	MCL1	ENSG00000143384.14	3' UTR
chr21	45156644	45156739	0.98	4.441	+	ADARB1	ENSG00000197381.17	Intron
chr13	113855294	113855334	0.99	4.44	-	GAS6	ENSG00000183087.15	Intron
chr10	114863929	114864068	0.96	4.439	+	FHIP2A	ENSG00000151553.15	3' UTR
chr22	35342890	35342921	0.96	4.438	+	TOM1	ENSG00000100284.22	Intron
chr22	35343043	35343063	0.98	4.437	+	TOM1	ENSG00000100284.22	Intron
chr8	38918377	38918408	0.97	4.436	+	PLEKHA2	ENSG00000169499.15	Intron
chr13	113795709	113795739	0.99	4.435	+	TMEM255B	ENSG00000184497.13	Intron
chr13	113796328	113796345	0.96	4.434	+	TMEM255B	ENSG00000184497.13	Intron
chr13	113849020	113849080	0.99	4.433	-	GAS6	ENSG00000183087.15	Intron
chr1	183144330	183144383	0.98	4.432	+	LAMC1	ENSG00000135862.6	3' UTR
chr1	91680938	91680999	0.99	4.43	-	TGFBR3	ENSG00000069702.11	3' UTR
chr11	2131866	2131874	0.98	4.43	-	ENSG00000284779|IGF2	ENSG00000167244.22||ENSG00000284779.3	3' UTR
chr19	33458139	33458278	0.99	4.429	-	PEPD	ENSG00000124299.16	Intron
chr8	17567506	17567715	0.99	4.429	+	SLC7A2	ENSG00000003989.18	3' UTR
chr22	47004433	47004546	0.99	4.428	+	TBC1D22A	ENSG00000054611.14	Intron
chr13	109755812	109755877	0.99	4.427	-	IRS2	ENSG00000185950.9	3' UTR
chr7	55203394	55203409	0.98	4.427	+	EGFR	ENSG00000146648.21	Intron
chr11	2131842	2131850	0.99	4.425	-	IGF2|ENSG00000284779	ENSG00000284779.3||ENSG00000167244.22	3' UTR
chr15	98960035	98960070	0.98	4.425	+	IGF1R	ENSG00000140443.15	3' UTR
chr11	2131684	2131687	0.99	4.423	-	IGF2|ENSG00000284779	ENSG00000167244.22||ENSG00000284779.3	3' UTR
chr11	2131661	2131667	0.98	4.421	-	ENSG00000284779|IGF2	ENSG00000284779.3||ENSG00000167244.22	3' UTR
chr2	74106097	74106202	0.98	4.421	+	TET3	ENSG00000187605.16	3' UTR
chr22	47004388	47004408	0.98	4.421	+	TBC1D22A	ENSG00000054611.14	Intron
chr1	154944805	154944875	0.98	4.42	-	PBXIP1	ENSG00000163346.17	3' UTR
chr19	39409058	39409077	0.98	4.42	+	ZFP36	ENSG00000128016.7	3' UTR
chr19	4036566	4036584	0.98	4.419	+	PIAS4	ENSG00000105229.7	Intron
chr5	168551404	168551529	0.99	4.419	-	PANK3	ENSG00000120137.7	3' UTR
chr19	4036755	4036783	0.99	4.417	+	PIAS4	ENSG00000105229.7	Intron
chr9	134843294	134843331	0.99	4.415	+	COL5A1	ENSG00000130635.16	3' UTR
chr21	45156874	45156958	0.99	4.414	+	ADARB1	ENSG00000197381.17	Intron
chr11	2131658	2131661	0.99	4.412	-	IGF2|ENSG00000284779	ENSG00000284779.3||ENSG00000167244.22	3' UTR
chr3	160404643	160404654	0.99	4.41	+	hsa-mir-15b	MI0000438	miRNA
chr3	160404654	160404665	0.99	4.41	+	hsa-mir-15b	MI0000438	miRNA
chr12	74539858	74539912	0.97	4.409	+	ATXN7L3B	ENSG00000253719.4	3' UTR
chr7	55203264	55203326	0.99	4.408	+	EGFR	ENSG00000146648.21	Intron
chr12	123512123	123512133	0.99	4.407	-	RILPL1	ENSG00000188026.13	Intron
chr13	113857809	113857863	0.99	4.405	-	GAS6	ENSG00000183087.15	Intron
chr6	131948596	131948676	0.97	4.404	-	CCN2	ENSG00000118523.6	3' UTR
chr8	38918478	38918512	0.99	4.404	+	PLEKHA2	ENSG00000169499.15	Intron
chr6	39845055	39845086	0.99	4.403	+	DAAM2	ENSG00000146122.17	Intron
chr22	35343297	35343396	0.98	4.401	+	TOM1	ENSG00000100284.22	Intron
chr11	2131850	2131855	0.98	4.398	-	ENSG00000284779|IGF2	ENSG00000284779.3||ENSG00000167244.22	3' UTR
chr11	2131681	2131684	0.98	4.397	-	ENSG00000284779|IGF2	ENSG00000284779.3||ENSG00000167244.22	3' UTR
chr12	123512839	123512859	0.98	4.396	-	RILPL1	ENSG00000188026.13	Intron
chr11	2131857	2131861	0.99	4.395	-	ENSG00000284779|IGF2	ENSG00000167244.22||ENSG00000284779.3	3' UTR
chr8	38918408	38918422	0.99	4.395	+	PLEKHA2	ENSG00000169499.15	Intron
chr13	113796279	113796299	0.99	4.393	+	TMEM255B	ENSG00000184497.13	Intron
chr12	123512892	123512931	0.98	4.392	-	RILPL1	ENSG00000188026.13	Intron
chr15	40088102	40088162	0.99	4.39	-	BMF	ENSG00000104081.14	3' UTR
chr22	35343573	35343612	0.98	4.39	+	TOM1	ENSG00000100284.22	Intron
chr5	151662491	151662552	0.99	4.389	-	SPARC	ENSG00000113140.11	3' UTR
chr11	2131874	2131878	0.99	4.388	-	ENSG00000284779|IGF2	ENSG00000284779.3||ENSG00000167244.22	3' UTR
chr12	123512931	123512956	0.99	4.388	-	RILPL1	ENSG00000188026.13	Intron
chr7	94668305	94668333	0.99	4.388	+	PEG10	ENSG00000242265.6	3' UTR
chr11	2131899	2131901	0.98	4.387	-	ENSG00000284779|IGF2	ENSG00000284779.3||ENSG00000167244.22	3' UTR
chr13	113795739	113795763	0.99	4.386	+	TMEM255B	ENSG00000184497.13	Intron
chr11	2131861	2131866	0.98	4.385	-	IGF2|ENSG00000284779	ENSG00000284779.3||ENSG00000167244.22	3' UTR
chr11	2131855	2131857	0.99	4.383	-	IGF2|ENSG00000284779	ENSG00000284779.3||ENSG00000167244.22	3' UTR
chr11	2131674	2131681	0.99	4.382	-	IGF2|ENSG00000284779	ENSG00000167244.22||ENSG00000284779.3	3' UTR
chr12	65965775	65965879	0.97	4.382	+	HMGA2	ENSG00000149948.14	3' UTR
chr14	100109709	100109738	0.98	4.382	+	hsa-mir-342	MI0000805	miRNA
chr7	55203063	55203162	0.98	4.381	+	EGFR	ENSG00000146648.21	3' UTR
chr7	139565095	139565201	0.99	4.378	-	HIPK2	ENSG00000064393.16	3' UTR
chrX	50003170	50003182	0.99	4.374	+	hsa-mir-532	MI0003205	miRNA
chr16	58666579	58666677	0.98	4.372	-	SLC38A7	ENSG00000103042.9	3' UTR
chr19	4036081	4036107	0.99	4.372	+	PIAS4	ENSG00000105229.7	Intron
chr11	2131878	2131882	0.99	4.371	-	IGF2|ENSG00000284779	ENSG00000167244.22||ENSG00000284779.3	3' UTR
chr9	132377832	132377874	0.98	4.37	-	TTF1	ENSG00000125482.13	Intron
chr7	55203195	55203208	0.98	4.369	+	EGFR	ENSG00000146648.21	Intron
chr11	2131901	2131910	0.99	4.368	-	ENSG00000284779|IGF2	ENSG00000284779.3||ENSG00000167244.22	3' UTR
chr11	2131882	2131884	0.99	4.367	-	ENSG00000284779|IGF2	ENSG00000167244.22||ENSG00000284779.3	3' UTR
chr19	4036427	4036489	0.98	4.367	+	PIAS4	ENSG00000105229.7	Intron
chrX	50003162	50003170	0.99	4.367	+	hsa-mir-532	MI0003205	miRNA
chr2	20449367	20449386	0.99	4.366	+	RHOB	ENSG00000143878.10	3' UTR
chr22	35343449	35343459	0.99	4.366	+	TOM1	ENSG00000100284.22	Intron
chrX	50003182	50003189	0.99	4.364	+	hsa-mir-532	MI0003205	miRNA
chr20	3917533	3917548	0.97	4.363	+	hsa-mir-103a-2	MI0000108	miRNA
chr2	104824332	104824547	0.99	4.362	-	PANTR1	ENSG00000233639.9	Other
chr11	33355200	33355311	0.99	4.361	+	HIPK3	ENSG00000110422.12	3' UTR
chrX	22898531	22898535	0.99	4.361	-	ENSG00000289084	ENSG00000289084.1	Other
chrX	22898535	22898545	0.99	4.361	-	ENSG00000289084	ENSG00000289084.1	Other
chrX	22898545	22898555	0.98	4.361	-	ENSG00000289084	ENSG00000289084.1	Other
chr12	7919888	7919936	0.98	4.359	-	SLC2A3	ENSG00000059804.16	3' UTR
chr2	96860460	96860514	0.99	4.359	-	SEMA4C	ENSG00000168758.11	3' UTR
chr11	2131891	2131895	0.98	4.358	-	IGF2|ENSG00000284779	ENSG00000284779.3||ENSG00000167244.22	3' UTR
chr12	7919936	7920003	0.99	4.358	-	SLC2A3	ENSG00000059804.16	3' UTR
chr22	47003846	47003943	0.96	4.358	+	TBC1D22A	ENSG00000054611.14	Intron
chr22	35343666	35343681	0.97	4.357	+	TOM1	ENSG00000100284.22	Intron
chr15	39597102	39597198	0.99	4.356	+	THBS1	ENSG00000137801.11	3' UTR
chr19	53559212	53559311	0.99	4.356	+	ZNF331	ENSG00000130844.19	Intron
chr12	49465123	49465144	0.99	4.355	+	SPATS2	ENSG00000123352.18	Intron
chr12	49465144	49465150	0.98	4.355	+	SPATS2	ENSG00000123352.18	Intron
chr11	2131642	2131649	0.95	4.354	-	IGF2|ENSG00000284779	ENSG00000284779.3||ENSG00000167244.22	3' UTR
chr22	35342921	35342934	0.98	4.353	+	TOM1	ENSG00000100284.22	Intron
chr11	2131895	2131899	0.97	4.352	-	IGF2|ENSG00000284779	ENSG00000167244.22||ENSG00000284779.3	3' UTR
chr11	2131910	2131913	0.98	4.352	-	ENSG00000284779|IGF2	ENSG00000167244.22||ENSG00000284779.3	3' UTR
chr11	2138319	2138379	0.98	4.352	-	IGF2	ENSG00000167244.22	5' UTR
chr7	94669191	94669274	0.99	4.351	+	PEG10	ENSG00000242265.6	3' UTR
chr1	154944875	154944913	0.99	4.35	-	PBXIP1	ENSG00000163346.17	3' UTR
chr19	33457992	33458139	0.97	4.348	-	PEPD	ENSG00000124299.16	Intron
chr19	4036342	4036387	0.97	4.347	+	PIAS4	ENSG00000105229.7	Intron
chr11	9589280	9589402	0.98	4.346	+	WEE1	ENSG00000166483.12	3' UTR
chr11	2131884	2131891	0.98	4.344	-	ENSG00000284779|IGF2	ENSG00000167244.22||ENSG00000284779.3	3' UTR
chr6	39845020	39845055	0.99	4.34	+	DAAM2	ENSG00000146122.17	Intron
chr15	58596058	58596100	0.99	4.339	-	ADAM10	ENSG00000137845.15	3' UTR
chr22	49902536	49902577	0.99	4.337	-	ALG12	ENSG00000182858.14	3' UTR
chr3	183273092	183273228	0.98	4.334	+	B3GNT5	ENSG00000176597.12	3' UTR
chr11	2131966	2131973	0.99	4.329	-	ENSG00000284779|IGF2	ENSG00000284779.3||ENSG00000167244.22	3' UTR
chr14	29918452	29918457	0.99	4.327	-	PRKD1	ENSG00000184304.17	Intron
chr7	129774742	129774764	0.99	4.327	-	hsa-mir-96	MI0000098	miRNA
chr11	2131958	2131963	0.99	4.324	-	ENSG00000284779|IGF2	ENSG00000167244.22||ENSG00000284779.3	3' UTR
chr8	38918286	38918305	0.97	4.323	+	PLEKHA2	ENSG00000169499.15	Intron
chr19	4036387	4036427	0.99	4.322	+	PIAS4	ENSG00000105229.7	Intron
chr9	132378112	132378216	0.98	4.322	-	TTF1	ENSG00000125482.13	Intron
chr11	2131963	2131966	0.99	4.32	-	IGF2|ENSG00000284779	ENSG00000284779.3||ENSG00000167244.22	3' UTR
chr22	49902916	49903039	0.99	4.32	-	ALG12	ENSG00000182858.14	3' UTR
chr11	2131913	2131919	0.99	4.319	-	IGF2|ENSG00000284779	ENSG00000284779.3||ENSG00000167244.22	3' UTR
chr11	2131946	2131949	0.98	4.317	-	ENSG00000284779|IGF2	ENSG00000284779.3||ENSG00000167244.22	3' UTR
chr11	2131973	2131976	0.99	4.317	-	IGF2|ENSG00000284779	ENSG00000284779.3||ENSG00000167244.22	3' UTR
chr7	129774738	129774742	0.98	4.317	-	hsa-mir-96	MI0000098	miRNA
chr20	49905094	49905244	0.98	4.313	-	SPATA2	ENSG00000158480.11	3' UTR
chr11	2131949	2131958	0.98	4.311	-	ENSG00000284779|IGF2	ENSG00000284779.3||ENSG00000167244.22	3' UTR
chr2	96860175	96860258	0.95	4.311	-	SEMA4C	ENSG00000168758.11	3' UTR
chr11	2131991	2131993	0.98	4.31	-	IGF2|ENSG00000284779	ENSG00000167244.22||ENSG00000284779.3	3' UTR
chr11	2131976	2131981	0.98	4.308	-	ENSG00000284779|IGF2	ENSG00000284779.3||ENSG00000167244.22	3' UTR
chr12	12722264	12722328	0.99	4.308	+	CDKN1B	ENSG00000111276.12	3' UTR
chr6	39844998	39845020	0.99	4.308	+	DAAM2	ENSG00000146122.17	Intron
chr16	2090235	2090268	0.99	4.307	-	hsa-mir-1225	MI0006311	miRNA
chr11	9589040	9589055	0.98	4.306	+	WEE1	ENSG00000166483.12	3' UTR
chr12	123512859	123512892	0.99	4.305	-	RILPL1	ENSG00000188026.13	Intron
chr6	39845354	39845370	0.98	4.305	+	DAAM2	ENSG00000146122.17	Intron
chr11	2131635	2131639	0.98	4.304	-	ENSG00000284779|IGF2	ENSG00000167244.22||ENSG00000284779.3	3' UTR
chr11	2131981	2131983	0.99	4.302	-	IGF2|ENSG00000284779	ENSG00000167244.22||ENSG00000284779.3	3' UTR
chr11	2132019	2132021	0.99	4.301	-	IGF2|ENSG00000284779	ENSG00000284779.3||ENSG00000167244.22	3' UTR
chr7	55203208	55203235	0.99	4.301	+	EGFR	ENSG00000146648.21	Intron
chr12	123512102	123512123	0.99	4.297	-	RILPL1	ENSG00000188026.13	Intron
chr13	113859395	113859413	0.98	4.297	-	GAS6	ENSG00000183087.15	Intron
chr11	2138285	2138319	0.98	4.295	-	IGF2	ENSG00000167244.22	5' UTR
chr11	2131983	2131987	0.98	4.294	-	IGF2|ENSG00000284779	ENSG00000284779.3||ENSG00000167244.22	3' UTR
chr13	113795638	113795662	0.99	4.292	+	TMEM255B	ENSG00000184497.13	Intron
chr19	33458574	33458668	0.98	4.292	-	PEPD	ENSG00000124299.16	Intron
chr6	39845370	39845456	0.99	4.292	+	DAAM2	ENSG00000146122.17	Intron
chr1	203309388	203309440	0.98	4.29	+	BTG2	ENSG00000159388.6	3' UTR
chr7	108574163	108574202	0.98	4.289	+	DNAJB9	ENSG00000128590.5	3' UTR
chr11	2132002	2132014	0.99	4.287	-	IGF2|ENSG00000284779	ENSG00000167244.22||ENSG00000284779.3	3' UTR
chr11	2131639	2131642	0.98	4.286	-	ENSG00000284779|IGF2	ENSG00000167244.22||ENSG00000284779.3	3' UTR
chr6	71403552	71403565	0.98	4.286	-	hsa-mir-30a	MI0000088	miRNA
chr11	2131987	2131991	0.96	4.285	-	IGF2|ENSG00000284779	ENSG00000167244.22||ENSG00000284779.3	3' UTR
chr11	2131993	2132000	0.99	4.285	-	IGF2|ENSG00000284779	ENSG00000284779.3||ENSG00000167244.22	3' UTR
chr3	30694026	30694099	0.98	4.284	+	TGFBR2	ENSG00000163513.19	3' UTR
chr6	39844985	39844998	0.98	4.284	+	DAAM2	ENSG00000146122.17	Intron
chrX	134169542	134169567	0.96	4.284	-	hsa-mir-92a-2	MI0000094	miRNA
chr19	4036489	4036509	0.99	4.279	+	PIAS4	ENSG00000105229.7	Intron
chr11	2131942	2131944	0.98	4.278	-	IGF2|ENSG00000284779	ENSG00000284779.3||ENSG00000167244.22	3' UTR
chr19	33458317	33458361	0.99	4.278	-	PEPD	ENSG00000124299.16	Intron
chr9	134761177	134761331	0.96	4.278	+	COL5A1	ENSG00000130635.16	Intron
chr6	39845086	39845106	0.99	4.277	+	DAAM2	ENSG00000146122.17	Intron
chr9	91710974	91711242	0.98	4.277	-	ROR2	ENSG00000169071.15	Intron
chr11	2132016	2132019	0.99	4.276	-	ENSG00000284779|IGF2	ENSG00000284779.3||ENSG00000167244.22	3' UTR
chr11	2131932	2131937	0.98	4.275	-	IGF2|ENSG00000284779	ENSG00000167244.22||ENSG00000284779.3	3' UTR
chr11	2131937	2131939	0.99	4.275	-	IGF2|ENSG00000284779	ENSG00000167244.22||ENSG00000284779.3	3' UTR
chr21	45156958	45157084	0.99	4.275	+	ADARB1	ENSG00000197381.17	Intron
chr11	2131944	2131946	0.99	4.274	-	IGF2|ENSG00000284779	ENSG00000167244.22||ENSG00000284779.3	3' UTR
chr11	2132000	2132002	0.99	4.274	-	IGF2|ENSG00000284779	ENSG00000284779.3||ENSG00000167244.22	3' UTR
chr6	89084351	89084453	0.99	4.273	+	PNRC1	ENSG00000146278.11	3' UTR
chr11	2131922	2131929	0.99	4.272	-	ENSG00000284779|IGF2	ENSG00000167244.22||ENSG00000284779.3	3' UTR
chr11	2131929	2131932	0.98	4.27	-	IGF2|ENSG00000284779	ENSG00000167244.22||ENSG00000284779.3	3' UTR
chr22	35343029	35343043	0.99	4.27	+	TOM1	ENSG00000100284.22	Intron
chr6	39845456	39845486	0.99	4.27	+	DAAM2	ENSG00000146122.17	Intron
chr12	54396159	54396238	0.99	4.267	-	ITGA5	ENSG00000161638.11	3' UTR
chr17	29630628	29630748	0.98	4.267	-	SSH2	ENSG00000141298.19	CDS
chr13	110149885	110149972	0.99	4.265	-	COL4A1	ENSG00000187498.16	3' UTR
chr19	57256039	57256144	0.99	4.265	+	ZNF805	ENSG00000204524.7	3' UTR
chr9	94176354	94176374	0.98	4.265	+	hsa-let-7f-1	MI0000067	miRNA
chr1	85583527	85583632	0.99	4.264	+	CCN1	ENSG00000142871.18	3' UTR
chr11	2131939	2131942	0.98	4.264	-	ENSG00000284779|IGF2	ENSG00000284779.3||ENSG00000167244.22	3' UTR
chr21	25573984	25574011	0.99	4.264	+	hsa-mir-155	MI0000681	miRNA
chr7	90415812	90415932	0.97	4.263	+	CLDN12	ENSG00000157224.16	3' UTR
chr13	113796213	113796233	0.98	4.262	+	TMEM255B	ENSG00000184497.13	Intron
chr8	38918422	38918438	0.99	4.26	+	PLEKHA2	ENSG00000169499.15	Intron
chr13	113859725	113859890	0.99	4.259	-	GAS6	ENSG00000183087.15	Intron
chr2	1679398	1679481	0.98	4.259	-	PXDN	ENSG00000130508.11	Intron
chr1	203307981	203308064	0.99	4.255	+	BTG2	ENSG00000159388.6	3' UTR
chr17	19344511	19344528	0.98	4.254	-	hsa-mir-1180	MI0006273	miRNA
chr17	19344528	19344536	0.98	4.251	-	hsa-mir-1180	MI0006273	miRNA
chr8	38918438	38918478	0.99	4.251	+	PLEKHA2	ENSG00000169499.15	Intron
chr11	2132021	2132024	0.99	4.25	-	IGF2|ENSG00000284779	ENSG00000284779.3||ENSG00000167244.22	3' UTR
chr7	101139105	101139211	0.99	4.25	+	SERPINE1	ENSG00000106366.9	3' UTR
chr7	55203162	55203195	0.98	4.249	+	EGFR	ENSG00000146648.21	Intron
chr7	55203374	55203394	0.99	4.248	+	EGFR	ENSG00000146648.21	Intron
chr19	39408962	39409050	0.98	4.245	+	ZFP36	ENSG00000128016.7	3' UTR
chr11	2131632	2131635	0.98	4.244	-	ENSG00000284779|IGF2	ENSG00000284779.3||ENSG00000167244.22	3' UTR
chr15	98961314	98961408	0.99	4.244	+	IGF1R	ENSG00000140443.15	3' UTR
chr3	50325569	50325674	0.96	4.244	-	TUSC2	ENSG00000114383.10	3' UTR
chr19	4036509	4036528	0.98	4.242	+	PIAS4	ENSG00000105229.7	Intron
chr11	10307289	10307314	0.98	4.241	+	ADM	ENSG00000148926.10	3' UTR
chr19	4036528	4036541	0.98	4.241	+	PIAS4	ENSG00000105229.7	Intron
chr11	114255348	114255383	0.99	4.239	+	ZBTB16	ENSG00000109906.15	3' UTR
chr9	134843248	134843294	0.99	4.239	+	COL5A1	ENSG00000130635.16	3' UTR
chr22	47005423	47005529	0.99	4.238	+	TBC1D22A	ENSG00000054611.14	Intron
chr13	113853008	113853070	0.99	4.236	-	GAS6	ENSG00000183087.15	Intron
chr1	36340595	36340622	0.99	4.234	-	STK40	ENSG00000196182.11	3' UTR
chr11	2131919	2131922	0.99	4.234	-	IGF2|ENSG00000284779	ENSG00000167244.22||ENSG00000284779.3	3' UTR
chr7	55204414	55204478	0.97	4.233	+	EGFR	ENSG00000146648.21	Intron
chr2	20448177	20448235	0.99	4.231	+	RHOB	ENSG00000143878.10	3' UTR
chr12	54396138	54396159	0.98	4.229	-	ITGA5	ENSG00000161638.11	3' UTR
chr9	134760738	134760787	0.98	4.228	+	COL5A1	ENSG00000130635.16	Intron
chr22	35343283	35343297	0.99	4.226	+	TOM1	ENSG00000100284.22	Intron
chr22	47005595	47005733	0.99	4.225	+	TBC1D22A	ENSG00000054611.14	Intron
chr11	2132014	2132016	0.97	4.221	-	IGF2|ENSG00000284779	ENSG00000167244.22||ENSG00000284779.3	3' UTR
chr5	113015067	113015257	0.98	4.221	+	DCP2	ENSG00000172795.17	3' UTR
chr19	53559091	53559212	0.99	4.22	+	ZNF331	ENSG00000130844.19	Intron
chr13	113796368	113796391	0.96	4.219	+	TMEM255B	ENSG00000184497.13	Intron
chr9	132377874	132377999	0.98	4.216	-	TTF1	ENSG00000125482.13	Intron
chr13	29509624	29509696	0.99	4.215	-	SLC7A1	ENSG00000139514.13	3' UTR
chrX	108696809	108696901	0.99	4.215	+	COL4A5	ENSG00000188153.14	3' UTR
chr1	25767927	25768030	0.99	4.213	+	MAN1C1	ENSG00000117643.15	Intron
chr22	35342760	35342786	0.99	4.213	+	TOM1	ENSG00000100284.22	Intron
chr7	155309340	155309412	0.98	4.213	+	INSIG1	ENSG00000186480.13	3' UTR
chr19	4036315	4036342	0.99	4.211	+	PIAS4	ENSG00000105229.7	Intron
chr5	172768166	172768180	0.98	4.21	-	DUSP1	ENSG00000120129.6	3' UTR
chr11	2131629	2131632	0.97	4.209	-	IGF2|ENSG00000284779	ENSG00000167244.22||ENSG00000284779.3	3' UTR
chr15	40088032	40088068	0.98	4.208	-	BMF	ENSG00000104081.14	3' UTR
chr13	113852349	113852455	0.99	4.207	-	GAS6	ENSG00000183087.15	Intron
chr8	38918657	38918686	0.99	4.207	+	PLEKHA2	ENSG00000169499.15	Intron
chr7	94669123	94669168	0.97	4.206	+	PEG10	ENSG00000242265.6	3' UTR
chr2	135665443	135665454	0.99	4.204	+	hsa-mir-128-1	MI0000447	miRNA
chr2	135665454	135665468	0.99	4.204	+	hsa-mir-128-1	MI0000447	miRNA
chr21	45156597	45156644	0.98	4.204	+	ADARB1	ENSG00000197381.17	Intron
chr6	39845486	39845517	0.98	4.203	+	DAAM2	ENSG00000146122.17	Intron
chr9	91711242	91711495	0.98	4.202	-	ROR2	ENSG00000169071.15	Intron
chr8	103332140	103332267	0.98	4.2	+	FZD6	ENSG00000164930.12	3' UTR
chrX	17487162	17487170	0.99	4.2	+	NHS	ENSG00000188158.17	Intron
chr7	101138126	101138133	0.99	4.198	+	SERPINE1	ENSG00000106366.9	3' UTR
chr11	114251828	114251874	0.98	4.197	+	ZBTB16	ENSG00000109906.15	3' UTR
chr11	114252561	114252593	0.97	4.195	+	ZBTB16	ENSG00000109906.15	3' UTR
chr22	47005140	47005243	0.97	4.194	+	TBC1D22A	ENSG00000054611.14	Intron
chr3	195109774	195109946	0.99	4.194	-	XXYLT1	ENSG00000173950.16	Intron
chr1	25767554	25767635	0.98	4.193	+	MAN1C1	ENSG00000117643.15	Intron
chr2	240456019	240456038	0.99	4.191	+	hsa-mir-149	MI0000478	miRNA
chr10	127016576	127016741	0.98	4.189	+	DOCK1	ENSG00000150760.13	Intron
chr11	2131625	2131629	0.99	4.187	-	IGF2|ENSG00000284779	ENSG00000284779.3||ENSG00000167244.22	3' UTR
chr19	33458278	33458317	0.99	4.186	-	PEPD	ENSG00000124299.16	Intron
chr1	93152625	93152762	0.99	4.184	-	TMED5	ENSG00000117500.13	3' UTR
chr7	45913736	45913833	0.98	4.184	-	IGFBP3	ENSG00000146674.16	3' UTR
chr13	113796471	113796512	0.98	4.181	+	TMEM255B	ENSG00000184497.13	Intron
chr19	33458515	33458574	0.99	4.181	-	PEPD	ENSG00000124299.16	Intron
chr11	2132024	2132028	0.99	4.179	-	IGF2|ENSG00000284779	ENSG00000284779.3||ENSG00000167244.22	3' UTR
chr2	240456011	240456019	0.98	4.179	+	hsa-mir-149	MI0000478	miRNA
chr7	94669631	94669665	0.99	4.179	+	PEG10	ENSG00000242265.6	3' UTR
chr14	29918464	29918472	0.97	4.177	-	PRKD1	ENSG00000184304.17	Intron
chr14	29918472	29918478	0.98	4.177	-	PRKD1	ENSG00000184304.17	Intron
chr11	2131618	2131625	0.98	4.176	-	IGF2|ENSG00000284779	ENSG00000167244.22||ENSG00000284779.3	3' UTR
chr12	46358233	46358272	0.98	4.174	-	SLC38A2	ENSG00000134294.14	3' UTR
chr11	122146564	122146565	0.99	4.173	-	hsa-let-7a-2	MI0000061	miRNA
chr7	55204338	55204381	0.99	4.171	+	EGFR	ENSG00000146648.21	Intron
chr13	113774780	113774836	0.99	4.17	+	TMEM255B	ENSG00000184497.13	Intron
chr11	2132028	2132030	0.99	4.167	-	ENSG00000284779|IGF2	ENSG00000167244.22||ENSG00000284779.3	3' UTR
chr19	40440927	40441004	0.99	4.166	-	SERTAD3	ENSG00000167565.13	3' UTR
chr1	109598935	109598944	0.98	4.165	+	hsa-mir-197	MI0000239	miRNA
chr1	109598944	109598955	0.99	4.165	+	hsa-mir-197	MI0000239	miRNA
chr1	109598955	109598962	0.98	4.165	+	hsa-mir-197	MI0000239	miRNA
chr12	123512956	123512970	0.99	4.165	-	RILPL1	ENSG00000188026.13	Intron
chr2	20448632	20448667	0.97	4.165	+	RHOB	ENSG00000143878.10	3' UTR
chr22	21653351	21653358	0.99	4.165	+	hsa-mir-130b	MI0000748	miRNA
chr22	21653358	21653375	0.97	4.165	+	hsa-mir-130b	MI0000748	miRNA
chr22	35343612	35343642	0.99	4.163	+	TOM1	ENSG00000100284.22	Intron
chr9	126884816	126884928	0.99	4.163	+	ZBTB34	ENSG00000177125.6	3' UTR
chr12	65966093	65966195	0.97	4.162	+	HMGA2	ENSG00000149948.14	3' UTR
chr6	39844617	39844672	0.98	4.161	+	DAAM2	ENSG00000146122.17	Intron
chr8	38918709	38918725	0.99	4.161	+	PLEKHA2	ENSG00000169499.15	Intron
chr13	113796261	113796279	0.99	4.16	+	TMEM255B	ENSG00000184497.13	Intron
chr21	45155169	45155254	0.99	4.159	+	ADARB1	ENSG00000197381.17	Intron
chr15	98960070	98960192	0.98	4.154	+	IGF1R	ENSG00000140443.15	3' UTR
chr11	2131611	2131618	0.98	4.153	-	IGF2|ENSG00000284779	ENSG00000284779.3||ENSG00000167244.22	3' UTR
chr13	113795451	113795481	0.99	4.153	+	TMEM255B	ENSG00000184497.13	Intron
chr5	151662552	151662600	0.98	4.153	-	SPARC	ENSG00000113140.11	3' UTR
chr11	2129947	2129955	0.99	4.152	-	IGF2	ENSG00000167244.22	3' UTR
chr19	4036677	4036721	0.97	4.152	+	PIAS4	ENSG00000105229.7	Intron
chr22	47003649	47003683	0.99	4.151	+	TBC1D22A	ENSG00000054611.14	Intron
chr22	47004546	47004637	0.99	4.151	+	TBC1D22A	ENSG00000054611.14	Intron
chr1	183145189	183145216	0.99	4.148	+	LAMC1	ENSG00000135862.6	3' UTR
chr9	134760136	134760320	0.99	4.147	+	COL5A1	ENSG00000130635.16	Intron
chr22	35342786	35342825	0.99	4.141	+	TOM1	ENSG00000100284.22	Intron
chr15	98964344	98964413	0.98	4.137	+	IGF1R	ENSG00000140443.15	3' UTR
chr19	4036651	4036677	0.99	4.136	+	PIAS4	ENSG00000105229.7	Intron
chr3	17826940	17826949	0.98	4.135	-	TBC1D5	ENSG00000131374.15	Other
chr3	17826949	17826953	0.99	4.135	-	TBC1D5	ENSG00000131374.15	Other
chr1	203308461	203308532	0.99	4.134	+	BTG2	ENSG00000159388.6	3' UTR
chr11	114252466	114252561	0.99	4.132	+	ZBTB16	ENSG00000109906.15	3' UTR
chr3	18065468	18065472	0.98	4.132	-	TBC1D5	ENSG00000131374.15	Other
chr3	18065472	18065480	0.98	4.132	-	TBC1D5	ENSG00000131374.15	Other
chr1	25767703	25767766	0.98	4.131	+	MAN1C1	ENSG00000117643.15	Intron
chr22	47004872	47004987	0.99	4.13	+	TBC1D22A	ENSG00000054611.14	Intron
chr22	40324696	40324785	0.98	4.127	+	TNRC6B	ENSG00000100354.21	3' UTR
chr1	162523141	162523246	0.99	4.126	+	UHMK1	ENSG00000152332.16	3' UTR
chr11	2132030	2132034	0.99	4.122	-	ENSG00000284779|IGF2	ENSG00000284779.3||ENSG00000167244.22	3' UTR
chr6	39845642	39845699	0.96	4.12	+	DAAM2	ENSG00000146122.17	Intron
chr8	38918230	38918286	0.99	4.119	+	PLEKHA2	ENSG00000169499.15	Intron
chr13	113855959	113856044	0.98	4.118	-	GAS6	ENSG00000183087.15	Intron
chr12	42087284	42087421	0.99	4.114	-	GXYLT1	ENSG00000151233.11	3' UTR
chr13	113795575	113795601	0.99	4.114	+	TMEM255B	ENSG00000184497.13	Intron
chr12	12722187	12722264	0.99	4.112	+	CDKN1B	ENSG00000111276.12	3' UTR
chr12	123512970	123512981	0.99	4.112	-	RILPL1	ENSG00000188026.13	Intron
chr2	38068067	38068107	0.99	4.112	-	CYP1B1	ENSG00000138061.12	3' UTR
chr7	94667495	94667544	0.99	4.11	+	PEG10	ENSG00000242265.6	3' UTR
chr1	184690539	184690668	0.98	4.109	-	EDEM3	ENSG00000116406.20	3' UTR
chr5	72207525	72207614	0.97	4.108	+	MAP1B	ENSG00000131711.15	3' UTR
chr11	2132034	2132036	0.97	4.107	-	ENSG00000284779|IGF2	ENSG00000284779.3||ENSG00000167244.22	3' UTR
chr2	85544887	85544904	0.99	4.107	+	MAT2A	ENSG00000168906.13	3' UTR
chr7	94669168	94669191	0.99	4.103	+	PEG10	ENSG00000242265.6	3' UTR
chr11	2131599	2131606	0.99	4.102	-	ENSG00000284779|IGF2	ENSG00000167244.22||ENSG00000284779.3	3' UTR
chr11	2131608	2131611	0.99	4.102	-	ENSG00000284779|IGF2	ENSG00000167244.22||ENSG00000284779.3	3' UTR
chr19	53559667	53559790	0.99	4.1	+	ZNF331	ENSG00000130844.19	Intron
chr10	62096595	62096673	0.99	4.099	+	ARID5B	ENSG00000150347.17	3' UTR
chr12	123510332	123510441	0.99	4.099	-	RILPL1	ENSG00000188026.13	Intron
chr11	2132036	2132038	0.99	4.098	-	ENSG00000284779|IGF2	ENSG00000284779.3||ENSG00000167244.22	3' UTR
chr11	2131597	2131599	0.98	4.096	-	ENSG00000284779|IGF2	ENSG00000284779.3||ENSG00000167244.22	3' UTR
chr22	35342825	35342840	0.98	4.095	+	TOM1	ENSG00000100284.22	Intron
chr1	25768416	25768507	0.97	4.094	+	MAN1C1	ENSG00000117643.15	Intron
chr11	2131593	2131597	0.99	4.094	-	ENSG00000284779|IGF2	ENSG00000284779.3||ENSG00000167244.22	3' UTR
chr13	113858248	113858270	0.98	4.094	-	GAS6	ENSG00000183087.15	Intron
chr10	97333530	97333623	0.99	4.093	-	FRAT2	ENSG00000181274.7	3' UTR
chr11	2131606	2131608	0.98	4.093	-	ENSG00000284779|IGF2	ENSG00000284779.3||ENSG00000167244.22	3' UTR
chr11	2132038	2132047	0.99	4.092	-	ENSG00000284779|IGF2	ENSG00000167244.22||ENSG00000284779.3	3' UTR
chr13	113795662	113795685	0.97	4.092	+	TMEM255B	ENSG00000184497.13	Intron
chr16	2090221	2090235	0.97	4.091	-	hsa-mir-1225	MI0006311	miRNA
chr22	49901880	49901919	0.98	4.089	-	ALG12	ENSG00000182858.14	3' UTR
chr9	99153295	99153394	0.99	4.089	+	TGFBR1	ENSG00000106799.14	3' UTR
chr13	113795763	113795789	0.98	4.088	+	TMEM255B	ENSG00000184497.13	Intron
chr15	98962989	98963101	0.98	4.087	+	IGF1R	ENSG00000140443.15	3' UTR
chr11	114251914	114251944	0.97	4.086	+	ZBTB16	ENSG00000109906.15	3' UTR
chr6	52498251	52498284	0.97	4.085	-	TRAM2	ENSG00000065308.5	3' UTR
chr8	38918725	38918756	0.99	4.085	+	PLEKHA2	ENSG00000169499.15	Intron
chr15	55615499	55615563	0.99	4.082	-	PRTG	ENSG00000166450.13	3' UTR
chr6	39845938	39846012	0.98	4.081	+	DAAM2	ENSG00000146122.17	Intron
chr13	113853249	113853317	0.99	4.079	-	GAS6	ENSG00000183087.15	Intron
chr14	44928550	44928662	0.99	4.079	-	KLHL28	ENSG00000179454.14	3' UTR
chr19	1257717	1257772	0.97	4.078	+	MIDN	ENSG00000167470.14	3' UTR
chr2	20032840	20032905	0.99	4.077	-	LAPTM4A	ENSG00000068697.7	3' UTR
chr11	2131584	2131593	0.99	4.076	-	IGF2|ENSG00000284779	ENSG00000167244.22||ENSG00000284779.3	3' UTR
chr12	7920424	7920543	0.97	4.076	-	SLC2A3	ENSG00000059804.16	3' UTR
chr16	18791780	18791861	0.99	4.075	-	ARL6IP1	ENSG00000170540.15	3' UTR
chr21	45156087	45156263	0.99	4.075	+	ADARB1	ENSG00000197381.17	Intron
chr8	23022283	23022382	0.99	4.075	-	TNFRSF10B	ENSG00000120889.13	3' UTR
chr5	72911787	72911828	0.99	4.074	+	TNPO1	ENSG00000083312.19	3' UTR
chr13	113796233	113796261	0.99	4.071	+	TMEM255B	ENSG00000184497.13	Intron
chr11	2132047	2132049	0.98	4.07	-	IGF2|ENSG00000284779	ENSG00000284779.3||ENSG00000167244.22	3' UTR
chr15	98958715	98958805	0.98	4.069	+	IGF1R	ENSG00000140443.15	3' UTR
chr13	113850683	113850728	0.99	4.065	-	GAS6	ENSG00000183087.15	Intron
chr1	25769211	25769337	0.99	4.061	+	MAN1C1	ENSG00000117643.15	Intron
chr19	2037561	2037607	0.98	4.061	-	MKNK2	ENSG00000099875.16	3' UTR
chr11	2132049	2132053	0.99	4.06	-	IGF2|ENSG00000284779	ENSG00000284779.3||ENSG00000167244.22	3' UTR
chr12	12721286	12721391	0.98	4.06	+	CDKN1B	ENSG00000111276.12	3' UTR
chr9	132378061	132378112	0.99	4.06	-	TTF1	ENSG00000125482.13	Intron
chr22	47003817	47003846	0.99	4.059	+	TBC1D22A	ENSG00000054611.14	Intron
chr19	33458668	33458690	0.99	4.058	-	PEPD	ENSG00000124299.16	Intron
chr5	97035305	97035378	0.99	4.058	+	LNPEP	ENSG00000113441.16	3' UTR
chr14	29918457	29918464	0.98	4.056	-	PRKD1	ENSG00000184304.17	Intron
chr19	33458690	33458819	0.99	4.054	-	PEPD	ENSG00000124299.16	Intron
chr20	3917548	3917567	0.99	4.054	+	hsa-mir-103a-2	MI0000108	miRNA
chr21	45155508	45155722	0.98	4.054	+	ADARB1	ENSG00000197381.17	Intron
chr1	204403567	204403710	0.99	4.053	-	PPP1R15B	ENSG00000158615.10	3' UTR
chr13	113859607	113859725	0.98	4.053	-	GAS6	ENSG00000183087.15	Intron
chr19	4036637	4036651	0.97	4.053	+	PIAS4	ENSG00000105229.7	Intron
chr19	53558907	53559091	0.98	4.051	+	ZNF331	ENSG00000130844.19	Intron
chr19	33458862	33458938	0.99	4.05	-	PEPD	ENSG00000124299.16	Intron
chr21	45155294	45155365	0.98	4.05	+	ADARB1	ENSG00000197381.17	Intron
chr7	20410184	20410342	0.99	4.047	+	ITGB8	ENSG00000105855.10	3' UTR
chr16	72784489	72784540	0.99	4.046	-	ZFHX3	ENSG00000140836.17	3' UTR
chr6	39844309	39844387	0.99	4.046	+	DAAM2	ENSG00000146122.17	Intron
chr8	144601267	144601410	0.99	4.045	-	ARHGAP39	ENSG00000147799.12	Intron
chr22	47004996	47005140	0.99	4.044	+	TBC1D22A	ENSG00000054611.14	Intron
chr1	200077754	200077756	0.98	4.042	+	NR5A2	ENSG00000116833.14	Intron
chr1	200077756	200077761	0.99	4.042	+	NR5A2	ENSG00000116833.14	Intron
chr1	200077761	200077770	0.98	4.042	+	NR5A2	ENSG00000116833.14	Intron
chr1	200077770	200077776	0.98	4.042	+	NR5A2	ENSG00000116833.14	Intron
chr11	2132076	2132087	0.99	4.042	-	ENSG00000284779|IGF2	ENSG00000167244.22||ENSG00000284779.3	3' UTR
chr19	53560045	53560225	0.99	4.042	+	ZNF331	ENSG00000130844.19	Intron
chr22	47004408	47004433	0.99	4.042	+	TBC1D22A	ENSG00000054611.14	Intron
chr11	9589204	9589253	0.99	4.041	+	WEE1	ENSG00000166483.12	3' UTR
chr14	68788354	68788408	0.99	4.041	-	ZFP36L1	ENSG00000185650.10	3' UTR
chr5	72910284	72910417	0.98	4.041	+	TNPO1	ENSG00000083312.19	3' UTR
chr5	75361313	75361431	0.98	4.041	+	HMGCR	ENSG00000113161.17	3' UTR
chr12	46358679	46358764	0.98	4.04	-	SLC38A2	ENSG00000134294.14	3' UTR
chr11	2132053	2132057	0.99	4.039	-	IGF2|ENSG00000284779	ENSG00000284779.3||ENSG00000167244.22	3' UTR
chr7	55167455	55167512	0.97	4.037	+	EGFR	ENSG00000146648.21	Intron
chr20	50753422	50753536	0.99	4.036	+	PARD6B	ENSG00000124171.9	3' UTR
chr11	2132087	2132092	0.99	4.035	-	IGF2|ENSG00000284779	ENSG00000284779.3||ENSG00000167244.22	3' UTR
chr2	96859819	96859869	0.99	4.035	-	SEMA4C	ENSG00000168758.11	3' UTR
chr5	97034983	97035042	0.98	4.035	+	LNPEP	ENSG00000113441.16	3' UTR
chr13	113859545	113859574	0.98	4.034	-	GAS6	ENSG00000183087.15	Intron
chr19	1257649	1257663	0.99	4.033	+	MIDN	ENSG00000167470.14	3' UTR
chr2	96860152	96860175	0.99	4.029	-	SEMA4C	ENSG00000168758.11	3' UTR
chrX	17487170	17487175	0.99	4.029	+	NHS	ENSG00000188158.17	Intron
chr11	2132057	2132059	0.99	4.028	-	ENSG00000284779|IGF2	ENSG00000167244.22||ENSG00000284779.3	3' UTR
chr8	41929614	41929768	0.98	4.027	-	KAT6A	ENSG00000083168.11	3' UTR
chr9	36123915	36124001	0.99	4.027	+	RECK	ENSG00000122707.12	3' UTR
chrX	108696752	108696809	0.99	4.027	+	COL4A5	ENSG00000188153.14	3' UTR
chr11	2132064	2132066	0.99	4.026	-	ENSG00000284779|IGF2	ENSG00000167244.22||ENSG00000284779.3	3' UTR
chr22	47005733	47005848	0.98	4.026	+	TBC1D22A	ENSG00000054611.14	Intron
chr8	38918568	38918640	0.98	4.025	+	PLEKHA2	ENSG00000169499.15	Intron
chr11	62516431	62516479	0.99	4.024	-	AHNAK	ENSG00000124942.14	3' UTR
chr19	1258151	1258186	0.99	4.024	+	MIDN	ENSG00000167470.14	3' UTR
chr8	103331964	103332031	0.99	4.024	+	FZD6	ENSG00000164930.12	3' UTR
chr9	132377644	132377700	0.98	4.024	-	TTF1	ENSG00000125482.13	Intron
chr8	100522263	100522419	0.98	4.021	-	ANKRD46	ENSG00000186106.11	3' UTR
chr13	113859527	113859533	0.99	4.02	-	GAS6	ENSG00000183087.15	Intron
chr19	11133689	11133753	0.99	4.014	+	LDLR	ENSG00000130164.14	3' UTR
chr19	33458404	33458515	0.99	4.014	-	PEPD	ENSG00000124299.16	Intron
chr1	77877686	77877805	0.98	4.013	+	MIGA1	ENSG00000180488.16	3' UTR
chr11	2132066	2132069	0.96	4.013	-	ENSG00000284779|IGF2	ENSG00000167244.22||ENSG00000284779.3	3' UTR
chr13	113859511	113859527	0.98	4.013	-	GAS6	ENSG00000183087.15	Intron
chr8	38918640	38918657	0.98	4.013	+	PLEKHA2	ENSG00000169499.15	Intron
chr7	101138133	101138159	0.98	4.011	+	SERPINE1	ENSG00000106366.9	3' UTR
chr13	113851157	113851193	0.99	4.01	-	GAS6	ENSG00000183087.15	Intron
chr11	2132059	2132062	0.99	4.008	-	ENSG00000284779|IGF2	ENSG00000284779.3||ENSG00000167244.22	3' UTR
chr11	2132062	2132064	0.99	4.008	-	ENSG00000284779|IGF2	ENSG00000167244.22||ENSG00000284779.3	3' UTR
chr11	2132069	2132076	0.99	4.006	-	ENSG00000284779|IGF2	ENSG00000284779.3||ENSG00000167244.22	3' UTR
chr5	91383066	91383110	0.99	4.006	-	ARRDC3	ENSG00000113369.9	CDS
chr1	150576524	150576565	0.99	4.005	-	MCL1	ENSG00000143384.14	3' UTR
chr7	101139089	101139105	0.99	4.005	+	SERPINE1	ENSG00000106366.9	3' UTR
chr11	2131521	2131523	0.99	4.004	-	IGF2|ENSG00000284779	ENSG00000167244.22||ENSG00000284779.3	3' UTR
chr13	113851304	113851334	0.99	4.004	-	GAS6	ENSG00000183087.15	Intron
chr3	194402703	194402774	0.98	4.004	-	ATP13A3	ENSG00000133657.17	3' UTR
chr13	113859533	113859545	0.99	4.001	-	GAS6	ENSG00000183087.15	Intron
chr22	49901919	49901947	0.99	4	-	ALG12	ENSG00000182858.14	3' UTR
chr22	49902119	49902302	0.97	4	-	ALG12	ENSG00000182858.14	3' UTR
chr7	55204381	55204414	0.98	4	+	EGFR	ENSG00000146648.21	Intron
chr12	113317861	113317975	0.98	3.998	-	SLC8B1	ENSG00000089060.12	Intron
chr8	17569658	17569715	0.98	3.998	+	SLC7A2	ENSG00000003989.18	3' UTR
chr1	183144192	183144235	0.99	3.996	+	LAMC1	ENSG00000135862.6	3' UTR
chr12	113318432	113318649	0.99	3.996	-	SLC8B1	ENSG00000089060.12	Intron
chr19	53559503	53559667	0.99	3.996	+	ZNF331	ENSG00000130844.19	Intron
chr9	134760787	134760835	0.99	3.995	+	COL5A1	ENSG00000130635.16	Intron
chr9	36123795	36123915	0.98	3.994	+	RECK	ENSG00000122707.12	3' UTR
chrX	85903681	85903695	0.99	3.994	-	hsa-mir-361	MI0000760	miRNA
chr13	113859381	113859395	0.99	3.992	-	GAS6	ENSG00000183087.15	Intron
chr13	113859451	113859476	0.98	3.992	-	GAS6	ENSG00000183087.15	Intron
chr2	20448927	20448957	0.99	3.992	+	RHOB	ENSG00000143878.10	3' UTR
chr22	47003683	47003708	0.98	3.991	+	TBC1D22A	ENSG00000054611.14	Intron
chr9	98166001	98166012	0.98	3.99	-	CORO2A	ENSG00000106789.13	Intron
chr9	98166012	98166022	0.99	3.99	-	CORO2A	ENSG00000106789.13	Intron
chr9	98166022	98166025	0.99	3.99	-	CORO2A	ENSG00000106789.13	Intron
chr19	12792832	12792892	0.99	3.989	+	JUNB	ENSG00000171223.6	3' UTR
chr7	139569940	139569960	0.99	3.989	-	HIPK2	ENSG00000064393.16	3' UTR
chr11	2131523	2131527	0.99	3.988	-	IGF2|ENSG00000284779	ENSG00000284779.3||ENSG00000167244.22	3' UTR
chr3	195109396	195109450	0.99	3.986	-	XXYLT1	ENSG00000173950.16	Intron
chr5	173134792	173134888	0.98	3.984	+	CREBRF	ENSG00000164463.12	3' UTR
chr11	62515941	62516023	0.97	3.983	-	AHNAK	ENSG00000124942.14	3' UTR
chr13	113850728	113850743	0.98	3.981	-	GAS6	ENSG00000183087.15	Intron
chr8	17570403	17570462	0.98	3.981	+	SLC7A2	ENSG00000003989.18	3' UTR
chr9	94176350	94176354	0.97	3.981	+	hsa-let-7f-1	MI0000067	miRNA
chr16	81380500	81380615	0.97	3.98	+	GAN	ENSG00000261609.8	3' UTR
chr16	3022052	3022184	0.98	3.979	+	TNFRSF12A	ENSG00000006327.14	3' UTR
chr13	113859413	113859451	0.97	3.978	-	GAS6	ENSG00000183087.15	Intron
chr12	65963477	65963543	0.99	3.977	+	HMGA2	ENSG00000149948.14	3' UTR
chr13	113795789	113795814	0.97	3.977	+	TMEM255B	ENSG00000184497.13	Intron
chr1	183145416	183145509	0.96	3.974	+	LAMC1	ENSG00000135862.6	3' UTR
chr12	46358272	46358355	0.99	3.973	-	SLC38A2	ENSG00000134294.14	3' UTR
chr7	100093786	100093800	0.99	3.973	-	hsa-mir-93	MI0000095	miRNA
chr11	2129955	2129958	0.98	3.972	-	IGF2	ENSG00000167244.22	3' UTR
chr13	113850743	113850829	0.98	3.972	-	GAS6	ENSG00000183087.15	Intron
chr22	49902577	49902617	0.98	3.972	-	ALG12	ENSG00000182858.14	3' UTR
chr14	61795464	61795523	0.98	3.971	+	SNAPC1	ENSG00000023608.5	3' UTR
chr2	38067714	38067804	0.98	3.971	-	CYP1B1	ENSG00000138061.12	3' UTR
chr11	2131539	2131545	0.99	3.97	-	ENSG00000284779|IGF2	ENSG00000167244.22||ENSG00000284779.3	3' UTR
chr11	2131564	2131568	0.99	3.97	-	IGF2|ENSG00000284779	ENSG00000284779.3||ENSG00000167244.22	3' UTR
chr16	46915639	46915665	0.97	3.969	+	GPT2	ENSG00000166123.14	Intron
chr11	2131578	2131581	0.98	3.967	-	IGF2|ENSG00000284779	ENSG00000284779.3||ENSG00000167244.22	3' UTR
chr13	113850865	113850942	0.98	3.967	-	GAS6	ENSG00000183087.15	Intron
chr12	7920192	7920246	0.99	3.966	-	SLC2A3	ENSG00000059804.16	3' UTR
chr11	2131562	2131564	0.99	3.965	-	ENSG00000284779|IGF2	ENSG00000284779.3||ENSG00000167244.22	3' UTR
chr17	44193517	44193613	0.99	3.965	-	ATXN7L3	ENSG00000087152.16	3' UTR
chr22	47004823	47004872	0.98	3.962	+	TBC1D22A	ENSG00000054611.14	Intron
chr11	2131548	2131555	0.99	3.961	-	ENSG00000284779|IGF2	ENSG00000284779.3||ENSG00000167244.22	3' UTR
chr12	7920137	7920192	0.99	3.961	-	SLC2A3	ENSG00000059804.16	3' UTR
chr13	113851193	113851244	0.97	3.961	-	GAS6	ENSG00000183087.15	Intron
chr19	4036721	4036746	0.98	3.961	+	PIAS4	ENSG00000105229.7	Intron
chr3	195110118	195110274	0.99	3.961	-	XXYLT1	ENSG00000173950.16	Intron
chr5	97034453	97034519	0.99	3.961	+	LNPEP	ENSG00000113441.16	3' UTR
chr7	100679649	100679820	0.99	3.961	-	GIGYF1	ENSG00000146830.11	3' UTR
chr22	47003762	47003797	0.99	3.958	+	TBC1D22A	ENSG00000054611.14	Intron
chr13	113848273	113848299	0.98	3.957	-	GAS6	ENSG00000183087.15	Intron
chr11	2131536	2131539	0.98	3.956	-	ENSG00000284779|IGF2	ENSG00000167244.22||ENSG00000284779.3	3' UTR
chr12	54395997	54396138	0.99	3.956	-	ITGA5	ENSG00000161638.11	3' UTR
chr21	45156310	45156358	0.99	3.956	+	ADARB1	ENSG00000197381.17	Intron
chr11	2131514	2131521	0.99	3.955	-	ENSG00000284779|IGF2	ENSG00000284779.3||ENSG00000167244.22	3' UTR
chr11	2131568	2131574	0.99	3.955	-	IGF2|ENSG00000284779	ENSG00000167244.22||ENSG00000284779.3	3' UTR
chr12	7919774	7919842	0.97	3.955	-	SLC2A3	ENSG00000059804.16	3' UTR
chr20	36049455	36049553	0.99	3.955	-	NORAD	ENSG00000260032.2	Other
chr11	2131545	2131548	0.98	3.954	-	IGF2|ENSG00000284779	ENSG00000284779.3||ENSG00000167244.22	3' UTR
chr13	113858624	113858666	0.98	3.954	-	GAS6	ENSG00000183087.15	Intron
chr2	43222482	43222503	0.98	3.954	-	ZFP36L2	ENSG00000152518.8	3' UTR
chr13	113862225	113862341	0.98	3.953	-	GAS6	ENSG00000183087.15	Intron
chr11	2131534	2131536	0.98	3.952	-	ENSG00000284779|IGF2	ENSG00000284779.3||ENSG00000167244.22	3' UTR
chr11	2131512	2131514	0.98	3.951	-	IGF2|ENSG00000284779	ENSG00000167244.22||ENSG00000284779.3	3' UTR
chr2	20449268	20449283	0.98	3.95	+	RHOB	ENSG00000143878.10	3' UTR
chr6	117548870	117548960	0.99	3.949	+	DCBLD1	ENSG00000164465.19	3' UTR
chr5	56895755	56895926	0.98	3.948	+	MAP3K1	ENSG00000095015.6	3' UTR
chr19	53558768	53558907	0.99	3.945	+	ZNF331	ENSG00000130844.19	Intron
chr11	2131574	2131578	0.99	3.944	-	ENSG00000284779|IGF2	ENSG00000284779.3||ENSG00000167244.22	3' UTR
chr11	2131527	2131534	0.97	3.943	-	ENSG00000284779|IGF2	ENSG00000167244.22||ENSG00000284779.3	3' UTR
chr13	36957670	36957675	0.99	3.943	-	ALG5	ENSG00000120697.10	Intron
chr13	36957675	36957685	0.97	3.943	-	ALG5	ENSG00000120697.10	Intron
chr13	36957685	36957696	0.99	3.943	-	ALG5	ENSG00000120697.10	Intron
chr1	91681829	91681911	0.99	3.941	-	TGFBR3	ENSG00000069702.11	3' UTR
chr12	46358525	46358603	0.99	3.941	-	SLC38A2	ENSG00000134294.14	3' UTR
chr19	11131990	11132056	0.99	3.941	+	LDLR	ENSG00000130164.14	3' UTR
chr5	97035171	97035265	0.98	3.941	+	LNPEP	ENSG00000113441.16	3' UTR
chr8	47737232	47737294	0.99	3.941	-	CEBPD	ENSG00000221869.5	3' UTR
chr11	2131581	2131584	0.98	3.94	-	ENSG00000284779|IGF2	ENSG00000284779.3||ENSG00000167244.22	3' UTR
chr8	38918756	38918768	0.97	3.94	+	PLEKHA2	ENSG00000169499.15	Intron
chr1	25768901	25769064	0.99	3.938	+	MAN1C1	ENSG00000117643.15	Intron
chr5	72207502	72207525	0.99	3.938	+	MAP1B	ENSG00000131711.15	3' UTR
chr8	38918686	38918709	0.99	3.938	+	PLEKHA2	ENSG00000169499.15	Intron
chr12	22685213	22685310	0.98	3.935	+	ETNK1	ENSG00000139163.16	3' UTR
chr13	113859476	113859490	0.98	3.933	-	GAS6	ENSG00000183087.15	Intron
chr9	70384686	70384725	0.99	3.933	-	KLF9	ENSG00000119138.5	3' UTR
chr1	183144383	183144452	0.99	3.932	+	LAMC1	ENSG00000135862.6	3' UTR
chr5	15935223	15935235	0.98	3.931	+	hsa-mir-887	MI0005562	miRNA
chr5	15935235	15935255	0.99	3.931	+	hsa-mir-887	MI0005562	miRNA
chr11	2131510	2131512	0.99	3.93	-	IGF2|ENSG00000284779	ENSG00000167244.22||ENSG00000284779.3	3' UTR
chr11	2131503	2131506	0.99	3.929	-	IGF2|ENSG00000284779	ENSG00000167244.22||ENSG00000284779.3	3' UTR
chr9	134685028	134685178	0.98	3.929	+	COL5A1	ENSG00000130635.16	Intron
chr17	40087160	40087178	0.99	3.928	+	THRA	ENSG00000126351.13	Intron
chr2	20448235	20448252	0.99	3.928	+	RHOB	ENSG00000143878.10	3' UTR
chr19	12793053	12793131	0.99	3.927	+	JUNB	ENSG00000171223.6	3' UTR
chr12	65964570	65964634	0.96	3.926	+	HMGA2	ENSG00000149948.14	3' UTR
chr2	1679649	1679717	0.99	3.926	-	PXDN	ENSG00000130508.11	Intron
chr4	3229156	3229332	0.98	3.926	+	HTT	ENSG00000197386.14	Intron
chr17	1713956	1713966	0.98	3.925	-	hsa-mir-22	MI0000078	miRNA
chr9	70384725	70384742	0.99	3.924	-	KLF9	ENSG00000119138.5	3' UTR
chr15	39596824	39596951	0.99	3.923	+	THBS1	ENSG00000137801.11	3' UTR
chr22	47004987	47004996	0.97	3.923	+	TBC1D22A	ENSG00000054611.14	Intron
chr14	95087410	95087520	0.98	3.922	-	DICER1	ENSG00000100697.17	3' UTR
chr13	45219710	45219721	0.97	3.918	+	GTF2F2	ENSG00000188342.12	Intron
chr13	45219721	45219730	0.98	3.918	+	GTF2F2	ENSG00000188342.12	Intron
chr17	40087178	40087313	0.95	3.916	+	THRA	ENSG00000126351.13	Intron
chr13	113859490	113859511	0.98	3.915	-	GAS6	ENSG00000183087.15	Intron
chr17	1713950	1713956	0.98	3.915	-	hsa-mir-22	MI0000078	miRNA
chr2	240527419	240527467	0.99	3.912	-	ANKMY1	ENSG00000144504.16	Intron
chr11	2131506	2131510	0.97	3.909	-	IGF2|ENSG00000284779	ENSG00000167244.22||ENSG00000284779.3	3' UTR
chr12	112296209	112296367	0.97	3.909	-	HECTD4	ENSG00000173064.14	Intron
chr12	54395278	54395320	0.98	3.908	-	ITGA5	ENSG00000161638.11	3' UTR
chr8	103332704	103332789	0.99	3.907	+	FZD6	ENSG00000164930.12	3' UTR
chr1	150576513	150576524	0.98	3.906	-	MCL1	ENSG00000143384.14	3' UTR
chr12	57192292	57192377	0.98	3.906	+	LRP1	ENSG00000123384.14	Intron
chr21	45156263	45156310	0.99	3.906	+	ADARB1	ENSG00000197381.17	Intron
chr9	134759376	134759470	0.97	3.906	+	COL5A1	ENSG00000130635.16	Intron
chr2	9317225	9317324	0.99	3.905	+	ASAP2	ENSG00000151693.11	Intron
chrX	108696412	108696560	0.98	3.904	+	COL4A5	ENSG00000188153.14	3' UTR
chr5	113016076	113016258	0.98	3.903	+	DCP2	ENSG00000172795.17	3' UTR
chr13	113796458	113796471	0.98	3.902	+	TMEM255B	ENSG00000184497.13	Intron
chrX	151959675	151959688	0.98	3.901	-	hsa-mir-452	MI0001733	miRNA
chrX	151959688	151959699	0.99	3.901	-	hsa-mir-452	MI0001733	miRNA
chr12	113317689	113317861	0.99	3.9	-	SLC8B1	ENSG00000089060.12	Intron
chr13	113859586	113859607	0.96	3.9	-	GAS6	ENSG00000183087.15	Intron
chr5	98793820	98793910	0.99	3.9	+	RGMB	ENSG00000174136.13	3' UTR
chr7	94669282	94669311	0.99	3.9	+	PEG10	ENSG00000242265.6	3' UTR
chr12	12721195	12721254	0.98	3.899	+	CDKN1B	ENSG00000111276.12	CDS
chr12	74541059	74541180	0.98	3.899	+	ATXN7L3B	ENSG00000253719.4	3' UTR
chr16	84975545	84975658	0.99	3.898	-	ZDHHC7	ENSG00000153786.13	3' UTR
chr1	25768265	25768416	0.99	3.896	+	MAN1C1	ENSG00000117643.15	Intron
chr13	113850986	113851039	0.98	3.896	-	GAS6	ENSG00000183087.15	Intron
chr13	113858666	113858708	0.98	3.896	-	GAS6	ENSG00000183087.15	Intron
chr16	2090268	2090278	0.97	3.895	-	hsa-mir-1225	MI0006311	miRNA
chr21	45156508	45156597	0.99	3.895	+	ADARB1	ENSG00000197381.17	Intron
chr20	36049649	36049710	0.99	3.894	-	NORAD	ENSG00000260032.2	Other
chr2	74106942	74107039	0.97	3.893	+	TET3	ENSG00000187605.16	3' UTR
chr2	207766831	207766928	0.99	3.892	-	FZD5	ENSG00000163251.4	3' UTR
chr2	1679325	1679398	0.99	3.89	-	PXDN	ENSG00000130508.11	Intron
chr13	113775031	113775108	0.99	3.889	+	TMEM255B	ENSG00000184497.13	Intron
chr1	145992609	145992819	0.99	3.887	-	TXNIP	ENSG00000265972.6	3' UTR
chr17	40087071	40087160	0.99	3.885	+	THRA	ENSG00000126351.13	Intron
chr22	47005529	47005595	0.96	3.884	+	TBC1D22A	ENSG00000054611.14	Intron
chr13	113796391	113796413	0.98	3.881	+	TMEM255B	ENSG00000184497.13	Intron
chr16	46915620	46915639	0.99	3.881	+	GPT2	ENSG00000166123.14	Intron
chr12	57192057	57192192	0.98	3.88	+	LRP1	ENSG00000123384.14	Intron
chr1	29326645	29326780	0.98	3.879	+	PTPRU	ENSG00000060656.20	3' UTR
chr13	113858270	113858302	0.98	3.878	-	GAS6	ENSG00000183087.15	Intron
chr22	35342851	35342890	0.98	3.877	+	TOM1	ENSG00000100284.22	Intron
chr10	101131705	101131715	0.98	3.876	+	TLX1	ENSG00000107807.13	CDS
chr10	101131715	101131720	0.98	3.876	+	TLX1	ENSG00000107807.13	CDS
chr10	101131720	101131725	0.99	3.876	+	TLX1	ENSG00000107807.13	CDS
chr13	113850942	113850986	0.99	3.876	-	GAS6	ENSG00000183087.15	Intron
chr7	1578702	1578835	0.98	3.876	+	PSMG3-AS1	ENSG00000230487.9	Other
chr13	113858899	113858968	0.99	3.875	-	GAS6	ENSG00000183087.15	Intron
chr2	1679798	1679864	0.98	3.875	-	PXDN	ENSG00000130508.11	Intron
chr1	100083217	100083323	0.99	3.874	+	MFSD14A	ENSG00000156875.14	3' UTR
chr13	109754643	109754694	0.97	3.873	-	IRS2	ENSG00000185950.9	3' UTR
chr13	113859574	113859586	0.98	3.872	-	GAS6	ENSG00000183087.15	Intron
chr15	55615440	55615499	0.99	3.872	-	PRTG	ENSG00000166450.13	3' UTR
chr5	97032525	97032572	0.98	3.872	+	LNPEP	ENSG00000113441.16	3' UTR
chr15	55619663	55619737	0.99	3.871	-	PRTG	ENSG00000166450.13	3' UTR
chr19	33458361	33458404	0.99	3.871	-	PEPD	ENSG00000124299.16	Intron
chr9	132377999	132378061	0.99	3.87	-	TTF1	ENSG00000125482.13	Intron
chr3	195109946	195110094	0.99	3.868	-	XXYLT1	ENSG00000173950.16	Intron
chr11	2131500	2131503	0.98	3.865	-	ENSG00000284779|IGF2	ENSG00000284779.3||ENSG00000167244.22	3' UTR
chr12	12721254	12721286	0.99	3.865	+	CDKN1B	ENSG00000111276.12	3' UTR
chr14	44924362	44924428	0.99	3.864	-	KLHL28	ENSG00000179454.14	3' UTR
chr1	25768542	25768593	0.99	3.862	+	MAN1C1	ENSG00000117643.15	Intron
chr13	113858595	113858624	0.98	3.862	-	GAS6	ENSG00000183087.15	Intron
chr13	113796413	113796433	0.99	3.859	+	TMEM255B	ENSG00000184497.13	Intron
chr13	113858886	113858899	0.97	3.859	-	GAS6	ENSG00000183087.15	Intron
chr15	41300558	41300748	0.99	3.859	+	OIP5-AS1	ENSG00000247556.6	Other
chr8	47737294	47737316	0.99	3.859	-	CEBPD	ENSG00000221869.5	CDS
chr10	63621393	63621507	0.98	3.858	+	REEP3	ENSG00000165476.14	3' UTR
chr16	4668393	4668455	0.97	3.858	+	MGRN1	ENSG00000102858.13	Intron
chr2	96859905	96859953	0.98	3.858	-	SEMA4C	ENSG00000168758.11	3' UTR
chr15	75211444	75211500	0.99	3.857	+	C15orf39	ENSG00000167173.19	3' UTR
chr2	104824247	104824332	0.99	3.857	-	PANTR1	ENSG00000233639.9	Other
chr5	72914278	72914363	0.99	3.857	+	TNPO1	ENSG00000083312.19	3' UTR
chr6	11138544	11138628	0.99	3.855	+	SMIM13	ENSG00000224531.6	3' UTR
chr9	134760646	134760738	0.96	3.855	+	COL5A1	ENSG00000130635.16	Intron
chr12	49097234	49097437	0.96	3.854	-	LMBR1L	ENSG00000139636.16	3' UTR
chr13	113774469	113774578	0.98	3.854	+	TMEM255B	ENSG00000184497.13	Intron
chr1	25768593	25768629	0.98	3.852	+	MAN1C1	ENSG00000117643.15	Intron
chr15	39597083	39597102	0.98	3.852	+	THBS1	ENSG00000137801.11	3' UTR
chr2	28416502	28416549	0.97	3.85	+	FOSL2	ENSG00000075426.12	3' UTR
chr11	2131497	2131500	0.97	3.849	-	IGF2|ENSG00000284779	ENSG00000284779.3||ENSG00000167244.22	3' UTR
chr1	203308407	203308461	0.99	3.848	+	BTG2	ENSG00000159388.6	3' UTR
chr14	95087520	95087692	0.97	3.848	-	DICER1	ENSG00000100697.17	3' UTR
chr1	25767413	25767554	0.99	3.847	+	MAN1C1	ENSG00000117643.15	Intron
chr17	50862304	50862390	0.98	3.846	-	TOB1	ENSG00000141232.5	3' UTR
chr10	97333458	97333530	0.98	3.845	-	FRAT2	ENSG00000181274.7	3' UTR
chr13	113850829	113850865	0.98	3.845	-	GAS6	ENSG00000183087.15	Intron
chr16	58666677	58666780	0.99	3.845	-	SLC38A7	ENSG00000103042.9	3' UTR
chr19	53559790	53559993	0.98	3.845	+	ZNF331	ENSG00000130844.19	Intron
chr9	126882233	126882328	0.99	3.843	+	ZBTB34	ENSG00000177125.6	3' UTR
chr13	113851244	113851282	0.97	3.842	-	GAS6	ENSG00000183087.15	Intron
chr4	138164138	138164245	0.99	3.842	-	SLC7A11	ENSG00000151012.13	3' UTR
chr12	74539804	74539858	0.98	3.841	+	ATXN7L3B	ENSG00000253719.4	3' UTR
chr21	45156358	45156508	0.96	3.84	+	ADARB1	ENSG00000197381.17	Intron
chr13	113795390	113795451	0.98	3.839	+	TMEM255B	ENSG00000184497.13	Intron
chr13	113849080	113849122	0.97	3.838	-	GAS6	ENSG00000183087.15	Intron
chr13	113857863	113857885	0.98	3.836	-	GAS6	ENSG00000183087.15	Intron
chr16	4668338	4668393	0.98	3.834	+	MGRN1	ENSG00000102858.13	Intron
chr5	38475607	38475729	0.99	3.834	-	LIFR	ENSG00000113594.10	3' UTR
chr7	17346072	17346116	0.99	3.833	+	AHR	ENSG00000106546.14	3' UTR
chr12	58872462	58872497	0.99	3.831	-	LRIG3	ENSG00000139263.12	3' UTR
chr22	47003487	47003571	0.99	3.831	+	TBC1D22A	ENSG00000054611.14	Intron
chr8	43130972	43131122	0.97	3.83	+	POMK	ENSG00000185900.11	3' UTR
chr1	100082915	100083019	0.99	3.829	+	MFSD14A	ENSG00000156875.14	3' UTR
chr13	113859341	113859381	0.99	3.828	-	GAS6	ENSG00000183087.15	Intron
chr1	183144452	183144508	0.99	3.827	+	LAMC1	ENSG00000135862.6	3' UTR
chr3	190650187	190650346	0.98	3.827	+	IL1RAP	ENSG00000196083.10	3' UTR
chr5	97034164	97034268	0.98	3.827	+	LNPEP	ENSG00000113441.16	3' UTR
chr9	71684816	71684855	0.99	3.827	-	CEMIP2	ENSG00000135048.14	3' UTR
chr2	111166804	111166992	0.99	3.826	+	BCL2L11	ENSG00000153094.24	3' UTR
chr22	49902617	49902701	0.99	3.826	-	ALG12	ENSG00000182858.14	3' UTR
chr1	91681617	91681649	0.99	3.824	-	TGFBR3	ENSG00000069702.11	3' UTR
chr15	55611653	55611707	0.99	3.824	-	PRTG	ENSG00000166450.13	3' UTR
chr5	95584432	95584442	0.98	3.824	+	ARSK	ENSG00000164291.17	Intron
chr5	95584442	95584453	0.99	3.824	+	ARSK	ENSG00000164291.17	Intron
chr5	95584453	95584458	0.98	3.824	+	ARSK	ENSG00000164291.17	Intron
chr8	17570462	17570501	0.97	3.824	+	SLC7A2	ENSG00000003989.18	3' UTR
chr20	50753074	50753177	0.99	3.823	+	PARD6B	ENSG00000124171.9	3' UTR
chr7	100093776	100093786	0.98	3.823	-	hsa-mir-93	MI0000095	miRNA
chr16	2090278	2090282	0.99	3.821	-	hsa-mir-1225	MI0006311	miRNA
chr3	195110274	195110402	0.99	3.821	-	XXYLT1	ENSG00000173950.16	Intron
chr2	46905353	46905461	0.99	3.819	-	MCFD2	ENSG00000180398.13	3' UTR
chr11	2139096	2139100	0.98	3.817	-	IGF2	ENSG00000167244.22	5' UTR
chr1	2307720	2307755	0.98	3.816	+	SKI	ENSG00000157933.10	3' UTR
chr12	57191939	57192057	0.98	3.816	+	LRP1	ENSG00000123384.14	Intron
chr13	113775108	113775130	0.99	3.816	+	TMEM255B	ENSG00000184497.13	Intron
chr10	89213904	89214008	0.98	3.813	-	LIPA	ENSG00000107798.18	3' UTR
chr19	53560276	53560419	0.97	3.813	+	ZNF331	ENSG00000130844.19	Intron
chr16	56627058	56627099	0.99	3.811	+	MT1E	ENSG00000169715.15	3' UTR
chr13	113854087	113854190	0.99	3.808	-	GAS6	ENSG00000183087.15	Intron
chr2	28416756	28416786	0.97	3.807	+	FOSL2	ENSG00000075426.12	3' UTR
chr2	86774136	86774280	0.97	3.805	+	RMND5A	ENSG00000153561.13	3' UTR
chr3	195110511	195110618	0.96	3.805	-	XXYLT1	ENSG00000173950.16	Intron
chr7	94668236	94668275	0.99	3.804	+	PEG10	ENSG00000242265.6	3' UTR
chr10	103394298	103394312	0.97	3.803	-	hsa-mir-1307	MI0006444	miRNA
chr13	113863171	113863264	0.99	3.803	-	GAS6	ENSG00000183087.15	Intron
chr17	70178783	70178914	0.99	3.803	+	KCNJ2	ENSG00000123700.5	3' UTR
chr2	111168217	111168318	0.98	3.803	+	BCL2L11	ENSG00000153094.24	3' UTR
chr16	85572347	85572444	0.98	3.802	+	GSE1	ENSG00000131149.19	Intron
chr10	89213623	89213723	0.99	3.799	-	LIPA	ENSG00000107798.18	3' UTR
chr15	68291320	68291430	0.99	3.799	+	FEM1B	ENSG00000169018.6	3' UTR
chr3	195110618	195110647	0.98	3.799	-	XXYLT1	ENSG00000173950.16	Intron
chr2	102178336	102178425	0.99	3.798	+	IL1R1	ENSG00000115594.12	3' UTR
chr7	90415061	90415120	0.98	3.797	+	CLDN12	ENSG00000157224.16	3' UTR
chrX	123908357	123908441	0.98	3.796	+	XIAP	ENSG00000101966.14	3' UTR
chr8	140732594	140732610	0.99	3.795	-	hsa-mir-151a	MI0000809	miRNA
chr1	214348897	214349038	0.98	3.794	-	PTPN14	ENSG00000152104.12	3' UTR
chr19	1257567	1257649	0.99	3.794	+	MIDN	ENSG00000167470.14	3' UTR
chr7	94669274	94669282	0.98	3.794	+	PEG10	ENSG00000242265.6	3' UTR
chr16	4668455	4668470	0.97	3.793	+	MGRN1	ENSG00000102858.13	Intron
chr2	219255713	219255729	0.99	3.793	+	TUBA4B	ENSG00000243910.8	Intron
chr2	219255729	219255740	0.98	3.793	+	TUBA4B	ENSG00000243910.8	Intron
chr5	154054817	154054905	0.99	3.793	+	MFAP3	ENSG00000037749.13	3' UTR
chr8	38918512	38918530	0.98	3.791	+	PLEKHA2	ENSG00000169499.15	Intron
chr22	21450873	21451011	0.98	3.789	+	HIC2	ENSG00000169635.10	3' UTR
chr13	113774607	113774637	0.97	3.788	+	TMEM255B	ENSG00000184497.13	Intron
chr10	103394312	103394324	0.99	3.787	-	hsa-mir-1307	MI0006444	miRNA
chr19	57297948	57298031	0.98	3.786	+	ENSG00000288899	ENSG00000288899.1	Other
chr9	99153115	99153250	0.98	3.786	+	TGFBR1	ENSG00000106799.14	3' UTR
chr15	58595955	58596058	0.99	3.784	-	ADAM10	ENSG00000137845.15	3' UTR
chr19	4036746	4036755	0.99	3.784	+	PIAS4	ENSG00000105229.7	Intron
chr1	25769337	25769430	0.98	3.783	+	MAN1C1	ENSG00000117643.15	Intron
chr8	43126029	43126110	0.99	3.783	+	POMK	ENSG00000185900.11	3' UTR
chr8	140732585	140732594	0.99	3.781	-	hsa-mir-151a	MI0000809	miRNA
chr11	62516580	62516676	0.97	3.78	-	AHNAK	ENSG00000124942.14	3' UTR
chr13	113858302	113858310	0.98	3.78	-	GAS6	ENSG00000183087.15	Intron
chr7	37951378	37951489	0.99	3.78	+	EPDR1	ENSG00000086289.13	3' UTR
chr13	113858790	113858866	0.98	3.779	-	GAS6	ENSG00000183087.15	Intron
chr9	71684767	71684816	0.97	3.779	-	CEMIP2	ENSG00000135048.14	3' UTR
chr5	149428977	149428988	0.99	3.778	+	hsa-mir-143	MI0000459	miRNA
chr5	149428988	149429000	0.99	3.778	+	hsa-mir-143	MI0000459	miRNA
chr1	145992481	145992523	0.99	3.777	-	TXNIP	ENSG00000265972.6	3' UTR
chr10	62096761	62096911	0.98	3.775	+	ARID5B	ENSG00000150347.17	3' UTR
chr13	113858866	113858886	0.99	3.775	-	GAS6	ENSG00000183087.15	Intron
chr9	134760431	134760523	0.97	3.773	+	COL5A1	ENSG00000130635.16	Intron
chr1	25768030	25768113	0.99	3.771	+	MAN1C1	ENSG00000117643.15	Intron
chr7	94667844	94667851	0.99	3.771	+	PEG10	ENSG00000242265.6	3' UTR
chrX	134170247	134170268	0.96	3.771	-	hsa-mir-106a	MI0000113	miRNA
chr12	112297007	112297104	0.99	3.77	-	HECTD4	ENSG00000173064.14	Intron
chr13	113774578	113774607	0.98	3.768	+	TMEM255B	ENSG00000184497.13	Intron
chr2	96859995	96860041	0.98	3.767	-	SEMA4C	ENSG00000168758.11	3' UTR
chr5	149428973	149428977	0.99	3.767	+	hsa-mir-143	MI0000459	miRNA
chr8	82954521	82954531	0.99	3.767	-	ENSG00000253836	ENSG00000253836.1	Other
chr8	82954531	82954542	0.98	3.767	-	ENSG00000253836	ENSG00000253836.1	Other
chr16	4668708	4668750	0.98	3.766	+	MGRN1	ENSG00000102858.13	Intron
chr13	113796433	113796458	0.99	3.765	+	TMEM255B	ENSG00000184497.13	Intron
chr12	65964478	65964570	0.98	3.764	+	HMGA2	ENSG00000149948.14	3' UTR
chr13	113858708	113858725	0.98	3.764	-	GAS6	ENSG00000183087.15	Intron
chr2	74105963	74106024	0.99	3.764	+	TET3	ENSG00000187605.16	3' UTR
chr22	35342840	35342851	0.99	3.764	+	TOM1	ENSG00000100284.22	Intron
chr7	90415120	90415149	0.99	3.764	+	CLDN12	ENSG00000157224.16	3' UTR
chr15	98959897	98960028	0.97	3.763	+	IGF1R	ENSG00000140443.15	3' UTR
chrX	85903696	85903705	0.98	3.763	-	hsa-mir-361	MI0000760	miRNA
chr1	25768507	25768542	0.98	3.762	+	MAN1C1	ENSG00000117643.15	Intron
chr9	134760523	134760570	0.98	3.76	+	COL5A1	ENSG00000130635.16	Intron
chr14	52640185	52640273	0.97	3.758	-	ERO1A	ENSG00000197930.13	3' UTR
chr12	46358671	46358679	0.98	3.757	-	SLC38A2	ENSG00000134294.14	3' UTR
chrX	23984557	23984620	0.98	3.757	-	KLHL15	ENSG00000174010.10	3' UTR
chr19	53559333	53559503	0.98	3.756	+	ZNF331	ENSG00000130844.19	Intron
chr12	88196338	88196397	0.99	3.755	+	TMTC3	ENSG00000139324.12	3' UTR
chr5	72209341	72209458	0.99	3.755	+	MAP1B	ENSG00000131711.15	3' UTR
chr16	46915607	46915620	0.98	3.753	+	GPT2	ENSG00000166123.14	Intron
chr21	43416278	43416411	0.99	3.753	-	SIK1	ENSG00000142178.9	3' UTR
chr9	134685299	134685434	0.97	3.753	+	COL5A1	ENSG00000130635.16	Intron
chr1	25767837	25767927	0.97	3.752	+	MAN1C1	ENSG00000117643.15	Intron
chr2	177349582	177349626	0.98	3.752	-	NFE2L2	ENSG00000116044.17	Intron
chr20	49634296	49634359	0.98	3.752	-	B4GALT5	ENSG00000158470.5	3' UTR
chr8	82954516	82954521	0.99	3.752	-	ENSG00000253836	ENSG00000253836.1	Other
chr10	89213739	89213835	0.99	3.751	-	LIPA	ENSG00000107798.18	3' UTR
chr2	96860258	96860326	0.99	3.75	-	SEMA4C	ENSG00000168758.11	3' UTR
chr16	4668470	4668494	0.98	3.749	+	MGRN1	ENSG00000102858.13	Intron
chr16	4668750	4668802	0.96	3.747	+	MGRN1	ENSG00000102858.13	Intron
chr13	109753935	109754007	0.99	3.746	-	IRS2	ENSG00000185950.9	3' UTR
chr2	10399247	10399609	0.99	3.746	+	HPCAL1	ENSG00000115756.13	Intron
chr2	177775898	177775910	0.99	3.745	-	PDE11A	ENSG00000128655.19	Intron
chr2	177775910	177775916	0.99	3.745	-	PDE11A	ENSG00000128655.19	Intron
chr22	49902327	49902426	0.99	3.744	-	ALG12	ENSG00000182858.14	3' UTR
chr1	198859075	198859094	0.99	3.743	-	hsa-mir-181a-1	MI0000289	miRNA
chr13	113858968	113858987	0.97	3.743	-	GAS6	ENSG00000183087.15	Intron
chr19	39408835	39408882	0.99	3.743	+	ZFP36	ENSG00000128016.7	3' UTR
chr5	72911828	72911874	0.99	3.741	+	TNPO1	ENSG00000083312.19	3' UTR
chr7	588539	588731	0.98	3.741	-	PRKAR1B	ENSG00000188191.15	Intron
chr5	133955677	133955869	0.99	3.74	-	C5orf15	ENSG00000113583.8	3' UTR
chr9	71683676	71683772	0.98	3.74	-	CEMIP2	ENSG00000135048.14	3' UTR
chr8	23022462	23022476	0.98	3.739	-	TNFRSF10B	ENSG00000120889.13	3' UTR
chr13	113858310	113858326	0.99	3.738	-	GAS6	ENSG00000183087.15	Intron
chr14	68788509	68788736	0.99	3.738	-	ZFP36L1	ENSG00000185650.10	3' UTR
chr7	139569894	139569915	0.98	3.738	-	HIPK2	ENSG00000064393.16	3' UTR
chr13	113858756	113858777	0.98	3.737	-	GAS6	ENSG00000183087.15	Intron
chr21	8401044	8401137	0.98	3.736	+	ENSG00000280441	ENSG00000280441.3	Other
chr22	46112774	46112780	0.99	3.735	+	hsa-let-7a-3	MI0000062	miRNA
chr2	177775891	177775898	0.97	3.734	-	PDE11A	ENSG00000128655.19	Intron
chr7	17345991	17346072	0.99	3.733	+	AHR	ENSG00000106546.14	3' UTR
chr12	7921268	7921365	0.97	3.731	-	SLC2A3	ENSG00000059804.16	3' UTR
chr19	33458819	33458862	0.97	3.731	-	PEPD	ENSG00000124299.16	Intron
chr21	29344774	29344842	0.98	3.73	+	BACH1	ENSG00000156273.16	3' UTR
chr11	10307204	10307216	0.99	3.729	+	ADM	ENSG00000148926.10	3' UTR
chr13	113859046	113859079	0.98	3.729	-	GAS6	ENSG00000183087.15	Intron
chr16	4668802	4668815	0.97	3.729	+	MGRN1	ENSG00000102858.13	Intron
chr1	25767766	25767789	0.97	3.728	+	MAN1C1	ENSG00000117643.15	Intron
chr1	85583187	85583338	0.99	3.728	+	CCN1	ENSG00000142871.18	3' UTR
chr13	113859005	113859021	0.98	3.728	-	GAS6	ENSG00000183087.15	Intron
chr21	8401833	8401920	0.98	3.727	+	ENSG00000280441	ENSG00000280441.3	Other
chr16	46915783	46915853	0.99	3.726	+	GPT2	ENSG00000166123.14	Intron
chr13	113795814	113795840	0.98	3.725	+	TMEM255B	ENSG00000184497.13	Intron
chr5	173136345	173136412	0.98	3.725	+	CREBRF	ENSG00000164463.12	3' UTR
chr7	55166789	55166853	0.99	3.724	+	EGFR	ENSG00000146648.21	Intron
chr9	134684857	134685028	0.99	3.724	+	COL5A1	ENSG00000130635.16	Intron
chr6	16148001	16148097	0.98	3.723	+	MYLIP	ENSG00000007944.15	3' UTR
chr9	134759338	134759376	0.99	3.722	+	COL5A1	ENSG00000130635.16	Intron
chr11	2139100	2139110	0.99	3.72	-	IGF2	ENSG00000167244.22	5' UTR
chr12	46358603	46358645	0.98	3.72	-	SLC38A2	ENSG00000134294.14	3' UTR
chr13	113858535	113858595	0.99	3.72	-	GAS6	ENSG00000183087.15	Intron
chr3	30691739	30691777	0.98	3.72	+	TGFBR2	ENSG00000163513.19	3' UTR
chr9	121895524	121895739	0.99	3.72	-	TTLL11	ENSG00000175764.17	Intron
chr22	49901947	49902041	0.98	3.719	-	ALG12	ENSG00000182858.14	3' UTR
chr12	46358645	46358664	0.97	3.718	-	SLC38A2	ENSG00000134294.14	3' UTR
chr2	60384601	60384604	0.99	3.718	+	ENSG00000287640	ENSG00000287640.1	Other
chr6	43450125	43450291	0.99	3.718	+	ABCC10	ENSG00000124574.15	3' UTR
chr6	30743566	30743617	0.99	3.717	-	IER3	ENSG00000137331.12	3' UTR
chr16	69933098	69933108	0.98	3.714	+	hsa-mir-140	MI0000456	miRNA
chr16	69933108	69933125	0.97	3.714	+	hsa-mir-140	MI0000456	miRNA
chrX	85903649	85903666	0.98	3.714	-	hsa-mir-361	MI0000760	miRNA
chr10	132364730	132364801	0.98	3.713	+	LRRC27	ENSG00000148814.18	Intron
chr13	113851282	113851304	0.99	3.713	-	GAS6	ENSG00000183087.15	Intron
chr13	113858363	113858405	0.99	3.713	-	GAS6	ENSG00000183087.15	Intron
chr13	113858326	113858363	0.99	3.711	-	GAS6	ENSG00000183087.15	Intron
chr2	28416721	28416756	0.99	3.711	+	FOSL2	ENSG00000075426.12	3' UTR
chr2	240527467	240527638	0.99	3.711	-	ANKMY1	ENSG00000144504.16	Intron
chr16	81380615	81380701	0.97	3.708	+	GAN	ENSG00000261609.8	3' UTR
chr11	2131445	2131452	0.98	3.707	-	IGF2|ENSG00000284779	ENSG00000284779.3||ENSG00000167244.22	3' UTR
chr22	47003708	47003762	0.99	3.707	+	TBC1D22A	ENSG00000054611.14	Intron
chr7	108573363	108573430	0.98	3.707	+	DNAJB9	ENSG00000128590.5	3' UTR
chr1	25769192	25769211	0.99	3.706	+	MAN1C1	ENSG00000117643.15	Intron
chr10	68692182	68692328	0.99	3.706	+	TET1	ENSG00000138336.9	3' UTR
chr11	2139110	2139120	0.98	3.704	-	IGF2	ENSG00000167244.22	5' UTR
chr6	39846072	39846169	0.97	3.704	+	DAAM2	ENSG00000146122.17	Intron
chr7	100681545	100681587	0.98	3.703	-	GIGYF1	ENSG00000146830.11	3' UTR
chr1	25769111	25769192	0.99	3.701	+	MAN1C1	ENSG00000117643.15	Intron
chr2	96860394	96860460	0.98	3.701	-	SEMA4C	ENSG00000168758.11	3' UTR
chr4	99897155	99897198	0.98	3.701	-	DNAJB14	ENSG00000164031.17	3' UTR
chr7	137267945	137267953	0.99	3.701	-	PTN	ENSG00000105894.13	Intron
chr9	134842986	134843087	0.99	3.701	+	COL5A1	ENSG00000130635.16	3' UTR
chr5	151662600	151662629	0.99	3.7	-	SPARC	ENSG00000113140.11	3' UTR
chr9	134685178	134685299	0.99	3.699	+	COL5A1	ENSG00000130635.16	Intron
chr8	17567749	17567914	0.99	3.697	+	SLC7A2	ENSG00000003989.18	3' UTR
chr8	23022039	23022103	0.99	3.697	-	TNFRSF10B	ENSG00000120889.13	3' UTR
chr1	14492823	14492927	0.98	3.696	+	KAZN	ENSG00000189337.17	Intron
chr13	113852643	113852708	0.99	3.696	-	GAS6	ENSG00000183087.15	Intron
chr5	43289673	43289777	0.99	3.696	-	HMGCS1	ENSG00000112972.15	3' UTR
chr22	47003797	47003817	0.99	3.695	+	TBC1D22A	ENSG00000054611.14	Intron
chr8	144601588	144601894	0.98	3.695	-	ARHGAP39	ENSG00000147799.12	Intron
chr13	113858987	113859005	0.98	3.693	-	GAS6	ENSG00000183087.15	Intron
chr7	101138310	101138353	0.99	3.693	+	SERPINE1	ENSG00000106366.9	3' UTR
chr15	68291556	68291615	0.97	3.691	+	FEM1B	ENSG00000169018.6	3' UTR
chr3	30692152	30692216	0.98	3.691	+	TGFBR2	ENSG00000163513.19	3' UTR
chr11	2131443	2131445	0.99	3.69	-	IGF2|ENSG00000284779	ENSG00000167244.22||ENSG00000284779.3	3' UTR
chr2	60384633	60384637	0.98	3.689	+	RNU1-32P|ENSG00000287640	ENSG00000287640.1||ENSG00000200807.1	Other
chr12	112296938	112297007	0.98	3.688	-	HECTD4	ENSG00000173064.14	Intron
chr12	12721417	12721496	0.98	3.686	+	CDKN1B	ENSG00000111276.12	3' UTR
chr16	85572325	85572347	0.99	3.683	+	GSE1	ENSG00000131149.19	Intron
chr2	9317681	9317814	0.99	3.682	+	ASAP2	ENSG00000151693.11	Intron
chr9	134761087	134761177	0.98	3.682	+	COL5A1	ENSG00000130635.16	Intron
chr1	145992819	145992913	0.98	3.681	-	TXNIP	ENSG00000265972.6	3' UTR
chr10	127016859	127017024	0.99	3.681	+	DOCK1	ENSG00000150760.13	Intron
chr16	72786751	72786842	0.98	3.681	-	ZFHX3	ENSG00000140836.17	3' UTR
chr13	113859079	113859101	0.96	3.68	-	GAS6	ENSG00000183087.15	Intron
chr3	195069541	195069631	0.98	3.679	-	XXYLT1	ENSG00000173950.16	3' UTR
chr11	114252372	114252390	0.99	3.678	+	ZBTB16	ENSG00000109906.15	3' UTR
chr7	94668037	94668069	0.99	3.678	+	PEG10	ENSG00000242265.6	3' UTR
chr13	49207432	49207518	0.98	3.676	+	FNDC3A	ENSG00000102531.16	3' UTR
chr13	113854583	113854601	0.99	3.676	-	GAS6	ENSG00000183087.15	Intron
chr2	74106024	74106066	0.99	3.676	+	TET3	ENSG00000187605.16	3' UTR
chr9	134759155	134759263	0.99	3.676	+	COL5A1	ENSG00000130635.16	Intron
chr1	91680627	91680661	0.97	3.675	-	TGFBR3	ENSG00000069702.11	3' UTR
chr10	62093754	62093775	0.98	3.675	+	ARID5B	ENSG00000150347.17	3' UTR
chr13	113858130	113858248	0.99	3.674	-	GAS6	ENSG00000183087.15	Intron
chr13	113861722	113861752	0.99	3.674	-	GAS6	ENSG00000183087.15	Intron
chr16	4668494	4668532	0.99	3.674	+	MGRN1	ENSG00000102858.13	Intron
chr11	114253442	114253464	0.98	3.673	+	ZBTB16	ENSG00000109906.15	3' UTR
chr13	110150283	110150320	0.99	3.673	-	COL4A1	ENSG00000187498.16	3' UTR
chr2	74102160	74102274	0.99	3.673	+	TET3	ENSG00000187605.16	CDS
chr10	97333383	97333452	0.99	3.672	-	FRAT2	ENSG00000181274.7	3' UTR
chr11	2131470	2131474	0.99	3.672	-	IGF2|ENSG00000284779	ENSG00000284779.3||ENSG00000167244.22	3' UTR
chr12	46358664	46358671	0.99	3.672	-	SLC38A2	ENSG00000134294.14	3' UTR
chr11	33355311	33355355	0.97	3.671	+	HIPK3	ENSG00000110422.12	3' UTR
chr13	113859101	113859112	0.98	3.671	-	GAS6	ENSG00000183087.15	Intron
chr16	81380737	81380814	0.98	3.671	+	GAN	ENSG00000261609.8	3' UTR
chr19	41918315	41918523	0.99	3.671	+	ARHGEF1	ENSG00000076928.19	Intron
chr2	134955022	134955102	0.98	3.671	+	CCNT2	ENSG00000082258.13	3' UTR
chr7	137267929	137267937	0.98	3.671	-	PTN	ENSG00000105894.13	Intron
chr7	137267937	137267945	0.99	3.671	-	PTN	ENSG00000105894.13	Intron
chr13	113859021	113859046	0.98	3.669	-	GAS6	ENSG00000183087.15	Intron
chr8	38918551	38918568	0.98	3.669	+	PLEKHA2	ENSG00000169499.15	Intron
chr3	195110794	195110844	0.99	3.668	-	XXYLT1	ENSG00000173950.16	Intron
chr1	150576565	150576618	0.99	3.665	-	MCL1	ENSG00000143384.14	3' UTR
chr16	46915502	46915536	0.97	3.665	+	GPT2	ENSG00000166123.14	Intron
chr2	20448570	20448580	0.99	3.665	+	RHOB	ENSG00000143878.10	3' UTR
chr20	300238	300271	0.99	3.665	+	ZCCHC3	ENSG00000247315.4	3' UTR
chr2	38067626	38067657	0.99	3.664	-	CYP1B1	ENSG00000138061.12	3' UTR
chr5	154056493	154056568	0.98	3.664	+	MFAP3	ENSG00000037749.13	3' UTR
chr8	38918530	38918551	0.99	3.664	+	PLEKHA2	ENSG00000169499.15	Intron
chr1	113974833	113974924	0.99	3.663	+	HIPK1	ENSG00000163349.22	3' UTR
chr13	113858725	113858739	0.99	3.663	-	GAS6	ENSG00000183087.15	Intron
chr15	55611707	55611731	0.97	3.663	-	PRTG	ENSG00000166450.13	3' UTR
chr16	46915564	46915585	0.98	3.662	+	GPT2	ENSG00000166123.14	Intron
chr19	1258541	1258633	0.99	3.661	+	MIDN	ENSG00000167470.14	3' UTR
chr2	60384604	60384633	0.99	3.661	+	ENSG00000287640|RNU1-32P	ENSG00000200807.1||ENSG00000287640.1	Other
chrX	151959637	151959657	0.97	3.66	-	hsa-mir-452	MI0001733	miRNA
chr11	63629003	63629096	0.99	3.658	-	ATL3	ENSG00000184743.13	3' UTR
chr16	85572444	85572461	0.99	3.658	+	GSE1	ENSG00000131149.19	Intron
chr20	36048557	36048609	0.99	3.658	-	NORAD	ENSG00000260032.2	Other
chr8	144603219	144603364	0.96	3.658	-	ARHGAP39	ENSG00000147799.12	Intron
chr11	2131474	2131478	0.99	3.657	-	IGF2|ENSG00000284779	ENSG00000167244.22||ENSG00000284779.3	3' UTR
chr1	116671782	116671791	0.99	3.656	+	hsa-mir-320b-1	MI0003776	miRNA
chr1	116671791	116671801	0.98	3.656	+	hsa-mir-320b-1	MI0003776	miRNA
chr1	116671801	116671806	0.99	3.656	+	hsa-mir-320b-1	MI0003776	miRNA
chr2	20448974	20449008	0.99	3.656	+	RHOB	ENSG00000143878.10	3' UTR
chr3	38484815	38485007	0.99	3.656	+	ACVR2B	ENSG00000114739.14	3' UTR
chr6	131948486	131948582	0.96	3.656	-	CCN2	ENSG00000118523.6	3' UTR
chr1	91681785	91681829	0.99	3.655	-	TGFBR3	ENSG00000069702.11	3' UTR
chr1	145992960	145993039	0.98	3.655	-	TXNIP	ENSG00000265972.6	3' UTR
chr1	150576013	150576119	0.99	3.655	-	MCL1	ENSG00000143384.14	3' UTR
chr22	47004772	47004823	0.99	3.655	+	TBC1D22A	ENSG00000054611.14	Intron
chr12	5482027	5482153	0.99	3.653	+	NTF3	ENSG00000185652.12	Intron
chr13	113852549	113852628	0.99	3.652	-	GAS6	ENSG00000183087.15	Intron
chr4	3229566	3229697	0.98	3.652	+	HTT	ENSG00000197386.14	Intron
chr2	199928169	199928270	0.99	3.651	+	C2orf69	ENSG00000178074.6	3' UTR
chr15	40955955	40956033	0.97	3.65	+	CHAC1	ENSG00000128965.13	3' UTR
chr7	94667227	94667251	0.99	3.65	+	PEG10	ENSG00000242265.6	3' UTR
chr11	2131461	2131466	0.97	3.649	-	ENSG00000284779|IGF2	ENSG00000284779.3||ENSG00000167244.22	3' UTR
chr9	124692512	124692526	0.99	3.647	+	hsa-mir-181a-2	MI0000269	miRNA
chr12	6328870	6328936	0.98	3.646	-	TNFRSF1A	ENSG00000067182.9	3' UTR
chr5	97033045	97033160	0.99	3.646	+	LNPEP	ENSG00000113441.16	3' UTR
chr13	113854428	113854449	0.98	3.645	-	GAS6	ENSG00000183087.15	Intron
chr15	38299124	38299130	0.97	3.645	+	SPRED1	ENSG00000166068.13	Intron
chr15	38299130	38299140	0.99	3.645	+	SPRED1	ENSG00000166068.13	Intron
chr15	38299140	38299150	0.98	3.645	+	SPRED1	ENSG00000166068.13	Intron
chr13	113858405	113858414	0.99	3.644	-	GAS6	ENSG00000183087.15	Intron
chr22	49901588	49901653	0.98	3.644	-	ALG12	ENSG00000182858.14	3' UTR
chr16	72787486	72787599	0.99	3.643	-	ZFHX3	ENSG00000140836.17	CDS
chr1	93151867	93151936	0.98	3.642	-	TMED5	ENSG00000117500.13	3' UTR
chr13	113855855	113855900	0.98	3.642	-	GAS6	ENSG00000183087.15	Intron
chr9	111934262	111934334	0.98	3.642	+	UGCG	ENSG00000148154.10	3' UTR
chr9	134760926	134761019	0.99	3.642	+	COL5A1	ENSG00000130635.16	Intron
chr13	113852062	113852084	0.99	3.641	-	GAS6	ENSG00000183087.15	Intron
chr22	47003571	47003597	0.98	3.641	+	TBC1D22A	ENSG00000054611.14	Intron
chr16	46915665	46915709	0.99	3.64	+	GPT2	ENSG00000166123.14	Intron
chr7	101138159	101138197	0.98	3.639	+	SERPINE1	ENSG00000106366.9	3' UTR
chr12	51996918	51997015	0.97	3.638	+	ACVR1B	ENSG00000135503.13	3' UTR
chr20	49634249	49634296	0.98	3.638	-	B4GALT5	ENSG00000158470.5	3' UTR
chr10	62093721	62093754	0.98	3.637	+	ARID5B	ENSG00000150347.17	3' UTR
chr1	169132379	169132426	0.98	3.636	+	ATP1B1	ENSG00000143153.14	3' UTR
chr13	113858414	113858464	0.99	3.636	-	GAS6	ENSG00000183087.15	Intron
chr13	113858739	113858756	0.98	3.636	-	GAS6	ENSG00000183087.15	Intron
chr17	28759478	28759605	0.98	3.636	-	FAM222B	ENSG00000173065.14	CDS
chr1	203309440	203309474	0.99	3.635	+	BTG2	ENSG00000159388.6	3' UTR
chr11	114252426	114252466	0.99	3.634	+	ZBTB16	ENSG00000109906.15	3' UTR
chr22	49901750	49901772	0.99	3.634	-	ALG12	ENSG00000182858.14	3' UTR
chr11	2131466	2131470	0.98	3.633	-	IGF2|ENSG00000284779	ENSG00000167244.22||ENSG00000284779.3	3' UTR
chr3	119824053	119824172	0.98	3.633	-	GSK3B	ENSG00000082701.17	3' UTR
chr14	26729134	26729141	0.99	3.632	+	ENSG00000258081|NOVA1-DT	ENSG00000257842.6||ENSG00000258081.4	Other
chr14	26729141	26729150	0.98	3.632	+	ENSG00000258081|NOVA1-DT	ENSG00000258081.4||ENSG00000257842.6	Other
chrX	151959657	151959665	0.99	3.632	-	hsa-mir-452	MI0001733	miRNA
chr16	46915536	46915564	0.98	3.631	+	GPT2	ENSG00000166123.14	Intron
chr13	113851334	113851366	0.99	3.629	-	GAS6	ENSG00000183087.15	Intron
chr14	95103948	95104042	0.99	3.629	-	DICER1	ENSG00000100697.17	CDS
chr1	25767187	25767413	0.99	3.628	+	MAN1C1	ENSG00000117643.15	Intron
chr15	39596269	39596309	0.98	3.628	+	THBS1	ENSG00000137801.11	3' UTR
chr17	50862482	50862536	0.98	3.628	-	TOB1	ENSG00000141232.5	3' UTR
chr9	134759293	134759338	0.99	3.628	+	COL5A1	ENSG00000130635.16	Intron
chr21	45156049	45156087	0.99	3.627	+	ADARB1	ENSG00000197381.17	Intron
chr9	36124150	36124232	0.99	3.627	+	RECK	ENSG00000122707.12	3' UTR
chr2	9317128	9317225	0.99	3.626	+	ASAP2	ENSG00000151693.11	Intron
chr22	47003370	47003487	0.98	3.626	+	TBC1D22A	ENSG00000054611.14	Intron
chr5	97035042	97035081	0.99	3.626	+	LNPEP	ENSG00000113441.16	3' UTR
chr1	145992913	145992960	0.98	3.625	-	TXNIP	ENSG00000265972.6	3' UTR
chr11	47470077	47470144	0.97	3.625	-	CELF1	ENSG00000149187.19	3' UTR
chr13	113774889	113775000	0.99	3.622	+	TMEM255B	ENSG00000184497.13	Intron
chr15	55619574	55619623	0.99	3.622	-	PRTG	ENSG00000166450.13	3' UTR
chr8	47737316	47737326	0.98	3.622	-	CEBPD	ENSG00000221869.5	CDS
chr8	127741055	127741069	0.99	3.622	+	MYC	ENSG00000136997.21	3' UTR
chr13	113851138	113851157	0.98	3.621	-	GAS6	ENSG00000183087.15	Intron
chr14	26871765	26871768	0.99	3.62	+	ENSG00000258081	ENSG00000258081.4	Other
chr14	26871768	26871776	0.98	3.62	+	ENSG00000258081	ENSG00000258081.4	Other
chr13	113854601	113854635	0.97	3.619	-	GAS6	ENSG00000183087.15	Intron
chr1	203308170	203308220	0.98	3.618	+	BTG2	ENSG00000159388.6	3' UTR
chr10	127016741	127016859	0.99	3.616	+	DOCK1	ENSG00000150760.13	Intron
chr13	20974111	20974210	0.98	3.616	-	LATS2	ENSG00000150457.9	3' UTR
chr8	43126110	43126191	0.98	3.615	+	POMK	ENSG00000185900.11	3' UTR
chr8	127741022	127741055	0.99	3.615	+	MYC	ENSG00000136997.21	3' UTR
chr13	28700870	28700968	0.99	3.613	-	SLC46A3	ENSG00000139508.15	CDS
chr4	165342994	165343082	0.99	3.613	+	MSMO1	ENSG00000052802.13	3' UTR
chr7	64709399	64709444	0.97	3.613	+	ZNF107	ENSG00000196247.13	3' UTR
chr9	33112159	33112263	0.98	3.613	-	B4GALT1	ENSG00000086062.13	3' UTR
chr17	7854076	7854104	0.99	3.612	+	KDM6B	ENSG00000132510.11	3' UTR
chr19	37357136	37357144	0.99	3.612	+	ZNF875	ENSG00000181666.19	Intron
chr2	1679238	1679325	0.96	3.61	-	PXDN	ENSG00000130508.11	Intron
chr12	49097483	49097573	0.99	3.609	-	LMBR1L	ENSG00000139636.16	3' UTR
chr16	4668682	4668708	0.99	3.609	+	MGRN1	ENSG00000102858.13	Intron
chr17	70176559	70176632	0.98	3.609	+	KCNJ2	ENSG00000123700.5	3' UTR
chr8	43123788	43123869	0.99	3.608	+	POMK	ENSG00000185900.11	3' UTR
chr9	134760835	134760926	0.97	3.608	+	COL5A1	ENSG00000130635.16	Intron
chr14	26871776	26871780	0.99	3.607	+	ENSG00000258081	ENSG00000258081.4	Other
chr19	57256743	57256867	0.97	3.607	+	ZNF805	ENSG00000204524.7	3' UTR
chr3	50325041	50325117	0.99	3.607	-	TUSC2	ENSG00000114383.10	3' UTR
chr10	132364348	132364409	0.98	3.606	+	LRRC27	ENSG00000148814.18	Intron
chr1	36340622	36340693	0.99	3.605	-	STK40	ENSG00000196182.11	3' UTR
chr11	117170661	117170791	0.99	3.604	+	PAFAH1B2	ENSG00000168092.14	3' UTR
chr20	36049056	36049097	0.99	3.604	-	NORAD	ENSG00000260032.2	Other
chr5	151663106	151663191	0.99	3.604	-	SPARC	ENSG00000113140.11	3' UTR
chr18	59904155	59904226	0.99	3.603	+	PMAIP1	ENSG00000141682.12	3' UTR
chr20	50752554	50752614	0.99	3.603	+	PARD6B	ENSG00000124171.9	3' UTR
chr1	15663613	15663768	0.97	3.602	+	DDI2	ENSG00000197312.12	3' UTR
chr13	113859136	113859148	0.97	3.601	-	GAS6	ENSG00000183087.15	Intron
chr19	39408938	39408962	0.99	3.6	+	ZFP36	ENSG00000128016.7	3' UTR
chr15	55612068	55612189	0.99	3.599	-	PRTG	ENSG00000166450.13	3' UTR
chr22	47004682	47004772	0.98	3.599	+	TBC1D22A	ENSG00000054611.14	Intron
chr13	113859221	113859236	0.99	3.598	-	GAS6	ENSG00000183087.15	Intron
chr10	18675204	18675367	0.99	3.597	+	ARL5B	ENSG00000165997.5	CDS
chr16	4668548	4668583	0.98	3.597	+	MGRN1	ENSG00000102858.13	Intron
chr22	49963669	49963740	0.97	3.597	+	PIM3	ENSG00000198355.5	3' UTR
chr13	113855900	113855922	0.99	3.596	-	GAS6	ENSG00000183087.15	Intron
chr19	11132056	11132146	0.98	3.596	+	LDLR	ENSG00000130164.14	3' UTR
chr7	94669592	94669631	0.98	3.595	+	PEG10	ENSG00000242265.6	3' UTR
chr13	113859112	113859124	0.98	3.593	-	GAS6	ENSG00000183087.15	Intron
chr15	75211377	75211444	0.98	3.593	+	C15orf39	ENSG00000167173.19	3' UTR
chr5	150554644	150554787	0.99	3.593	+	NDST1	ENSG00000070614.15	3' UTR
chr11	126262972	126263059	0.98	3.592	-	SRPRA	ENSG00000182934.12	3' UTR
chr3	9477875	9477946	0.97	3.592	+	SETD5	ENSG00000168137.20	3' UTR
chr5	154056167	154056248	0.97	3.592	+	MFAP3	ENSG00000037749.13	3' UTR
chr13	113774836	113774889	0.99	3.591	+	TMEM255B	ENSG00000184497.13	Intron
chr13	113862832	113862914	0.99	3.591	-	GAS6	ENSG00000183087.15	Intron
chr2	96859953	96859995	0.98	3.591	-	SEMA4C	ENSG00000168758.11	3' UTR
chr21	45155924	45156049	0.99	3.591	+	ADARB1	ENSG00000197381.17	Intron
chr10	118682647	118682701	0.99	3.59	-	CACUL1	ENSG00000151893.15	3' UTR
chr13	113853964	113854041	0.98	3.59	-	GAS6	ENSG00000183087.15	Intron
chr13	113859236	113859256	0.99	3.59	-	GAS6	ENSG00000183087.15	Intron
chr13	113859148	113859164	0.99	3.588	-	GAS6	ENSG00000183087.15	Intron
chr19	6717492	6717710	0.97	3.588	-	ENSG00000276980	ENSG00000276980.1	Other
chr20	36048905	36048922	0.99	3.588	-	NORAD	ENSG00000260032.2	Other
chr11	114253414	114253442	0.99	3.587	+	ZBTB16	ENSG00000109906.15	3' UTR
chr19	2039253	2039305	0.98	3.587	-	MKNK2	ENSG00000099875.16	3' UTR
chr3	172399145	172399221	0.97	3.587	+	FNDC3B	ENSG00000075420.13	3' UTR
chr16	46915709	46915757	0.97	3.586	+	GPT2	ENSG00000166123.14	Intron
chr2	1679779	1679798	0.99	3.584	-	PXDN	ENSG00000130508.11	Intron
chr12	5481312	5481471	0.99	3.581	+	NTF3	ENSG00000185652.12	Intron
chr13	113796512	113796582	0.98	3.581	+	TMEM255B	ENSG00000184497.13	Intron
chr19	57307649	57307705	0.99	3.581	+	ENSG00000268205	ENSG00000268205.1	Other
chr3	195110461	195110511	0.97	3.58	-	XXYLT1	ENSG00000173950.16	Intron
chr7	32583976	32584103	0.99	3.58	+	AVL9	ENSG00000105778.20	CDS
chr5	172768662	172768693	0.99	3.578	-	DUSP1	ENSG00000120129.6	3' UTR
chr15	52065451	52065515	0.99	3.576	+	MAPK6	ENSG00000069956.14	3' UTR
chr1	154467917	154467995	0.99	3.575	+	IL6R	ENSG00000160712.13	3' UTR
chr16	85572461	85572479	0.99	3.573	+	GSE1	ENSG00000131149.19	Intron
chr16	85572479	85572490	0.99	3.573	+	GSE1	ENSG00000131149.19	Intron
chr12	112296367	112296486	0.99	3.572	-	HECTD4	ENSG00000173064.14	Intron
chr5	59703665	59703678	0.99	3.572	-	hsa-mir-582	MI0003589	miRNA
chr5	59703678	59703689	0.99	3.572	-	hsa-mir-582	MI0003589	miRNA
chr10	91863225	91863359	0.99	3.571	+	TNKS2	ENSG00000107854.6	3' UTR
chr16	46915757	46915783	0.98	3.571	+	GPT2	ENSG00000166123.14	Intron
chr17	82148097	82148220	0.99	3.571	-	CCDC57	ENSG00000176155.21	Intron
chr22	47005848	47005886	0.98	3.571	+	TBC1D22A	ENSG00000054611.14	Intron
chr20	36048821	36048890	0.98	3.57	-	NORAD	ENSG00000260032.2	Other
chr7	139569834	139569894	0.97	3.57	-	HIPK2	ENSG00000064393.16	3' UTR
chr22	40323678	40323829	0.99	3.569	+	TNRC6B	ENSG00000100354.21	3' UTR
chr5	98794120	98794198	0.98	3.569	+	RGMB	ENSG00000174136.13	3' UTR
chr8	43124360	43124480	0.99	3.569	+	POMK	ENSG00000185900.11	3' UTR
chr13	113861711	113861722	0.99	3.568	-	GAS6	ENSG00000183087.15	Intron
chr18	68675895	68676066	0.99	3.568	-	TMX3	ENSG00000166479.10	3' UTR
chr2	1680087	1680186	0.99	3.568	-	PXDN	ENSG00000130508.11	Intron
chr7	94668005	94668037	0.99	3.568	+	PEG10	ENSG00000242265.6	3' UTR
chr1	145993039	145993077	0.99	3.566	-	TXNIP	ENSG00000265972.6	3' UTR
chrX	53556317	53556323	0.99	3.566	-	hsa-mir-98	MI0000100	miRNA
chr12	58872379	58872462	0.98	3.564	-	LRIG3	ENSG00000139263.12	3' UTR
chr5	97035378	97035410	0.98	3.564	+	LNPEP	ENSG00000113441.16	3' UTR
chr5	151663508	151663561	0.99	3.563	-	SPARC	ENSG00000113140.11	3' UTR
chr2	177349539	177349582	0.99	3.562	-	NFE2L2	ENSG00000116044.17	Intron
chr8	23021616	23021721	0.99	3.562	-	TNFRSF10B	ENSG00000120889.13	3' UTR
chr20	36048767	36048821	0.98	3.561	-	NORAD	ENSG00000260032.2	Other
chr17	40086959	40087071	0.99	3.56	+	THRA	ENSG00000126351.13	Intron
chr2	189032797	189032904	0.97	3.56	-	COL5A2	ENSG00000204262.14	3' UTR
chr18	59904226	59904281	0.99	3.559	+	PMAIP1	ENSG00000141682.12	3' UTR
chr19	57298161	57298231	0.99	3.558	+	ENSG00000288899	ENSG00000288899.1	Other
chr7	155309136	155309216	0.98	3.558	+	INSIG1	ENSG00000186480.13	3' UTR
chr9	121895254	121895524	0.97	3.557	-	TTLL11	ENSG00000175764.17	Intron
chr19	2039726	2039796	0.97	3.556	-	MKNK2	ENSG00000099875.16	CDS
chr3	157443396	157443420	0.97	3.556	+	PTX3	ENSG00000163661.4	3' UTR
chr15	55615403	55615440	0.97	3.554	-	PRTG	ENSG00000166450.13	3' UTR
chr3	114314870	114314971	0.99	3.554	-	ZBTB20	ENSG00000181722.17	3' UTR
chr5	131641720	131641848	0.99	3.554	-	FNIP1	ENSG00000217128.13	3' UTR
chr8	103332068	103332140	0.98	3.554	+	FZD6	ENSG00000164930.12	3' UTR
chr12	89588326	89588408	0.98	3.553	-	ATP2B1	ENSG00000070961.16	3' UTR
chr2	1679556	1679623	0.98	3.553	-	PXDN	ENSG00000130508.11	Intron
chr8	144602059	144602210	0.99	3.553	-	ARHGAP39	ENSG00000147799.12	Intron
chr1	225401809	225401896	0.98	3.552	-	LBR	ENSG00000143815.15	3' UTR
chr22	47159595	47159726	0.98	3.552	+	TBC1D22A	ENSG00000054611.14	Intron
chr16	88054346	88054539	0.99	3.551	+	BANP	ENSG00000172530.22	Intron
chr1	25768629	25768690	0.98	3.55	+	MAN1C1	ENSG00000117643.15	Intron
chr14	95088956	95089065	0.99	3.55	-	DICER1	ENSG00000100697.17	3' UTR
chr17	44193851	44193973	0.99	3.55	-	ATXN7L3	ENSG00000087152.16	3' UTR
chr22	40324651	40324696	0.98	3.55	+	TNRC6B	ENSG00000100354.21	3' UTR
chr12	7919263	7919339	0.97	3.549	-	SLC2A3	ENSG00000059804.16	3' UTR
chr16	4668643	4668664	0.97	3.549	+	MGRN1	ENSG00000102858.13	Intron
chr13	113774699	113774780	0.98	3.547	+	TMEM255B	ENSG00000184497.13	Intron
chr19	11131414	11131505	0.99	3.547	+	LDLR	ENSG00000130164.14	CDS
chr3	49020167	49020184	0.97	3.547	-	hsa-mir-425	MI0001448	miRNA
chr12	5481748	5481779	0.99	3.546	+	NTF3	ENSG00000185652.12	Intron
chr10	27539201	27539327	0.99	3.545	+	RAB18	ENSG00000099246.18	3' UTR
chr3	195110402	195110461	0.99	3.545	-	XXYLT1	ENSG00000173950.16	Intron
chr7	94668069	94668077	0.98	3.545	+	PEG10	ENSG00000242265.6	3' UTR
chr17	82147373	82147439	0.97	3.544	-	CCDC57	ENSG00000176155.21	Intron
chr2	74107728	74107786	0.99	3.544	+	TET3	ENSG00000187605.16	3' UTR
chr13	113859187	113859221	0.98	3.543	-	GAS6	ENSG00000183087.15	Intron
chr17	39153773	39153821	0.98	3.543	-	tRNA-Cys-GCA-2-3	tRNA-Cys-GCA-2-3	Other
chr9	134685599	134685802	0.99	3.541	+	COL5A1	ENSG00000130635.16	Intron
chr22	49901478	49901551	0.98	3.54	-	ALG12	ENSG00000182858.14	3' UTR
chr7	155309091	155309136	0.99	3.54	+	INSIG1	ENSG00000186480.13	3' UTR
chr12	113318330	113318432	0.98	3.539	-	SLC8B1	ENSG00000089060.12	Intron
chr9	124693750	124693753	0.98	3.539	+	hsa-mir-181b-2	MI0000683	miRNA
chr2	1679941	1679983	0.98	3.538	-	PXDN	ENSG00000130508.11	Intron
chr5	98793910	98793954	0.98	3.538	+	RGMB	ENSG00000174136.13	3' UTR
chr9	71685053	71685151	0.99	3.537	-	CEMIP2	ENSG00000135048.14	3' UTR
chr9	111934883	111934946	0.98	3.537	+	UGCG	ENSG00000148154.10	3' UTR
chr1	203308798	203308839	0.99	3.535	+	BTG2	ENSG00000159388.6	3' UTR
chr13	113859290	113859327	0.98	3.535	-	GAS6	ENSG00000183087.15	Intron
chr19	37357125	37357136	0.99	3.535	+	ZNF875	ENSG00000181666.19	Intron
chr3	194402774	194402829	0.98	3.535	-	ATP13A3	ENSG00000133657.17	3' UTR
chr1	155018256	155018302	0.98	3.534	+	ZBTB7B	ENSG00000160685.14	3' UTR
chr1	225402656	225402755	0.99	3.533	-	LBR	ENSG00000143815.15	3' UTR
chr2	96859869	96859905	0.99	3.533	-	SEMA4C	ENSG00000168758.11	3' UTR
chr1	204405561	204405592	0.98	3.532	-	PPP1R15B	ENSG00000158615.10	3' UTR
chr9	101475606	101475724	0.98	3.532	-	PGAP4	ENSG00000165152.9	3' UTR
chr2	1679717	1679779	0.99	3.531	-	PXDN	ENSG00000130508.11	Intron
chr7	1578469	1578702	0.99	3.531	+	PSMG3-AS1	ENSG00000230487.9	Other
chr7	139562151	139562288	0.99	3.531	-	HIPK2	ENSG00000064393.16	3' UTR
chr5	168548683	168548775	0.97	3.53	-	PANK3	ENSG00000120137.7	3' UTR
chr13	113859280	113859290	0.97	3.528	-	GAS6	ENSG00000183087.15	Intron
chr1	154467995	154468040	0.98	3.527	+	IL6R	ENSG00000160712.13	3' UTR
chr15	40087959	40087978	0.97	3.527	-	BMF	ENSG00000104081.14	3' UTR
chr19	37357119	37357125	0.99	3.525	+	ZNF875	ENSG00000181666.19	Intron
chr9	37439870	37440006	0.97	3.522	-	ZBTB5	ENSG00000168795.5	3' UTR
chrX	53556309	53556317	0.98	3.52	-	hsa-mir-98	MI0000100	miRNA
chr1	155017014	155017043	0.99	3.519	+	ZBTB7B	ENSG00000160685.14	3' UTR
chr12	74541322	74541425	0.97	3.519	+	ATXN7L3B	ENSG00000253719.4	3' UTR
chr13	113851039	113851071	0.97	3.519	-	GAS6	ENSG00000183087.15	Intron
chr13	113863154	113863167	0.98	3.519	-	GAS6	ENSG00000183087.15	Intron
chr11	75572676	75572736	0.99	3.518	+	SERPINH1	ENSG00000149257.16	3' UTR
chr12	59789444	59789622	0.99	3.518	+	SLC16A7	ENSG00000118596.12	3' UTR
chr13	113851366	113851458	0.99	3.518	-	GAS6	ENSG00000183087.15	Intron
chr13	113858464	113858479	0.99	3.518	-	GAS6	ENSG00000183087.15	Intron
chr5	72910110	72910225	0.98	3.518	+	TNPO1	ENSG00000083312.19	3' UTR
chr2	29182748	29182897	0.98	3.517	+	CLIP4	ENSG00000115295.21	3' UTR
chr1	183145337	183145364	0.99	3.515	+	LAMC1	ENSG00000135862.6	3' UTR
chr13	113859164	113859187	0.99	3.515	-	GAS6	ENSG00000183087.15	Intron
chr10	114862401	114862473	0.98	3.514	+	FHIP2A	ENSG00000151553.15	3' UTR
chr6	109367165	109367259	0.99	3.514	-	CD164	ENSG00000135535.17	3' UTR
chr9	134744811	134744928	0.98	3.514	+	COL5A1	ENSG00000130635.16	Intron
chr13	113858777	113858790	0.98	3.512	-	GAS6	ENSG00000183087.15	Intron
chr11	64010767	64010922	0.99	3.511	-	MACROD1	ENSG00000133315.12	Intron
chr16	4668859	4668890	0.99	3.511	+	MGRN1	ENSG00000102858.13	Intron
chr16	72784805	72784878	0.96	3.511	-	ZFHX3	ENSG00000140836.17	3' UTR
chr5	154055021	154055097	0.99	3.511	+	MFAP3	ENSG00000037749.13	3' UTR
chr8	121613758	121613876	0.98	3.51	-	HAS2	ENSG00000170961.7	3' UTR
chr10	63621507	63621563	0.99	3.509	+	REEP3	ENSG00000165476.14	3' UTR
chr13	113774637	113774699	0.97	3.509	+	TMEM255B	ENSG00000184497.13	Intron
chr2	134956821	134956956	0.99	3.509	+	CCNT2	ENSG00000082258.13	3' UTR
chr22	35344249	35344255	0.99	3.509	+	TOM1	ENSG00000100284.22	Intron
chr16	4668664	4668682	0.98	3.508	+	MGRN1	ENSG00000102858.13	Intron
chr2	9317902	9318004	0.98	3.508	+	ASAP2	ENSG00000151693.11	Intron
chr7	94667985	94668005	0.97	3.508	+	PEG10	ENSG00000242265.6	3' UTR
chr10	62096673	62096734	0.99	3.507	+	ARID5B	ENSG00000150347.17	3' UTR
chr13	113859256	113859280	0.98	3.507	-	GAS6	ENSG00000183087.15	Intron
chr5	140116383	140116552	0.99	3.507	+	PURA	ENSG00000185129.8	3' UTR
chr7	139561873	139561920	0.99	3.507	-	HIPK2	ENSG00000064393.16	3' UTR
chr1	85583476	85583527	0.99	3.506	+	CCN1	ENSG00000142871.18	3' UTR
chr9	124692526	124692541	0.99	3.506	+	hsa-mir-181a-2	MI0000269	miRNA
chr12	74539912	74540001	0.99	3.505	+	ATXN7L3B	ENSG00000253719.4	3' UTR
chr15	55619623	55619663	0.97	3.505	-	PRTG	ENSG00000166450.13	3' UTR
chr16	85572299	85572325	0.99	3.505	+	GSE1	ENSG00000131149.19	Intron
chr3	150627800	150627901	0.99	3.505	+	SELENOT	ENSG00000198843.14	3' UTR
chr2	85544829	85544887	0.97	3.504	+	MAT2A	ENSG00000168906.13	3' UTR
chr19	47490132	47490302	0.99	3.503	-	NAPA	ENSG00000105402.8	Intron
chr20	36047489	36047531	0.99	3.503	-	NORAD	ENSG00000260032.2	Other
chr15	48410114	48410229	0.98	3.502	-	FBN1	ENSG00000166147.15	3' UTR
chr16	46915585	46915607	0.99	3.502	+	GPT2	ENSG00000166123.14	Intron
chr16	4668815	4668859	0.97	3.501	+	MGRN1	ENSG00000102858.13	Intron
chr16	81578018	81578283	0.98	3.501	+	CMIP	ENSG00000153815.18	Intron
chr19	2039563	2039668	0.97	3.501	-	MKNK2	ENSG00000099875.16	CDS
chr21	45154974	45155014	0.98	3.501	+	ADARB1	ENSG00000197381.17	Intron
chr22	49901551	49901588	0.98	3.501	-	ALG12	ENSG00000182858.14	3' UTR
chr22	49902811	49902861	0.97	3.501	-	ALG12	ENSG00000182858.14	3' UTR
chr1	203308143	203308170	0.97	3.5	+	BTG2	ENSG00000159388.6	3' UTR
chr17	70176989	70177133	0.99	3.498	+	KCNJ2	ENSG00000123700.5	3' UTR
chr18	3458204	3458364	0.99	3.498	+	TGIF1	ENSG00000177426.22	3' UTR
chr9	134843721	134843756	0.96	3.498	+	COL5A1	ENSG00000130635.16	3' UTR
chr16	81379937	81380047	0.99	3.497	+	GAN	ENSG00000261609.8	3' UTR
chr10	1130076	1130216	0.99	3.496	+	WDR37	ENSG00000047056.17	3' UTR
chr11	114253333	114253414	0.97	3.496	+	ZBTB16	ENSG00000109906.15	3' UTR
chr19	53559311	53559333	0.99	3.496	+	ZNF331	ENSG00000130844.19	Intron
chr7	45912386	45912438	0.98	3.496	-	IGFBP3	ENSG00000146674.16	3' UTR
chr13	113862045	113862087	0.99	3.495	-	GAS6	ENSG00000183087.15	Intron
chr11	117168136	117168177	0.97	3.494	+	PAFAH1B2	ENSG00000168092.14	3' UTR
chr11	117168177	117168225	0.99	3.494	+	PAFAH1B2	ENSG00000168092.14	3' UTR
chr6	7251065	7251153	0.99	3.494	+	RREB1	ENSG00000124782.21	3' UTR
chr1	155016995	155017014	0.99	3.493	+	ZBTB7B	ENSG00000160685.14	3' UTR
chr4	173331904	173331963	0.98	3.493	-	HMGB2	ENSG00000164104.12	3' UTR
chr8	23021928	23021969	0.99	3.491	-	TNFRSF10B	ENSG00000120889.13	3' UTR
chr12	57191790	57191916	0.99	3.489	+	LRP1	ENSG00000123384.14	Intron
chr15	78498301	78498383	0.97	3.489	+	IREB2	ENSG00000136381.13	3' UTR
chr19	53559993	53560045	0.99	3.489	+	ZNF331	ENSG00000130844.19	Intron
chr9	126881695	126881789	0.99	3.488	+	ZBTB34	ENSG00000177125.6	3' UTR
chr17	68046666	68046770	0.98	3.487	+	KPNA2	ENSG00000182481.10	3' UTR
chr7	101138247	101138287	0.99	3.485	+	SERPINE1	ENSG00000106366.9	3' UTR
chr2	1679623	1679649	0.99	3.483	-	PXDN	ENSG00000130508.11	Intron
chr16	4668890	4668926	0.98	3.482	+	MGRN1	ENSG00000102858.13	Intron
chr22	40335412	40335495	0.99	3.482	+	TNRC6B	ENSG00000100354.21	3' UTR
chr5	87287520	87287734	0.97	3.482	+	RASA1	ENSG00000145715.15	Intron
chr6	7251264	7251379	0.98	3.482	+	RREB1	ENSG00000124782.21	3' UTR
chr13	113859333	113859341	0.99	3.481	-	GAS6	ENSG00000183087.15	Intron
chr5	97033994	97034049	0.98	3.481	+	LNPEP	ENSG00000113441.16	3' UTR
chr15	98958825	98958873	0.99	3.48	+	IGF1R	ENSG00000140443.15	3' UTR
chr6	11138628	11138701	0.99	3.48	+	SMIM13	ENSG00000224531.6	3' UTR
chr13	113858479	113858535	0.99	3.479	-	GAS6	ENSG00000183087.15	Intron
chr13	113859124	113859136	0.99	3.479	-	GAS6	ENSG00000183087.15	Intron
chr22	49901678	49901750	0.99	3.478	-	ALG12	ENSG00000182858.14	3' UTR
chr5	139680869	139680934	0.99	3.478	+	CXXC5	ENSG00000171604.12	CDS
chr7	90415309	90415444	0.98	3.478	+	CLDN12	ENSG00000157224.16	3' UTR
chr19	2039500	2039563	0.99	3.477	-	MKNK2	ENSG00000099875.16	3' UTR
chr15	62823967	62823981	0.98	3.475	+	hsa-mir-190a	MI0000486	miRNA
chr15	62823986	62823995	0.99	3.475	+	hsa-mir-190a	MI0000486	miRNA
chr10	127017520	127017617	0.99	3.474	+	DOCK1	ENSG00000150760.13	Intron
chr2	240527129	240527264	0.98	3.474	-	ANKMY1	ENSG00000144504.16	Intron
chr16	46915371	46915412	0.98	3.473	+	GPT2	ENSG00000166123.14	Intron
chr11	114253464	114253509	0.97	3.472	+	ZBTB16	ENSG00000109906.15	3' UTR
chr20	36049328	36049352	0.96	3.471	-	NORAD	ENSG00000260032.2	Other
chr5	62386053	62386263	0.99	3.471	+	KIF2A	ENSG00000068796.19	3' UTR
chr10	132364409	132364553	0.99	3.469	+	LRRC27	ENSG00000148814.18	Intron
chr16	85572490	85572593	0.98	3.469	+	GSE1	ENSG00000131149.19	Intron
chr2	20032961	20033018	0.99	3.469	-	LAPTM4A	ENSG00000068697.7	3' UTR
chr21	45155722	45155884	0.99	3.468	+	ADARB1	ENSG00000197381.17	Intron
chr1	25769064	25769111	0.99	3.466	+	MAN1C1	ENSG00000117643.15	Intron
chr11	33356752	33356820	0.99	3.466	+	HIPK3	ENSG00000110422.12	3' UTR
chr22	47004637	47004682	0.98	3.466	+	TBC1D22A	ENSG00000054611.14	Intron
chr12	57192192	57192241	0.99	3.465	+	LRP1	ENSG00000123384.14	Intron
chr13	113862341	113862453	0.99	3.465	-	GAS6	ENSG00000183087.15	Intron
chr19	57307872	57307967	0.97	3.465	+	ENSG00000268205	ENSG00000268205.1	Other
chr5	97033933	97033994	0.98	3.464	+	LNPEP	ENSG00000113441.16	3' UTR
chr8	125438075	125438190	0.97	3.464	+	TRIB1	ENSG00000173334.4	3' UTR
chr2	1679209	1679238	0.99	3.463	-	PXDN	ENSG00000130508.11	Intron
chr22	49902779	49902811	0.97	3.463	-	ALG12	ENSG00000182858.14	3' UTR
chr2	96801332	96801624	0.98	3.461	+	CNNM4	ENSG00000158158.12	Intron
chr1	183144508	183144548	0.98	3.46	+	LAMC1	ENSG00000135862.6	3' UTR
chr16	4668619	4668643	0.98	3.46	+	MGRN1	ENSG00000102858.13	Intron
chr8	81800583	81800804	0.98	3.46	-	SNX16	ENSG00000104497.15	3' UTR
chr9	126885325	126885391	0.99	3.46	+	ZBTB34	ENSG00000177125.6	3' UTR
chr9	126885710	126885780	0.99	3.46	+	ZBTB34	ENSG00000177125.6	3' UTR
chr22	40324534	40324651	0.99	3.458	+	TNRC6B	ENSG00000100354.21	3' UTR
chr10	89014907	89015072	0.97	3.457	+	FAS	ENSG00000026103.25	3' UTR
chr2	1679983	1680074	0.99	3.457	-	PXDN	ENSG00000130508.11	Intron
chr1	102877505	102877644	0.97	3.456	-	COL11A1	ENSG00000060718.22	3' UTR
chr9	128917932	128917987	0.98	3.455	+	LRRC8A	ENSG00000136802.12	3' UTR
chr12	5481696	5481748	0.97	3.454	+	NTF3	ENSG00000185652.12	Intron
chr7	55167367	55167455	0.99	3.454	+	EGFR	ENSG00000146648.21	Intron
chr9	134828400	134828451	0.98	3.454	+	COL5A1	ENSG00000130635.16	Intron
chr16	46915853	46915908	0.98	3.453	+	GPT2	ENSG00000166123.14	Intron
chr2	86777559	86777700	0.99	3.453	+	RMND5A	ENSG00000153561.13	3' UTR
chr5	97034049	97034092	0.97	3.453	+	LNPEP	ENSG00000113441.16	3' UTR
chr1	155134752	155134794	0.96	3.452	+	EFNA1	ENSG00000169242.12	3' UTR
chr10	72275470	72275502	0.98	3.452	+	DDIT4	ENSG00000168209.6	3' UTR
chr8	23021848	23021928	0.98	3.452	-	TNFRSF10B	ENSG00000120889.13	3' UTR
chr12	22690122	22690267	0.99	3.449	+	ETNK1	ENSG00000139163.16	3' UTR
chr2	111167092	111167184	0.98	3.448	+	BCL2L11	ENSG00000153094.24	3' UTR
chr4	138164959	138165129	0.98	3.445	-	SLC7A11	ENSG00000151012.13	3' UTR
chr10	70879777	70879866	0.98	3.443	+	SGPL1	ENSG00000166224.18	3' UTR
chr16	4668583	4668619	0.96	3.443	+	MGRN1	ENSG00000102858.13	Intron
chr3	30692612	30692684	0.98	3.443	+	TGFBR2	ENSG00000163513.19	3' UTR
chr1	214348713	214348871	0.99	3.442	-	PTPN14	ENSG00000152104.12	3' UTR
chr19	1258186	1258261	0.98	3.442	+	MIDN	ENSG00000167470.14	3' UTR
chr2	86773899	86773984	0.99	3.442	+	RMND5A	ENSG00000153561.13	3' UTR
chr7	64709293	64709399	0.99	3.442	+	ZNF107	ENSG00000196247.13	3' UTR
chr13	113859327	113859333	0.99	3.44	-	GAS6	ENSG00000183087.15	Intron
chr19	41918523	41918757	0.98	3.439	+	ARHGEF1	ENSG00000076928.19	Intron
chr9	134843392	134843458	0.99	3.439	+	COL5A1	ENSG00000130635.16	3' UTR
chr19	1258732	1258758	0.99	3.437	+	MIDN	ENSG00000167470.14	3' UTR
chr9	111934215	111934262	0.98	3.437	+	UGCG	ENSG00000148154.10	3' UTR
chr1	150576639	150576681	0.98	3.435	-	MCL1	ENSG00000143384.14	3' UTR
chr12	124357749	124357836	0.98	3.435	-	NCOR2	ENSG00000196498.14	Intron
chr9	111933194	111933221	0.99	3.435	+	UGCG	ENSG00000148154.10	3' UTR
chr14	44928454	44928532	0.99	3.434	-	KLHL28	ENSG00000179454.14	3' UTR
chr8	76864165	76864301	0.99	3.434	+	ZFHX4	ENSG00000091656.19	CDS
chr12	95308493	95308500	0.98	3.432	+	hsa-mir-331	MI0000812	miRNA
chr16	4668532	4668548	0.99	3.432	+	MGRN1	ENSG00000102858.13	Intron
chr1	23962531	23962640	0.98	3.431	+	PNRC2	ENSG00000189266.13	3' UTR
chr5	72209458	72209531	0.97	3.431	+	MAP1B	ENSG00000131711.15	3' UTR
chr9	111933493	111933518	0.98	3.431	+	UGCG	ENSG00000148154.10	3' UTR
chr9	134761019	134761087	0.98	3.431	+	COL5A1	ENSG00000130635.16	Intron
chr11	33356908	33356976	0.99	3.43	+	HIPK3	ENSG00000110422.12	3' UTR
chr7	20415191	20415305	0.99	3.429	+	ITGB8	ENSG00000105855.10	3' UTR
chr8	90625469	90625534	0.99	3.428	-	TMEM64	ENSG00000180694.14	3' UTR
chr12	65246897	65247039	0.99	3.427	+	LEMD3	ENSG00000174106.3	3' UTR
chr13	113775000	113775031	0.99	3.427	+	TMEM255B	ENSG00000184497.13	Intron
chr10	132364801	132364846	0.99	3.426	+	LRRC27	ENSG00000148814.18	Intron
chr8	103332031	103332068	0.98	3.426	+	FZD6	ENSG00000164930.12	3' UTR
chr11	63627248	63627340	0.98	3.424	-	ATL3	ENSG00000184743.13	3' UTR
chr14	52640124	52640185	0.99	3.424	-	ERO1A	ENSG00000197930.13	3' UTR
chr15	63308090	63308201	0.98	3.424	+	APH1B	ENSG00000138613.14	3' UTR
chr3	172398146	172398252	0.98	3.424	+	FNDC3B	ENSG00000075420.13	3' UTR
chr4	38700855	38701011	0.97	3.424	+	KLF3	ENSG00000109787.13	3' UTR
chr13	110149972	110150007	0.97	3.423	-	COL4A1	ENSG00000187498.16	3' UTR
chr2	1679864	1679941	0.98	3.423	-	PXDN	ENSG00000130508.11	Intron
chr2	74214340	74214396	0.98	3.423	+	MTHFD2	ENSG00000065911.13	3' UTR
chr20	49246707	49246843	0.99	3.423	-	ZNFX1	ENSG00000124201.15	3' UTR
chr7	151238443	151238474	0.98	3.423	+	hsa-mir-671	MI0003760	miRNA
chr11	65127761	65127843	0.98	3.422	-	SYVN1	ENSG00000162298.19	3' UTR
chr12	102315330	102315345	0.97	3.421	+	HELLPAR|LINC02456	ENSG00000281344.1||ENSG00000283052.1	Other
chr12	102315345	102315355	0.99	3.421	+	LINC02456|HELLPAR	ENSG00000283052.1||ENSG00000281344.1	Other
chr8	144602552	144602637	0.98	3.42	-	ARHGAP39	ENSG00000147799.12	Intron
chr1	225402601	225402656	0.96	3.419	-	LBR	ENSG00000143815.15	3' UTR
chr17	1713966	1713977	0.97	3.419	-	hsa-mir-22	MI0000078	miRNA
chr8	103332637	103332676	0.99	3.417	+	FZD6	ENSG00000164930.12	3' UTR
chr2	69939427	69939564	0.97	3.416	+	MXD1	ENSG00000059728.11	3' UTR
chr4	8069540	8069666	0.98	3.416	-	ABLIM2	ENSG00000163995.21	Intron
chr8	17570289	17570324	0.98	3.415	+	SLC7A2	ENSG00000003989.18	3' UTR
chr9	94176375	94176386	0.98	3.414	+	hsa-let-7f-1	MI0000067	miRNA
chr15	39597357	39597437	0.98	3.413	+	THBS1	ENSG00000137801.11	3' UTR
chr15	73560679	73560768	0.98	3.413	-	NPTN	ENSG00000156642.17	3' UTR
chr19	53560225	53560276	0.98	3.413	+	ZNF331	ENSG00000130844.19	Intron
chr5	131643370	131643487	0.99	3.413	-	FNIP1	ENSG00000217128.13	3' UTR
chr9	91710817	91710974	0.99	3.413	-	ROR2	ENSG00000169071.15	Intron
chr12	26069041	26069157	0.98	3.41	+	RASSF8	ENSG00000123094.16	3' UTR
chr1	30931587	30931693	0.99	3.408	-	PUM1	ENSG00000134644.16	3' UTR
chr1	36340548	36340595	0.98	3.408	-	STK40	ENSG00000196182.11	3' UTR
chr13	110150320	110150365	0.98	3.407	-	COL4A1	ENSG00000187498.16	CDS
chr13	113856118	113856245	0.99	3.404	-	GAS6	ENSG00000183087.15	Intron
chr4	3229332	3229404	0.96	3.404	+	HTT	ENSG00000197386.14	Intron
chr17	82147055	82147288	0.98	3.403	-	CCDC57	ENSG00000176155.21	Intron
chr8	38918179	38918215	0.98	3.403	+	PLEKHA2	ENSG00000169499.15	Intron
chr12	65964357	65964426	0.99	3.402	+	HMGA2	ENSG00000149948.14	3' UTR
chr16	46915983	46916064	0.98	3.402	+	GPT2	ENSG00000166123.14	Intron
chr7	101138212	101138247	0.98	3.401	+	SERPINE1	ENSG00000106366.9	3' UTR
chr20	36048609	36048633	0.99	3.4	-	NORAD	ENSG00000260032.2	Other
chr13	113851817	113851880	0.98	3.399	-	GAS6	ENSG00000183087.15	Intron
chr12	5481989	5482027	0.97	3.398	+	NTF3	ENSG00000185652.12	Intron
chr16	46915412	46915434	0.98	3.398	+	GPT2	ENSG00000166123.14	Intron
chr9	121895892	121896127	0.99	3.398	-	TTLL11	ENSG00000175764.17	Intron
chr3	68977409	68977551	0.99	3.397	-	EOGT	ENSG00000163378.14	3' UTR
chr11	64114121	64114304	0.99	3.396	-	MACROD1	ENSG00000133315.12	Intron
chr6	43101722	43101731	0.98	3.396	+	PTK7	ENSG00000112655.16	Intron
chr6	43101731	43101741	0.99	3.396	+	PTK7	ENSG00000112655.16	Intron
chr6	43101741	43101747	0.99	3.396	+	PTK7	ENSG00000112655.16	Intron
chr5	173134686	173134759	0.99	3.395	+	CREBRF	ENSG00000164463.12	3' UTR
chr1	25767789	25767837	0.99	3.394	+	MAN1C1	ENSG00000117643.15	Intron
chr12	112297104	112297132	0.97	3.394	-	HECTD4	ENSG00000173064.14	Intron
chr10	1232680	1232787	0.99	3.393	-	ADARB2	ENSG00000185736.16	Intron
chr15	48410229	48410337	0.98	3.393	-	FBN1	ENSG00000166147.15	3' UTR
chr9	134747562	134747635	0.98	3.393	+	COL5A1	ENSG00000130635.16	Intron
chr1	2309473	2309505	0.99	3.392	+	SKI	ENSG00000157933.10	3' UTR
chr3	38492924	38493071	0.98	3.392	+	ACVR2B	ENSG00000114739.14	3' UTR
chr8	38918768	38918839	0.99	3.392	+	PLEKHA2	ENSG00000169499.15	Intron
chr13	113851998	113852018	0.99	3.391	-	GAS6	ENSG00000183087.15	Intron
chr19	47490302	47490353	0.98	3.391	-	NAPA	ENSG00000105402.8	Intron
chr7	34562138	34562142	0.97	3.39	-	NPSR1-AS1	ENSG00000197085.11	Other
chr7	34562142	34562151	0.99	3.39	-	NPSR1-AS1	ENSG00000197085.11	Other
chr7	34562151	34562161	0.98	3.39	-	NPSR1-AS1	ENSG00000197085.11	Other
chr16	84975658	84975690	0.98	3.389	-	ZDHHC7	ENSG00000153786.13	3' UTR
chr16	81380284	81380433	0.99	3.386	+	GAN	ENSG00000261609.8	3' UTR
chr2	111168331	111168405	0.98	3.386	+	BCL2L11	ENSG00000153094.24	3' UTR
chr22	46226071	46226255	0.99	3.385	+	PPARA	ENSG00000186951.17	Intron
chr4	6579437	6579795	0.99	3.385	+	MAN2B2	ENSG00000013288.9	Intron
chr19	12792892	12792898	0.99	3.384	+	JUNB	ENSG00000171223.6	3' UTR
chr2	189032904	189032990	0.98	3.384	-	COL5A2	ENSG00000204262.14	3' UTR
chr11	33355051	33355176	0.99	3.383	+	HIPK3	ENSG00000110422.12	3' UTR
chr16	46915472	46915502	0.99	3.382	+	GPT2	ENSG00000166123.14	Intron
chr19	2038762	2038814	0.96	3.382	-	MKNK2	ENSG00000099875.16	3' UTR
chr19	57298263	57298366	0.99	3.382	+	ENSG00000288899	ENSG00000288899.1	Other
chr3	120396272	120396390	0.99	3.382	-	FSTL1	ENSG00000163430.12	3' UTR
chr5	97032309	97032402	0.97	3.382	+	LNPEP	ENSG00000113441.16	3' UTR
chr5	72911575	72911710	0.99	3.381	+	TNPO1	ENSG00000083312.19	3' UTR
chr1	91683385	91683432	0.97	3.38	-	TGFBR3	ENSG00000069702.11	3' UTR
chr15	55619403	55619503	0.98	3.38	-	PRTG	ENSG00000166450.13	3' UTR
chr1	203309258	203309278	0.98	3.378	+	BTG2	ENSG00000159388.6	3' UTR
chr13	113854544	113854558	0.98	3.377	-	GAS6	ENSG00000183087.15	Intron
chr5	97033783	97033829	0.99	3.377	+	LNPEP	ENSG00000113441.16	3' UTR
chr10	3778746	3778868	0.99	3.376	-	KLF6	ENSG00000067082.15	3' UTR
chr8	17565437	17565536	0.99	3.375	+	SLC7A2	ENSG00000003989.18	3' UTR
chr15	68293589	68293699	0.99	3.374	+	FEM1B	ENSG00000169018.6	3' UTR
chr7	90413942	90414051	0.97	3.374	+	CLDN12	ENSG00000157224.16	3' UTR
chr13	113851458	113851481	0.97	3.373	-	GAS6	ENSG00000183087.15	Intron
chr14	100526950	100527012	0.98	3.373	+	WDR25	ENSG00000176473.14	Intron
chr2	9317546	9317681	0.98	3.373	+	ASAP2	ENSG00000151693.11	Intron
chr5	176526846	176526909	0.99	3.373	-	RNF44	ENSG00000146083.12	3' UTR
chr19	4053193	4053261	0.99	3.372	-	ZBTB7A	ENSG00000178951.9	Intron
chr8	23022159	23022283	0.99	3.372	-	TNFRSF10B	ENSG00000120889.13	3' UTR
chr9	134759470	134759690	0.99	3.372	+	COL5A1	ENSG00000130635.16	Intron
chr1	207048710	207048914	0.99	3.371	-	YOD1	ENSG00000180667.11	3' UTR
chr13	113851627	113851717	0.98	3.371	-	GAS6	ENSG00000183087.15	Intron
chr3	150459681	150459816	0.98	3.371	+	TSC22D2	ENSG00000196428.13	3' UTR
chr5	98794024	98794120	0.99	3.371	+	RGMB	ENSG00000174136.13	3' UTR
chr2	38067657	38067695	0.98	3.37	-	CYP1B1	ENSG00000138061.12	3' UTR
chr22	35738806	35738883	0.97	3.369	-	RBFOX2	ENSG00000100320.24	3' UTR
chr13	49207793	49207854	0.98	3.368	+	FNDC3A	ENSG00000102531.16	3' UTR
chr2	187466768	187466858	0.98	3.367	-	TFPI	ENSG00000003436.16	3' UTR
chr7	90414976	90415061	0.99	3.367	+	CLDN12	ENSG00000157224.16	3' UTR
chr4	7027987	7028221	0.99	3.365	+	TBC1D14	ENSG00000132405.19	Intron
chr9	134760570	134760646	0.96	3.364	+	COL5A1	ENSG00000130635.16	Intron
chr11	114255391	114255499	0.98	3.363	+	ZBTB16	ENSG00000109906.15	3' UTR
chr1	27098989	27099080	0.98	3.362	-	SLC9A1	ENSG00000090020.11	3' UTR
chr1	53556093	53556184	0.99	3.362	-	GLIS1	ENSG00000174332.6	Intron
chr19	47490353	47490478	0.97	3.362	-	NAPA	ENSG00000105402.8	Intron
chr19	11133753	11133796	0.98	3.361	+	LDLR	ENSG00000130164.14	3' UTR
chr8	103332328	103332391	0.98	3.361	+	FZD6	ENSG00000164930.12	3' UTR
chr9	72354698	72354787	0.98	3.361	-	ZFAND5	ENSG00000107372.13	3' UTR
chr1	53556590	53556777	0.97	3.36	-	GLIS1	ENSG00000174332.6	Intron
chr2	12742196	12742478	0.98	3.36	+	TRIB2	ENSG00000071575.12	3' UTR
chr1	114705031	114705088	0.99	3.359	-	NRAS	ENSG00000213281.5	3' UTR
chr15	39596951	39597048	0.96	3.358	+	THBS1	ENSG00000137801.11	3' UTR
chr1	28281139	28281209	0.99	3.357	+	SESN2	ENSG00000130766.5	3' UTR
chr19	1259004	1259053	0.96	3.357	+	MIDN	ENSG00000167470.14	3' UTR
chr2	177349626	177349664	0.98	3.357	-	NFE2L2	ENSG00000116044.17	Intron
chr14	44927746	44927810	0.99	3.356	-	KLHL28	ENSG00000179454.14	3' UTR
chr6	127969546	127969603	0.99	3.356	-	PTPRK	ENSG00000152894.15	3' UTR
chr13	113861841	113861874	0.99	3.355	-	GAS6	ENSG00000183087.15	Intron
chr14	81472968	81473071	0.99	3.355	-	SEL1L	ENSG00000071537.14	3' UTR
chr15	41300416	41300440	0.96	3.355	+	OIP5-AS1	ENSG00000247556.6	Other
chr16	46915908	46915983	0.99	3.355	+	GPT2	ENSG00000166123.14	Intron
chr4	3229044	3229156	0.99	3.355	+	HTT	ENSG00000197386.14	Intron
chr7	55166935	55167017	0.99	3.355	+	EGFR	ENSG00000146648.21	Intron
chr12	46358764	46358799	0.99	3.354	-	SLC38A2	ENSG00000134294.14	3' UTR
chr15	98958805	98958825	0.99	3.354	+	IGF1R	ENSG00000140443.15	3' UTR
chr4	8069968	8070087	0.96	3.354	-	ABLIM2	ENSG00000163995.21	Intron
chr1	53556266	53556326	0.99	3.353	-	GLIS1	ENSG00000174332.6	Intron
chr2	102178127	102178336	0.97	3.353	+	IL1R1	ENSG00000115594.12	3' UTR
chr7	90413610	90413750	0.99	3.353	+	CLDN12	ENSG00000157224.16	3' UTR
chr5	87287011	87287238	0.98	3.351	+	RASA1	ENSG00000145715.15	Intron
chr7	101138287	101138310	0.99	3.351	+	SERPINE1	ENSG00000106366.9	3' UTR
chr16	46915434	46915450	0.99	3.35	+	GPT2	ENSG00000166123.14	Intron
chr7	158781661	158781776	0.99	3.35	-	ESYT2	ENSG00000117868.18	Intron
chr2	109493456	109493610	0.98	3.349	+	SH3RF3	ENSG00000172985.11	Intron
chr12	21517276	21517407	0.99	3.347	+	GOLT1B	ENSG00000111711.10	3' UTR
chr20	36047570	36047697	0.98	3.347	-	NORAD	ENSG00000260032.2	Other
chr7	37951609	37951682	0.99	3.347	+	EPDR1	ENSG00000086289.13	3' UTR
chr8	17569715	17569743	0.98	3.347	+	SLC7A2	ENSG00000003989.18	3' UTR
chr12	112296122	112296209	0.99	3.345	-	HECTD4	ENSG00000173064.14	Intron
chr17	68267157	68267249	0.99	3.344	-	SLC16A6	ENSG00000108932.13	3' UTR
chr10	79354438	79354578	0.99	3.343	+	PPIF	ENSG00000108179.14	3' UTR
chr5	133956762	133956825	0.99	3.343	-	C5orf15	ENSG00000113583.8	3' UTR
chrX	120436753	120436825	0.99	3.343	-	LAMP2	ENSG00000005893.16	3' UTR
chr13	113775130	113775157	0.99	3.341	+	TMEM255B	ENSG00000184497.13	Intron
chr2	12741975	12742095	0.99	3.341	+	TRIB2	ENSG00000071575.12	3' UTR
chr2	96860615	96860643	0.97	3.341	-	SEMA4C	ENSG00000168758.11	CDS
chr13	110150233	110150283	0.99	3.34	-	COL4A1	ENSG00000187498.16	3' UTR
chr9	130454700	130454855	0.99	3.34	+	ASS1	ENSG00000130707.18	Intron
[truncated: 759 more rows]

## Sheet: KO Reproducible AGO2–peaks
ago2_peak_info
Chromosome	Start	End	Reproducibility	Log2 Fold Change	Strand	Gene	Ensembl ID	Feature
chr7	130876751	130876759	0.99	10.479	-	hsa-mir-29a	MI0000087	miRNA
chr7	130876759	130876772	0.99	10.479	-	hsa-mir-29a	MI0000087	miRNA
chr9	95085501	95085505	0.99	9.757	+	hsa-mir-27b	MI0000440	miRNA
chr1	40757303	40757324	0.99	9.746	+	hsa-mir-30c-1	MI0000736	miRNA
chr1	40757299	40757303	0.98	9.745	+	hsa-mir-30c-1	MI0000736	miRNA
chr1	40757294	40757299	0.99	9.741	+	hsa-mir-30c-1	MI0000736	miRNA
chr13	50049168	50049179	0.99	9.703	-	hsa-mir-15a	MI0000069	miRNA
chr13	50049179	50049185	0.99	9.703	-	hsa-mir-15a	MI0000069	miRNA
chr13	50049185	50049189	0.98	9.7	-	hsa-mir-15a	MI0000069	miRNA
chr13	50049163	50049168	0.99	9.698	-	hsa-mir-15a	MI0000069	miRNA
chr13	50049025	50049042	0.99	9.515	-	hsa-mir-16-1	MI0000070	miRNA
chr13	50049042	50049046	0.99	9.365	-	hsa-mir-16-1	MI0000070	miRNA
chr3	49020195	49020224	0.99	9.333	-	hsa-mir-425	MI0001448	miRNA
chr7	100094040	100094049	0.99	9.294	-	hsa-mir-106b	MI0000734	miRNA
chr7	100094049	100094058	0.98	9.294	-	hsa-mir-106b	MI0000734	miRNA
chr3	49020670	49020697	0.99	9.229	-	hsa-mir-191	MI0000465	miRNA
chr9	95085505	95085515	0.99	9.16	+	hsa-mir-27b	MI0000440	miRNA
chr13	50049046	50049051	0.98	9.148	-	hsa-mir-16-1	MI0000070	miRNA
chr11	122146566	122146581	0.98	9.142	-	hsa-let-7a-2	MI0000061	miRNA
chr9	95085261	95085280	0.99	9.136	+	hsa-mir-23b	MI0000439	miRNA
chr8	134804916	134804928	0.99	9.1	-	hsa-mir-30d	MI0000255	miRNA
chr8	134804928	134804938	0.98	9.1	-	hsa-mir-30d	MI0000255	miRNA
chr8	134804938	134804941	0.98	9.085	-	hsa-mir-30d	MI0000255	miRNA
chr11	122146581	122146592	0.99	9.037	-	hsa-let-7a-2	MI0000061	miRNA
chr7	100093832	100093840	0.99	8.988	-	hsa-mir-93	MI0000095	miRNA
chr13	91350621	91350640	0.99	8.897	+	hsa-mir-17	MI0000071	miRNA
chr13	91350618	91350621	0.99	8.895	+	hsa-mir-17	MI0000071	miRNA
chr19	51693287	51693292	0.99	8.872	+	hsa-mir-125a	MI0000469	miRNA
chr8	134800569	134800593	0.99	8.872	-	hsa-mir-30b	MI0000441	miRNA
chr13	91351072	91351089	0.98	8.795	+	hsa-mir-20a	MI0000076	miRNA
chr13	91351089	91351095	0.99	8.791	+	hsa-mir-20a	MI0000076	miRNA
chr13	91351069	91351072	0.99	8.767	+	hsa-mir-20a	MI0000076	miRNA
chr3	160404608	160404612	0.99	8.723	+	hsa-mir-15b	MI0000438	miRNA
chr3	160404612	160404630	0.99	8.723	+	hsa-mir-15b	MI0000438	miRNA
chr13	91350615	91350618	0.99	8.71	+	hsa-mir-17	MI0000071	miRNA
chr13	91351255	91351267	0.99	8.703	+	hsa-mir-19b-1	MI0000074	miRNA
chr9	95085280	95085287	0.99	8.67	+	hsa-mir-23b	MI0000439	miRNA
chr13	91351243	91351246	0.99	8.535	+	hsa-mir-19b-1	MI0000074	miRNA
chr13	91351246	91351255	0.99	8.535	+	hsa-mir-19b-1	MI0000074	miRNA
chr13	91351240	91351243	0.99	8.534	+	hsa-mir-19b-1	MI0000074	miRNA
chr9	95085519	95085529	0.99	8.484	+	hsa-mir-27b	MI0000440	miRNA
chr3	160404605	160404608	0.98	8.465	+	hsa-mir-15b	MI0000438	miRNA
chr9	21512154	21512166	0.99	8.395	-	hsa-mir-31	MI0000089	miRNA
chr9	21512166	21512182	0.99	8.395	-	hsa-mir-31	MI0000089	miRNA
chr22	41900965	41900970	0.98	8.289	+	hsa-mir-33a	MI0000091	miRNA
chr1	40754367	40754385	0.99	8.235	+	hsa-mir-30e	MI0000749	miRNA
chr1	40754385	40754395	0.99	8.235	+	hsa-mir-30e	MI0000749	miRNA
chr3	160404757	160404769	0.99	8.161	+	hsa-mir-16-2	MI0000115	miRNA
chr3	160404769	160404781	0.98	8.161	+	hsa-mir-16-2	MI0000115	miRNA
chr1	198859129	198859136	0.99	8.07	-	hsa-mir-181a-1	MI0000289	miRNA
chr6	99525244	99525249	0.98	7.921	+	TSTD3	ENSG00000279170.3	Intron
chr6	99525249	99525272	0.98	7.921	+	TSTD3	ENSG00000279170.3	Intron
chr3	160404750	160404757	0.98	7.9	+	hsa-mir-16-2	MI0000115	miRNA
chr8	22244985	22245000	0.99	7.704	-	hsa-mir-320a	MI0000542	miRNA
chr8	22244977	22244985	0.99	7.702	-	hsa-mir-320a	MI0000542	miRNA
chr21	16590249	16590265	0.99	7.642	+	hsa-mir-125b-2	MI0000470	miRNA
chr21	16590265	16590274	0.99	7.641	+	hsa-mir-125b-2	MI0000470	miRNA
chr2	218402658	218402671	0.98	7.627	+	hsa-mir-26b	MI0000084	miRNA
chr2	218402671	218402679	0.99	7.627	+	hsa-mir-26b	MI0000084	miRNA
chrX	45747044	45747060	0.98	7.626	-	hsa-mir-222	MI0000299	miRNA
chr16	15643301	15643311	0.99	7.622	+	hsa-mir-484	MI0002468	miRNA
chr16	15643311	15643324	0.98	7.622	+	hsa-mir-484	MI0002468	miRNA
chr16	15643297	15643301	0.99	7.597	+	hsa-mir-484	MI0002468	miRNA
chr8	22244973	22244977	0.99	7.517	-	hsa-mir-320a	MI0000542	miRNA
chr9	124693721	124693739	0.99	7.498	+	hsa-mir-181b-2	MI0000683	miRNA
chr16	56858523	56858527	0.98	7.454	+	hsa-mir-138-2	MI0000455	miRNA
chrX	134546682	134546689	0.98	7.311	-	hsa-mir-424	MI0001446	miRNA
chrX	134546679	134546682	0.98	7.284	-	hsa-mir-424	MI0001446	miRNA
chr17	59151147	59151174	0.98	7.265	-	hsa-mir-301a	MI0000745	miRNA
chr16	56858527	56858537	0.99	7.251	+	hsa-mir-138-2	MI0000455	miRNA
chr16	56858537	56858550	0.99	7.251	+	hsa-mir-138-2	MI0000455	miRNA
chrX	45747030	45747044	0.99	7.176	-	hsa-mir-222	MI0000299	miRNA
chr1	207801864	207801874	0.99	7.156	-	hsa-mir-29c	MI0000735	miRNA
chr1	207801881	207801889	0.99	7.154	-	hsa-mir-29c	MI0000735	miRNA
chr3	44114254	44114258	0.97	7.028	+	hsa-mir-138-1	MI0000476	miRNA
chr7	1022987	1022999	0.99	7.027	-	hsa-mir-339	MI0000815	miRNA
chr7	1022999	1023015	0.98	7.025	-	hsa-mir-339	MI0000815	miRNA
chrX	74287326	74287332	0.98	7	-	hsa-mir-374a	MI0000782	miRNA
chrX	74287332	74287347	0.98	7	-	hsa-mir-374a	MI0000782	miRNA
chrX	74287323	74287326	0.98	6.983	-	hsa-mir-374a	MI0000782	miRNA
chr21	16539102	16539123	0.98	6.945	+	hsa-mir-99a	MI0000101	miRNA
chr6	33207867	33207874	0.99	6.936	+	hsa-mir-219a-1	MI0000296	miRNA
chr21	16539098	16539102	0.99	6.934	+	hsa-mir-99a	MI0000101	miRNA
chrX	134546689	134546704	0.99	6.934	-	hsa-mir-424	MI0001446	miRNA
chr6	33207874	33207877	0.98	6.932	+	hsa-mir-219a-1	MI0000296	miRNA
chr9	124692497	124692511	0.98	6.932	+	hsa-mir-181a-2	MI0000269	miRNA
chr2	218402654	218402658	0.99	6.92	+	hsa-mir-26b	MI0000084	miRNA
chr3	37969409	37969413	0.99	6.83	+	hsa-mir-26a-1	MI0000083	miRNA
chr3	37969413	37969421	0.98	6.83	+	hsa-mir-26a-1	MI0000083	miRNA
chr3	37969421	37969434	0.99	6.83	+	hsa-mir-26a-1	MI0000083	miRNA
chrX	134169681	134169698	0.99	6.825	-	hsa-mir-19b-2	MI0000075	miRNA
chrX	134169698	134169710	0.98	6.825	-	hsa-mir-19b-2	MI0000075	miRNA
chr3	44114234	44114245	0.99	6.805	+	hsa-mir-138-1	MI0000476	miRNA
chr3	44114245	44114254	0.99	6.805	+	hsa-mir-138-1	MI0000476	miRNA
chr6	33207850	33207867	0.99	6.69	+	hsa-mir-219a-1	MI0000296	miRNA
chr11	2139262	2139276	0.98	6.566	-	IGF2	ENSG00000167244.22	5' UTR
chr19	51692613	51692619	0.99	6.557	+	hsa-mir-99b	MI0000746	miRNA
chr17	48037175	48037192	0.99	6.512	-	hsa-mir-152	MI0000462	miRNA
chr17	48037192	48037197	0.99	6.507	-	hsa-mir-152	MI0000462	miRNA
chr17	48037171	48037175	0.98	6.505	-	hsa-mir-152	MI0000462	miRNA
chr11	2139276	2139281	0.99	6.501	-	IGF2	ENSG00000167244.22	5' UTR
chr10	103394337	103394344	0.98	6.499	-	hsa-mir-1307	MI0006444	miRNA
chr13	91350652	91350662	0.98	6.454	+	hsa-mir-17	MI0000071	miRNA
chr11	2129891	2129910	0.99	6.412	-	IGF2	ENSG00000167244.22	3' UTR
chr11	2139120	2139136	0.97	6.41	-	IGF2	ENSG00000167244.22	5' UTR
chr11	2129910	2129926	0.98	6.407	-	IGF2	ENSG00000167244.22	3' UTR
chr11	2129926	2129931	0.99	6.402	-	IGF2	ENSG00000167244.22	3' UTR
chr11	2129931	2129936	0.99	6.396	-	IGF2	ENSG00000167244.22	3' UTR
chr17	30117103	30117118	0.99	6.392	+	hsa-mir-423	MI0001445	miRNA
chr11	2129936	2129938	0.98	6.364	-	IGF2	ENSG00000167244.22	3' UTR
chrX	98470594	98470601	0.99	6.344	+	ENSG00000281566	ENSG00000281566.4	Other
chrX	98470601	98470608	0.98	6.344	+	ENSG00000281566	ENSG00000281566.4	Other
chrX	98470581	98470594	0.99	6.34	+	ENSG00000281566	ENSG00000281566.4	Other
chr11	2139044	2139055	0.99	6.308	-	IGF2	ENSG00000167244.22	5' UTR
chr11	2129938	2129946	0.98	6.304	-	IGF2	ENSG00000167244.22	3' UTR
chr17	7223341	7223344	0.99	6.303	-	hsa-mir-324	MI0000813	miRNA
chr11	2138457	2138481	0.98	6.285	-	IGF2	ENSG00000167244.22	5' UTR
chr16	2090221	2090235	0.98	6.267	-	hsa-mir-1225	MI0006311	miRNA
chr11	2129946	2129955	0.98	6.259	-	IGF2	ENSG00000167244.22	3' UTR
chr7	94667599	94667629	0.99	6.232	+	PEG10	ENSG00000242265.6	3' UTR
chr11	2139234	2139249	0.98	6.22	-	IGF2	ENSG00000167244.22	5' UTR
chr3	44114230	44114234	0.98	6.218	+	hsa-mir-138-1	MI0000476	miRNA
chr4	173011460	173011466	0.99	6.194	+	GALNTL6	ENSG00000174473.16	Intron
chr4	173011466	173011473	0.99	6.194	+	GALNTL6	ENSG00000174473.16	Intron
chr4	173011473	173011481	0.97	6.194	+	GALNTL6	ENSG00000174473.16	Intron
chr4	173011481	173011485	0.97	6.194	+	GALNTL6	ENSG00000174473.16	Intron
chr12	123512042	123512059	0.99	6.192	-	RILPL1	ENSG00000188026.13	Intron
chr11	2138294	2138351	0.98	6.179	-	IGF2	ENSG00000167244.22	5' UTR
chr19	51692797	51692806	0.99	6.156	+	hsa-let-7e	MI0000066	miRNA
chr19	51692806	51692815	0.99	6.156	+	hsa-let-7e	MI0000066	miRNA
chr19	51692792	51692797	0.99	6.152	+	hsa-let-7e	MI0000066	miRNA
chr11	2129955	2129958	0.99	6.141	-	IGF2	ENSG00000167244.22	3' UTR
chr6	26330295	26330360	0.99	6.116	-	tRNA-iMet-CAT-1-4	tRNA-iMet-CAT-1-4	Other
chr2	43223294	43223375	0.99	6.106	-	ZFP36L2	ENSG00000152518.8	3' UTR
chr10	103394344	103394364	0.98	6.1	-	hsa-mir-1307	MI0006444	miRNA
chr1	91680693	91680742	0.99	6.099	-	TGFBR3	ENSG00000069702.11	3' UTR
chr1	155195232	155195237	0.97	6.096	+	hsa-mir-92b	MI0003560	miRNA
chr12	123512932	123512955	0.97	6.065	-	RILPL1	ENSG00000188026.13	Intron
chr11	2129662	2129679	0.99	6.058	-	IGF2	ENSG00000167244.22	3' UTR
chr1	155195237	155195245	0.99	6.045	+	hsa-mir-92b	MI0003560	miRNA
chr12	123512084	123512105	0.99	6.044	-	RILPL1	ENSG00000188026.13	Intron
chr11	2139353	2139362	0.99	6.039	-	IGF2	ENSG00000167244.22	5' UTR
chr11	2139362	2139378	0.98	6.038	-	IGF2	ENSG00000167244.22	5' UTR
chr12	123512708	123512747	0.99	6.032	-	RILPL1	ENSG00000188026.13	Intron
chr11	2139378	2139393	0.97	6.029	-	IGF2	ENSG00000167244.22	5' UTR
chrX	50008968	50008991	0.97	6.025	+	hsa-mir-362	MI0000762	miRNA
chr1	91680742	91680767	0.99	6.014	-	TGFBR3	ENSG00000069702.11	3' UTR
chr13	91350662	91350677	0.98	6.008	+	hsa-mir-17	MI0000071	miRNA
chr12	62603709	62603713	0.99	6.005	+	hsa-let-7i	MI0000434	miRNA
chr12	123512126	123512203	0.97	5.998	-	RILPL1	ENSG00000188026.13	Intron
chr11	2131777	2131779	0.99	5.997	-	IGF2|ENSG00000284779	ENSG00000167244.22||ENSG00000284779.3	3' UTR
chr11	2131789	2131792	0.99	5.99	-	ENSG00000284779|IGF2	ENSG00000284779.3||ENSG00000167244.22	3' UTR
chr12	123512767	123512797	0.98	5.986	-	RILPL1	ENSG00000188026.13	Intron
chr1	91680375	91680485	0.99	5.983	-	TGFBR3	ENSG00000069702.11	3' UTR
chr11	2138506	2138520	0.99	5.982	-	IGF2	ENSG00000167244.22	5' UTR
chr7	94667629	94667694	0.98	5.979	+	PEG10	ENSG00000242265.6	3' UTR
chr12	123511960	123512042	0.99	5.971	-	RILPL1	ENSG00000188026.13	Intron
chr7	129770445	129770474	0.99	5.963	-	hsa-mir-182	MI0000272	miRNA
chr17	17813899	17813911	0.99	5.96	-	hsa-mir-33b	MI0003646	miRNA
chrX	50008966	50008968	0.98	5.956	+	hsa-mir-362	MI0000762	miRNA
chr11	2131771	2131777	0.98	5.955	-	ENSG00000284779|IGF2	ENSG00000167244.22||ENSG00000284779.3	3' UTR
chr11	2131779	2131786	0.99	5.955	-	IGF2|ENSG00000284779	ENSG00000167244.22||ENSG00000284779.3	3' UTR
chr17	17813895	17813899	0.99	5.951	-	hsa-mir-33b	MI0003646	miRNA
chr11	2139136	2139152	0.98	5.948	-	IGF2	ENSG00000167244.22	5' UTR
chr11	2138427	2138457	0.99	5.946	-	IGF2	ENSG00000167244.22	5' UTR
chr22	35343752	35343800	0.99	5.943	+	TOM1	ENSG00000100284.22	Intron
chr11	2131786	2131789	0.99	5.94	-	ENSG00000284779|IGF2	ENSG00000284779.3||ENSG00000167244.22	3' UTR
chr12	123512105	123512126	0.99	5.936	-	RILPL1	ENSG00000188026.13	Intron
chr12	123512955	123512979	0.99	5.936	-	RILPL1	ENSG00000188026.13	Intron
chr11	2131769	2131771	0.99	5.935	-	IGF2|ENSG00000284779	ENSG00000167244.22||ENSG00000284779.3	3' UTR
chr11	2131750	2131753	0.99	5.931	-	IGF2|ENSG00000284779	ENSG00000284779.3||ENSG00000167244.22	3' UTR
chr11	2131792	2131794	0.99	5.921	-	IGF2|ENSG00000284779	ENSG00000284779.3||ENSG00000167244.22	3' UTR
chr11	2131810	2131817	0.99	5.912	-	ENSG00000284779|IGF2	ENSG00000284779.3||ENSG00000167244.22	3' UTR
chr18	74616863	74616907	0.99	5.911	+	ZNF407	ENSG00000215421.10	Intron
chr11	2131807	2131810	0.98	5.91	-	IGF2|ENSG00000284779	ENSG00000284779.3||ENSG00000167244.22	3' UTR
chr18	74617094	74617195	0.98	5.91	+	ZNF407	ENSG00000215421.10	Intron
chr11	2131764	2131769	0.99	5.907	-	ENSG00000284779|IGF2	ENSG00000167244.22||ENSG00000284779.3	3' UTR
chr22	35343818	35343858	0.99	5.899	+	TOM1	ENSG00000100284.22	Intron
chr10	89592760	89592772	0.98	5.898	-	hsa-mir-107	MI0000114	miRNA
chr10	89592772	89592784	0.97	5.898	-	hsa-mir-107	MI0000114	miRNA
chr10	89592755	89592760	0.99	5.896	-	hsa-mir-107	MI0000114	miRNA
chr12	123511555	123511599	0.99	5.893	-	RILPL1	ENSG00000188026.13	Intron
chr11	2131753	2131760	0.98	5.892	-	ENSG00000284779|IGF2	ENSG00000167244.22||ENSG00000284779.3	3' UTR
chr12	123512747	123512767	0.99	5.892	-	RILPL1	ENSG00000188026.13	Intron
chr11	2131760	2131764	0.97	5.88	-	ENSG00000284779|IGF2	ENSG00000284779.3||ENSG00000167244.22	3' UTR
chr18	74616907	74616951	0.99	5.88	+	ZNF407	ENSG00000215421.10	Intron
chr3	30691835	30691908	0.99	5.88	+	TGFBR2	ENSG00000163513.19	3' UTR
chr12	123511312	123511355	0.99	5.875	-	RILPL1	ENSG00000188026.13	Intron
chr11	2131830	2131833	0.99	5.87	-	ENSG00000284779|IGF2	ENSG00000284779.3||ENSG00000167244.22	3' UTR
chr11	2131745	2131750	0.99	5.866	-	ENSG00000284779|IGF2	ENSG00000284779.3||ENSG00000167244.22	3' UTR
chr11	2129716	2129728	0.99	5.864	-	IGF2	ENSG00000167244.22	3' UTR
chr11	2131726	2131729	0.99	5.864	-	IGF2|ENSG00000284779	ENSG00000167244.22||ENSG00000284779.3	3' UTR
chr11	2131722	2131726	0.99	5.861	-	ENSG00000284779|IGF2	ENSG00000284779.3||ENSG00000167244.22	3' UTR
chr11	2138687	2138709	0.99	5.855	-	IGF2	ENSG00000167244.22	5' UTR
chr11	2139347	2139353	0.99	5.854	-	IGF2	ENSG00000167244.22	5' UTR
chr11	2131833	2131850	0.98	5.85	-	IGF2|ENSG00000284779	ENSG00000284779.3||ENSG00000167244.22	3' UTR
chr11	2131718	2131722	0.98	5.849	-	ENSG00000284779|IGF2	ENSG00000167244.22||ENSG00000284779.3	3' UTR
chr12	123511264	123511312	0.99	5.847	-	RILPL1	ENSG00000188026.13	Intron
chr22	35343800	35343818	0.99	5.846	+	TOM1	ENSG00000100284.22	Intron
chr11	2139281	2139305	0.99	5.842	-	IGF2	ENSG00000167244.22	5' UTR
chr11	2131850	2131855	0.99	5.838	-	ENSG00000284779|IGF2	ENSG00000284779.3||ENSG00000167244.22	3' UTR
chr11	2139341	2139347	0.99	5.83	-	IGF2	ENSG00000167244.22	5' UTR
chr2	38067972	38067990	0.97	5.826	-	CYP1B1	ENSG00000138061.12	3' UTR
chr11	2131826	2131830	0.99	5.825	-	IGF2|ENSG00000284779	ENSG00000284779.3||ENSG00000167244.22	3' UTR
chr11	2131741	2131745	0.99	5.819	-	IGF2|ENSG00000284779	ENSG00000167244.22||ENSG00000284779.3	3' UTR
chr7	100093585	100093595	0.99	5.819	-	hsa-mir-25	MI0000082	miRNA
chr12	123512059	123512084	0.98	5.818	-	RILPL1	ENSG00000188026.13	Intron
chr11	2131710	2131714	0.98	5.817	-	ENSG00000284779|IGF2	ENSG00000284779.3||ENSG00000167244.22	3' UTR
chr11	2131714	2131718	0.99	5.817	-	IGF2|ENSG00000284779	ENSG00000284779.3||ENSG00000167244.22	3' UTR
chr11	2131860	2131866	0.98	5.816	-	IGF2|ENSG00000284779	ENSG00000284779.3||ENSG00000167244.22	3' UTR
chr1	40757324	40757326	0.99	5.813	+	hsa-mir-30c-1	MI0000736	miRNA
chr12	123511599	123511622	0.95	5.813	-	RILPL1	ENSG00000188026.13	Intron
chr11	2131661	2131667	0.99	5.812	-	ENSG00000284779|IGF2	ENSG00000167244.22||ENSG00000284779.3	3' UTR
chr11	2131857	2131860	0.98	5.809	-	IGF2|ENSG00000284779	ENSG00000284779.3||ENSG00000167244.22	3' UTR
chr2	38067928	38067972	0.99	5.809	-	CYP1B1	ENSG00000138061.12	3' UTR
chr11	2131866	2131874	0.98	5.805	-	IGF2|ENSG00000284779	ENSG00000284779.3||ENSG00000167244.22	3' UTR
chr1	155195245	155195258	0.97	5.802	+	hsa-mir-92b	MI0003560	miRNA
chr11	2131855	2131857	0.99	5.802	-	ENSG00000284779|IGF2	ENSG00000284779.3||ENSG00000167244.22	3' UTR
chr11	2131729	2131732	0.98	5.801	-	ENSG00000284779|IGF2	ENSG00000167244.22||ENSG00000284779.3	3' UTR
chr18	74617019	74617041	0.99	5.799	+	ZNF407	ENSG00000215421.10	Intron
chr11	2131739	2131741	0.99	5.793	-	ENSG00000284779|IGF2	ENSG00000284779.3||ENSG00000167244.22	3' UTR
chr11	2131658	2131661	0.97	5.791	-	ENSG00000284779|IGF2	ENSG00000167244.22||ENSG00000284779.3	3' UTR
chr11	2131681	2131684	0.99	5.787	-	IGF2|ENSG00000284779	ENSG00000167244.22||ENSG00000284779.3	3' UTR
chr11	2131671	2131674	0.98	5.784	-	ENSG00000284779|IGF2	ENSG00000167244.22||ENSG00000284779.3	3' UTR
chr11	2131732	2131739	0.99	5.784	-	IGF2|ENSG00000284779	ENSG00000167244.22||ENSG00000284779.3	3' UTR
chr11	2139332	2139341	0.98	5.784	-	IGF2	ENSG00000167244.22	5' UTR
chr19	4035888	4035926	0.99	5.78	+	PIAS4	ENSG00000105229.7	Intron
chr18	74617041	74617094	0.99	5.779	+	ZNF407	ENSG00000215421.10	Intron
chr12	123511355	123511433	0.99	5.775	-	RILPL1	ENSG00000188026.13	Intron
chr11	2131674	2131681	0.98	5.769	-	ENSG00000284779|IGF2	ENSG00000284779.3||ENSG00000167244.22	3' UTR
chr19	4035706	4035836	0.99	5.764	+	PIAS4	ENSG00000105229.7	Intron
chr11	2131684	2131696	0.99	5.763	-	ENSG00000284779|IGF2	ENSG00000167244.22||ENSG00000284779.3	3' UTR
chr11	2131707	2131710	0.99	5.758	-	ENSG00000284779|IGF2	ENSG00000167244.22||ENSG00000284779.3	3' UTR
chr11	2131698	2131701	0.99	5.757	-	ENSG00000284779|IGF2	ENSG00000284779.3||ENSG00000167244.22	3' UTR
chr11	2131701	2131707	0.99	5.756	-	ENSG00000284779|IGF2	ENSG00000167244.22||ENSG00000284779.3	3' UTR
chr19	4035836	4035846	0.98	5.752	+	PIAS4	ENSG00000105229.7	Intron
chr11	2131642	2131649	0.99	5.751	-	ENSG00000284779|IGF2	ENSG00000284779.3||ENSG00000167244.22	3' UTR
chr11	2131696	2131698	0.99	5.75	-	IGF2|ENSG00000284779	ENSG00000284779.3||ENSG00000167244.22	3' UTR
chr17	7223344	7223366	0.98	5.746	-	hsa-mir-324	MI0000813	miRNA
chr11	2139314	2139327	0.99	5.745	-	IGF2	ENSG00000167244.22	5' UTR
chr19	4036582	4036621	0.99	5.745	+	PIAS4	ENSG00000105229.7	Intron
chr11	2131878	2131882	0.99	5.739	-	ENSG00000284779|IGF2	ENSG00000284779.3||ENSG00000167244.22	3' UTR
chr17	17813911	17813919	0.98	5.739	-	hsa-mir-33b	MI0003646	miRNA
chr17	59137783	59137805	0.98	5.739	-	hsa-mir-454	MI0003820	miRNA
chr19	4035846	4035888	0.98	5.739	+	PIAS4	ENSG00000105229.7	Intron
chr12	123511712	123511732	0.99	5.738	-	RILPL1	ENSG00000188026.13	Intron
chr11	2131652	2131658	0.99	5.737	-	ENSG00000284779|IGF2	ENSG00000167244.22||ENSG00000284779.3	3' UTR
chr11	2131874	2131878	0.99	5.731	-	ENSG00000284779|IGF2	ENSG00000167244.22||ENSG00000284779.3	3' UTR
chr11	2139305	2139314	0.99	5.73	-	IGF2	ENSG00000167244.22	5' UTR
chr17	30117091	30117103	0.99	5.73	+	hsa-mir-423	MI0001445	miRNA
chr7	1022953	1022980	0.99	5.73	-	hsa-mir-339	MI0000815	miRNA
chr9	132377764	132377874	0.99	5.73	-	TTF1	ENSG00000125482.13	Intron
chr11	2139167	2139182	0.99	5.729	-	IGF2	ENSG00000167244.22	5' UTR
chr17	59137805	59137812	0.99	5.729	-	hsa-mir-454	MI0003820	miRNA
chr11	2131649	2131652	0.99	5.728	-	IGF2|ENSG00000284779	ENSG00000167244.22||ENSG00000284779.3	3' UTR
chr12	123511658	123511712	0.98	5.728	-	RILPL1	ENSG00000188026.13	Intron
chr7	100094016	100094025	0.99	5.728	-	hsa-mir-106b	MI0000734	miRNA
chr11	2131882	2131884	0.98	5.713	-	ENSG00000284779|IGF2	ENSG00000284779.3||ENSG00000167244.22	3' UTR
chrX	134170080	134170100	0.99	5.713	-	hsa-mir-18b	MI0001518	miRNA
chrX	134170100	134170108	0.97	5.713	-	hsa-mir-18b	MI0001518	miRNA
chr11	2139327	2139332	0.99	5.705	-	IGF2	ENSG00000167244.22	5' UTR
chr21	16539835	16539838	0.99	5.704	+	hsa-let-7c	MI0000064	miRNA
chr1	183953098	183953112	0.99	5.702	-	COLGALT2	ENSG00000198756.12	Intron
chr1	183953112	183953123	0.98	5.702	-	COLGALT2	ENSG00000198756.12	Intron
chr11	2130376	2130390	0.98	5.7	-	IGF2	ENSG00000167244.22	3' UTR
chr15	40088070	40088082	0.98	5.697	-	BMF	ENSG00000104081.14	3' UTR
chr11	2130372	2130376	0.96	5.689	-	IGF2	ENSG00000167244.22	3' UTR
chr12	123511113	123511142	0.99	5.689	-	RILPL1	ENSG00000188026.13	Intron
chr11	2131884	2131891	0.99	5.685	-	IGF2|ENSG00000284779	ENSG00000167244.22||ENSG00000284779.3	3' UTR
chr12	123512422	123512461	0.98	5.68	-	RILPL1	ENSG00000188026.13	Intron
chr12	123512682	123512708	0.99	5.675	-	RILPL1	ENSG00000188026.13	Intron
chr11	2131891	2131895	0.99	5.67	-	ENSG00000284779|IGF2	ENSG00000167244.22||ENSG00000284779.3	3' UTR
chr11	2130390	2130409	0.99	5.667	-	IGF2	ENSG00000167244.22	3' UTR
chr12	123512797	123512811	0.98	5.667	-	RILPL1	ENSG00000188026.13	Intron
chr15	40088082	40088100	0.99	5.664	-	BMF	ENSG00000104081.14	3' UTR
chr19	4036567	4036582	0.98	5.66	+	PIAS4	ENSG00000105229.7	Intron
chr12	123512888	123512932	0.99	5.658	-	RILPL1	ENSG00000188026.13	Intron
chr12	123511732	123511770	0.99	5.657	-	RILPL1	ENSG00000188026.13	Intron
chr11	2139152	2139167	0.99	5.656	-	IGF2	ENSG00000167244.22	5' UTR
chr11	2138614	2138629	0.98	5.65	-	IGF2	ENSG00000167244.22	5' UTR
chr16	14304015	14304019	0.97	5.647	+	hsa-mir-193b	MI0003137	miRNA
chr16	14304019	14304039	0.98	5.647	+	hsa-mir-193b	MI0003137	miRNA
chr19	51692789	51692792	0.99	5.645	+	hsa-let-7e	MI0000066	miRNA
chr7	100094003	100094016	0.99	5.642	-	hsa-mir-106b	MI0000734	miRNA
chr7	100093570	100093585	0.99	5.64	-	hsa-mir-25	MI0000082	miRNA
chr12	123511220	123511264	0.97	5.629	-	RILPL1	ENSG00000188026.13	Intron
chr11	2131949	2131958	0.98	5.624	-	ENSG00000284779|IGF2	ENSG00000284779.3||ENSG00000167244.22	3' UTR
chr11	2131895	2131898	0.98	5.616	-	IGF2|ENSG00000284779	ENSG00000167244.22||ENSG00000284779.3	3' UTR
chr7	108574202	108574273	0.99	5.616	+	DNAJB9	ENSG00000128590.5	3' UTR
chr11	2139218	2139234	0.99	5.614	-	IGF2	ENSG00000167244.22	5' UTR
chr12	123511528	123511555	0.99	5.611	-	RILPL1	ENSG00000188026.13	Intron
chr18	74616997	74617019	0.99	5.609	+	ZNF407	ENSG00000215421.10	Intron
chr2	77654024	77654041	0.99	5.607	-	ENSG00000227088	ENSG00000227088.2	Other
chr2	77654041	77654051	0.98	5.607	-	ENSG00000227088	ENSG00000227088.2	Other
chr12	123511142	123511220	0.99	5.604	-	RILPL1	ENSG00000188026.13	Intron
chr11	2131958	2131963	0.99	5.603	-	IGF2|ENSG00000284779	ENSG00000284779.3||ENSG00000167244.22	3' UTR
chr22	35343039	35343127	0.98	5.598	+	TOM1	ENSG00000100284.22	Intron
chr11	2131639	2131642	0.99	5.595	-	IGF2|ENSG00000284779	ENSG00000167244.22||ENSG00000284779.3	3' UTR
chr11	2131635	2131639	0.99	5.59	-	ENSG00000284779|IGF2	ENSG00000167244.22||ENSG00000284779.3	3' UTR
chr11	2131993	2132014	0.99	5.589	-	ENSG00000284779|IGF2	ENSG00000167244.22||ENSG00000284779.3	3' UTR
chr11	2131973	2131976	0.99	5.588	-	ENSG00000284779|IGF2	ENSG00000284779.3||ENSG00000167244.22	3' UTR
chr12	123510894	123510917	0.99	5.587	-	RILPL1	ENSG00000188026.13	Intron
chr7	55204597	55204655	0.99	5.584	+	EGFR	ENSG00000146648.21	Intron
chr11	2131946	2131949	0.99	5.582	-	IGF2|ENSG00000284779	ENSG00000167244.22||ENSG00000284779.3	3' UTR
chr18	74616728	74616841	0.97	5.581	+	ZNF407	ENSG00000215421.10	Intron
chr11	2131941	2131944	0.99	5.577	-	ENSG00000284779|IGF2	ENSG00000284779.3||ENSG00000167244.22	3' UTR
chr11	2131937	2131939	0.99	5.574	-	ENSG00000284779|IGF2	ENSG00000284779.3||ENSG00000167244.22	3' UTR
chr11	568110	568137	0.97	5.566	-	hsa-mir-210	MI0000286	miRNA
chr11	2131929	2131932	0.98	5.559	-	IGF2|ENSG00000284779	ENSG00000284779.3||ENSG00000167244.22	3' UTR
chr11	2138709	2138736	0.99	5.559	-	IGF2	ENSG00000167244.22	5' UTR
chr12	123511640	123511658	0.99	5.556	-	RILPL1	ENSG00000188026.13	Intron
chr9	134760360	134760516	0.99	5.556	+	COL5A1	ENSG00000130635.16	Intron
chr11	2131910	2131913	0.98	5.548	-	ENSG00000284779|IGF2	ENSG00000167244.22||ENSG00000284779.3	3' UTR
chr11	2131976	2131981	0.99	5.548	-	IGF2|ENSG00000284779	ENSG00000167244.22||ENSG00000284779.3	3' UTR
chr22	35343183	35343208	0.99	5.548	+	TOM1	ENSG00000100284.22	Intron
chr7	55204733	55204774	0.99	5.547	+	EGFR	ENSG00000146648.21	Intron
chr11	2131981	2131983	0.98	5.545	-	IGF2|ENSG00000284779	ENSG00000167244.22||ENSG00000284779.3	3' UTR
chr11	2132019	2132021	0.99	5.545	-	IGF2|ENSG00000284779	ENSG00000284779.3||ENSG00000167244.22	3' UTR
chr11	2131983	2131987	0.99	5.544	-	IGF2|ENSG00000284779	ENSG00000284779.3||ENSG00000167244.22	3' UTR
chr11	2139207	2139218	0.99	5.544	-	IGF2	ENSG00000167244.22	5' UTR
chr11	2131939	2131941	0.98	5.543	-	IGF2|ENSG00000284779	ENSG00000284779.3||ENSG00000167244.22	3' UTR
chr11	2131932	2131937	0.98	5.542	-	IGF2|ENSG00000284779	ENSG00000284779.3||ENSG00000167244.22	3' UTR
chr11	2131944	2131946	0.98	5.542	-	IGF2|ENSG00000284779	ENSG00000284779.3||ENSG00000167244.22	3' UTR
chr18	74616841	74616863	0.98	5.537	+	ZNF407	ENSG00000215421.10	Intron
chr18	74616971	74616997	0.97	5.534	+	ZNF407	ENSG00000215421.10	Intron
chr11	2131963	2131966	0.99	5.533	-	ENSG00000284779|IGF2	ENSG00000284779.3||ENSG00000167244.22	3' UTR
chr11	2131966	2131973	0.95	5.529	-	ENSG00000284779|IGF2	ENSG00000284779.3||ENSG00000167244.22	3' UTR
chr12	123513001	123513026	0.98	5.528	-	RILPL1	ENSG00000188026.13	Intron
chr12	123510816	123510894	0.99	5.526	-	RILPL1	ENSG00000188026.13	Intron
chr22	35343127	35343183	0.99	5.526	+	TOM1	ENSG00000100284.22	Intron
chr11	2132016	2132019	0.99	5.521	-	ENSG00000284779|IGF2	ENSG00000167244.22||ENSG00000284779.3	3' UTR
chr2	38067990	38068030	0.98	5.521	-	CYP1B1	ENSG00000138061.12	3' UTR
chr12	123512811	123512839	0.99	5.518	-	RILPL1	ENSG00000188026.13	Intron
chr12	123511781	123511855	0.99	5.517	-	RILPL1	ENSG00000188026.13	Intron
chr11	2131913	2131919	0.97	5.51	-	ENSG00000284779|IGF2	ENSG00000284779.3||ENSG00000167244.22	3' UTR
chr7	55204526	55204597	0.98	5.51	+	EGFR	ENSG00000146648.21	Intron
chr9	21512119	21512135	0.99	5.504	-	hsa-mir-31	MI0000089	miRNA
chr9	21512135	21512145	0.99	5.504	-	hsa-mir-31	MI0000089	miRNA
chr11	2131632	2131635	0.99	5.499	-	ENSG00000284779|IGF2	ENSG00000167244.22||ENSG00000284779.3	3' UTR
chr11	2132014	2132016	0.99	5.492	-	ENSG00000284779|IGF2	ENSG00000284779.3||ENSG00000167244.22	3' UTR
chr19	4036540	4036557	0.99	5.488	+	PIAS4	ENSG00000105229.7	Intron
chr11	2131608	2131611	0.98	5.485	-	IGF2|ENSG00000284779	ENSG00000284779.3||ENSG00000167244.22	3' UTR
chr12	123511881	123511946	0.97	5.485	-	RILPL1	ENSG00000188026.13	Intron
chr19	4035926	4035969	0.97	5.483	+	PIAS4	ENSG00000105229.7	Intron
chr6	39845108	39845169	0.98	5.483	+	DAAM2	ENSG00000146122.17	Intron
chr6	39845254	39845263	0.99	5.482	+	DAAM2	ENSG00000146122.17	Intron
chr9	132378226	132378385	0.99	5.478	-	TTF1	ENSG00000125482.13	Intron
chr12	123512979	123513001	0.99	5.474	-	RILPL1	ENSG00000188026.13	Intron
chr8	38918425	38918440	0.99	5.471	+	PLEKHA2	ENSG00000169499.15	Intron
chr11	2131606	2131608	0.98	5.47	-	IGF2|ENSG00000284779	ENSG00000284779.3||ENSG00000167244.22	3' UTR
chr11	2131922	2131929	0.99	5.467	-	ENSG00000284779|IGF2	ENSG00000284779.3||ENSG00000167244.22	3' UTR
chr7	100093777	100093787	0.99	5.464	-	hsa-mir-93	MI0000095	miRNA
chr12	123511770	123511781	0.99	5.46	-	RILPL1	ENSG00000188026.13	Intron
chr6	39845208	39845218	0.98	5.46	+	DAAM2	ENSG00000146122.17	Intron
chr11	2132021	2132024	0.99	5.459	-	ENSG00000284779|IGF2	ENSG00000167244.22||ENSG00000284779.3	3' UTR
chr12	123512368	123512422	0.99	5.457	-	RILPL1	ENSG00000188026.13	Intron
chr7	100093787	100093798	0.96	5.457	-	hsa-mir-93	MI0000095	miRNA
chr12	123512665	123512682	0.98	5.454	-	RILPL1	ENSG00000188026.13	Intron
chr12	123512461	123512475	0.98	5.453	-	RILPL1	ENSG00000188026.13	Intron
chrX	50003161	50003184	0.99	5.453	+	hsa-mir-532	MI0003205	miRNA
chr11	2131611	2131618	0.99	5.447	-	ENSG00000284779|IGF2	ENSG00000167244.22||ENSG00000284779.3	3' UTR
chr12	123511622	123511640	0.98	5.444	-	RILPL1	ENSG00000188026.13	Intron
chr11	2131597	2131599	0.98	5.443	-	IGF2|ENSG00000284779	ENSG00000167244.22||ENSG00000284779.3	3' UTR
chrX	50003184	50003189	0.99	5.443	+	hsa-mir-532	MI0003205	miRNA
chr11	2131574	2131577	0.97	5.442	-	IGF2|ENSG00000284779	ENSG00000284779.3||ENSG00000167244.22	3' UTR
chr10	63373011	63373019	0.99	5.441	-	hsa-mir-1296	MI0003780	miRNA
chr10	63373019	63373031	0.98	5.441	-	hsa-mir-1296	MI0003780	miRNA
chr7	55203599	55203749	0.97	5.44	+	EGFR	ENSG00000146648.21	Intron
chr11	2131599	2131606	0.98	5.439	-	IGF2|ENSG00000284779	ENSG00000167244.22||ENSG00000284779.3	3' UTR
chr11	2131618	2131625	0.98	5.439	-	ENSG00000284779|IGF2	ENSG00000167244.22||ENSG00000284779.3	3' UTR
chr19	4036557	4036567	0.98	5.435	+	PIAS4	ENSG00000105229.7	Intron
chr10	63373031	63373035	0.98	5.434	-	hsa-mir-1296	MI0003780	miRNA
chr12	123511089	123511113	0.99	5.431	-	RILPL1	ENSG00000188026.13	Intron
chr11	114255288	114255329	0.99	5.429	+	ZBTB16	ENSG00000109906.15	3' UTR
chr6	39845263	39845313	0.99	5.427	+	DAAM2	ENSG00000146122.17	Intron
chr6	39845218	39845229	0.97	5.426	+	DAAM2	ENSG00000146122.17	Intron
chr11	114255213	114255251	0.97	5.425	+	ZBTB16	ENSG00000109906.15	3' UTR
chr19	4036162	4036270	0.99	5.424	+	PIAS4	ENSG00000105229.7	Intron
chr12	123511855	123511881	0.98	5.423	-	RILPL1	ENSG00000188026.13	Intron
chr13	91351362	91351372	0.98	5.423	+	hsa-mir-92a-1	MI0000093	miRNA
chr13	91351372	91351378	0.98	5.423	+	hsa-mir-92a-1	MI0000093	miRNA
chr11	2131584	2131593	0.99	5.419	-	IGF2|ENSG00000284779	ENSG00000284779.3||ENSG00000167244.22	3' UTR
chr11	2131593	2131597	0.99	5.417	-	ENSG00000284779|IGF2	ENSG00000284779.3||ENSG00000167244.22	3' UTR
chr11	2131919	2131922	0.97	5.417	-	IGF2|ENSG00000284779	ENSG00000284779.3||ENSG00000167244.22	3' UTR
chr6	39845354	39845455	0.99	5.415	+	DAAM2	ENSG00000146122.17	Intron
chr7	55204416	55204505	0.99	5.412	+	EGFR	ENSG00000146648.21	Intron
chr12	123511508	123511528	0.99	5.41	-	RILPL1	ENSG00000188026.13	Intron
chr6	71403552	71403560	0.98	5.41	-	hsa-mir-30a	MI0000088	miRNA
chr10	72275679	72275732	0.96	5.409	+	DDIT4	ENSG00000168209.6	3' UTR
chr11	2131514	2131521	0.99	5.409	-	IGF2|ENSG00000284779	ENSG00000284779.3||ENSG00000167244.22	3' UTR
chr12	123513053	123513071	0.98	5.406	-	RILPL1	ENSG00000188026.13	Intron
chr13	91351358	91351362	0.99	5.406	+	hsa-mir-92a-1	MI0000093	miRNA
chr22	35343260	35343286	0.98	5.402	+	TOM1	ENSG00000100284.22	Intron
chr12	123511433	123511508	0.98	5.401	-	RILPL1	ENSG00000188026.13	Intron
chr11	10307038	10307054	0.98	5.4	+	ADM	ENSG00000148926.10	3' UTR
chr11	2132024	2132028	0.98	5.399	-	ENSG00000284779|IGF2	ENSG00000167244.22||ENSG00000284779.3	3' UTR
chr13	113796008	113796037	0.98	5.398	+	TMEM255B	ENSG00000184497.13	Intron
chr11	2131564	2131568	0.99	5.397	-	ENSG00000284779|IGF2	ENSG00000284779.3||ENSG00000167244.22	3' UTR
chr1	183144295	183144332	0.98	5.396	+	LAMC1	ENSG00000135862.6	3' UTR
chr7	108574173	108574202	0.99	5.393	+	DNAJB9	ENSG00000128590.5	3' UTR
chr6	39845246	39845254	0.99	5.39	+	DAAM2	ENSG00000146122.17	Intron
chr11	2131577	2131582	0.98	5.387	-	IGF2|ENSG00000284779	ENSG00000167244.22||ENSG00000284779.3	3' UTR
chr11	2131512	2131514	0.97	5.385	-	ENSG00000284779|IGF2	ENSG00000284779.3||ENSG00000167244.22	3' UTR
chr1	91680767	91680858	0.98	5.382	-	TGFBR3	ENSG00000069702.11	3' UTR
chr11	2131582	2131584	0.96	5.382	-	IGF2|ENSG00000284779	ENSG00000284779.3||ENSG00000167244.22	3' UTR
chr11	2132028	2132030	0.98	5.379	-	IGF2|ENSG00000284779	ENSG00000167244.22||ENSG00000284779.3	3' UTR
chr6	39845169	39845208	0.99	5.379	+	DAAM2	ENSG00000146122.17	Intron
chr11	2131510	2131512	0.98	5.377	-	ENSG00000284779|IGF2	ENSG00000167244.22||ENSG00000284779.3	3' UTR
chr6	39845072	39845086	0.99	5.374	+	DAAM2	ENSG00000146122.17	Intron
chr6	39844997	39845020	0.97	5.372	+	DAAM2	ENSG00000146122.17	Intron
chr11	2131534	2131536	0.99	5.368	-	IGF2|ENSG00000284779	ENSG00000167244.22||ENSG00000284779.3	3' UTR
chr22	35343225	35343247	0.98	5.367	+	TOM1	ENSG00000100284.22	Intron
chr10	72275732	72275769	0.98	5.365	+	DDIT4	ENSG00000168209.6	3' UTR
chr9	134760646	134760821	0.98	5.364	+	COL5A1	ENSG00000130635.16	Intron
chr11	2132992	2133009	0.98	5.363	-	IGF2	ENSG00000167244.22	CDS
chr11	2131536	2131539	0.99	5.354	-	IGF2|ENSG00000284779	ENSG00000284779.3||ENSG00000167244.22	3' UTR
chr22	47004327	47004365	0.99	5.354	+	TBC1D22A	ENSG00000054611.14	Intron
chr11	122428648	122428653	0.98	5.353	-	MIR100HG	ENSG00000255248.11	Other
chr11	122428653	122428662	0.99	5.353	-	MIR100HG	ENSG00000255248.11	Other
chr11	122428662	122428671	0.98	5.353	-	MIR100HG	ENSG00000255248.11	Other
chr12	123513071	123513109	0.99	5.352	-	RILPL1	ENSG00000188026.13	Intron
chr19	33458257	33458279	0.98	5.351	-	PEPD	ENSG00000124299.16	Intron
chr12	123513109	123513199	0.99	5.349	-	RILPL1	ENSG00000188026.13	Intron
chr22	35342672	35342759	0.99	5.348	+	TOM1	ENSG00000100284.22	Intron
chr7	55203262	55203327	0.99	5.348	+	EGFR	ENSG00000146648.21	Intron
chr11	114252639	114252651	0.98	5.347	+	ZBTB16	ENSG00000109906.15	3' UTR
chr6	39845229	39845246	0.99	5.346	+	DAAM2	ENSG00000146122.17	Intron
chr22	35343208	35343225	0.98	5.345	+	TOM1	ENSG00000100284.22	Intron
chr11	114255329	114255348	0.98	5.34	+	ZBTB16	ENSG00000109906.15	3' UTR
chr11	2131539	2131545	0.98	5.339	-	IGF2|ENSG00000284779	ENSG00000167244.22||ENSG00000284779.3	3' UTR
chr11	2131548	2131555	0.98	5.339	-	IGF2|ENSG00000284779	ENSG00000167244.22||ENSG00000284779.3	3' UTR
chr12	123510947	123510995	0.97	5.337	-	RILPL1	ENSG00000188026.13	Intron
chr12	123512860	123512888	0.99	5.337	-	RILPL1	ENSG00000188026.13	Intron
chr11	2131527	2131534	0.98	5.33	-	IGF2|ENSG00000284779	ENSG00000284779.3||ENSG00000167244.22	3' UTR
chr11	2131555	2131558	0.99	5.329	-	IGF2|ENSG00000284779	ENSG00000284779.3||ENSG00000167244.22	3' UTR
chr11	2132030	2132034	0.99	5.329	-	ENSG00000284779|IGF2	ENSG00000167244.22||ENSG00000284779.3	3' UTR
chr3	160404793	160404806	0.98	5.327	+	hsa-mir-16-2	MI0000115	miRNA
chr11	10307054	10307116	0.98	5.325	+	ADM	ENSG00000148926.10	3' UTR
chr22	35343298	35343398	0.99	5.325	+	TOM1	ENSG00000100284.22	Intron
chr7	55203586	55203599	0.99	5.325	+	EGFR	ENSG00000146648.21	Intron
chr9	132377174	132377202	0.98	5.323	-	TTF1	ENSG00000125482.13	Intron
chr22	35343731	35343752	0.98	5.322	+	TOM1	ENSG00000100284.22	Intron
chr15	55611633	55611732	0.98	5.32	-	PRTG	ENSG00000166450.13	3' UTR
chr3	160404806	160404817	0.98	5.319	+	hsa-mir-16-2	MI0000115	miRNA
chr11	2131545	2131548	0.98	5.317	-	IGF2|ENSG00000284779	ENSG00000167244.22||ENSG00000284779.3	3' UTR
chr12	123512203	123512291	0.99	5.317	-	RILPL1	ENSG00000188026.13	Intron
chr11	2129958	2129968	0.99	5.31	-	IGF2	ENSG00000167244.22	3' UTR
chr12	123512839	123512860	0.99	5.303	-	RILPL1	ENSG00000188026.13	Intron
chr11	2132034	2132036	0.98	5.301	-	ENSG00000284779|IGF2	ENSG00000167244.22||ENSG00000284779.3	3' UTR
chr13	113795661	113795687	0.99	5.296	+	TMEM255B	ENSG00000184497.13	Intron
chr22	35343683	35343718	0.99	5.286	+	TOM1	ENSG00000100284.22	Intron
chr7	55203488	55203586	0.98	5.286	+	EGFR	ENSG00000146648.21	Intron
chr7	55204505	55204526	0.98	5.28	+	EGFR	ENSG00000146648.21	Intron
chr22	35342968	35343006	0.98	5.279	+	TOM1	ENSG00000100284.22	Intron
chr22	47005822	47005847	0.98	5.279	+	TBC1D22A	ENSG00000054611.14	Intron
chr11	2131496	2131500	0.98	5.278	-	ENSG00000284779|IGF2	ENSG00000284779.3||ENSG00000167244.22	3' UTR
chr22	35343858	35343894	0.98	5.278	+	TOM1	ENSG00000100284.22	Intron
chr6	39845313	39845354	0.99	5.275	+	DAAM2	ENSG00000146122.17	Intron
chr9	134760516	134760646	0.99	5.272	+	COL5A1	ENSG00000130635.16	Intron
chr11	2132036	2132038	0.99	5.271	-	IGF2|ENSG00000284779	ENSG00000167244.22||ENSG00000284779.3	3' UTR
chr11	2132987	2132992	0.99	5.271	-	IGF2	ENSG00000167244.22	CDS
chr13	113796057	113796083	0.97	5.27	+	TMEM255B	ENSG00000184497.13	Intron
chr11	2131493	2131496	0.99	5.266	-	ENSG00000284779|IGF2	ENSG00000167244.22||ENSG00000284779.3	3' UTR
chr11	2131478	2131493	0.98	5.265	-	ENSG00000284779|IGF2	ENSG00000284779.3||ENSG00000167244.22	3' UTR
chr18	74616951	74616971	0.99	5.264	+	ZNF407	ENSG00000215421.10	Intron
chr13	113795989	113796008	0.97	5.263	+	TMEM255B	ENSG00000184497.13	Intron
chr19	4036621	4036639	0.97	5.263	+	PIAS4	ENSG00000105229.7	Intron
chr22	35343006	35343039	0.99	5.257	+	TOM1	ENSG00000100284.22	Intron
chr12	123511003	123511027	0.98	5.256	-	RILPL1	ENSG00000188026.13	Intron
chr6	39845086	39845108	0.99	5.255	+	DAAM2	ENSG00000146122.17	Intron
chr7	55204919	55205026	0.99	5.253	+	EGFR	ENSG00000146648.21	Intron
chr12	95308477	95308483	0.99	5.25	+	hsa-mir-331	MI0000812	miRNA
chr11	2131500	2131503	0.99	5.245	-	ENSG00000284779|IGF2	ENSG00000167244.22||ENSG00000284779.3	3' UTR
chr22	35343500	35343528	0.98	5.245	+	TOM1	ENSG00000100284.22	Intron
chr11	2132984	2132987	0.98	5.241	-	IGF2	ENSG00000167244.22	CDS
chr9	132377202	132377297	0.99	5.24	-	TTF1	ENSG00000125482.13	Intron
chr6	39844986	39844997	0.99	5.237	+	DAAM2	ENSG00000146122.17	Intron
chr15	40088028	40088070	0.98	5.231	-	BMF	ENSG00000104081.14	3' UTR
chr7	55204700	55204733	0.98	5.231	+	EGFR	ENSG00000146648.21	Intron
chr13	113796037	113796057	0.98	5.23	+	TMEM255B	ENSG00000184497.13	Intron
chr22	35343421	35343459	0.99	5.227	+	TOM1	ENSG00000100284.22	Intron
chr12	123511046	123511068	0.99	5.223	-	RILPL1	ENSG00000188026.13	Intron
chr11	2132038	2132047	0.98	5.219	-	IGF2|ENSG00000284779	ENSG00000167244.22||ENSG00000284779.3	3' UTR
chr13	113795638	113795661	0.99	5.217	+	TMEM255B	ENSG00000184497.13	Intron
chr5	172768255	172768406	0.98	5.205	-	DUSP1	ENSG00000120129.6	3' UTR
chr12	123512508	123512533	0.99	5.204	-	RILPL1	ENSG00000188026.13	Intron
chr12	123511068	123511089	0.99	5.203	-	RILPL1	ENSG00000188026.13	Intron
chr12	123513026	123513053	0.99	5.201	-	RILPL1	ENSG00000188026.13	Intron
chr2	1679652	1679780	0.98	5.199	-	PXDN	ENSG00000130508.11	Intron
chr7	55204655	55204700	0.99	5.199	+	EGFR	ENSG00000146648.21	Intron
chr11	2132047	2132049	0.99	5.197	-	IGF2|ENSG00000284779	ENSG00000167244.22||ENSG00000284779.3	3' UTR
chr3	195109594	195109757	0.99	5.197	-	XXYLT1	ENSG00000173950.16	Intron
chr10	102436521	102436533	0.96	5.195	+	hsa-mir-146b	MI0003129	miRNA
chr10	102436533	102436543	0.99	5.195	+	hsa-mir-146b	MI0003129	miRNA
chr11	2131466	2131470	0.99	5.192	-	IGF2|ENSG00000284779	ENSG00000167244.22||ENSG00000284779.3	3' UTR
chr22	35343286	35343298	0.97	5.19	+	TOM1	ENSG00000100284.22	Intron
chr9	134759267	134759343	0.98	5.184	+	COL5A1	ENSG00000130635.16	Intron
chr2	43223443	43223470	0.97	5.183	-	ZFP36L2	ENSG00000152518.8	3' UTR
chr9	132378385	132378620	0.99	5.182	-	TTF1	ENSG00000125482.13	Intron
chr10	102436516	102436521	0.98	5.175	+	hsa-mir-146b	MI0003129	miRNA
chr22	35343718	35343731	0.97	5.175	+	TOM1	ENSG00000100284.22	Intron
chr6	39844835	39844986	0.98	5.171	+	DAAM2	ENSG00000146122.17	Intron
chr9	132377874	132377955	0.99	5.171	-	TTF1	ENSG00000125482.13	Intron
chr11	114255251	114255288	0.98	5.17	+	ZBTB16	ENSG00000109906.15	3' UTR
chr5	151662524	151662552	0.99	5.168	-	SPARC	ENSG00000113140.11	3' UTR
chr3	195109757	195109951	0.98	5.166	-	XXYLT1	ENSG00000173950.16	Intron
chr9	114209495	114209508	0.99	5.164	+	hsa-mir-455	MI0003513	miRNA
chr6	39845056	39845072	0.99	5.163	+	DAAM2	ENSG00000146122.17	Intron
chr12	123511027	123511046	0.99	5.162	-	RILPL1	ENSG00000188026.13	Intron
chr19	33458199	33458257	0.99	5.162	-	PEPD	ENSG00000124299.16	Intron
chr9	134759376	134759471	0.99	5.162	+	COL5A1	ENSG00000130635.16	Intron
chr22	35343528	35343548	0.98	5.161	+	TOM1	ENSG00000100284.22	Intron
chr12	123510917	123510947	0.98	5.158	-	RILPL1	ENSG00000188026.13	Intron
chr12	123510995	123511003	0.99	5.158	-	RILPL1	ENSG00000188026.13	Intron
chr15	40088100	40088160	0.97	5.157	-	BMF	ENSG00000104081.14	3' UTR
chr11	2132069	2132076	0.97	5.155	-	IGF2|ENSG00000284779	ENSG00000167244.22||ENSG00000284779.3	3' UTR
chr11	2132049	2132053	0.99	5.151	-	ENSG00000284779|IGF2	ENSG00000284779.3||ENSG00000167244.22	3' UTR
chr13	113795601	113795638	0.99	5.151	+	TMEM255B	ENSG00000184497.13	Intron
chr9	114209481	114209487	0.98	5.151	+	hsa-mir-455	MI0003513	miRNA
chr9	114209487	114209495	0.98	5.151	+	hsa-mir-455	MI0003513	miRNA
chr15	55619625	55619734	0.99	5.146	-	PRTG	ENSG00000166450.13	3' UTR
chr1	241680712	241680722	0.98	5.145	+	WDR64	ENSG00000162843.18	Intron
chr1	241680722	241680731	0.97	5.145	+	WDR64	ENSG00000162843.18	Intron
chr11	2132066	2132069	0.98	5.145	-	IGF2|ENSG00000284779	ENSG00000167244.22||ENSG00000284779.3	3' UTR
chr2	38067904	38067928	0.98	5.145	-	CYP1B1	ENSG00000138061.12	3' UTR
chr11	2132064	2132066	0.98	5.141	-	IGF2|ENSG00000284779	ENSG00000284779.3||ENSG00000167244.22	3' UTR
chr7	55203327	55203375	0.99	5.141	+	EGFR	ENSG00000146648.21	Intron
chr1	183144273	183144295	0.98	5.139	+	LAMC1	ENSG00000135862.6	3' UTR
chr1	241680731	241680739	0.99	5.138	+	WDR64	ENSG00000162843.18	Intron
chr1	25769112	25769146	0.98	5.137	+	MAN1C1	ENSG00000117643.15	Intron
chrX	134546367	134546385	0.98	5.134	-	hsa-mir-503	MI0003188	miRNA
chr16	58666677	58666693	0.99	5.13	-	SLC38A7	ENSG00000103042.9	3' UTR
chr6	39845467	39845485	0.99	5.128	+	DAAM2	ENSG00000146122.17	Intron
chr11	2130200	2130212	0.98	5.127	-	IGF2	ENSG00000167244.22	3' UTR
chr11	2132053	2132057	0.98	5.127	-	IGF2|ENSG00000284779	ENSG00000167244.22||ENSG00000284779.3	3' UTR
chr12	123510666	123510723	0.97	5.125	-	RILPL1	ENSG00000188026.13	Intron
chr5	72910285	72910415	0.99	5.125	+	TNPO1	ENSG00000083312.19	3' UTR
chr11	2132062	2132064	0.99	5.124	-	IGF2|ENSG00000284779	ENSG00000284779.3||ENSG00000167244.22	3' UTR
chr12	123512475	123512508	0.99	5.122	-	RILPL1	ENSG00000188026.13	Intron
chr19	33458279	33458316	0.97	5.121	-	PEPD	ENSG00000124299.16	Intron
chr1	91681660	91681736	0.99	5.12	-	TGFBR3	ENSG00000069702.11	3' UTR
chr22	35343247	35343260	0.97	5.12	+	TOM1	ENSG00000100284.22	Intron
chr11	2132076	2132087	0.97	5.117	-	IGF2|ENSG00000284779	ENSG00000284779.3||ENSG00000167244.22	3' UTR
chr11	2132059	2132062	0.98	5.115	-	ENSG00000284779|IGF2	ENSG00000284779.3||ENSG00000167244.22	3' UTR
chr12	123512626	123512665	0.97	5.115	-	RILPL1	ENSG00000188026.13	Intron
chr14	100307872	100307890	0.98	5.113	+	hsa-mir-345	MI0000825	miRNA
chr13	113795481	113795506	0.99	5.11	+	TMEM255B	ENSG00000184497.13	Intron
chr19	4035969	4036032	0.99	5.11	+	PIAS4	ENSG00000105229.7	Intron
chr12	58872377	58872458	0.99	5.108	-	LRIG3	ENSG00000139263.12	3' UTR
chr11	2130194	2130200	0.99	5.107	-	IGF2	ENSG00000167244.22	3' UTR
chr9	132378098	132378226	0.98	5.106	-	TTF1	ENSG00000125482.13	Intron
chr14	100307890	100307897	0.99	5.103	+	hsa-mir-345	MI0000825	miRNA
chr5	151662552	151662572	0.98	5.101	-	SPARC	ENSG00000113140.11	3' UTR
chr11	2132057	2132059	0.99	5.098	-	IGF2|ENSG00000284779	ENSG00000167244.22||ENSG00000284779.3	3' UTR
chr2	38067843	38067904	0.98	5.097	-	CYP1B1	ENSG00000138061.12	3' UTR
chr9	134685008	134685285	0.99	5.097	+	COL5A1	ENSG00000130635.16	Intron
chr11	2132087	2132092	0.98	5.093	-	ENSG00000284779|IGF2	ENSG00000167244.22||ENSG00000284779.3	3' UTR
chr12	123511946	123511960	0.99	5.092	-	RILPL1	ENSG00000188026.13	Intron
chr13	113795967	113795989	0.99	5.091	+	TMEM255B	ENSG00000184497.13	Intron
chr13	113795526	113795556	0.99	5.09	+	TMEM255B	ENSG00000184497.13	Intron
chr6	39845020	39845056	0.99	5.09	+	DAAM2	ENSG00000146122.17	Intron
chr11	2130216	2130224	0.99	5.082	-	IGF2	ENSG00000167244.22	3' UTR
chr7	55204238	55204267	0.99	5.078	+	EGFR	ENSG00000146648.21	Intron
chr22	35344016	35344107	0.97	5.076	+	TOM1	ENSG00000100284.22	Intron
chr22	47005578	47005735	0.98	5.076	+	TBC1D22A	ENSG00000054611.14	Intron
chr1	91681610	91681660	0.99	5.073	-	TGFBR3	ENSG00000069702.11	3' UTR
chr11	2138827	2138840	0.99	5.059	-	IGF2	ENSG00000167244.22	5' UTR
chr22	49902040	49902118	0.99	5.055	-	ALG12	ENSG00000182858.14	3' UTR
chr7	55204337	55204381	0.99	5.054	+	EGFR	ENSG00000146648.21	Intron
chr12	123512533	123512626	0.97	5.052	-	RILPL1	ENSG00000188026.13	Intron
chr19	4036047	4036109	0.98	5.045	+	PIAS4	ENSG00000105229.7	Intron
chr22	35343894	35343916	0.99	5.045	+	TOM1	ENSG00000100284.22	Intron
chr11	114252560	114252593	0.99	5.043	+	ZBTB16	ENSG00000109906.15	3' UTR
chr2	20448913	20448960	0.98	5.043	+	RHOB	ENSG00000143878.10	3' UTR
chr11	9589039	9589115	0.97	5.041	+	WEE1	ENSG00000166483.12	3' UTR
chr11	2130212	2130216	0.98	5.039	-	IGF2	ENSG00000167244.22	3' UTR
chr22	35342759	35342803	0.99	5.039	+	TOM1	ENSG00000100284.22	Intron
chr13	113795687	113795710	0.98	5.037	+	TMEM255B	ENSG00000184497.13	Intron
chr19	4036527	4036540	0.99	5.036	+	PIAS4	ENSG00000105229.7	Intron
chr9	132377297	132377447	0.99	5.033	-	TTF1	ENSG00000125482.13	Intron
chr9	134761187	134761334	0.99	5.032	+	COL5A1	ENSG00000130635.16	Intron
chr1	25768273	25768385	0.99	5.03	+	MAN1C1	ENSG00000117643.15	Intron
chr13	113795573	113795601	0.99	5.03	+	TMEM255B	ENSG00000184497.13	Intron
chr7	74191209	74191234	0.98	5.03	+	hsa-mir-590	MI0003602	miRNA
chr22	47004365	47004390	0.99	5.026	+	TBC1D22A	ENSG00000054611.14	Intron
chr9	132378620	132378809	0.99	5.025	-	TTF1	ENSG00000125482.13	Intron
chr7	101138066	101138127	0.99	5.023	+	SERPINE1	ENSG00000106366.9	3' UTR
chr12	7919887	7920007	0.99	5.022	-	SLC2A3	ENSG00000059804.16	3' UTR
chr7	55204267	55204337	0.97	5.022	+	EGFR	ENSG00000146648.21	Intron
chr6	39845485	39845508	0.99	5.02	+	DAAM2	ENSG00000146122.17	Intron
chr13	113795710	113795739	0.98	5.019	+	TMEM255B	ENSG00000184497.13	Intron
chr9	132377692	132377764	0.97	5.019	-	TTF1	ENSG00000125482.13	Intron
chr13	113795739	113795763	0.99	5.013	+	TMEM255B	ENSG00000184497.13	Intron
chr1	25769167	25769207	0.99	5.008	+	MAN1C1	ENSG00000117643.15	Intron
chr11	2130171	2130194	0.99	5.005	-	IGF2	ENSG00000167244.22	3' UTR
chr19	4036639	4036653	0.99	5.005	+	PIAS4	ENSG00000105229.7	Intron
chr22	35343665	35343683	0.99	5.003	+	TOM1	ENSG00000100284.22	Intron
chr11	2135374	2135422	0.98	4.998	-	IGF2	ENSG00000167244.22	CDS
chr1	25769078	25769112	0.98	4.997	+	MAN1C1	ENSG00000117643.15	Intron
chr13	113796083	113796112	0.99	4.997	+	TMEM255B	ENSG00000184497.13	Intron
chr20	34877265	34877277	0.99	4.996	+	ACSS2	ENSG00000131069.20	Intron
chr9	71683669	71683780	0.99	4.984	-	CEMIP2	ENSG00000135048.14	3' UTR
chr1	183144332	183144384	0.99	4.981	+	LAMC1	ENSG00000135862.6	3' UTR
chr19	33457987	33458102	0.98	4.981	-	PEPD	ENSG00000124299.16	Intron
chr15	55612060	55612183	0.98	4.971	-	PRTG	ENSG00000166450.13	3' UTR
chr22	35343459	35343500	0.98	4.971	+	TOM1	ENSG00000100284.22	Intron
chr7	55204904	55204919	0.99	4.97	+	EGFR	ENSG00000146648.21	Intron
chr22	35343916	35343990	0.98	4.969	+	TOM1	ENSG00000100284.22	Intron
chr11	2138807	2138827	0.99	4.963	-	IGF2	ENSG00000167244.22	5' UTR
chr22	47005781	47005822	0.99	4.963	+	TBC1D22A	ENSG00000054611.14	Intron
chr5	91368790	91368873	0.99	4.962	-	ARRDC3	ENSG00000113369.9	3' UTR
chr22	35343548	35343568	0.99	4.959	+	TOM1	ENSG00000100284.22	Intron
chr7	55203375	55203456	0.98	4.955	+	EGFR	ENSG00000146648.21	Intron
chrX	53557248	53557262	0.99	4.951	-	hsa-let-7f-2	MI0000068	miRNA
chr8	38918440	38918532	0.98	4.95	+	PLEKHA2	ENSG00000169499.15	Intron
chr20	34877287	34877294	0.98	4.949	+	ACSS2	ENSG00000131069.20	Intron
chr7	55203233	55203262	0.99	4.949	+	EGFR	ENSG00000146648.21	Intron
chr11	2129774	2129781	0.99	4.948	-	IGF2	ENSG00000167244.22	3' UTR
chr7	55204887	55204904	0.99	4.941	+	EGFR	ENSG00000146648.21	Intron
chr9	98166001	98166016	0.99	4.941	-	CORO2A	ENSG00000106789.13	Intron
chr9	98166016	98166026	0.96	4.941	-	CORO2A	ENSG00000106789.13	Intron
chr21	45155722	45155786	0.99	4.94	+	ADARB1	ENSG00000197381.17	Intron
chr14	68788286	68788333	0.99	4.939	-	ZFP36L1	ENSG00000185650.10	3' UTR
chr22	47003844	47003942	0.99	4.939	+	TBC1D22A	ENSG00000054611.14	Intron
chr11	2130167	2130171	0.99	4.938	-	IGF2	ENSG00000167244.22	3' UTR
chr12	57191795	57191914	0.99	4.937	+	LRP1	ENSG00000123384.14	Intron
chr3	160404642	160404655	0.99	4.937	+	hsa-mir-15b	MI0000438	miRNA
chr14	68788333	68788353	0.99	4.936	-	ZFP36L1	ENSG00000185650.10	3' UTR
chr22	47005735	47005781	0.99	4.936	+	TBC1D22A	ENSG00000054611.14	Intron
chr2	43223179	43223215	0.98	4.933	-	ZFP36L2	ENSG00000152518.8	3' UTR
chr3	160404655	160404665	0.99	4.931	+	hsa-mir-15b	MI0000438	miRNA
chr7	55204774	55204794	0.98	4.929	+	EGFR	ENSG00000146648.21	Intron
chr6	39845455	39845467	0.98	4.927	+	DAAM2	ENSG00000146122.17	Intron
chr15	55615487	55615563	0.98	4.924	-	PRTG	ENSG00000166450.13	3' UTR
chr3	195110057	195110284	0.98	4.922	-	XXYLT1	ENSG00000173950.16	Intron
chr19	4036677	4036715	0.99	4.919	+	PIAS4	ENSG00000105229.7	Intron
chr7	55203749	55203772	0.99	4.919	+	EGFR	ENSG00000146648.21	Intron
chr15	55611967	55612023	0.99	4.916	-	PRTG	ENSG00000166450.13	3' UTR
chr22	35343398	35343421	0.98	4.916	+	TOM1	ENSG00000100284.22	Intron
chr9	134761084	134761187	0.99	4.915	+	COL5A1	ENSG00000130635.16	Intron
chr7	55204804	55204818	0.98	4.912	+	EGFR	ENSG00000146648.21	Intron
chrX	53557243	53557248	0.99	4.91	-	hsa-let-7f-2	MI0000068	miRNA
chr7	155309265	155309340	0.97	4.908	+	INSIG1	ENSG00000186480.13	3' UTR
chr1	25769356	25769445	0.99	4.907	+	MAN1C1	ENSG00000117643.15	Intron
chr5	151662488	151662524	0.98	4.906	-	SPARC	ENSG00000113140.11	3' UTR
chr22	35342803	35342825	0.99	4.904	+	TOM1	ENSG00000100284.22	Intron
chr9	134759161	134759267	0.99	4.902	+	COL5A1	ENSG00000130635.16	Intron
chr12	123512300	123512368	0.98	4.898	-	RILPL1	ENSG00000188026.13	Intron
chr13	113795810	113795841	0.98	4.897	+	TMEM255B	ENSG00000184497.13	Intron
chr7	55204818	55204867	0.97	4.895	+	EGFR	ENSG00000146648.21	Intron
chr6	39845508	39845516	0.98	4.894	+	DAAM2	ENSG00000146122.17	Intron
chr1	25768902	25768920	0.99	4.891	+	MAN1C1	ENSG00000117643.15	Intron
chr15	55619501	55619572	0.99	4.89	-	PRTG	ENSG00000166450.13	3' UTR
chr6	39845538	39845627	0.99	4.89	+	DAAM2	ENSG00000146122.17	Intron
chr12	123513199	123513253	0.98	4.887	-	RILPL1	ENSG00000188026.13	Intron
chr1	155134505	155134586	0.98	4.885	+	EFNA1	ENSG00000169242.12	3' UTR
chr13	113795841	113795886	0.96	4.884	+	TMEM255B	ENSG00000184497.13	Intron
chr13	113796112	113796135	0.99	4.881	+	TMEM255B	ENSG00000184497.13	Intron
chr21	8401823	8401951	0.99	4.88	+	ENSG00000280441	ENSG00000280441.3	Other
chr1	91680934	91680995	0.97	4.879	-	TGFBR3	ENSG00000069702.11	3' UTR
chr7	55204794	55204804	0.97	4.875	+	EGFR	ENSG00000146648.21	Intron
chr11	2138736	2138771	0.98	4.874	-	IGF2	ENSG00000167244.22	5' UTR
chr22	35342925	35342968	0.99	4.874	+	TOM1	ENSG00000100284.22	Intron
chr9	132378071	132378098	0.99	4.871	-	TTF1	ENSG00000125482.13	Intron
chr22	47005145	47005247	0.99	4.869	+	TBC1D22A	ENSG00000054611.14	Intron
chr8	38918377	38918425	0.99	4.869	+	PLEKHA2	ENSG00000169499.15	Intron
chr13	113795918	113795942	0.98	4.868	+	TMEM255B	ENSG00000184497.13	Intron
chr22	47004871	47004984	0.99	4.862	+	TBC1D22A	ENSG00000054611.14	Intron
chr13	113795886	113795918	0.99	4.861	+	TMEM255B	ENSG00000184497.13	Intron
chr14	29918452	29918460	0.99	4.859	-	PRKD1	ENSG00000184304.17	Intron
chr11	10306971	10307038	0.99	4.857	+	ADM	ENSG00000148926.10	3' UTR
chr1	25769207	25769243	0.99	4.853	+	MAN1C1	ENSG00000117643.15	Intron
chr11	114251912	114251944	0.98	4.853	+	ZBTB16	ENSG00000109906.15	3' UTR
chr9	132377955	132378010	0.99	4.852	-	TTF1	ENSG00000125482.13	Intron
chr13	113795556	113795573	0.99	4.85	+	TMEM255B	ENSG00000184497.13	Intron
chr15	98960049	98960105	0.98	4.849	+	IGF1R	ENSG00000140443.15	3' UTR
chr7	55204867	55204887	0.99	4.849	+	EGFR	ENSG00000146648.21	Intron
chr1	25769146	25769167	0.98	4.848	+	MAN1C1	ENSG00000117643.15	Intron
chr19	4036653	4036677	0.98	4.846	+	PIAS4	ENSG00000105229.7	Intron
chr2	1679780	1679796	0.99	4.845	-	PXDN	ENSG00000130508.11	Intron
chr7	108574156	108574173	0.99	4.841	+	DNAJB9	ENSG00000128590.5	3' UTR
chr19	1257715	1257776	0.98	4.84	+	MIDN	ENSG00000167470.14	3' UTR
chr9	134759471	134759669	0.99	4.839	+	COL5A1	ENSG00000130635.16	Intron
chr13	113795506	113795526	0.99	4.835	+	TMEM255B	ENSG00000184497.13	Intron
chr21	45155786	45155886	0.98	4.834	+	ADARB1	ENSG00000197381.17	Intron
chr9	134760821	134761019	0.97	4.834	+	COL5A1	ENSG00000130635.16	Intron
chr7	101138127	101138134	0.99	4.833	+	SERPINE1	ENSG00000106366.9	3' UTR
chr2	104824345	104824544	0.99	4.831	-	PANTR1	ENSG00000233639.9	Other
chr19	4036130	4036162	0.99	4.83	+	PIAS4	ENSG00000105229.7	Intron
chr2	135665443	135665459	0.99	4.825	+	hsa-mir-128-1	MI0000447	miRNA
chr2	135665461	135665469	0.99	4.825	+	hsa-mir-128-1	MI0000447	miRNA
chr12	57191723	57191795	0.97	4.821	+	LRP1	ENSG00000123384.14	Intron
chrX	134169550	134169567	0.99	4.82	-	hsa-mir-92a-2	MI0000094	miRNA
chr11	2133009	2133064	0.99	4.819	-	IGF2	ENSG00000167244.22	CDS
chr19	33458102	33458137	0.97	4.819	-	PEPD	ENSG00000124299.16	Intron
chr15	41300505	41300528	0.98	4.818	+	OIP5-AS1	ENSG00000247556.6	Other
chr6	39845516	39845538	0.99	4.815	+	DAAM2	ENSG00000146122.17	Intron
chr2	1679796	1679872	0.99	4.814	-	PXDN	ENSG00000130508.11	Intron
chr7	55204214	55204238	0.98	4.814	+	EGFR	ENSG00000146648.21	Intron
chr19	4036032	4036047	0.99	4.813	+	PIAS4	ENSG00000105229.7	Intron
chr20	36048289	36048344	0.98	4.809	-	NORAD	ENSG00000260032.2	Other
chr13	113795942	113795967	0.97	4.808	+	TMEM255B	ENSG00000184497.13	Intron
chr19	4036510	4036527	0.96	4.808	+	PIAS4	ENSG00000105229.7	Intron
chr9	89371900	89372014	0.99	4.805	-	SEMA4D	ENSG00000187764.12	Intron
chr19	4036431	4036510	0.99	4.801	+	PIAS4	ENSG00000105229.7	Intron
chr19	33458137	33458199	0.99	4.801	-	PEPD	ENSG00000124299.16	Intron
chr1	25768940	25768979	0.99	4.799	+	MAN1C1	ENSG00000117643.15	Intron
chr19	4036342	4036387	0.99	4.795	+	PIAS4	ENSG00000105229.7	Intron
chr1	91680995	91681044	0.99	4.79	-	TGFBR3	ENSG00000069702.11	3' UTR
chr19	4036294	4036304	0.99	4.79	+	PIAS4	ENSG00000105229.7	Intron
chr22	35342851	35342925	0.99	4.79	+	TOM1	ENSG00000100284.22	Intron
chr6	71403560	71403579	0.99	4.788	-	hsa-mir-30a	MI0000088	miRNA
chr22	47004823	47004871	0.99	4.786	+	TBC1D22A	ENSG00000054611.14	Intron
chr1	154468102	154468138	0.98	4.785	+	IL6R	ENSG00000160712.13	3' UTR
chr11	2135422	2135429	0.99	4.785	-	IGF2	ENSG00000167244.22	CDS
chr3	195109399	195109474	0.98	4.781	-	XXYLT1	ENSG00000173950.16	Intron
chr7	94667878	94667911	0.99	4.781	+	PEG10	ENSG00000242265.6	3' UTR
chr13	36957686	36957696	0.97	4.779	-	ALG5	ENSG00000120697.10	Intron
chr20	34877277	34877287	0.99	4.778	+	ACSS2	ENSG00000131069.20	Intron
chr1	91680625	91680661	0.98	4.766	-	TGFBR3	ENSG00000069702.11	3' UTR
chr2	9317675	9317814	0.98	4.764	+	ASAP2	ENSG00000151693.11	Intron
chr11	2135429	2135473	0.98	4.763	-	IGF2	ENSG00000167244.22	CDS
chr12	57191914	57192189	0.99	4.762	+	LRP1	ENSG00000123384.14	Intron
chr22	47004290	47004327	0.99	4.759	+	TBC1D22A	ENSG00000054611.14	Intron
chr9	134759343	134759376	0.98	4.758	+	COL5A1	ENSG00000130635.16	Intron
chr21	8401088	8401156	0.99	4.755	+	ENSG00000280441	ENSG00000280441.3	Other
chr11	2130324	2130347	0.99	4.754	-	IGF2	ENSG00000167244.22	3' UTR
chr9	132378010	132378071	0.99	4.752	-	TTF1	ENSG00000125482.13	Intron
chr7	55204095	55204183	0.99	4.75	+	EGFR	ENSG00000146648.21	Intron
chr20	36049466	36049557	0.99	4.749	-	NORAD	ENSG00000260032.2	Other
chr5	98793953	98794020	0.98	4.749	+	RGMB	ENSG00000174136.13	3' UTR
chr22	35343990	35344016	0.99	4.746	+	TOM1	ENSG00000100284.22	Intron
chr9	132377085	132377174	0.99	4.738	-	TTF1	ENSG00000125482.13	Intron
chr7	55204381	55204416	0.99	4.736	+	EGFR	ENSG00000146648.21	Intron
chr21	45156592	45156613	0.98	4.734	+	ADARB1	ENSG00000197381.17	Intron
chr5	172768166	172768222	0.99	4.734	-	DUSP1	ENSG00000120129.6	3' UTR
chr8	17570276	17570329	0.99	4.733	+	SLC7A2	ENSG00000003989.18	3' UTR
chr13	113795450	113795481	0.99	4.732	+	TMEM255B	ENSG00000184497.13	Intron
chr11	2130297	2130313	0.97	4.731	-	IGF2	ENSG00000167244.22	3' UTR
chr19	4036109	4036130	0.98	4.73	+	PIAS4	ENSG00000105229.7	Intron
chr17	59841319	59841322	0.98	4.719	+	hsa-mir-21	MI0000077	miRNA
chr19	53559014	53559214	0.99	4.719	+	ZNF331	ENSG00000130844.19	Intron
chr1	25768920	25768940	0.99	4.718	+	MAN1C1	ENSG00000117643.15	Intron
chr11	2130320	2130322	0.99	4.715	-	IGF2	ENSG00000167244.22	3' UTR
chr13	113796368	113796393	0.99	4.714	+	TMEM255B	ENSG00000184497.13	Intron
chr1	154944874	154944916	0.99	4.712	-	PBXIP1	ENSG00000163346.17	3' UTR
chr11	2130317	2130320	0.99	4.712	-	IGF2	ENSG00000167244.22	3' UTR
chr11	122152271	122152272	0.98	4.71	-	hsa-mir-100	MI0000102	miRNA
chr22	49902001	49902040	0.99	4.71	-	ALG12	ENSG00000182858.14	3' UTR
chr17	1713950	1713961	0.99	4.706	-	hsa-mir-22	MI0000078	miRNA
chr22	47004771	47004823	0.99	4.706	+	TBC1D22A	ENSG00000054611.14	Intron
chr11	2130315	2130317	0.98	4.704	-	IGF2	ENSG00000167244.22	3' UTR
chr11	2130313	2130315	0.99	4.703	-	IGF2	ENSG00000167244.22	3' UTR
chr11	2132968	2132984	0.98	4.703	-	IGF2|ENSG00000284779	ENSG00000167244.22||ENSG00000284779.3	3' UTR
chr6	39844311	39844388	0.99	4.702	+	DAAM2	ENSG00000146122.17	Intron
chr1	183144384	183144452	0.98	4.701	+	LAMC1	ENSG00000135862.6	3' UTR
chr13	113774699	113774781	0.99	4.7	+	TMEM255B	ENSG00000184497.13	Intron
chr19	4036270	4036294	0.98	4.7	+	PIAS4	ENSG00000105229.7	Intron
chr11	9589449	9589559	0.99	4.699	+	WEE1	ENSG00000166483.12	3' UTR
chr21	45156513	45156592	0.99	4.696	+	ADARB1	ENSG00000197381.17	Intron
chr19	4036304	4036342	0.98	4.695	+	PIAS4	ENSG00000105229.7	Intron
chr22	21653026	21653049	0.96	4.692	+	hsa-mir-301b	MI0005568	miRNA
chr9	126885557	126885670	0.99	4.692	+	ZBTB34	ENSG00000177125.6	3' UTR
chr19	33458316	33458361	0.99	4.69	-	PEPD	ENSG00000124299.16	Intron
chr19	33458575	33458694	0.98	4.69	-	PEPD	ENSG00000124299.16	Intron
chr22	49902118	49902304	0.99	4.687	-	ALG12	ENSG00000182858.14	3' UTR
chr22	47004390	47004436	0.98	4.685	+	TBC1D22A	ENSG00000054611.14	Intron
chr9	134685285	134685440	0.99	4.685	+	COL5A1	ENSG00000130635.16	Intron
chr9	134759848	134760080	0.99	4.685	+	COL5A1	ENSG00000130635.16	Intron
chr11	2130322	2130324	0.99	4.682	-	IGF2	ENSG00000167244.22	3' UTR
chr7	100679717	100679815	0.98	4.681	-	GIGYF1	ENSG00000146830.11	3' UTR
chr21	45156645	45156739	0.99	4.679	+	ADARB1	ENSG00000197381.17	Intron
chr7	101139088	101139131	0.97	4.679	+	SERPINE1	ENSG00000106366.9	3' UTR
chr1	25769014	25769078	0.98	4.677	+	MAN1C1	ENSG00000117643.15	Intron
chr22	21653021	21653026	0.98	4.676	+	hsa-mir-301b	MI0005568	miRNA
chr7	55203470	55203488	0.99	4.674	+	EGFR	ENSG00000146648.21	Intron
chr21	43416279	43416406	0.99	4.67	-	SIK1	ENSG00000142178.9	3' UTR
chr16	81380365	81380429	0.99	4.669	+	GAN	ENSG00000261609.8	3' UTR
chr20	50753055	50753171	0.98	4.669	+	PARD6B	ENSG00000124171.9	3' UTR
chr11	10307138	10307191	0.98	4.667	+	ADM	ENSG00000148926.10	3' UTR
chr7	55203208	55203233	0.97	4.666	+	EGFR	ENSG00000146648.21	Intron
chr22	47004719	47004771	0.99	4.665	+	TBC1D22A	ENSG00000054611.14	Intron
chr12	54396002	54396161	0.98	4.663	-	ITGA5	ENSG00000161638.11	3' UTR
chr6	39845656	39845722	0.97	4.659	+	DAAM2	ENSG00000146122.17	Intron
chr11	2130224	2130228	0.98	4.658	-	IGF2	ENSG00000167244.22	3' UTR
chr1	155134586	155134651	0.99	4.655	+	EFNA1	ENSG00000169242.12	3' UTR
chr21	45156613	45156645	0.98	4.653	+	ADARB1	ENSG00000197381.17	Intron
chr11	114251872	114251912	0.97	4.651	+	ZBTB16	ENSG00000109906.15	3' UTR
chr13	113796416	113796434	0.98	4.651	+	TMEM255B	ENSG00000184497.13	Intron
chr19	53559316	53559444	0.99	4.651	+	ZNF331	ENSG00000130844.19	Intron
chr3	195109474	195109553	0.98	4.651	-	XXYLT1	ENSG00000173950.16	Intron
chr13	110150236	110150320	0.99	4.647	-	COL4A1	ENSG00000187498.16	3' UTR
chr2	219255712	219255722	0.99	4.647	+	TUBA4B	ENSG00000243910.8	Intron
chr2	219255722	219255733	0.99	4.647	+	TUBA4B	ENSG00000243910.8	Intron
chr2	219255733	219255740	0.97	4.647	+	TUBA4B	ENSG00000243910.8	Intron
chr5	151662572	151662623	0.98	4.641	-	SPARC	ENSG00000113140.11	3' UTR
chr13	113795763	113795791	0.97	4.639	+	TMEM255B	ENSG00000184497.13	Intron
chr13	113858310	113858365	0.98	4.637	-	GAS6	ENSG00000183087.15	Intron
chr19	4036387	4036431	0.98	4.637	+	PIAS4	ENSG00000105229.7	Intron
chr10	103394301	103394312	0.98	4.635	-	hsa-mir-1307	MI0006444	miRNA
chr12	123510429	123510537	0.98	4.634	-	RILPL1	ENSG00000188026.13	Intron
chr14	75647799	75647868	0.99	4.629	+	FLVCR2	ENSG00000119686.10	3' UTR
chr19	40440926	40441025	0.99	4.629	-	SERTAD3	ENSG00000167565.13	3' UTR
chr22	35342825	35342851	0.98	4.626	+	TOM1	ENSG00000100284.22	Intron
chr22	47003942	47004126	0.98	4.625	+	TBC1D22A	ENSG00000054611.14	Intron
chr22	35343568	35343611	0.99	4.624	+	TOM1	ENSG00000100284.22	Intron
chr7	588534	588737	0.99	4.623	-	PRKAR1B	ENSG00000188191.15	Intron
chr2	43222476	43222518	0.98	4.614	-	ZFP36L2	ENSG00000152518.8	3' UTR
chr22	47005847	47005928	0.98	4.608	+	TBC1D22A	ENSG00000054611.14	Intron
chr16	85572443	85572464	0.98	4.607	+	GSE1	ENSG00000131149.19	Intron
chr1	25769259	25769280	0.99	4.605	+	MAN1C1	ENSG00000117643.15	Intron
chr15	41300456	41300505	0.98	4.605	+	OIP5-AS1	ENSG00000247556.6	Other
chr2	1679625	1679652	0.97	4.605	-	PXDN	ENSG00000130508.11	Intron
chr7	108574273	108574362	0.98	4.605	+	DNAJB9	ENSG00000128590.5	3' UTR
chr22	35343611	35343644	0.97	4.604	+	TOM1	ENSG00000100284.22	Intron
chr12	58872500	58872636	0.99	4.602	-	LRIG3	ENSG00000139263.12	CDS
chr3	30691773	30691835	0.97	4.597	+	TGFBR2	ENSG00000163513.19	3' UTR
chr5	95584431	95584441	0.99	4.596	+	ARSK	ENSG00000164291.17	Intron
chr5	95584441	95584451	0.99	4.596	+	ARSK	ENSG00000164291.17	Intron
chr5	95584451	95584459	0.99	4.596	+	ARSK	ENSG00000164291.17	Intron
chr19	53560330	53560419	0.99	4.595	+	ZNF331	ENSG00000130844.19	Intron
chrX	53557262	53557270	0.99	4.595	-	hsa-let-7f-2	MI0000068	miRNA
chr12	57191527	57191723	0.98	4.594	+	LRP1	ENSG00000123384.14	Intron
chr11	2129968	2129979	0.97	4.593	-	IGF2	ENSG00000167244.22	3' UTR
chr11	2133551	2133561	0.99	4.593	-	IGF2	ENSG00000167244.22	CDS
chr16	85572389	85572425	0.98	4.592	+	GSE1	ENSG00000131149.19	Intron
chr9	134760283	134760360	0.98	4.592	+	COL5A1	ENSG00000130635.16	Intron
chr16	67202328	67202333	0.99	4.588	-	hsa-mir-328	MI0000804	miRNA
chr22	47005247	47005322	0.98	4.588	+	TBC1D22A	ENSG00000054611.14	Intron
chr8	125438059	125438181	0.97	4.586	+	TRIB1	ENSG00000173334.4	3' UTR
chr5	151663276	151663557	0.99	4.585	-	SPARC	ENSG00000113140.11	3' UTR
chr7	55203456	55203470	0.99	4.585	+	EGFR	ENSG00000146648.21	Intron
chr13	113796135	113796156	0.98	4.583	+	TMEM255B	ENSG00000184497.13	Intron
chr7	100679870	100679919	0.98	4.583	-	GIGYF1	ENSG00000146830.11	3' UTR
chr2	240456025	240456037	0.99	4.582	+	hsa-mir-149	MI0000478	miRNA
chr22	49902616	49902719	0.99	4.58	-	ALG12	ENSG00000182858.14	3' UTR
chr16	67202333	67202350	0.99	4.579	-	hsa-mir-328	MI0000804	miRNA
chr3	194402706	194402769	0.99	4.579	-	ATP13A3	ENSG00000133657.17	3' UTR
chr1	25768979	25769014	0.99	4.578	+	MAN1C1	ENSG00000117643.15	Intron
chr11	2130228	2130239	0.99	4.578	-	IGF2	ENSG00000167244.22	3' UTR
chr22	47005322	47005363	0.99	4.572	+	TBC1D22A	ENSG00000054611.14	Intron
chr8	38918569	38918641	0.99	4.572	+	PLEKHA2	ENSG00000169499.15	Intron
chr14	29918471	29918478	0.98	4.57	-	PRKD1	ENSG00000184304.17	Intron
chr19	4036778	4036805	0.98	4.57	+	PIAS4	ENSG00000105229.7	Intron
chr13	113795382	113795450	0.96	4.569	+	TMEM255B	ENSG00000184497.13	Intron
chr19	4036752	4036778	0.99	4.567	+	PIAS4	ENSG00000105229.7	Intron
chr17	1713961	1713977	0.98	4.565	-	hsa-mir-22	MI0000078	miRNA
chr1	203307852	203307904	0.99	4.559	+	BTG2	ENSG00000159388.6	3' UTR
chr22	35343644	35343665	0.99	4.558	+	TOM1	ENSG00000100284.22	Intron
chr3	49020168	49020184	0.99	4.557	-	hsa-mir-425	MI0001448	miRNA
chr1	25767405	25767630	0.98	4.556	+	MAN1C1	ENSG00000117643.15	Intron
chr13	36957670	36957676	0.98	4.556	-	ALG5	ENSG00000120697.10	Intron
chr13	36957676	36957686	0.97	4.556	-	ALG5	ENSG00000120697.10	Intron
chr14	29918460	29918471	0.99	4.554	-	PRKD1	ENSG00000184304.17	Intron
chr1	25769338	25769356	0.97	4.553	+	MAN1C1	ENSG00000117643.15	Intron
chr12	65963474	65963555	0.98	4.55	+	HMGA2	ENSG00000149948.14	3' UTR
chr1	25767842	25767924	0.98	4.549	+	MAN1C1	ENSG00000117643.15	Intron
chrX	74218585	74218588	0.98	4.549	-	hsa-mir-374b	MI0005566	miRNA
chr13	113774781	113774840	0.99	4.548	+	TMEM255B	ENSG00000184497.13	Intron
chr1	154469286	154469336	0.99	4.546	+	IL6R	ENSG00000160712.13	3' UTR
chr11	2129986	2129992	0.99	4.546	-	IGF2	ENSG00000167244.22	3' UTR
chr16	85572425	85572443	0.97	4.546	+	GSE1	ENSG00000131149.19	Intron
chr2	1679079	1679210	0.99	4.546	-	PXDN	ENSG00000130508.11	Intron
chr2	25328648	25328660	0.99	4.546	-	hsa-mir-1301	MI0003815	miRNA
chr22	47004631	47004687	0.99	4.546	+	TBC1D22A	ENSG00000054611.14	Intron
chr7	55204183	55204214	0.97	4.546	+	EGFR	ENSG00000146648.21	Intron
chr13	113796341	113796368	0.99	4.545	+	TMEM255B	ENSG00000184497.13	Intron
chr15	68291521	68291618	0.98	4.545	+	FEM1B	ENSG00000169018.6	3' UTR
chr1	25769280	25769309	0.98	4.544	+	MAN1C1	ENSG00000117643.15	Intron
chr16	67202326	67202328	0.98	4.542	-	hsa-mir-328	MI0000804	miRNA
chr19	33458729	33458821	0.98	4.541	-	PEPD	ENSG00000124299.16	Intron
chr11	2130239	2130246	0.97	4.54	-	IGF2	ENSG00000167244.22	3' UTR
chr12	59789446	59789618	0.98	4.54	+	SLC16A7	ENSG00000118596.12	3' UTR
chr2	96860516	96860591	0.99	4.538	-	SEMA4C	ENSG00000168758.11	3' UTR
chr12	58872458	58872478	0.98	4.537	-	LRIG3	ENSG00000139263.12	3' UTR
chr22	47005415	47005578	0.99	4.537	+	TBC1D22A	ENSG00000054611.14	Intron
chrX	151959675	151959687	0.99	4.537	-	hsa-mir-452	MI0001733	miRNA
chrX	151959687	151959699	0.99	4.537	-	hsa-mir-452	MI0001733	miRNA
chr19	33458694	33458729	0.97	4.534	-	PEPD	ENSG00000124299.16	Intron
chr11	2133561	2133598	0.99	4.53	-	IGF2	ENSG00000167244.22	CDS
chr7	55203195	55203208	0.99	4.528	+	EGFR	ENSG00000146648.21	Intron
chr11	9589173	9589251	0.98	4.525	+	WEE1	ENSG00000166483.12	3' UTR
chr2	25328660	25328677	0.98	4.524	-	hsa-mir-1301	MI0003815	miRNA
chr22	49902502	49902539	0.99	4.524	-	ALG12	ENSG00000182858.14	3' UTR
chr9	134760111	134760225	0.99	4.524	+	COL5A1	ENSG00000130635.16	Intron
chr11	2129979	2129986	0.99	4.523	-	IGF2	ENSG00000167244.22	3' UTR
chr11	2129992	2129995	0.98	4.523	-	IGF2	ENSG00000167244.22	3' UTR
chr13	113795791	113795810	0.99	4.522	+	TMEM255B	ENSG00000184497.13	Intron
chr7	129774738	129774741	0.99	4.522	-	hsa-mir-96	MI0000098	miRNA
chr7	129774741	129774751	0.99	4.522	-	hsa-mir-96	MI0000098	miRNA
chr7	129774751	129774765	0.99	4.522	-	hsa-mir-96	MI0000098	miRNA
chr1	25768828	25768902	0.99	4.521	+	MAN1C1	ENSG00000117643.15	Intron
chr14	68788234	68788285	0.97	4.518	-	ZFP36L1	ENSG00000185650.10	3' UTR
chr20	299318	299400	0.99	4.518	+	ZCCHC3	ENSG00000247315.4	3' UTR
chr11	2130246	2130257	0.99	4.517	-	IGF2	ENSG00000167244.22	3' UTR
chr20	36048344	36048391	0.99	4.514	-	NORAD	ENSG00000260032.2	Other
chr1	25767630	25767778	0.98	4.512	+	MAN1C1	ENSG00000117643.15	Intron
chr8	38918349	38918377	0.98	4.511	+	PLEKHA2	ENSG00000169499.15	Intron
chr2	111168328	111168405	0.98	4.508	+	BCL2L11	ENSG00000153094.24	3' UTR
chr7	139562002	139562101	0.98	4.508	-	HIPK2	ENSG00000064393.16	3' UTR
chr11	96284591	96284602	0.98	4.507	-	MAML2	ENSG00000184384.14	Intron
chr2	111168194	111168328	0.99	4.507	+	BCL2L11	ENSG00000153094.24	3' UTR
chr3	195109951	195110029	0.99	4.507	-	XXYLT1	ENSG00000173950.16	Intron
chr9	126884814	126884922	0.99	4.507	+	ZBTB34	ENSG00000177125.6	3' UTR
chr13	109754054	109754090	0.99	4.505	-	IRS2	ENSG00000185950.9	3' UTR
chr16	58666588	58666677	0.99	4.505	-	SLC38A7	ENSG00000103042.9	3' UTR
chr22	47005363	47005415	0.99	4.503	+	TBC1D22A	ENSG00000054611.14	Intron
chr11	2132930	2132968	0.99	4.502	-	IGF2|ENSG00000284779	ENSG00000284779.3||ENSG00000167244.22	3' UTR
chr1	25767778	25767842	0.98	4.501	+	MAN1C1	ENSG00000117643.15	Intron
chr12	54396176	54396223	0.98	4.5	-	ITGA5	ENSG00000161638.11	3' UTR
chr11	2129995	2129999	0.99	4.499	-	IGF2	ENSG00000167244.22	3' UTR
chr11	114251828	114251872	0.99	4.499	+	ZBTB16	ENSG00000109906.15	3' UTR
chr12	49097294	49097451	0.99	4.498	-	LMBR1L	ENSG00000139636.16	3' UTR
chr16	85572464	85572489	0.97	4.498	+	GSE1	ENSG00000131149.19	Intron
chr19	33458399	33458513	0.99	4.497	-	PEPD	ENSG00000124299.16	Intron
chr8	38918532	38918546	0.99	4.496	+	PLEKHA2	ENSG00000169499.15	Intron
chr21	45156358	45156513	0.99	4.495	+	ADARB1	ENSG00000197381.17	Intron
chr3	195110648	195110806	0.99	4.495	-	XXYLT1	ENSG00000173950.16	Intron
chr10	101131705	101131709	0.98	4.493	+	TLX1	ENSG00000107807.13	CDS
chr10	101131709	101131718	0.98	4.493	+	TLX1	ENSG00000107807.13	CDS
chr10	101131718	101131730	0.98	4.493	+	TLX1	ENSG00000107807.13	CDS
chr2	74105960	74106074	0.99	4.492	+	TET3	ENSG00000187605.16	3' UTR
chr17	12081918	12081930	0.99	4.491	+	hsa-mir-744	MI0005559	miRNA
chr1	25767924	25768034	0.98	4.489	+	MAN1C1	ENSG00000117643.15	Intron
chr1	25769243	25769259	0.99	4.488	+	MAN1C1	ENSG00000117643.15	Intron
chr15	98960105	98960192	0.98	4.488	+	IGF1R	ENSG00000140443.15	3' UTR
chr22	47004984	47005107	0.97	4.487	+	TBC1D22A	ENSG00000054611.14	Intron
chr9	134761019	134761084	0.99	4.487	+	COL5A1	ENSG00000130635.16	Intron
chr1	150575974	150576012	0.99	4.485	-	MCL1	ENSG00000143384.14	3' UTR
chr12	58872478	58872500	0.99	4.485	-	LRIG3	ENSG00000139263.12	3' UTR
chr13	113796434	113796455	0.96	4.481	+	TMEM255B	ENSG00000184497.13	Intron
chr14	68788353	68788407	0.98	4.48	-	ZFP36L1	ENSG00000185650.10	3' UTR
chr5	15935223	15935239	0.99	4.48	+	hsa-mir-887	MI0005562	miRNA
chr5	15935239	15935256	0.99	4.48	+	hsa-mir-887	MI0005562	miRNA
chr1	85583216	85583338	0.98	4.477	+	CCN1	ENSG00000142871.18	3' UTR
chr12	123510350	123510429	0.98	4.472	-	RILPL1	ENSG00000188026.13	Intron
chr1	25768706	25768828	0.99	4.47	+	MAN1C1	ENSG00000117643.15	Intron
chr22	47004687	47004719	0.97	4.47	+	TBC1D22A	ENSG00000054611.14	Intron
chr13	113796393	113796416	0.99	4.469	+	TMEM255B	ENSG00000184497.13	Intron
chr13	113858365	113858375	0.99	4.469	-	GAS6	ENSG00000183087.15	Intron
chr13	113854585	113854633	0.99	4.468	-	GAS6	ENSG00000183087.15	Intron
chr16	4668663	4668680	0.98	4.468	+	MGRN1	ENSG00000102858.13	Intron
chr12	12721278	12721395	0.98	4.466	+	CDKN1B	ENSG00000111276.12	3' UTR
chrX	85903679	85903693	0.99	4.463	-	hsa-mir-361	MI0000760	miRNA
chrX	85903693	85903705	0.98	4.463	-	hsa-mir-361	MI0000760	miRNA
chr21	45155923	45156046	0.97	4.462	+	ADARB1	ENSG00000197381.17	Intron
chr19	33458361	33458399	0.99	4.46	-	PEPD	ENSG00000124299.16	Intron
chr2	96860152	96860254	0.99	4.459	-	SEMA4C	ENSG00000168758.11	3' UTR
chr14	100109707	100109719	0.99	4.458	+	hsa-mir-342	MI0000805	miRNA
chr14	100109720	100109739	0.98	4.458	+	hsa-mir-342	MI0000805	miRNA
chr12	54396223	54396235	0.99	4.457	-	ITGA5	ENSG00000161638.11	3' UTR
chr11	2129999	2130005	0.99	4.453	-	IGF2	ENSG00000167244.22	3' UTR
chr13	113775102	113775258	0.98	4.453	+	TMEM255B	ENSG00000184497.13	Intron
chr7	588737	588897	0.99	4.453	-	PRKAR1B	ENSG00000188191.15	Intron
chr2	20449362	20449392	0.99	4.451	+	RHOB	ENSG00000143878.10	3' UTR
chr2	240456012	240456025	0.99	4.451	+	hsa-mir-149	MI0000478	miRNA
chrX	74218588	74218599	0.99	4.451	-	hsa-mir-374b	MI0005566	miRNA
chr19	4036715	4036752	0.98	4.45	+	PIAS4	ENSG00000105229.7	Intron
chr7	1022984	1022987	0.98	4.45	-	hsa-mir-339	MI0000815	miRNA
chr19	39409083	39409175	0.99	4.448	+	ZFP36	ENSG00000128016.7	3' UTR
chr6	16148008	16148113	0.99	4.447	+	MYLIP	ENSG00000007944.15	3' UTR
chrX	17487148	17487151	0.99	4.444	+	NHS	ENSG00000188158.17	Intron
chrX	17487151	17487168	0.99	4.444	+	NHS	ENSG00000188158.17	Intron
chrX	17487168	17487175	0.96	4.444	+	NHS	ENSG00000188158.17	Intron
chr9	134760080	134760111	0.98	4.442	+	COL5A1	ENSG00000130635.16	Intron
chr5	173136412	173136521	0.99	4.439	+	CREBRF	ENSG00000164463.12	3' UTR
chr13	113796455	113796513	0.98	4.438	+	TMEM255B	ENSG00000184497.13	Intron
chr7	55203772	55203821	0.98	4.438	+	EGFR	ENSG00000146648.21	Intron
chr13	113796156	113796169	0.99	4.437	+	TMEM255B	ENSG00000184497.13	Intron
chr16	69933112	69933124	0.98	4.437	+	hsa-mir-140	MI0000456	miRNA
chr22	49901770	49901948	0.99	4.435	-	ALG12	ENSG00000182858.14	3' UTR
chr13	113796169	113796189	0.98	4.433	+	TMEM255B	ENSG00000184497.13	Intron
chr22	49902915	49903032	0.98	4.432	-	ALG12	ENSG00000182858.14	3' UTR
chr19	53559790	53560038	0.99	4.43	+	ZNF331	ENSG00000130844.19	Intron
chr22	49902451	49902502	0.99	4.428	-	ALG12	ENSG00000182858.14	3' UTR
chr19	1257593	1257652	0.98	4.427	+	MIDN	ENSG00000167470.14	3' UTR
chr13	113859699	113859724	0.98	4.424	-	GAS6	ENSG00000183087.15	Intron
chr13	113796235	113796252	0.99	4.42	+	TMEM255B	ENSG00000184497.13	Intron
chr21	45156739	45156837	0.98	4.419	+	ADARB1	ENSG00000197381.17	Intron
chr17	70178773	70178915	0.99	4.418	+	KCNJ2	ENSG00000123700.5	3' UTR
chr19	57256027	57256144	0.98	4.418	+	ZNF805	ENSG00000204524.7	3' UTR
chr5	133955673	133955866	0.99	4.418	-	C5orf15	ENSG00000113583.8	3' UTR
chr19	4036915	4036931	0.99	4.415	+	PIAS4	ENSG00000105229.7	Intron
chr22	21653350	21653359	0.99	4.415	+	hsa-mir-130b	MI0000748	miRNA
chr22	21653359	21653376	0.98	4.415	+	hsa-mir-130b	MI0000748	miRNA
chr15	55611890	55611967	0.99	4.413	-	PRTG	ENSG00000166450.13	3' UTR
chr15	39597105	39597190	0.99	4.412	+	THBS1	ENSG00000137801.11	3' UTR
chr13	91351378	91351383	0.97	4.411	+	hsa-mir-92a-1	MI0000093	miRNA
chr19	53560280	53560330	0.98	4.41	+	ZNF331	ENSG00000130844.19	Intron
chr1	91683395	91683433	0.99	4.409	-	TGFBR3	ENSG00000069702.11	3' UTR
chr22	47004436	47004546	0.97	4.409	+	TBC1D22A	ENSG00000054611.14	Intron
chr1	150576641	150576674	0.99	4.406	-	MCL1	ENSG00000143384.14	3' UTR
chr16	58666693	58666776	0.98	4.406	-	SLC38A7	ENSG00000103042.9	3' UTR
chr10	132364359	132364450	0.99	4.405	+	LRRC27	ENSG00000148814.18	Intron
chr11	114255348	114255385	0.99	4.405	+	ZBTB16	ENSG00000109906.15	3' UTR
chr8	103332216	103332287	0.99	4.405	+	FZD6	ENSG00000164930.12	3' UTR
chr13	113859527	113859574	0.98	4.403	-	GAS6	ENSG00000183087.15	Intron
chr6	52498205	52498283	0.99	4.403	-	TRAM2	ENSG00000065308.5	3' UTR
chr12	65966090	65966198	0.99	4.401	+	HMGA2	ENSG00000149948.14	3' UTR
chr5	97034974	97035089	0.98	4.398	+	LNPEP	ENSG00000113441.16	3' UTR
chr1	203307982	203308057	0.98	4.397	+	BTG2	ENSG00000159388.6	3' UTR
chr13	113859724	113859891	0.98	4.397	-	GAS6	ENSG00000183087.15	Intron
chr19	4036931	4037023	0.98	4.396	+	PIAS4	ENSG00000105229.7	Intron
chr11	10307116	10307138	0.99	4.394	+	ADM	ENSG00000148926.10	3' UTR
chr14	95258234	95258456	0.99	4.394	-	CLMN	ENSG00000165959.12	Intron
chr15	98964347	98964420	0.99	4.393	+	IGF1R	ENSG00000140443.15	3' UTR
chr7	130877475	130877493	0.99	4.392	-	hsa-mir-29b-1	MI0000105	miRNA
chr8	90624495	90624599	0.98	4.392	-	TMEM64	ENSG00000180694.14	3' UTR
chr11	2130005	2130009	0.97	4.389	-	IGF2	ENSG00000167244.22	3' UTR
chr11	96284567	96284584	0.99	4.388	-	MAML2	ENSG00000184384.14	Intron
chr11	96284584	96284591	0.97	4.388	-	MAML2	ENSG00000184384.14	Intron
chr2	20033121	20033166	0.97	4.388	-	LAPTM4A	ENSG00000068697.7	3' UTR
chr3	195069453	195069644	0.98	4.388	-	XXYLT1	ENSG00000173950.16	3' UTR
chr5	98793895	98793953	0.99	4.385	+	RGMB	ENSG00000174136.13	3' UTR
chr5	172768222	172768232	0.98	4.385	-	DUSP1	ENSG00000120129.6	3' UTR
chr7	101138247	101138286	0.99	4.385	+	SERPINE1	ENSG00000106366.9	3' UTR
chr7	155309340	155309428	0.99	4.385	+	INSIG1	ENSG00000186480.13	3' UTR
chr19	33458513	33458556	0.99	4.383	-	PEPD	ENSG00000124299.16	Intron
chr1	25769309	25769338	0.99	4.382	+	MAN1C1	ENSG00000117643.15	Intron
chr1	204403565	204403707	0.98	4.382	-	PPP1R15B	ENSG00000158615.10	3' UTR
chr12	12722183	12722265	0.98	4.382	+	CDKN1B	ENSG00000111276.12	3' UTR
chr19	53560038	53560142	0.99	4.382	+	ZNF331	ENSG00000130844.19	Intron
chr22	40323682	40323825	0.98	4.381	+	TNRC6B	ENSG00000100354.21	3' UTR
chr8	103331963	103332025	0.99	4.381	+	FZD6	ENSG00000164930.12	3' UTR
chr13	113858375	113858404	0.99	4.38	-	GAS6	ENSG00000183087.15	Intron
chr13	113774871	113774890	0.99	4.379	+	TMEM255B	ENSG00000184497.13	Intron
chr13	113852054	113852104	0.99	4.374	-	GAS6	ENSG00000183087.15	Intron
chr19	4036840	4036900	0.99	4.374	+	PIAS4	ENSG00000105229.7	Intron
chr20	36048271	36048289	0.99	4.374	-	NORAD	ENSG00000260032.2	Other
chr3	195110465	195110648	0.99	4.372	-	XXYLT1	ENSG00000173950.16	Intron
chr11	33355187	33355279	0.98	4.371	+	HIPK3	ENSG00000110422.12	3' UTR
chr2	74106942	74107030	0.99	4.37	+	TET3	ENSG00000187605.16	3' UTR
chr19	4036805	4036840	0.99	4.369	+	PIAS4	ENSG00000105229.7	Intron
chr12	12722265	12722293	0.99	4.368	+	CDKN1B	ENSG00000111276.12	3' UTR
chr3	195109309	195109399	0.98	4.368	-	XXYLT1	ENSG00000173950.16	Intron
chr1	154944814	154944874	0.99	4.365	-	PBXIP1	ENSG00000163346.17	3' UTR
chr5	38475608	38475721	0.97	4.365	-	LIFR	ENSG00000113594.10	3' UTR
chr8	38918332	38918349	0.99	4.365	+	PLEKHA2	ENSG00000169499.15	Intron
chr8	38918641	38918659	0.99	4.365	+	PLEKHA2	ENSG00000169499.15	Intron
chr1	183144452	183144504	0.99	4.363	+	LAMC1	ENSG00000135862.6	3' UTR
chr13	110512196	110512265	0.99	4.362	+	COL4A2	ENSG00000134871.19	3' UTR
chr5	98794020	98794109	0.99	4.362	+	RGMB	ENSG00000174136.13	3' UTR
chr21	25573983	25574010	0.99	4.36	+	hsa-mir-155	MI0000681	miRNA
chr8	23022284	23022390	0.99	4.36	-	TNFRSF10B	ENSG00000120889.13	3' UTR
chr3	17695948	17695955	0.98	4.358	-	TBC1D5	ENSG00000131374.15	Intron
chr3	17695955	17695965	0.99	4.358	-	TBC1D5	ENSG00000131374.15	Intron
chr3	17695965	17695973	0.99	4.358	-	TBC1D5	ENSG00000131374.15	Intron
chr7	94667911	94667971	0.99	4.358	+	PEG10	ENSG00000242265.6	3' UTR
chr13	113858267	113858310	0.99	4.356	-	GAS6	ENSG00000183087.15	Intron
chr5	154054692	154054814	0.97	4.356	+	MFAP3	ENSG00000037749.13	3' UTR
chr22	49901445	49901556	0.97	4.353	-	ALG12	ENSG00000182858.14	3' UTR
chr11	10307191	10307231	0.98	4.352	+	ADM	ENSG00000148926.10	3' UTR
chr22	49902539	49902577	0.99	4.351	-	ALG12	ENSG00000182858.14	3' UTR
chr3	195109553	195109594	0.99	4.351	-	XXYLT1	ENSG00000173950.16	Intron
chr8	38918554	38918569	0.99	4.35	+	PLEKHA2	ENSG00000169499.15	Intron
chr11	114252465	114252560	0.95	4.347	+	ZBTB16	ENSG00000109906.15	3' UTR
chr2	104824544	104824613	0.99	4.347	-	PANTR1	ENSG00000233639.9	Other
chr12	22685214	22685318	0.99	4.346	+	ETNK1	ENSG00000139163.16	3' UTR
chr12	65965776	65965876	0.98	4.345	+	HMGA2	ENSG00000149948.14	3' UTR
chr11	2130265	2130297	0.98	4.344	-	IGF2	ENSG00000167244.22	3' UTR
chr2	104824613	104824751	0.97	4.342	-	PANTR1	ENSG00000233639.9	Other
chr14	68788003	68788120	0.99	4.34	-	ZFP36L1	ENSG00000185650.10	3' UTR
chr10	127017020	127017066	0.99	4.339	+	DOCK1	ENSG00000150760.13	Intron
chr16	81380304	81380365	0.98	4.339	+	GAN	ENSG00000261609.8	3' UTR
chr13	113796189	113796215	0.98	4.338	+	TMEM255B	ENSG00000184497.13	Intron
chr3	30694024	30694073	0.98	4.338	+	TGFBR2	ENSG00000163513.19	3' UTR
chr11	2130257	2130265	0.99	4.336	-	IGF2	ENSG00000167244.22	3' UTR
chr7	100679919	100679937	0.98	4.336	-	GIGYF1	ENSG00000146830.11	3' UTR
chr1	203309080	203309168	0.98	4.335	+	BTG2	ENSG00000159388.6	3' UTR
chr8	38918546	38918554	0.99	4.335	+	PLEKHA2	ENSG00000169499.15	Intron
chr9	36123914	36124022	0.99	4.334	+	RECK	ENSG00000122707.12	3' UTR
chr21	25573980	25573983	0.98	4.333	+	hsa-mir-155	MI0000681	miRNA
chr22	40324699	40324795	0.99	4.333	+	TNRC6B	ENSG00000100354.21	3' UTR
chr19	33458556	33458575	0.99	4.331	-	PEPD	ENSG00000124299.16	Intron
chr13	113796279	113796299	0.95	4.328	+	TMEM255B	ENSG00000184497.13	Intron
chr2	74106092	74106168	0.99	4.326	+	TET3	ENSG00000187605.16	3' UTR
chr9	37439877	37439994	0.99	4.325	-	ZBTB5	ENSG00000168795.5	3' UTR
chr14	95103947	95104051	0.99	4.324	-	DICER1	ENSG00000100697.17	CDS
chr16	4668644	4668663	0.98	4.324	+	MGRN1	ENSG00000102858.13	Intron
chr22	49901556	49901586	0.99	4.324	-	ALG12	ENSG00000182858.14	3' UTR
chr8	38918659	38918709	0.99	4.324	+	PLEKHA2	ENSG00000169499.15	Intron
chr9	134748243	134748294	0.97	4.324	+	COL5A1	ENSG00000130635.16	Intron
chr9	134828519	134828556	0.98	4.324	+	COL5A1	ENSG00000130635.16	Intron
chr1	203308461	203308532	0.98	4.323	+	BTG2	ENSG00000159388.6	3' UTR
chr5	87287009	87287196	0.97	4.322	+	RASA1	ENSG00000145715.15	Intron
chr6	39845722	39845815	0.99	4.322	+	DAAM2	ENSG00000146122.17	Intron
chr1	36340497	36340626	0.97	4.321	-	STK40	ENSG00000196182.11	3' UTR
chr1	183145416	183145509	0.99	4.321	+	LAMC1	ENSG00000135862.6	3' UTR
chr2	74107697	74107816	0.99	4.321	+	TET3	ENSG00000187605.16	3' UTR
chr22	47003819	47003844	0.98	4.32	+	TBC1D22A	ENSG00000054611.14	Intron
chr8	43130972	43131126	0.99	4.32	+	POMK	ENSG00000185900.11	3' UTR
chr6	39845627	39845656	0.98	4.319	+	DAAM2	ENSG00000146122.17	Intron
chr7	108574075	108574156	0.99	4.318	+	DNAJB9	ENSG00000128590.5	3' UTR
chr5	10654359	10654461	0.98	4.317	+	ANKRD33B	ENSG00000164236.12	3' UTR
chr11	2133520	2133534	0.99	4.316	-	IGF2	ENSG00000167244.22	CDS
chr11	2133534	2133551	0.99	4.316	-	IGF2	ENSG00000167244.22	CDS
chr22	35344342	35344384	0.99	4.316	+	TOM1	ENSG00000100284.22	Intron
chr10	1232626	1232667	0.99	4.315	-	ADARB2	ENSG00000185736.16	Intron
chr2	43222518	43222538	0.99	4.315	-	ZFP36L2	ENSG00000152518.8	3' UTR
chr1	113974768	113974924	0.98	4.314	+	HIPK1	ENSG00000163349.22	3' UTR
chr13	113796299	113796328	0.97	4.308	+	TMEM255B	ENSG00000184497.13	Intron
chr19	53558761	53558906	0.99	4.308	+	ZNF331	ENSG00000130844.19	Intron
chr16	4668702	4668733	0.98	4.306	+	MGRN1	ENSG00000102858.13	Intron
chr14	75647731	75647799	0.99	4.304	+	FLVCR2	ENSG00000119686.10	3' UTR
chr20	36048673	36048756	0.99	4.303	-	NORAD	ENSG00000260032.2	Other
chr7	155309232	155309265	0.98	4.3	+	INSIG1	ENSG00000186480.13	3' UTR
chr15	55615389	55615471	0.99	4.299	-	PRTG	ENSG00000166450.13	3' UTR
chr11	114250935	114250973	0.97	4.297	+	ZBTB16	ENSG00000109906.15	3' UTR
chr2	38067628	38067656	0.98	4.297	-	CYP1B1	ENSG00000138061.12	3' UTR
chr22	47004217	47004290	0.99	4.297	+	TBC1D22A	ENSG00000054611.14	Intron
chr20	300231	300280	0.99	4.296	+	ZCCHC3	ENSG00000247315.4	3' UTR
chr13	113858256	113858267	0.99	4.294	-	GAS6	ENSG00000183087.15	Intron
chr1	14492813	14492964	0.99	4.293	+	KAZN	ENSG00000189337.17	Intron
chr14	44928555	44928657	0.98	4.291	-	KLHL28	ENSG00000179454.14	3' UTR
chr16	46915643	46915668	0.98	4.291	+	GPT2	ENSG00000166123.14	Intron
chr11	2130009	2130020	0.98	4.29	-	IGF2	ENSG00000167244.22	3' UTR
chr15	39597084	39597105	0.98	4.287	+	THBS1	ENSG00000137801.11	3' UTR
chr21	45155886	45155923	0.96	4.287	+	ADARB1	ENSG00000197381.17	Intron
chr1	203307614	203307701	0.98	4.285	+	BTG2	ENSG00000159388.6	3' UTR
chr13	113858533	113858594	0.99	4.284	-	GAS6	ENSG00000183087.15	Intron
chr13	113852806	113852877	0.98	4.28	-	GAS6	ENSG00000183087.15	Intron
chr13	113859512	113859527	0.99	4.279	-	GAS6	ENSG00000183087.15	Intron
chr1	25767171	25767405	0.99	4.278	+	MAN1C1	ENSG00000117643.15	Intron
chr15	55619572	55619625	0.99	4.275	-	PRTG	ENSG00000166450.13	3' UTR
chr3	49020159	49020168	0.99	4.275	-	hsa-mir-425	MI0001448	miRNA
chr20	49905094	49905236	0.99	4.273	-	SPATA2	ENSG00000158480.11	3' UTR
chr7	101138286	101138311	0.98	4.273	+	SERPINE1	ENSG00000106366.9	3' UTR
chr13	113852644	113852707	0.99	4.272	-	GAS6	ENSG00000183087.15	Intron
chr17	80281587	80281728	0.98	4.271	+	RNF213	ENSG00000173821.20	Intron
chr6	131948535	131948584	0.98	4.27	-	CCN2	ENSG00000118523.6	3' UTR
chr17	80281096	80281222	0.97	4.269	+	RNF213	ENSG00000173821.20	Intron
chr22	47003650	47003716	0.99	4.269	+	TBC1D22A	ENSG00000054611.14	Intron
chr12	74539859	74539911	0.99	4.268	+	ATXN7L3B	ENSG00000253719.4	3' UTR
chr2	28417130	28417187	0.98	4.266	+	FOSL2	ENSG00000075426.12	3' UTR
chr3	195110870	195110967	0.99	4.266	-	XXYLT1	ENSG00000173950.16	Intron
chr19	11133617	11133687	0.99	4.265	+	LDLR	ENSG00000130164.14	3' UTR
chr9	134760225	134760283	0.99	4.264	+	COL5A1	ENSG00000130635.16	Intron
chr1	25768034	25768143	0.99	4.263	+	MAN1C1	ENSG00000117643.15	Intron
chr13	113796252	113796279	0.96	4.263	+	TMEM255B	ENSG00000184497.13	Intron
chr21	45156046	45156163	0.98	4.263	+	ADARB1	ENSG00000197381.17	Intron
chr2	1679601	1679625	0.99	4.262	-	PXDN	ENSG00000130508.11	Intron
chr16	3022047	3022186	0.98	4.261	+	TNFRSF12A	ENSG00000006327.14	3' UTR
chr1	205302481	205302555	0.98	4.26	-	NUAK2	ENSG00000163545.11	3' UTR
chr7	45913732	45913834	0.98	4.26	-	IGFBP3	ENSG00000146674.16	3' UTR
chr13	113774840	113774871	0.97	4.257	+	TMEM255B	ENSG00000184497.13	Intron
chr16	46915795	46915855	0.99	4.254	+	GPT2	ENSG00000166123.14	Intron
chr19	11133340	11133382	0.99	4.254	+	LDLR	ENSG00000130164.14	3' UTR
chr19	2037551	2037611	0.99	4.253	-	MKNK2	ENSG00000099875.16	3' UTR
chr12	112296368	112296483	0.98	4.252	-	HECTD4	ENSG00000173064.14	Intron
chr22	35344229	35344293	0.98	4.248	+	TOM1	ENSG00000100284.22	Intron
chr22	47005928	47006033	0.97	4.247	+	TBC1D22A	ENSG00000054611.14	Intron
chr7	94669118	94669168	0.99	4.246	+	PEG10	ENSG00000242265.6	3' UTR
chr7	55203064	55203161	0.98	4.245	+	EGFR	ENSG00000146648.21	3' UTR
chr13	113858404	113858414	0.99	4.244	-	GAS6	ENSG00000183087.15	Intron
chr15	55615471	55615487	0.99	4.242	-	PRTG	ENSG00000166450.13	3' UTR
chr15	55619405	55619501	0.98	4.242	-	PRTG	ENSG00000166450.13	3' UTR
chr16	81380634	81380738	0.99	4.242	+	GAN	ENSG00000261609.8	3' UTR
chr19	41919029	41919183	0.98	4.241	+	ARHGEF1	ENSG00000076928.19	Intron
chr4	38700849	38701012	0.98	4.24	+	KLF3	ENSG00000109787.13	3' UTR
chr1	113977274	113977349	0.99	4.239	+	HIPK1	ENSG00000163349.22	3' UTR
chr8	144601739	144601916	0.99	4.238	-	ARHGAP39	ENSG00000147799.12	Intron
chr12	112296208	112296368	0.99	4.237	-	HECTD4	ENSG00000173064.14	Intron
chr16	4668680	4668702	0.98	4.237	+	MGRN1	ENSG00000102858.13	Intron
chr10	127016958	127017020	0.98	4.232	+	DOCK1	ENSG00000150760.13	Intron
chr17	80281416	80281587	0.98	4.231	+	RNF213	ENSG00000173821.20	Intron
chr20	36048932	36048956	0.99	4.231	-	NORAD	ENSG00000260032.2	Other
chr9	126882232	126882383	0.98	4.231	+	ZBTB34	ENSG00000177125.6	3' UTR
chr6	52498128	52498205	0.99	4.229	-	TRAM2	ENSG00000065308.5	3' UTR
chrX	23984558	23984623	0.98	4.228	-	KLHL15	ENSG00000174010.10	3' UTR
chr1	25768541	25768588	0.99	4.227	+	MAN1C1	ENSG00000117643.15	Intron
chr8	127741069	127741089	0.95	4.227	+	MYC	ENSG00000136997.21	3' UTR
chr22	49901948	49902001	0.99	4.226	-	ALG12	ENSG00000182858.14	3' UTR
chr13	113850988	113851077	0.99	4.224	-	GAS6	ENSG00000183087.15	Intron
chr20	36048899	36048932	0.98	4.224	-	NORAD	ENSG00000260032.2	Other
chr1	183144190	183144234	0.99	4.222	+	LAMC1	ENSG00000135862.6	3' UTR
chr13	113859222	113859235	0.99	4.222	-	GAS6	ENSG00000183087.15	Intron
chr1	150575950	150575964	0.99	4.221	-	MCL1	ENSG00000143384.14	3' UTR
chr8	140732584	140732593	0.98	4.221	-	hsa-mir-151a	MI0000809	miRNA
chr8	140732593	140732610	0.99	4.221	-	hsa-mir-151a	MI0000809	miRNA
chr22	49901586	49901683	0.99	4.218	-	ALG12	ENSG00000182858.14	3' UTR
chr7	101137981	101138066	0.99	4.218	+	SERPINE1	ENSG00000106366.9	3' UTR
chr13	113859574	113859587	0.97	4.217	-	GAS6	ENSG00000183087.15	Intron
chr2	1679554	1679601	0.98	4.216	-	PXDN	ENSG00000130508.11	Intron
chr7	94668303	94668335	0.99	4.216	+	PEG10	ENSG00000242265.6	3' UTR
chr9	36124022	36124153	0.99	4.216	+	RECK	ENSG00000122707.12	3' UTR
chr2	230035215	230035336	0.98	4.215	-	SLC16A14	ENSG00000163053.11	3' UTR
chr6	7251066	7251155	0.98	4.213	+	RREB1	ENSG00000124782.21	3' UTR
chr8	127741089	127741129	0.99	4.213	+	MYC	ENSG00000136997.21	3' UTR
chr1	53556266	53556327	0.98	4.212	-	GLIS1	ENSG00000174332.6	Intron
chr2	104824225	104824345	0.99	4.211	-	PANTR1	ENSG00000233639.9	Other
chr3	30691739	30691773	0.98	4.209	+	TGFBR2	ENSG00000163513.19	3' UTR
chr1	25768419	25768508	0.98	4.206	+	MAN1C1	ENSG00000117643.15	Intron
chr13	113796328	113796341	0.98	4.206	+	TMEM255B	ENSG00000184497.13	Intron
chr14	26729134	26729140	0.96	4.206	+	ENSG00000258081|NOVA1-DT	ENSG00000258081.4||ENSG00000257842.6	Other
chr14	26729140	26729150	0.98	4.206	+	ENSG00000258081|NOVA1-DT	ENSG00000257842.6||ENSG00000258081.4	Other
chr2	74107941	74108042	0.99	4.206	+	TET3	ENSG00000187605.16	3' UTR
chr7	94668216	94668277	0.98	4.205	+	PEG10	ENSG00000242265.6	3' UTR
chr22	47004546	47004631	0.99	4.204	+	TBC1D22A	ENSG00000054611.14	Intron
chr10	132364450	132364608	0.97	4.203	+	LRRC27	ENSG00000148814.18	Intron
chr13	113859235	113859257	0.98	4.203	-	GAS6	ENSG00000183087.15	Intron
chr13	113858248	113858256	0.98	4.201	-	GAS6	ENSG00000183087.15	Intron
chr13	113859492	113859512	0.98	4.201	-	GAS6	ENSG00000183087.15	Intron
chr6	131948486	131948535	0.97	4.201	-	CCN2	ENSG00000118523.6	3' UTR
chr7	55203161	55203195	0.99	4.201	+	EGFR	ENSG00000146648.21	Intron
chr11	2130051	2130053	0.98	4.2	-	IGF2	ENSG00000167244.22	3' UTR
chr21	45156311	45156358	0.99	4.2	+	ADARB1	ENSG00000197381.17	Intron
chr4	99897149	99897200	0.98	4.2	-	DNAJB14	ENSG00000164031.17	3' UTR
chr7	101138311	101138355	0.98	4.2	+	SERPINE1	ENSG00000106366.9	3' UTR
chr16	88053181	88053270	0.99	4.199	+	BANP	ENSG00000172530.22	Intron
chr9	134828556	134828657	0.98	4.199	+	COL5A1	ENSG00000130635.16	Intron
chr10	5639949	5640130	0.98	4.196	-	ASB13	ENSG00000196372.13	3' UTR
chr21	45155292	45155362	0.97	4.196	+	ADARB1	ENSG00000197381.17	Intron
chr22	21450878	21451010	0.99	4.196	+	HIC2	ENSG00000169635.10	3' UTR
chr9	126885722	126885832	0.99	4.196	+	ZBTB34	ENSG00000177125.6	3' UTR
chr15	55617881	55617974	0.98	4.195	-	PRTG	ENSG00000166450.13	3' UTR
chr11	2133516	2133520	0.98	4.194	-	IGF2	ENSG00000167244.22	CDS
chr1	154468138	154468215	0.97	4.192	+	IL6R	ENSG00000160712.13	3' UTR
chr19	53559499	53559584	0.98	4.192	+	ZNF331	ENSG00000130844.19	Intron
chr11	2130020	2130026	0.98	4.189	-	IGF2	ENSG00000167244.22	3' UTR
chr19	39408963	39409054	0.98	4.189	+	ZFP36	ENSG00000128016.7	3' UTR
chr2	1679210	1679235	0.99	4.189	-	PXDN	ENSG00000130508.11	Intron
chr1	183144234	183144273	0.99	4.188	+	LAMC1	ENSG00000135862.6	3' UTR
chr11	62515938	62516063	0.98	4.187	-	AHNAK	ENSG00000124942.14	3' UTR
chr14	26871765	26871768	0.99	4.186	+	ENSG00000258081	ENSG00000258081.4	Other
chr14	26871768	26871776	0.98	4.186	+	ENSG00000258081	ENSG00000258081.4	Other
chr19	12793051	12793085	0.99	4.186	+	JUNB	ENSG00000171223.6	3' UTR
chr21	45156163	45156224	0.99	4.186	+	ADARB1	ENSG00000197381.17	Intron
chr21	45155362	45155483	0.98	4.185	+	ADARB1	ENSG00000197381.17	Intron
chr1	154469373	154469428	0.97	4.183	+	IL6R	ENSG00000160712.13	3' UTR
chr8	90625381	90625471	0.98	4.18	-	TMEM64	ENSG00000180694.14	3' UTR
chr19	12793085	12793142	0.99	4.178	+	JUNB	ENSG00000171223.6	3' UTR
chr8	38918767	38918838	0.98	4.178	+	PLEKHA2	ENSG00000169499.15	Intron
chr22	35344637	35344647	0.99	4.177	+	TOM1	ENSG00000100284.22	Intron
chr11	2130026	2130051	0.97	4.176	-	IGF2	ENSG00000167244.22	3' UTR
chr11	2130053	2130056	0.99	4.176	-	IGF2	ENSG00000167244.22	3' UTR
chr1	37814824	37814937	0.98	4.175	-	MTF1	ENSG00000188786.10	3' UTR
chr19	53559214	53559316	0.97	4.175	+	ZNF331	ENSG00000130844.19	Intron
chr16	69933099	69933112	0.98	4.174	+	hsa-mir-140	MI0000456	miRNA
chr11	2130056	2130059	0.98	4.173	-	IGF2	ENSG00000167244.22	3' UTR
chr13	113859587	113859607	0.99	4.173	-	GAS6	ENSG00000183087.15	Intron
chr2	1679484	1679554	0.97	4.173	-	PXDN	ENSG00000130508.11	Intron
chr14	95088947	95089068	0.99	4.172	-	DICER1	ENSG00000100697.17	3' UTR
chr16	72784990	72785082	0.99	4.172	-	ZFHX3	ENSG00000140836.17	3' UTR
chr5	176526962	176527053	0.99	4.171	-	RNF44	ENSG00000146083.12	3' UTR
chr11	2133182	2133223	0.97	4.17	-	IGF2	ENSG00000167244.22	CDS
chr8	38918709	38918741	0.98	4.168	+	PLEKHA2	ENSG00000169499.15	Intron
chr1	25768385	25768419	0.99	4.167	+	MAN1C1	ENSG00000117643.15	Intron
chr21	45155483	45155722	0.98	4.167	+	ADARB1	ENSG00000197381.17	Intron
chr17	80281222	80281416	0.99	4.166	+	RNF213	ENSG00000173821.20	Intron
chr10	62096761	62096893	0.99	4.165	+	ARID5B	ENSG00000150347.17	3' UTR
chr11	2130059	2130066	0.97	4.165	-	IGF2	ENSG00000167244.22	3' UTR
chr7	155309093	155309227	0.99	4.165	+	INSIG1	ENSG00000186480.13	3' UTR
chr11	2130066	2130075	0.99	4.164	-	IGF2	ENSG00000167244.22	3' UTR
chr14	26871776	26871780	0.98	4.164	+	ENSG00000258081	ENSG00000258081.4	Other
chr19	11133259	11133340	0.97	4.164	+	LDLR	ENSG00000130164.14	3' UTR
chr9	111933085	111933187	0.99	4.164	+	UGCG	ENSG00000148154.10	3' UTR
chr16	46915754	46915771	0.99	4.163	+	GPT2	ENSG00000166123.14	Intron
chr1	14492592	14492813	0.97	4.162	+	KAZN	ENSG00000189337.17	Intron
chr10	1232545	1232626	0.99	4.162	-	ADARB2	ENSG00000185736.16	Intron
chr11	114250973	114251030	0.99	4.162	+	ZBTB16	ENSG00000109906.15	3' UTR
chr5	91383024	91383114	0.99	4.161	-	ARRDC3	ENSG00000113369.9	CDS
chr13	113774656	113774699	0.98	4.16	+	TMEM255B	ENSG00000184497.13	Intron
chr17	68046652	68046775	0.98	4.158	+	KPNA2	ENSG00000182481.10	3' UTR
chr22	47003481	47003516	0.98	4.156	+	TBC1D22A	ENSG00000054611.14	Intron
chr1	91680673	91680693	0.99	4.155	-	TGFBR3	ENSG00000069702.11	3' UTR
chr16	46915585	46915607	0.99	4.155	+	GPT2	ENSG00000166123.14	Intron
chr2	10399241	10399653	0.97	4.155	+	HPCAL1	ENSG00000115756.13	Intron
chr2	111167090	111167213	0.97	4.155	+	BCL2L11	ENSG00000153094.24	3' UTR
chr13	113859607	113859699	0.99	4.154	-	GAS6	ENSG00000183087.15	Intron
chr22	47003716	47003765	0.98	4.154	+	TBC1D22A	ENSG00000054611.14	Intron
chr13	49208521	49208585	0.99	4.153	+	FNDC3A	ENSG00000102531.16	3' UTR
chr7	139562153	139562176	0.99	4.153	-	HIPK2	ENSG00000064393.16	3' UTR
chr13	109755811	109755873	0.99	4.152	-	IRS2	ENSG00000185950.9	3' UTR
chr10	127016575	127016725	0.99	4.151	+	DOCK1	ENSG00000150760.13	Intron
chr10	68692177	68692319	0.99	4.15	+	TET1	ENSG00000138336.9	3' UTR
chr13	113862914	113862953	0.98	4.15	-	GAS6	ENSG00000183087.15	Intron
chr5	168548682	168548777	0.98	4.148	-	PANK3	ENSG00000120137.7	3' UTR
chr11	9589321	9589404	0.97	4.146	+	WEE1	ENSG00000166483.12	3' UTR
chr16	4668747	4668767	0.98	4.146	+	MGRN1	ENSG00000102858.13	Intron
chr1	36340626	36340696	0.99	4.145	-	STK40	ENSG00000196182.11	3' UTR
chr16	46915620	46915634	0.98	4.145	+	GPT2	ENSG00000166123.14	Intron
chr16	46915919	46915985	0.98	4.145	+	GPT2	ENSG00000166123.14	Intron
chr12	108782713	108782803	0.97	4.141	-	SSH1	ENSG00000084112.15	3' UTR
chr5	97034161	97034272	0.99	4.139	+	LNPEP	ENSG00000113441.16	3' UTR
chr17	70177017	70177127	0.98	4.137	+	KCNJ2	ENSG00000123700.5	3' UTR
chr2	96860254	96860327	0.99	4.137	-	SEMA4C	ENSG00000168758.11	3' UTR
chr12	74539805	74539859	0.98	4.136	+	ATXN7L3B	ENSG00000253719.4	3' UTR
chr2	189011978	189012066	0.99	4.136	+	COL3A1	ENSG00000168542.16	3' UTR
chr14	44927720	44927816	0.99	4.135	-	KLHL28	ENSG00000179454.14	3' UTR
chr5	43289680	43289778	0.99	4.135	-	HMGCS1	ENSG00000112972.15	3' UTR
chr13	113859414	113859427	0.97	4.134	-	GAS6	ENSG00000183087.15	Intron
chr3	195110410	195110465	0.98	4.134	-	XXYLT1	ENSG00000173950.16	Intron
chr9	126884922	126885014	0.98	4.134	+	ZBTB34	ENSG00000177125.6	3' UTR
chr10	89213764	89213838	0.98	4.133	-	LIPA	ENSG00000107798.18	3' UTR
chr13	113859450	113859476	0.97	4.133	-	GAS6	ENSG00000183087.15	Intron
chr13	113859476	113859492	0.97	4.133	-	GAS6	ENSG00000183087.15	Intron
chr8	60866765	60866864	0.98	4.133	+	CHD7	ENSG00000171316.14	3' UTR
chr11	114251944	114251963	0.97	4.132	+	ZBTB16	ENSG00000109906.15	3' UTR
chr13	113774890	113774991	0.98	4.132	+	TMEM255B	ENSG00000184497.13	Intron
chr16	46915634	46915643	0.97	4.128	+	GPT2	ENSG00000166123.14	Intron
chr16	46915892	46915907	0.99	4.128	+	GPT2	ENSG00000166123.14	Intron
chr8	38918306	38918332	0.99	4.127	+	PLEKHA2	ENSG00000169499.15	Intron
chr15	98960033	98960049	0.97	4.124	+	IGF1R	ENSG00000140443.15	3' UTR
chr20	53568807	53568937	0.99	4.123	-	ZNF217	ENSG00000171940.14	3' UTR
chr1	91681844	91681908	0.99	4.121	-	TGFBR3	ENSG00000069702.11	3' UTR
chr1	150576012	150576112	0.97	4.121	-	MCL1	ENSG00000143384.14	3' UTR
chr12	54396161	54396176	0.99	4.121	-	ITGA5	ENSG00000161638.11	3' UTR
chr8	17570250	17570259	0.98	4.121	+	SLC7A2	ENSG00000003989.18	3' UTR
chr16	85572326	85572389	0.99	4.12	+	GSE1	ENSG00000131149.19	Intron
chr12	49097478	49097574	0.98	4.119	-	LMBR1L	ENSG00000139636.16	3' UTR
chr3	30691925	30692006	0.99	4.119	+	TGFBR2	ENSG00000163513.19	3' UTR
chr11	33356746	33356843	0.98	4.118	+	HIPK3	ENSG00000110422.12	3' UTR
chr14	100527208	100527298	0.97	4.118	+	WDR25	ENSG00000176473.14	Intron
chr16	46915855	46915892	0.99	4.117	+	GPT2	ENSG00000166123.14	Intron
chr19	46018957	46018963	0.96	4.116	+	hsa-mir-769	MI0003834	miRNA
chr19	46018963	46018975	0.98	4.116	+	hsa-mir-769	MI0003834	miRNA
chr2	74102149	74102229	0.99	4.116	+	TET3	ENSG00000187605.16	CDS
chr1	203309253	203309281	0.98	4.115	+	BTG2	ENSG00000159388.6	3' UTR
chr13	113858414	113858463	0.98	4.115	-	GAS6	ENSG00000183087.15	Intron
chr22	49902429	49902451	0.99	4.115	-	ALG12	ENSG00000182858.14	3' UTR
chr5	113015057	113015259	0.97	4.115	+	DCP2	ENSG00000172795.17	3' UTR
chr8	43123791	43123874	0.99	4.115	+	POMK	ENSG00000185900.11	3' UTR
chr13	113850682	113850729	0.97	4.114	-	GAS6	ENSG00000183087.15	Intron
chr14	44928425	44928527	0.99	4.114	-	KLHL28	ENSG00000179454.14	3' UTR
chr16	46915771	46915784	0.99	4.114	+	GPT2	ENSG00000166123.14	Intron
chr1	205302422	205302481	0.98	4.113	-	NUAK2	ENSG00000163545.11	3' UTR
chr13	29509617	29509696	0.97	4.113	-	SLC7A1	ENSG00000139514.13	3' UTR
chr11	10307231	10307289	0.99	4.112	+	ADM	ENSG00000148926.10	3' UTR
chr13	113863195	113863244	0.96	4.112	-	GAS6	ENSG00000183087.15	Intron
chr8	103332133	103332216	0.99	4.111	+	FZD6	ENSG00000164930.12	3' UTR
chr13	113862842	113862914	0.98	4.11	-	GAS6	ENSG00000183087.15	Intron
chr2	28417187	28417203	0.98	4.109	+	FOSL2	ENSG00000075426.12	3' UTR
chr8	38918173	38918214	0.98	4.109	+	PLEKHA2	ENSG00000169499.15	Intron
chr14	52004934	52004980	0.98	4.108	-	NID2	ENSG00000087303.19	3' UTR
chr22	49902782	49902851	0.99	4.108	-	ALG12	ENSG00000182858.14	3' UTR
chrX	151959637	151959644	0.98	4.108	-	hsa-mir-452	MI0001733	miRNA
chrX	151959644	151959654	0.98	4.108	-	hsa-mir-452	MI0001733	miRNA
chrX	151959654	151959663	0.98	4.108	-	hsa-mir-452	MI0001733	miRNA
chr11	2133109	2133173	0.97	4.107	-	IGF2	ENSG00000167244.22	CDS
chr12	58872179	58872254	0.99	4.106	-	LRIG3	ENSG00000139263.12	3' UTR
chr16	46915737	46915754	0.99	4.106	+	GPT2	ENSG00000166123.14	Intron
chr1	91681544	91681610	0.98	4.105	-	TGFBR3	ENSG00000069702.11	3' UTR
chr21	45156881	45156915	0.98	4.105	+	ADARB1	ENSG00000197381.17	Intron
chr1	53555752	53555870	0.98	4.104	-	GLIS1	ENSG00000174332.6	Intron
chr16	46915678	46915710	0.98	4.102	+	GPT2	ENSG00000166123.14	Intron
chr19	46018975	46018982	0.99	4.102	+	hsa-mir-769	MI0003834	miRNA
chr10	114864087	114864220	0.98	4.101	+	FHIP2A	ENSG00000151553.15	3' UTR
chr16	46915413	46915434	0.98	4.101	+	GPT2	ENSG00000166123.14	Intron
chr20	3650816	3650950	0.99	4.101	+	ATRN	ENSG00000088812.18	3' UTR
chr22	47003765	47003819	0.99	4.101	+	TBC1D22A	ENSG00000054611.14	Intron
chr13	113859257	113859268	0.96	4.1	-	GAS6	ENSG00000183087.15	Intron
chr12	112296483	112296612	0.98	4.098	-	HECTD4	ENSG00000173064.14	Intron
chr20	37518760	37518775	0.98	4.098	-	BLCAP	ENSG00000166619.15	3' UTR
chr13	113858707	113858726	0.98	4.096	-	GAS6	ENSG00000183087.15	Intron
chr7	90415819	90415924	0.99	4.096	+	CLDN12	ENSG00000157224.16	3' UTR
chr9	86944846	86944860	0.99	4.094	-	GAS1	ENSG00000180447.7	3' UTR
chr10	127016757	127016958	0.99	4.092	+	DOCK1	ENSG00000150760.13	Intron
chr2	1679400	1679484	0.98	4.092	-	PXDN	ENSG00000130508.11	Intron
chr12	7920138	7920224	0.98	4.09	-	SLC2A3	ENSG00000059804.16	3' UTR
chr16	46915434	46915449	0.98	4.09	+	GPT2	ENSG00000166123.14	Intron
chr3	30693938	30693999	0.99	4.09	+	TGFBR2	ENSG00000163513.19	3' UTR
chr5	87287196	87287358	0.98	4.09	+	RASA1	ENSG00000145715.15	Intron
chr16	4668978	4668990	0.941	4.089	+	MGRN1	ENSG00000102858.13	Intron
chr5	97034726	97034779	0.98	4.089	+	LNPEP	ENSG00000113441.16	3' UTR
chr8	38918145	38918157	0.99	4.087	+	PLEKHA2	ENSG00000169499.15	Intron
chr13	113859002	113859021	0.98	4.086	-	GAS6	ENSG00000183087.15	Intron
chr7	101137953	101137981	0.97	4.086	+	SERPINE1	ENSG00000106366.9	3' UTR
chr13	113859427	113859450	0.99	4.085	-	GAS6	ENSG00000183087.15	Intron
chr13	113859396	113859414	0.99	4.084	-	GAS6	ENSG00000183087.15	Intron
chr19	47490004	47490128	0.98	4.084	-	NAPA	ENSG00000105402.8	Intron
chr20	50753397	50753534	0.98	4.084	+	PARD6B	ENSG00000124171.9	3' UTR
chr22	47003595	47003650	0.98	4.082	+	TBC1D22A	ENSG00000054611.14	Intron
chr15	41300412	41300456	0.99	4.081	+	OIP5-AS1	ENSG00000247556.6	Other
chr10	1232823	1232982	0.99	4.077	-	ADARB2	ENSG00000185736.16	Intron
chr16	4668621	4668644	0.98	4.077	+	MGRN1	ENSG00000102858.13	Intron
chr13	113796215	113796235	0.98	4.076	+	TMEM255B	ENSG00000184497.13	Intron
chr8	38918214	38918232	0.97	4.075	+	PLEKHA2	ENSG00000169499.15	Intron
chr9	134843387	134843453	0.99	4.073	+	COL5A1	ENSG00000130635.16	3' UTR
chr22	47003569	47003595	0.99	4.071	+	TBC1D22A	ENSG00000054611.14	Intron
chr16	46915668	46915678	0.98	4.07	+	GPT2	ENSG00000166123.14	Intron
chr3	114319058	114319157	0.97	4.07	-	ZBTB20	ENSG00000181722.17	3' UTR
chr12	7919685	7919739	0.99	4.069	-	SLC2A3	ENSG00000059804.16	3' UTR
chr19	53559584	53559790	0.98	4.069	+	ZNF331	ENSG00000130844.19	Intron
chr7	101139131	101139184	0.99	4.069	+	SERPINE1	ENSG00000106366.9	3' UTR
chr9	130454606	130454716	0.99	4.069	+	ASS1	ENSG00000130707.18	Intron
chr17	80841212	80841334	0.99	4.067	+	RPTOR	ENSG00000141564.16	Intron
chr16	46915519	46915536	0.99	4.066	+	GPT2	ENSG00000166123.14	Intron
chr22	47005107	47005145	0.99	4.066	+	TBC1D22A	ENSG00000054611.14	Intron
chr9	134748294	134748390	0.98	4.066	+	COL5A1	ENSG00000130635.16	Intron
chr11	9589122	9589173	0.97	4.065	+	WEE1	ENSG00000166483.12	3' UTR
chr16	46915449	46915474	0.99	4.065	+	GPT2	ENSG00000166123.14	Intron
chr1	53556586	53556718	0.97	4.064	-	GLIS1	ENSG00000174332.6	Intron
chr7	74191267	74191275	0.99	4.064	+	hsa-mir-590	MI0003602	miRNA
chr3	67008736	67008843	0.98	4.063	+	KBTBD8	ENSG00000163376.11	3' UTR
chr7	1022980	1022984	0.98	4.063	-	hsa-mir-339	MI0000815	miRNA
chr10	1232478	1232545	0.99	4.061	-	ADARB2	ENSG00000185736.16	Intron
chr5	97033028	97033160	0.97	4.061	+	LNPEP	ENSG00000113441.16	3' UTR
chr2	38067656	38067713	0.98	4.059	-	CYP1B1	ENSG00000138061.12	3' UTR
chr7	101138216	101138247	0.98	4.059	+	SERPINE1	ENSG00000106366.9	3' UTR
chr1	109598940	109598962	0.99	4.058	+	hsa-mir-197	MI0000239	miRNA
chr13	113855853	113855894	0.99	4.058	-	GAS6	ENSG00000183087.15	Intron
chr16	85572489	85572606	0.99	4.057	+	GSE1	ENSG00000131149.19	Intron
chr11	2130075	2130077	0.97	4.056	-	IGF2	ENSG00000167244.22	3' UTR
chr16	72784490	72784540	0.98	4.056	-	ZFHX3	ENSG00000140836.17	3' UTR
chr16	46915784	46915795	0.98	4.055	+	GPT2	ENSG00000166123.14	Intron
chr13	113858594	113858660	0.99	4.054	-	GAS6	ENSG00000183087.15	Intron
chr1	91681805	91681844	0.99	4.053	-	TGFBR3	ENSG00000069702.11	3' UTR
chr1	203308173	203308229	0.98	4.052	+	BTG2	ENSG00000159388.6	3' UTR
chr21	45156915	45156959	0.97	4.052	+	ADARB1	ENSG00000197381.17	Intron
chr7	32583977	32584104	0.98	4.051	+	AVL9	ENSG00000105778.20	CDS
chr9	111934885	111934911	0.98	4.049	+	UGCG	ENSG00000148154.10	3' UTR
chr7	74191249	74191267	0.99	4.048	+	hsa-mir-590	MI0003602	miRNA
chr10	91863235	91863351	0.98	4.047	+	TNKS2	ENSG00000107854.6	3' UTR
chr13	113858683	113858707	0.99	4.047	-	GAS6	ENSG00000183087.15	Intron
chr17	80281728	80281778	0.99	4.047	+	RNF213	ENSG00000173821.20	Intron
chr7	656765	656923	0.99	4.047	-	PRKAR1B	ENSG00000188191.15	Intron
chr1	109598936	109598940	0.97	4.044	+	hsa-mir-197	MI0000239	miRNA
chr13	113858134	113858248	0.97	4.044	-	GAS6	ENSG00000183087.15	Intron
chr10	18675261	18675371	0.97	4.043	+	ARL5B	ENSG00000165997.5	3' UTR
chr16	46915725	46915737	0.98	4.043	+	GPT2	ENSG00000166123.14	Intron
chr22	47004176	47004217	0.99	4.043	+	TBC1D22A	ENSG00000054611.14	Intron
chr13	113796513	113796581	0.99	4.042	+	TMEM255B	ENSG00000184497.13	Intron
chr22	49902328	49902429	0.99	4.042	-	ALG12	ENSG00000182858.14	3' UTR
chr12	46358230	46358273	0.99	4.041	-	SLC38A2	ENSG00000134294.14	3' UTR
chr12	12722293	12722330	0.99	4.04	+	CDKN1B	ENSG00000111276.12	3' UTR
chr2	96859902	96859982	0.99	4.04	-	SEMA4C	ENSG00000168758.11	3' UTR
chr13	113858463	113858533	0.97	4.039	-	GAS6	ENSG00000183087.15	Intron
chr16	46915907	46915919	0.98	4.039	+	GPT2	ENSG00000166123.14	Intron
chr2	177349663	177349734	0.98	4.039	-	NFE2L2	ENSG00000116044.17	Intron
chr1	93152586	93152751	0.98	4.038	-	TMED5	ENSG00000117500.13	3' UTR
chr20	36048756	36048770	0.99	4.038	-	NORAD	ENSG00000260032.2	Other
chr7	1578523	1578840	0.97	4.038	+	PSMG3-AS1	ENSG00000230487.9	Other
chrX	22898531	22898537	0.96	4.038	-	ENSG00000289084	ENSG00000289084.1	Other
chrX	22898537	22898546	0.99	4.038	-	ENSG00000289084	ENSG00000289084.1	Other
chrX	22898546	22898555	0.99	4.038	-	ENSG00000289084	ENSG00000289084.1	Other
chr8	144603216	144603351	0.99	4.037	-	ARHGAP39	ENSG00000147799.12	Intron
chr1	200405343	200405473	0.96	4.036	-	ZNF281	ENSG00000162702.8	3' UTR
chr10	1232667	1232706	0.98	4.036	-	ADARB2	ENSG00000185736.16	Intron
chr16	85572160	85572177	0.99	4.036	+	GSE1	ENSG00000131149.19	Intron
chr2	9317814	9317923	0.97	4.036	+	ASAP2	ENSG00000151693.11	Intron
chr2	109493505	109493646	0.98	4.036	+	SH3RF3	ENSG00000172985.11	Intron
chr5	56895760	56895955	0.99	4.036	+	MAP3K1	ENSG00000095015.6	3' UTR
chr6	11136423	11136599	0.96	4.036	+	SMIM13	ENSG00000224531.6	3' UTR
chr8	30785724	30785825	0.99	4.036	-	PPP2CB	ENSG00000104695.13	3' UTR
chr13	113859021	113859031	0.98	4.034	-	GAS6	ENSG00000183087.15	Intron
chr13	113859099	113859109	0.99	4.034	-	GAS6	ENSG00000183087.15	Intron
chr20	36048822	36048892	0.98	4.034	-	NORAD	ENSG00000260032.2	Other
chr16	4668587	4668621	0.99	4.033	+	MGRN1	ENSG00000102858.13	Intron
chr2	1679273	1679327	0.99	4.033	-	PXDN	ENSG00000130508.11	Intron
chr20	299400	299426	0.99	4.033	+	ZCCHC3	ENSG00000247315.4	3' UTR
chr3	30694073	30694096	0.98	4.033	+	TGFBR2	ENSG00000163513.19	3' UTR
chr8	38918741	38918767	0.98	4.033	+	PLEKHA2	ENSG00000169499.15	Intron
chr15	55617974	55618058	0.98	4.032	-	PRTG	ENSG00000166450.13	3' UTR
chr2	74102229	74102272	0.99	4.032	+	TET3	ENSG00000187605.16	3' UTR
chr3	150459684	150459811	0.99	4.031	+	TSC22D2	ENSG00000196428.13	3' UTR
chr1	71067685	71067691	0.98	4.03	-	hsa-mir-186	MI0000483	miRNA
chr13	113859082	113859099	0.99	4.028	-	GAS6	ENSG00000183087.15	Intron
chr17	80280928	80281096	0.98	4.028	+	RNF213	ENSG00000173821.20	Intron
chr21	45156268	45156311	0.99	4.028	+	ADARB1	ENSG00000197381.17	Intron
chr22	31684760	31684824	0.97	4.028	-	PRR14L	ENSG00000183530.14	3' UTR
chr6	131948590	131948678	0.99	4.028	-	CCN2	ENSG00000118523.6	3' UTR
chr12	112296120	112296208	0.97	4.027	-	HECTD4	ENSG00000173064.14	Intron
chr13	113858777	113858866	0.99	4.027	-	GAS6	ENSG00000183087.15	Intron
chr13	113859031	113859082	0.98	4.027	-	GAS6	ENSG00000183087.15	Intron
chr13	113859189	113859222	0.97	4.026	-	GAS6	ENSG00000183087.15	Intron
chr13	113862342	113862459	0.99	4.026	-	GAS6	ENSG00000183087.15	Intron
chr17	70179899	70179968	0.99	4.026	+	KCNJ2	ENSG00000123700.5	3' UTR
chr19	11133737	11133801	0.98	4.026	+	LDLR	ENSG00000130164.14	3' UTR
chr3	99798709	99798805	0.99	4.026	+	COL8A1	ENSG00000144810.16	3' UTR
chr11	2130077	2130146	0.99	4.025	-	IGF2	ENSG00000167244.22	3' UTR
chr16	46915710	46915725	0.98	4.024	+	GPT2	ENSG00000166123.14	Intron
chr2	60384637	60384672	0.99	4.024	+	ENSG00000287640|RNU1-32P	ENSG00000287640.1||ENSG00000200807.1	Other
chr6	20493016	20493158	0.99	4.024	+	E2F3	ENSG00000112242.16	3' UTR
chr13	113863170	113863195	0.98	4.023	-	GAS6	ENSG00000183087.15	Intron
chr5	72911583	72911719	0.99	4.023	+	TNPO1	ENSG00000083312.19	3' UTR
chr2	1679955	1679979	0.99	4.022	-	PXDN	ENSG00000130508.11	Intron
chr1	25768622	25768706	0.99	4.018	+	MAN1C1	ENSG00000117643.15	Intron
chr13	113857813	113857858	0.98	4.018	-	GAS6	ENSG00000183087.15	Intron
chr13	113858866	113858951	0.98	4.018	-	GAS6	ENSG00000183087.15	Intron
chr16	4668733	4668747	0.97	4.018	+	MGRN1	ENSG00000102858.13	Intron
chr15	98958717	98958747	0.99	4.017	+	IGF1R	ENSG00000140443.15	3' UTR
chr9	134828781	134828824	0.99	4.017	+	COL5A1	ENSG00000130635.16	Intron
chr8	17567541	17567612	0.98	4.016	+	SLC7A2	ENSG00000003989.18	3' UTR
chr2	111166994	111167090	0.99	4.015	+	BCL2L11	ENSG00000153094.24	3' UTR
chr2	96859997	96860046	0.98	4.014	-	SEMA4C	ENSG00000168758.11	3' UTR
chr21	45156837	45156881	0.99	4.014	+	ADARB1	ENSG00000197381.17	Intron
chr22	35344528	35344557	0.99	4.014	+	TOM1	ENSG00000100284.22	Intron
chr5	173134756	173134852	0.99	4.014	+	CREBRF	ENSG00000164463.12	3' UTR
chr2	1679899	1679923	0.99	4.013	-	PXDN	ENSG00000130508.11	Intron
chr2	189012377	189012524	0.99	4.013	+	COL3A1	ENSG00000168542.16	3' UTR
chr3	195110284	195110388	0.99	4.013	-	XXYLT1	ENSG00000173950.16	Intron
chr5	113016069	113016254	0.99	4.013	+	DCP2	ENSG00000172795.17	3' UTR
chr5	173136344	173136412	0.99	4.013	+	CREBRF	ENSG00000164463.12	3' UTR
chr6	16147955	16148008	0.99	4.011	+	MYLIP	ENSG00000007944.15	3' UTR
chr13	113850864	113850942	0.98	4.01	-	GAS6	ENSG00000183087.15	Intron
chr1	154469206	154469286	0.99	4.009	+	IL6R	ENSG00000160712.13	3' UTR
chr19	1258151	1258159	0.99	4.009	+	MIDN	ENSG00000167470.14	3' UTR
chr13	113859268	113859281	0.97	4.008	-	GAS6	ENSG00000183087.15	Intron
chr17	79833186	79833270	0.98	4.008	-	CBX4	ENSG00000141582.15	3' UTR
chr8	103332707	103332784	0.99	4.006	+	FZD6	ENSG00000164930.12	3' UTR
chr1	183145187	183145217	0.97	4.004	+	LAMC1	ENSG00000135862.6	3' UTR
chr13	110150320	110150435	0.98	4.004	-	COL4A1	ENSG00000187498.16	CDS
chrX	107713489	107713524	0.98	4.004	-	TSC22D3	ENSG00000157514.18	3' UTR
chr19	41918294	41918452	0.95	4.003	+	ARHGEF1	ENSG00000076928.19	Intron
chr20	36048770	36048822	0.99	4.003	-	NORAD	ENSG00000260032.2	Other
chr9	70384677	70384742	0.99	4.003	-	KLF9	ENSG00000119138.5	3' UTR
chr13	113858970	113858988	0.98	4.002	-	GAS6	ENSG00000183087.15	Intron
chr16	4668990	4669097	0.97	4.001	+	MGRN1	ENSG00000102858.13	Intron
chr21	45529849	45529919	0.96	4	-	SLC19A1	ENSG00000173638.19	Intron
chr22	35344293	35344342	0.99	3.999	+	TOM1	ENSG00000100284.22	Intron
chr22	49901683	49901749	0.99	3.999	-	ALG12	ENSG00000182858.14	3' UTR
chr16	4668957	4668978	0.98	3.998	+	MGRN1	ENSG00000102858.13	Intron
chr1	71067691	71067707	0.97	3.997	-	hsa-mir-186	MI0000483	miRNA
chr13	113859164	113859189	0.99	3.997	-	GAS6	ENSG00000183087.15	Intron
chr19	2039671	2039687	0.98	3.997	-	MKNK2	ENSG00000099875.16	CDS
chr19	4036900	4036915	0.99	3.997	+	PIAS4	ENSG00000105229.7	Intron
chr16	46915502	46915519	0.97	3.996	+	GPT2	ENSG00000166123.14	Intron
chr19	11133581	11133617	0.98	3.996	+	LDLR	ENSG00000130164.14	3' UTR
chr2	96860046	96860132	0.98	3.996	-	SEMA4C	ENSG00000168758.11	3' UTR
chr1	85583547	85583560	0.98	3.994	+	CCN1	ENSG00000142871.18	3' UTR
chr7	100681541	100681596	0.98	3.992	-	GIGYF1	ENSG00000146830.11	3' UTR
chr13	20974405	20974572	0.99	3.99	-	LATS2	ENSG00000150457.9	3' UTR
chr16	46915369	46915413	0.99	3.99	+	GPT2	ENSG00000166123.14	Intron
chr13	113858660	113858667	0.99	3.988	-	GAS6	ENSG00000183087.15	Intron
chr22	47158842	47159024	0.99	3.988	+	TBC1D22A	ENSG00000054611.14	Intron
chr5	72910415	72910463	0.98	3.988	+	TNPO1	ENSG00000083312.19	3' UTR
chr12	12721207	12721278	0.99	3.987	+	CDKN1B	ENSG00000111276.12	3' UTR
chrX	139924156	139924167	0.99	3.986	-	hsa-mir-505	MI0003190	miRNA
chrX	139924167	139924186	0.98	3.986	-	hsa-mir-505	MI0003190	miRNA
chr5	98793824	98793895	0.98	3.985	+	RGMB	ENSG00000174136.13	3' UTR
chr9	134828824	134828882	0.97	3.985	+	COL5A1	ENSG00000130635.16	Intron
chrX	74218599	74218614	0.98	3.985	-	hsa-mir-374b	MI0005566	miRNA
chr13	113859148	113859164	0.98	3.984	-	GAS6	ENSG00000183087.15	Intron
chr3	195110029	195110057	0.98	3.984	-	XXYLT1	ENSG00000173950.16	Intron
chr8	47737236	47737294	0.98	3.984	-	CEBPD	ENSG00000221869.5	3' UTR
chr10	127017308	127017429	0.96	3.983	+	DOCK1	ENSG00000150760.13	Intron
chr11	10307289	10307351	0.99	3.983	+	ADM	ENSG00000148926.10	3' UTR
chr9	132377517	132377578	0.97	3.983	-	TTF1	ENSG00000125482.13	Intron
chr19	33458864	33458942	0.99	3.981	-	PEPD	ENSG00000124299.16	Intron
chr13	113850746	113850825	0.99	3.98	-	GAS6	ENSG00000183087.15	Intron
chr9	126885509	126885557	0.98	3.98	+	ZBTB34	ENSG00000177125.6	3' UTR
chr9	126885322	126885391	0.99	3.978	+	ZBTB34	ENSG00000177125.6	3' UTR
chr11	33354716	33354795	0.98	3.977	+	HIPK3	ENSG00000110422.12	3' UTR
chr13	113859354	113859382	0.99	3.977	-	GAS6	ENSG00000183087.15	Intron
chr3	50325576	50325676	0.99	3.977	-	TUSC2	ENSG00000114383.10	3' UTR
chr3	99798580	99798709	0.98	3.977	+	COL8A1	ENSG00000144810.16	3' UTR
chr7	137267929	137267934	0.99	3.976	-	PTN	ENSG00000105894.13	Intron
chr7	137267934	137267946	0.99	3.976	-	PTN	ENSG00000105894.13	Intron
chr7	137267946	137267952	0.99	3.976	-	PTN	ENSG00000105894.13	Intron
chr1	53556349	53556489	0.98	3.975	-	GLIS1	ENSG00000174332.6	Intron
chr1	25768508	25768541	0.99	3.972	+	MAN1C1	ENSG00000117643.15	Intron
chr13	113851195	113851244	0.99	3.972	-	GAS6	ENSG00000183087.15	Intron
chr9	134685797	134686081	0.99	3.972	+	COL5A1	ENSG00000130635.16	Intron
chr3	195110388	195110410	0.98	3.97	-	XXYLT1	ENSG00000173950.16	Intron
chr13	113859109	113859124	0.99	3.969	-	GAS6	ENSG00000183087.15	Intron
chr14	44924440	44924496	0.96	3.969	-	KLHL28	ENSG00000179454.14	3' UTR
chr9	36339315	36339441	0.97	3.969	-	RNF38	ENSG00000137075.18	3' UTR
chr13	113858667	113858683	0.98	3.968	-	GAS6	ENSG00000183087.15	Intron
chr13	113859382	113859396	0.99	3.968	-	GAS6	ENSG00000183087.15	Intron
chr7	94669168	94669191	0.99	3.968	+	PEG10	ENSG00000242265.6	3' UTR
chr9	36339442	36339528	0.96	3.968	-	RNF38	ENSG00000137075.18	3' UTR
chr7	101137867	101137924	0.98	3.966	+	SERPINE1	ENSG00000106366.9	3' UTR
chr13	110150007	110150085	0.99	3.965	-	COL4A1	ENSG00000187498.16	3' UTR
chr6	133987254	133987453	0.95	3.965	+	TBPL1	ENSG00000028839.10	3' UTR
chr16	4668767	4668802	0.99	3.964	+	MGRN1	ENSG00000102858.13	Intron
chr19	11133687	11133737	0.97	3.964	+	LDLR	ENSG00000130164.14	3' UTR
chr1	25767121	25767171	0.99	3.963	+	MAN1C1	ENSG00000117643.15	Intron
[truncated: 2,073 more rows]

## Sheet: Ctrl Reproducible chimericpeaks
peak_info
[truncated: 1,662 more rows]

## Sheet: Het Reproducible chimericpeaks
peak_info
[truncated: 668 more rows]

## Sheet: KO Reproducible chimericpeaks
peak_info
[truncated: 653 more rows]
